# Supplementary material for: Low oxygen saturation during sleep reduces CD1D and RAB20 expressions that are reversed by CPAP therapy
Source: eBioMedicine. 2020 Jun 5;56:102803. doi: 10.1016/j.ebiom.2020.102803 (PMC7276515; doi:10.1016/j.ebiom.2020.102803)
Supplement: Supplementary file 1 [file mmc1.xlsx]

## Sheet: FOS_avgO2_pos
Pathway_name	Gene_number	Positive_enrichment_score	Negative_enrichment_score	P-value	FDR_q-value
REACTOME_IRON_UPTAKE_AND_TRANSPORT	25	0.558258	1.87559	0.00190114	1
REACTOME_INSULIN_SYNTHESIS_AND_PROCESSING	16	0.609127	1.81836	0.0114068	1
REACTOME_IL_RECEPTOR_SHC_SIGNALING	18	0.598786	1.78342	0.00191205	1
REACTOME_INSULIN_RECEPTOR_RECYCLING	16	0.604573	1.7768	0.0129151	0.823469
BIOCARTA_MTA3_PATHWAY	9	0.705682	1.72935	0.0019802	1
REACTOME_AQUAPORIN_MEDIATED_TRANSPORT	24	0.533379	1.7289	0.0114723	0.899944
REACTOME_LATENT_INFECTION_OF_HOMO_SAPIENS_WITH_MYCOBACTERIUM_TUBERCULOSIS	22	0.547577	1.72142	0.00557621	0.827734
SA_TRKA_RECEPTOR	12	0.607589	1.71315	0.0232108	0.781752
BIOCARTA_DREAM_PATHWAY	8	0.706238	1.70396	0.0108893	0.753599
BIOCARTA_IL3_PATHWAY	13	0.607181	1.69844	0.0214008	0.717002
REACTOME_REGULATION_OF_COMPLEMENT_CASCADE	8	0.722183	1.6924	0.01341	0.689
REACTOME_PKA_MEDIATED_PHOSPHORYLATION_OF_CREB	9	0.680477	1.67659	0.0153257	0.731616
KEGG_BETA_ALANINE_METABOLISM	13	0.597707	1.67336	0.0209524	0.693763
REACTOME_REGULATION_OF_WATER_BALANCE_BY_RENAL_AQUAPORINS	23	0.517013	1.661	0.0146789	0.715864
PID_THROMBIN_PAR1_PATHWAY	30	0.481837	1.64433	0.012844	0.772447
BIOCARTA_CDC42RAC_PATHWAY	13	0.597079	1.6428	0.0153846	0.732517
REACTOME_TIE2_SIGNALING	13	0.595417	1.63658	0.0229008	0.725194
REACTOME_P2Y_RECEPTORS	6	0.743063	1.62875	0.0211538	0.731548
REACTOME_TRANSFERRIN_ENDOCYTOSIS_AND_RECYCLING	18	0.539501	1.62759	0.0272904	0.699203
KEGG_PROGESTERONE_MEDIATED_OOCYTE_MATURATION	46	0.427018	1.62037	0.0108696	0.704338
REACTOME_SIGNAL_ATTENUATION	8	0.674188	1.61873	0.0234834	0.680907
KEGG_SPHINGOLIPID_METABOLISM	27	0.462613	1.60755	0.0186916	0.710476
BIOCARTA_NGF_PATHWAY	16	0.544301	1.5915	0.0210325	0.773349
REACTOME_AKT_PHOSPHORYLATES_TARGETS_IN_THE_CYTOSOL	9	0.647592	1.58964	0.0414313	0.751661
BIOCARTA_INSULIN_PATHWAY	19	0.522702	1.58255	0.0169811	0.761965
PID_IL12_STAT4_PATHWAY	20	0.498464	1.58033	0.0218182	0.74454
REACTOME_GLYCOSPHINGOLIPID_METABOLISM	22	0.489026	1.57759	0.0348624	0.731189
KEGG_CHEMOKINE_SIGNALING_PATHWAY	113	0.350167	1.57652	0.00175131	0.71048
KEGG_TYPE_I_DIABETES_MELLITUS	22	0.493435	1.57468	0.0294659	0.695569
REACTOME_ADP_SIGNALLING_THROUGH_P2RY12	13	0.578363	1.57186	0.0374016	0.686366
PID_IL6_7_PATHWAY	38	0.428901	1.57181	0.0199637	0.66458
PID_LYMPH_ANGIOGENESIS_PATHWAY	16	0.529193	1.5712	0.0488722	0.646495
REACTOME_ADENYLATE_CYCLASE_INHIBITORY_PATHWAY	6	0.721354	1.57086	0.0328467	0.628159
KEGG_AUTOIMMUNE_THYROID_DISEASE	18	0.507706	1.56909	0.0340909	0.617817
REACTOME_REGULATION_OF_THE_FANCONI_ANEMIA_PATHWAY	6	0.720441	1.56877	0.0257426	0.601284
KEGG_LYSOSOME	104	0.351946	1.56553	0.00364299	0.59975
SA_PTEN_PATHWAY	14	0.554423	1.56161	0.0337972	0.602087
KEGG_CELL_ADHESION_MOLECULES_CAMS	56	0.390226	1.55991	0.0170778	0.594158
ST_INTERLEUKIN_4_PATHWAY	18	0.506114	1.55775	0.0382514	0.588279
PID_AP1_PATHWAY	40	0.430682	1.55687	0.0204461	0.576817
REACTOME_ABORTIVE_ELONGATION_OF_HIV1_TRANSCRIPT_IN_THE_ABSENCE_OF_TAT	22	0.487265	1.55628	0.0348837	0.565137
BIOCARTA_P53HYPOXIA_PATHWAY	16	0.522554	1.55507	0.0309654	0.556324
PID_EPHB_FWD_PATHWAY	30	0.451815	1.55173	0.0248566	0.556029
BIOCARTA_ERK5_PATHWAY	16	0.533937	1.55096	0.0414313	0.54579
BIOCARTA_IL12_PATHWAY	11	0.599888	1.55053	0.0220441	0.535408
BIOCARTA_IGF1_PATHWAY	18	0.514429	1.54644	0.0464217	0.538953
SIG_CHEMOTAXIS	33	0.433919	1.5399	0.0337711	0.553363
REACTOME_ABCA_TRANSPORTERS_IN_LIPID_HOMEOSTASIS	5	0.74563	1.53269	0.0384615	0.570304
REACTOME_G_ALPHA_I_SIGNALLING_EVENTS	75	0.361874	1.53263	0.0113422	0.558815
PID_HEDGEHOG_2PATHWAY	6	0.712025	1.53235	0.0376984	0.549029
REACTOME_SPHINGOLIPID_METABOLISM	41	0.408813	1.5304	0.0192308	0.545103
REACTOME_GLUCONEOGENESIS	20	0.488069	1.52635	0.0295749	0.5496
PID_HIF1A_PATHWAY	13	0.552563	1.52611	0.043222	0.540219
KEGG_OXIDATIVE_PHOSPHORYLATION	88	0.345454	1.52445	0.00531915	0.536921
PID_ER_NONGENOMIC_PATHWAY	27	0.454037	1.52307	0.0279851	0.531877
BIOCARTA_BAD_PATHWAY	16	0.519261	1.52302	0.0478927	0.522597
BIOCARTA_CK1_PATHWAY	11	0.590108	1.52225	0.0521235	0.516807
KEGG_INSULIN_SIGNALING_PATHWAY	96	0.344615	1.52073	0.00909091	0.513499
REACTOME_SEMA4D_INDUCED_CELL_MIGRATION_AND_GROWTH_CONE_COLLAPSE	15	0.52995	1.51822	0.0403071	0.513542
REACTOME_NUCLEOTIDE_LIKE_PURINERGIC_RECEPTORS	10	0.606732	1.51742	0.0504854	0.507784
PID_INSULIN_PATHWAY	37	0.409183	1.50995	0.0387454	0.526163
REACTOME_GLUCAGON_SIGNALING_IN_METABOLIC_REGULATION	17	0.496733	1.50839	0.0527307	0.522939
REACTOME_ENDOSOMAL_SORTING_COMPLEX_REQUIRED_FOR_TRANSPORT_ESCRT	22	0.475854	1.49912	0.0523466	0.548363
REACTOME_HS_GAG_BIOSYNTHESIS	12	0.545244	1.49888	0.0545113	0.540602
KEGG_SULFUR_METABOLISM	10	0.57836	1.49887	0.0555556	0.532323
REACTOME_GAB1_SIGNALOSOME	26	0.452401	1.49877	0.0390071	0.52457
PID_THROMBIN_PAR4_PATHWAY	10	0.575243	1.49579	0.0675676	0.526634
KEGG_EPITHELIAL_CELL_SIGNALING_IN_HELICOBACTER_PYLORI_INFECTION	51	0.38004	1.49425	0.026465	0.524194
REACTOME_ENDOSOMAL_VACUOLAR_PATHWAY	5	0.742604	1.48749	0.0462428	0.540246
REACTOME_PI_3K_CASCADE	27	0.441202	1.48604	0.0390625	0.537542
REACTOME_PI3K_AKT_ACTIVATION	25	0.449659	1.47788	0.0625	0.558256
PID_CXCR4_PATHWAY	79	0.346517	1.47709	0.0193662	0.55366
REACTOME_REGULATION_OF_RHEB_GTPASE_ACTIVITY_BY_AMPK	8	0.622873	1.47568	0.0559702	0.551483
BIOCARTA_EPO_PATHWAY	17	0.499443	1.47507	0.0755814	0.546131
BIOCARTA_CTL_PATHWAY	9	0.588831	1.47472	0.0767717	0.539963
REACTOME_DAG_AND_IP3_SIGNALING	19	0.477899	1.47113	0.0531309	0.545296
REACTOME_DEGRADATION_OF_THE_EXTRACELLULAR_MATRIX	9	0.60542	1.46663	0.0810277	0.554801
PID_KIT_PATHWAY	41	0.388113	1.46509	0.0522388	0.553096
REACTOME_IRAK1_RECRUITS_IKK_COMPLEX	9	0.598225	1.46485	0.0744879	0.546979
PID_PTP1B_PATHWAY	31	0.417814	1.46381	0.0410448	0.543704
PID_ATF2_PATHWAY	34	0.403728	1.46131	0.032882	0.545128
BIOCARTA_SALMONELLA_PATHWAY	9	0.590378	1.45821	0.0711611	0.549491
PID_LPA4_PATHWAY	8	0.620179	1.45521	0.0776699	0.553109
PID_LKB1_PATHWAY	37	0.398047	1.45487	0.0525328	0.547822
KEGG_ALLOGRAFT_REJECTION	19	0.47415	1.4548	0.0598456	0.541564
ST_INTEGRIN_SIGNALING_PATHWAY	55	0.36126	1.45472	0.028626	0.535608
BIOCARTA_NFKB_PATHWAY	19	0.46762	1.4526	0.0738007	0.536353
REACTOME_HORMONE_SENSITIVE_LIPASE_HSL_MEDIATED_TRIACYLGLYCEROL_HYDROLYSIS	8	0.612322	1.4522	0.0755065	0.531736
REACTOME_SIGNALING_BY_INSULIN_RECEPTOR	68	0.349385	1.44903	0.0343643	0.536132
REACTOME_TRANSMEMBRANE_TRANSPORT_OF_SMALL_MOLECULES	194	0.296849	1.44881	0.00687285	0.530952
BIOCARTA_BLYMPHOCYTE_PATHWAY	9	0.594824	1.44622	0.08413	0.533533
KEGG_INTESTINAL_IMMUNE_NETWORK_FOR_IGA_PRODUCTION	22	0.459372	1.4459	0.055666	0.528768
BIOCARTA_CARM1_PATHWAY	10	0.567458	1.44574	0.0719697	0.523595
REACTOME_G_BETA_GAMMA_SIGNALLING_THROUGH_PI3KGAMMA	15	0.502988	1.4445	0.0751445	0.522231
PID_IL2_PI3K_PATHWAY	27	0.425452	1.44368	0.0640301	0.519659
PID_IL3_PATHWAY	22	0.448702	1.44257	0.0716981	0.51787
KEGG_LEUKOCYTE_TRANSENDOTHELIAL_MIGRATION	64	0.357417	1.44229	0.025974	0.513439
REACTOME_MEMBRANE_TRAFFICKING	93	0.328621	1.4419	0.0178253	0.509466
PID_HNF3B_PATHWAY	18	0.473316	1.43971	0.0662879	0.51117
PID_IL12_2PATHWAY	39	0.386181	1.43781	0.0495238	0.512127
BIOCARTA_IL6_PATHWAY	20	0.46144	1.43733	0.0637066	0.508731
REACTOME_VIRAL_MESSENGER_RNA_SYNTHESIS	14	0.493898	1.42956	0.0767754	0.528973
KEGG_P53_SIGNALING_PATHWAY	46	0.372353	1.42939	0.0570902	0.524338
PID_ANGIOPOIETIN_RECEPTOR_PATHWAY	38	0.389245	1.42719	0.0442308	0.526176
BIOCARTA_RHO_PATHWAY	25	0.433604	1.42717	0.0612245	0.521211
PID_ERBB1_RECEPTOR_PROXIMAL_PATHWAY	31	0.41312	1.42601	0.0570902	0.519888
HALLMARK_P53_PATHWAY	150	0.299791	1.42584	0.0188034	0.515568
REACTOME_NEF_MEDIATED_DOWNREGULATION_OF_MHC_CLASS_I_COMPLEX_CELL_SURFACE_EXPRESSION	7	0.623377	1.42493	0.108159	0.513616
SIG_REGULATION_OF_THE_ACTIN_CYTOSKELETON_BY_RHO_GTPASES	21	0.451706	1.42482	0.0685185	0.509377
BIOCARTA_IGF1R_PATHWAY	17	0.487844	1.42236	0.0789474	0.511942
REACTOME_LIPID_DIGESTION_MOBILIZATION_AND_TRANSPORT	20	0.457659	1.42206	0.0784314	0.508225
HALLMARK_ALLOGRAFT_REJECTION	140	0.304036	1.42172	0.0216607	0.50499
REACTOME_PHASE1_FUNCTIONALIZATION_OF_COMPOUNDS	18	0.46432	1.42106	0.0505837	0.502616
REACTOME_GPCR_DOWNSTREAM_SIGNALING	199	0.28792	1.41938	0.0123457	0.503627
PID_TRAIL_PATHWAY	24	0.430479	1.41924	0.0821643	0.499558
BIOCARTA_PTC1_PATHWAY	5	0.694581	1.4168	0.0917603	0.502561
KEGG_GRAFT_VERSUS_HOST_DISEASE	19	0.463	1.41636	0.0933333	0.499598
REACTOME_SIGNAL_AMPLIFICATION	20	0.447506	1.4144	0.0801394	0.501281
KEGG_RENIN_ANGIOTENSIN_SYSTEM	7	0.624294	1.41437	0.123016	0.49714
BIOCARTA_PDGF_PATHWAY	29	0.399887	1.41352	0.0664137	0.495378
REACTOME_CYCLIN_A_B1_ASSOCIATED_EVENTS_DURING_G2_M_TRANSITION	5	0.694581	1.41313	0.112403	0.492305
REACTOME_RESPIRATORY_ELECTRON_TRANSPORT	56	0.358789	1.41003	0.0471869	0.497289
PID_ARF6_PATHWAY	23	0.428372	1.40935	0.0840951	0.495439
REACTOME_CITRIC_ACID_CYCLE_TCA_CYCLE	19	0.450981	1.40494	0.0899083	0.503464
REACTOME_SEMA4D_IN_SEMAPHORIN_SIGNALING	18	0.460007	1.40432	0.0846457	0.501425
KEGG_INOSITOL_PHOSPHATE_METABOLISM	39	0.379492	1.40321	0.0637168	0.500616
REACTOME_ENOS_ACTIVATION_AND_REGULATION	13	0.514915	1.40263	0.0866142	0.498641
REACTOME_PIP3_ACTIVATES_AKT_SIGNALING	19	0.45557	1.40179	0.0910853	0.497038
BIOCARTA_EGF_PATHWAY	28	0.410317	1.40159	0.0682657	0.493756
REACTOME_G_PROTEIN_BETA_GAMMA_SIGNALLING	17	0.467564	1.39602	0.0849802	0.506237
REACTOME_FORMATION_OF_THE_HIV1_EARLY_ELONGATION_COMPLEX	30	0.399968	1.39339	0.0815603	0.51041
PID_RET_PATHWAY	27	0.414532	1.39228	0.0701754	0.509643
BIOCARTA_NO1_PATHWAY	11	0.533521	1.38997	0.102612	0.512684
KEGG_ACUTE_MYELOID_LEUKEMIA	46	0.360519	1.38763	0.0459559	0.515688
REACTOME_GOLGI_ASSOCIATED_VESICLE_BIOGENESIS	40	0.371581	1.3866	0.0671642	0.514825
BIOCARTA_IL22BP_PATHWAY	13	0.495162	1.38609	0.102317	0.51232
PID_SHP2_PATHWAY	31	0.387795	1.38524	0.0847145	0.511323
REACTOME_PHOSPHOLIPID_METABOLISM	129	0.297036	1.38235	0.0254545	0.515964
BIOCARTA_PTEN_PATHWAY	16	0.478531	1.37859	0.105769	0.523366
REACTOME_PI3K_EVENTS_IN_ERBB2_SIGNALING	25	0.413286	1.37571	0.0984556	0.527845
REACTOME_FORMATION_OF_TRANSCRIPTION_COUPLED_NER_TC_NER_REPAIR_COMPLEX	26	0.410721	1.37457	0.0787546	0.527461
KEGG_APOPTOSIS	68	0.333898	1.37064	0.0656934	0.535158
REACTOME_HDL_MEDIATED_LIPID_TRANSPORT	7	0.600061	1.36993	0.106589	0.533704
REACTOME_INHIBITION_OF_INSULIN_SECRETION_BY_ADRENALINE_NORADRENALINE	12	0.499159	1.36675	0.11546	0.539428
BIOCARTA_IL4_PATHWAY	8	0.567834	1.36417	0.124304	0.543163
REACTOME_CELL_SURFACE_INTERACTIONS_AT_THE_VASCULAR_WALL	53	0.342172	1.36411	0.0569853	0.539704
KEGG_ANTIGEN_PROCESSING_AND_PRESENTATION	39	0.367779	1.36347	0.0773381	0.537932
PID_RHOA_REG_PATHWAY	27	0.399902	1.36227	0.0946197	0.53762
SIG_PIP3_SIGNALING_IN_B_LYMPHOCYTES	29	0.396117	1.35799	0.0828625	0.546646
ST_DIFFERENTIATION_PATHWAY_IN_PC12_CELLS	32	0.374974	1.35788	0.0941385	0.543222
REACTOME_DOWNSTREAM_SIGNAL_TRANSDUCTION	64	0.323492	1.35489	0.064695	0.548918
REACTOME_TRANS_GOLGI_NETWORK_VESICLE_BUDDING	47	0.35248	1.35333	0.0705009	0.549799
REACTOME_IL_3_5_AND_GM_CSF_SIGNALING	31	0.388126	1.35243	0.092803	0.548949
HALLMARK_INTERFERON_GAMMA_RESPONSE	180	0.278643	1.35236	0.0188356	0.545624
BIOCARTA_RNA_PATHWAY	10	0.528037	1.34957	0.116732	0.550458
KEGG_MTOR_SIGNALING_PATHWAY	39	0.370746	1.34844	0.0808824	0.550116
SIG_PIP3_SIGNALING_IN_CARDIAC_MYOCTES	49	0.348934	1.34676	0.0627306	0.552018
BIOCARTA_TRKA_PATHWAY	10	0.522357	1.34146	0.14751	0.56407
REACTOME_THROMBOXANE_SIGNALLING_THROUGH_TP_RECEPTOR	14	0.472001	1.34128	0.13806	0.561033
REACTOME_SIGNALING_BY_ILS	84	0.311342	1.33904	0.0537037	0.564375
SA_B_CELL_RECEPTOR_COMPLEXES	21	0.420262	1.33701	0.107011	0.56719
REACTOME_REGULATION_OF_IFNG_SIGNALING	10	0.512868	1.33649	0.145315	0.565243
PID_LYSOPHOSPHOLIPID_PATHWAY	46	0.352186	1.33593	0.0969479	0.563544
PID_IL23_PATHWAY	22	0.426932	1.33515	0.126459	0.562433
REACTOME_VOLTAGE_GATED_POTASSIUM_CHANNELS	10	0.525973	1.33465	0.136784	0.560638
REACTOME_SIGNALING_BY_GPCR	247	0.264051	1.3343	0.0203046	0.558214
REACTOME_PLC_BETA_MEDIATED_EVENTS	24	0.405526	1.33312	0.114815	0.558346
HALLMARK_INTERFERON_ALPHA_RESPONSE	91	0.29855	1.33129	0.0552486	0.560581
HALLMARK_XENOBIOTIC_METABOLISM	124	0.289205	1.33074	0.0504348	0.558937
REACTOME_INTERFERON_GAMMA_SIGNALING	43	0.350272	1.3269	0.0874317	0.567121
ST_ADRENERGIC	20	0.427281	1.32416	0.129032	0.571682
REACTOME_DOWNSTREAM_SIGNALING_OF_ACTIVATED_FGFR	57	0.330106	1.32014	0.0858676	0.580455
KEGG_PROSTATE_CANCER	57	0.330775	1.31835	0.0854093	0.582713
BIOCARTA_AKAP95_PATHWAY	8	0.549236	1.31774	0.172414	0.581228
SIG_IL4RECEPTOR_IN_B_LYPHOCYTES	20	0.425969	1.31772	0.131481	0.577942
REACTOME_MITOTIC_G2_G2_M_PHASES	50	0.341071	1.31731	0.0946197	0.575841
BIOCARTA_AKAPCENTROSOME_PATHWAY	9	0.531483	1.31637	0.15245	0.575399
REACTOME_PI_METABOLISM	37	0.36265	1.31569	0.107468	0.57412
KEGG_JAK_STAT_SIGNALING_PATHWAY	77	0.313196	1.31479	0.0658363	0.573644
PID_AVB3_OPN_PATHWAY	25	0.396895	1.31385	0.128353	0.57328
REACTOME_G_ALPHA1213_SIGNALLING_EVENTS	46	0.340894	1.31249	0.108614	0.573959
REACTOME_PYRUVATE_METABOLISM_AND_CITRIC_ACID_TCA_CYCLE	36	0.358236	1.31157	0.112963	0.573659
PID_IL4_2PATHWAY	38	0.361521	1.31007	0.104962	0.574892
PID_AMB2_NEUTROPHILS_PATHWAY	23	0.411469	1.30882	0.118421	0.575342
BIOCARTA_EPONFKB_PATHWAY	8	0.545152	1.30861	0.174242	0.572877
BIOCARTA_MPR_PATHWAY	19	0.422208	1.3046	0.128731	0.581422
REACTOME_IL_2_SIGNALING	30	0.372093	1.30439	0.112381	0.578943
REACTOME_REGULATION_OF_IFNA_SIGNALING	10	0.511561	1.30158	0.174721	0.584137
PID_BCR_5PATHWAY	60	0.317465	1.30133	0.0869565	0.581713
PID_TCPTP_PATHWAY	32	0.365818	1.30029	0.116761	0.581831
BIOCARTA_CREB_PATHWAY	22	0.409248	1.29906	0.131429	0.582277
REACTOME_MRNA_DECAY_BY_3_TO_5_EXORIBONUCLEASE	11	0.495513	1.299	0.160149	0.579461
HALLMARK_TNFA_SIGNALING_VIA_NFKB	155	0.272464	1.2984	0.034188	0.578313
BIOCARTA_TH1TH2_PATHWAY	9	0.52852	1.29836	0.159393	0.575428
SA_MMP_CYTOKINE_CONNECTION	11	0.491198	1.29799	0.166344	0.573572
REACTOME_ELONGATION_ARREST_AND_RECOVERY	28	0.382995	1.29767	0.12381	0.571725
REACTOME_G_ALPHA_Q_SIGNALLING_EVENTS	75	0.304997	1.29685	0.0797101	0.57105
BIOCARTA_RELA_PATHWAY	16	0.43369	1.29527	0.134981	0.572629
PID_INTEGRIN2_PATHWAY	13	0.46583	1.29478	0.152416	0.571214
PID_GMCSF_PATHWAY	34	0.356013	1.29467	0.116279	0.568651
REACTOME_ELEVATION_OF_CYTOSOLIC_CA2_LEVELS	5	0.637163	1.29427	0.15547	0.566901
PID_IGF1_PATHWAY	25	0.385848	1.29223	0.140036	0.569686
REACTOME_SIGNALING_BY_FGFR	64	0.31553	1.29175	0.100358	0.56827
BIOCARTA_STRESS_PATHWAY	23	0.397907	1.2888	0.145558	0.573829
REACTOME_PHOSPHOLIPASE_C_MEDIATED_CASCADE	23	0.392721	1.28705	0.142336	0.576164
REACTOME_COMPLEMENT_CASCADE	13	0.4566	1.28608	0.173745	0.576182
REACTOME_OPIOID_SIGNALLING	48	0.331605	1.28556	0.114447	0.574958
REACTOME_SIGNALING_BY_CONSTITUTIVELY_ACTIVE_EGFR	13	0.461482	1.28498	0.162963	0.573697
BIOCARTA_TCYTOTOXIC_PATHWAY	8	0.535173	1.28147	0.181118	0.58151
REACTOME_CELL_DEATH_SIGNALLING_VIA_NRAGE_NRIF_AND_NADE	40	0.345348	1.28008	0.112727	0.582475
PID_SYNDECAN_4_PATHWAY	20	0.403359	1.27915	0.142593	0.58231
REACTOME_SYNTHESIS_OF_PIPS_AT_THE_GOLGI_MEMBRANE	14	0.455923	1.27803	0.165725	0.582705
PID_P38_ALPHA_BETA_DOWNSTREAM_PATHWAY	31	0.369832	1.27537	0.12758	0.587856
REACTOME_IL_6_SIGNALING	9	0.52255	1.27466	0.180832	0.587303
REACTOME_NRIF_SIGNALS_CELL_DEATH_FROM_THE_NUCLEUS	10	0.483573	1.27357	0.180769	0.587549
BIOCARTA_TNFR2_PATHWAY	15	0.442169	1.26909	0.168932	0.59816
KEGG_GLYCOSAMINOGLYCAN_BIOSYNTHESIS_HEPARAN_SULFATE	13	0.456096	1.26894	0.163424	0.595835
BIOCARTA_LONGEVITY_PATHWAY	10	0.498775	1.26723	0.17154	0.597905
BIOCARTA_THELPER_PATHWAY	8	0.537644	1.26668	0.193858	0.596807
REACTOME_CYTOCHROME_P450_ARRANGED_BY_SUBSTRATE_TYPE	10	0.488714	1.26533	0.180769	0.597919
REACTOME_GASTRIN_CREB_SIGNALLING_PATHWAY_VIA_PKC_AND_MAPK	93	0.289132	1.26487	0.103448	0.596513
REACTOME_IMMUNOREGULATORY_INTERACTIONS_BETWEEN_A_LYMPHOID_AND_A_NON_LYMPHOID_CELL	37	0.350081	1.26175	0.144144	0.602709
REACTOME_PLATELET_CALCIUM_HOMEOSTASIS	8	0.52825	1.25869	0.210421	0.608773
PID_FRA_PATHWAY	18	0.416421	1.25804	0.171429	0.608057
BIOCARTA_TID_PATHWAY	15	0.443704	1.25537	0.171815	0.612755
BIOCARTA_IL2_PATHWAY	18	0.406218	1.25524	0.193359	0.610455
REACTOME_CLASS_A1_RHODOPSIN_LIKE_RECEPTORS	92	0.288276	1.25273	0.101852	0.615445
NABA_ECM_REGULATORS	68	0.302325	1.25056	0.113014	0.619132
KEGG_NEUROACTIVE_LIGAND_RECEPTOR_INTERACTION	73	0.294901	1.25025	0.104015	0.617368
REACTOME_SIGNAL_REGULATORY_PROTEIN_SIRP_FAMILY_INTERACTIONS	11	0.481009	1.2475	0.204887	0.62303
BIOCARTA_PML_PATHWAY	15	0.427642	1.24261	0.200772	0.634921
KEGG_COLORECTAL_CANCER	44	0.32687	1.24179	0.148855	0.634618
BIOCARTA_CD40_PATHWAY	13	0.446928	1.23991	0.207364	0.637485
REACTOME_EXTRACELLULAR_MATRIX_ORGANIZATION	21	0.390719	1.23972	0.189293	0.635331
REACTOME_RESOLUTION_OF_AP_SITES_VIA_THE_SINGLE_NUCLEOTIDE_REPLACEMENT_PATHWAY	11	0.472344	1.23799	0.206897	0.637924
HALLMARK_MYOGENESIS	76	0.291129	1.23719	0.125468	0.637616
BIOCARTA_P53_PATHWAY	13	0.437659	1.23712	0.205323	0.635111
KEGG_RIG_I_LIKE_RECEPTOR_SIGNALING_PATHWAY	44	0.316536	1.23677	0.15625	0.63341
BIOCARTA_TPO_PATHWAY	22	0.384117	1.23634	0.176471	0.632002
KEGG_CYTOKINE_CYTOKINE_RECEPTOR_INTERACTION	100	0.276457	1.23486	0.121622	0.633763
REACTOME_PI3K_EVENTS_IN_ERBB4_SIGNALING	23	0.381893	1.23462	0.189591	0.631763
HALLMARK_IL6_JAK_STAT3_SIGNALING	60	0.309451	1.2336	0.149281	0.632261
REACTOME_TRAF6_MEDIATED_INDUCTION_OF_NFKB_AND_MAP_KINASES_UPON_TLR7_8_OR_9_ACTIVATION	61	0.302491	1.23263	0.151079	0.632453
REACTOME_G_PROTEIN_ACTIVATION	14	0.438664	1.23223	0.195167	0.631162
REACTOME_TETRAHYDROBIOPTERIN_BH4_SYNTHESIS_RECYCLING_SALVAGE_AND_REGULATION	8	0.511397	1.23207	0.213415	0.629032
REACTOME_SIGNALING_BY_FGFR_IN_DISEASE	76	0.289338	1.23198	0.114286	0.62676
BIOCARTA_GH_PATHWAY	21	0.38314	1.23068	0.174853	0.628021
KEGG_VIBRIO_CHOLERAE_INFECTION	40	0.335367	1.22902	0.166667	0.63036
HALLMARK_COMPLEMENT	143	0.259039	1.22897	0.0800712	0.62799
HALLMARK_PI3K_AKT_MTOR_SIGNALING	79	0.289088	1.22706	0.100186	0.630742
PID_RANBP2_PATHWAY	10	0.483125	1.22683	0.218504	0.628911
PID_S1P_META_PATHWAY	14	0.436532	1.22511	0.202429	0.631135
PID_IL1_PATHWAY	28	0.362084	1.22391	0.187956	0.632416
BIOCARTA_RB_PATHWAY	8	0.509245	1.22372	0.233151	0.630477
REACTOME_LIPOPROTEIN_METABOLISM	12	0.439967	1.2225	0.210117	0.631528
REACTOME_MAPK_TARGETS_NUCLEAR_EVENTS_MEDIATED_BY_MAP_KINASES	27	0.359484	1.22037	0.186833	0.635172
BIOCARTA_GLEEVEC_PATHWAY	22	0.383641	1.21959	0.179298	0.634982
PID_PRL_SIGNALING_EVENTS_PATHWAY	18	0.401375	1.21811	0.207767	0.636813
PID_NEPHRIN_NEPH1_PATHWAY	23	0.382531	1.21775	0.218349	0.635306
REACTOME_REGULATION_OF_BETA_CELL_DEVELOPMENT	6	0.573256	1.21579	0.248031	0.638925
BIOCARTA_P38MAPK_PATHWAY	29	0.35541	1.21513	0.181985	0.638461
BIOCARTA_HIF_PATHWAY	10	0.478749	1.21416	0.253521	0.638988
NABA_PROTEOGLYCANS	6	0.556892	1.21349	0.230769	0.638429
KEGG_PHOSPHATIDYLINOSITOL_SIGNALING_SYSTEM	52	0.310345	1.21305	0.151402	0.637298
SIG_BCR_SIGNALING_PATHWAY	37	0.333474	1.21218	0.177331	0.637157
PID_SYNDECAN_2_PATHWAY	23	0.378533	1.20957	0.211132	0.642111
REACTOME_BIOLOGICAL_OXIDATIONS	49	0.309354	1.2089	0.154717	0.641599
PID_HIF1_TFPATHWAY	44	0.314222	1.20861	0.158301	0.640069
REACTOME_PI3K_CASCADE	40	0.329821	1.20842	0.186916	0.638255
PID_IL5_PATHWAY	13	0.437939	1.20678	0.237288	0.640514
REACTOME_G_ALPHA_S_SIGNALLING_EVENTS	41	0.326148	1.20511	0.181319	0.642974
PID_PDGFRA_PATHWAY	18	0.396692	1.20504	0.221569	0.640777
HALLMARK_INFLAMMATORY_RESPONSE	144	0.257998	1.20478	0.119217	0.639216
KEGG_GLYCOSYLPHOSPHATIDYLINOSITOL_GPI_ANCHOR_BIOSYNTHESIS	21	0.380922	1.20471	0.217311	0.637048
BIOCARTA_SODD_PATHWAY	9	0.489357	1.2043	0.260223	0.635979
KEGG_ENDOCYTOSIS	122	0.26321	1.2038	0.136126	0.635114
REACTOME_GPCR_LIGAND_BINDING	119	0.263412	1.20294	0.131579	0.635251
REACTOME_CYTOSOLIC_SULFONATION_OF_SMALL_MOLECULES	7	0.518486	1.2014	0.251812	0.63712
REACTOME_METABOLISM_OF_LIPIDS_AND_LIPOPROTEINS	301	0.232328	1.20088	0.0811258	0.636264
BIOCARTA_PPARA_PATHWAY	41	0.325854	1.20018	0.193431	0.636009
ST_MYOCYTE_AD_PATHWAY	15	0.416507	1.19874	0.250474	0.637884
SIG_INSULIN_RECEPTOR_PATHWAY_IN_CARDIAC_MYOCYTES	38	0.323042	1.19688	0.210238	0.640682
BIOCARTA_AKAP13_PATHWAY	10	0.467631	1.19425	0.258491	0.645585
BIOCARTA_CTCF_PATHWAY	17	0.402184	1.19389	0.233141	0.644552
HALLMARK_APICAL_JUNCTION	107	0.266006	1.19307	0.149013	0.644705
REACTOME_ENDOGENOUS_STEROLS	5	0.585776	1.19277	0.275591	0.643348
REACTOME_CA_DEPENDENT_EVENTS	17	0.409236	1.19197	0.220994	0.643291
BIOCARTA_CSK_PATHWAY	14	0.42679	1.19117	0.226766	0.643256
BIOCARTA_MCM_PATHWAY	7	0.520685	1.18951	0.251852	0.645548
NABA_MATRISOME_ASSOCIATED	210	0.241113	1.18921	0.10424	0.644092
NABA_MATRISOME	262	0.235826	1.18917	0.0963455	0.642006
KEGG_GAP_JUNCTION	48	0.301193	1.18708	0.194286	0.645429
REACTOME_SIGNALING_BY_PDGF	70	0.277964	1.1849	0.178108	0.649593
REACTOME_G_BETA_GAMMA_SIGNALLING_THROUGH_PLC_BETA	12	0.440285	1.18468	0.260456	0.648001
KEGG_REGULATION_OF_AUTOPHAGY	17	0.403596	1.18453	0.229779	0.646203
REACTOME_SHC_MEDIATED_CASCADE	10	0.46366	1.1841	0.238095	0.645078
REACTOME_FORMATION_OF_RNA_POL_II_ELONGATION_COMPLEX_	38	0.326668	1.17982	0.217391	0.655032
REACTOME_HIV_LIFE_CYCLE	99	0.26842	1.17939	0.150459	0.654008
REACTOME_MRNA_SPLICING_MINOR_PATHWAY	36	0.327305	1.17883	0.223265	0.653562
REACTOME_MRNA_CAPPING	27	0.347804	1.17864	0.230159	0.65195
REACTOME_NRAGE_SIGNALS_DEATH_THROUGH_JNK	27	0.355033	1.17832	0.230624	0.650697
REACTOME_P75_NTR_RECEPTOR_MEDIATED_SIGNALLING	58	0.29256	1.17607	0.18851	0.654739
REACTOME_ACTIVATED_TLR4_SIGNALLING	76	0.276576	1.17557	0.181146	0.653856
PID_FGF_PATHWAY	35	0.328329	1.17457	0.232075	0.654516
PID_DELTA_NP63_PATHWAY	21	0.378426	1.17405	0.223881	0.653778
PID_MYC_REPRESS_PATHWAY	46	0.308799	1.17273	0.203297	0.655601
REACTOME_SIGNALING_BY_EGFR_IN_CANCER	77	0.276701	1.17125	0.191257	0.657798
BIOCARTA_NO2IL12_PATHWAY	8	0.496159	1.1708	0.274949	0.657091
REACTOME_HEPARAN_SULFATE_HEPARIN_HS_GAG_METABOLISM	27	0.342405	1.1692	0.25448	0.659426
PID_ERBB1_DOWNSTREAM_PATHWAY	88	0.271704	1.16795	0.186833	0.660713
BIOCARTA_LAIR_PATHWAY	9	0.469461	1.16767	0.256705	0.659343
KEGG_LEISHMANIA_INFECTION	50	0.29985	1.16716	0.214953	0.658681
REACTOME_SIGNALING_BY_SCF_KIT	55	0.294175	1.16611	0.206262	0.659583
REACTOME_GLUCOSE_METABOLISM	48	0.303315	1.16555	0.199644	0.659231
PID_FCER1_PATHWAY	54	0.296505	1.16474	0.202873	0.659591
REACTOME_BASE_FREE_SUGAR_PHOSPHATE_REMOVAL_VIA_THE_SINGLE_NUCLEOTIDE_REPLACEMENT_PATHWAY	9	0.474826	1.16463	0.293358	0.657783
REACTOME_ENERGY_DEPENDENT_REGULATION_OF_MTOR_BY_LKB1_AMPK	15	0.407264	1.16299	0.261297	0.660389
KEGG_CARDIAC_MUSCLE_CONTRACTION	29	0.332778	1.16095	0.231193	0.664042
REACTOME_HEMOSTASIS	261	0.226744	1.15953	0.132988	0.665845
BIOCARTA_CERAMIDE_PATHWAY	20	0.372645	1.15951	0.24466	0.663802
REACTOME_SIGNALING_BY_ERBB2	63	0.282392	1.15942	0.19186	0.661983
REACTOME_SIGNALLING_BY_NGF	153	0.247892	1.15914	0.162257	0.660684
REACTOME_INTEGRIN_CELL_SURFACE_INTERACTIONS	42	0.309059	1.15871	0.221811	0.659956
PID_CERAMIDE_PATHWAY	40	0.315213	1.15841	0.222222	0.658787
PID_ERBB1_INTERNALIZATION_PATHWAY	32	0.335663	1.15806	0.245931	0.657756
KEGG_VIRAL_MYOCARDITIS	39	0.310499	1.15539	0.242315	0.663233
REACTOME_TOLL_RECEPTOR_CASCADES	95	0.26258	1.15393	0.185252	0.66535
REACTOME_DESTABILIZATION_OF_MRNA_BY_KSRP	16	0.395346	1.15387	0.279762	0.66349
REACTOME_MYD88_MAL_CASCADE_INITIATED_ON_PLASMA_MEMBRANE	68	0.276286	1.1537	0.225326	0.661898
ST_PHOSPHOINOSITIDE_3_KINASE_PATHWAY	29	0.341558	1.15368	0.254613	0.659985
KEGG_NON_SMALL_CELL_LUNG_CANCER	43	0.307143	1.15295	0.225455	0.659977
PID_EPHA2_FWD_PATHWAY	15	0.402506	1.15284	0.271845	0.658292
BIOCARTA_TCR_PATHWAY	38	0.31568	1.152	0.229508	0.658728
BIOCARTA_IL17_PATHWAY	8	0.487856	1.15081	0.305343	0.66006
PID_P75_NTR_PATHWAY	55	0.292613	1.15009	0.221649	0.660191
BIOCARTA_TFF_PATHWAY	18	0.378202	1.14901	0.282306	0.661126
REACTOME_HS_GAG_DEGRADATION	15	0.401686	1.1484	0.26945	0.660868
PID_RHOA_PATHWAY	36	0.315392	1.14625	0.254174	0.664809
REACTOME_SYNTHESIS_OF_PIPS_AT_THE_PLASMA_MEMBRANE	23	0.344806	1.14504	0.251474	0.666052
BIOCARTA_RANKL_PATHWAY	10	0.448073	1.14395	0.291743	0.667105
REACTOME_POST_TRANSLATIONAL_MODIFICATION_SYNTHESIS_OF_GPI_ANCHORED_PROTEINS	23	0.35403	1.14395	0.270221	0.665159
BIOCARTA_TALL1_PATHWAY	10	0.452927	1.1427	0.277108	0.666796
KEGG_GLIOMA	42	0.30396	1.14217	0.272901	0.666328
PID_RETINOIC_ACID_PATHWAY	25	0.341142	1.1413	0.27963	0.66672
BIOCARTA_ACTINY_PATHWAY	11	0.429601	1.14119	0.285714	0.665036
REACTOME_SPHINGOLIPID_DE_NOVO_BIOSYNTHESIS	19	0.370679	1.14065	0.301708	0.66457
SA_G1_AND_S_PHASES	12	0.430057	1.14044	0.280534	0.663203
REACTOME_INNATE_IMMUNE_SYSTEM	174	0.23393	1.14013	0.170599	0.662152
PID_ERBB2_ERBB3_PATHWAY	36	0.31157	1.1381	0.265455	0.665599
KEGG_PRIMARY_BILE_ACID_BIOSYNTHESIS	6	0.536241	1.13713	0.325142	0.66645
ST_G_ALPHA_I_PATHWAY	21	0.365462	1.13549	0.293286	0.668954
REACTOME_TRIF_MEDIATED_TLR3_SIGNALING	60	0.283819	1.13529	0.238011	0.667489
ST_IL_13_PATHWAY	5	0.554946	1.13515	0.32998	0.66596
REACTOME_RESPIRATORY_ELECTRON_TRANSPORT_ATP_SYNTHESIS_BY_CHEMIOSMOTIC_COUPLING_AND_HEAT_PRODUCTION_BY_UNCOUPLING_PROTEINS_	69	0.269219	1.13275	0.236599	0.670558
REACTOME_PLATELET_ACTIVATION_SIGNALING_AND_AGGREGATION	127	0.245469	1.13234	0.201377	0.669866
REACTOME_GLYCOGEN_BREAKDOWN_GLYCOGENOLYSIS	13	0.413481	1.13224	0.303093	0.66825
KEGG_GLUTATHIONE_METABOLISM	34	0.322669	1.13053	0.297989	0.671014
BIOCARTA_AKT_PATHWAY	18	0.371885	1.13004	0.300567	0.670447
REACTOME_GAP_JUNCTION_TRAFFICKING	10	0.438281	1.12745	0.307252	0.675283
BIOCARTA_PLCE_PATHWAY	6	0.522872	1.12687	0.341317	0.675212
REACTOME_LATE_PHASE_OF_HIV_LIFE_CYCLE	87	0.25988	1.12508	0.231317	0.678156
HALLMARK_ESTROGEN_RESPONSE_EARLY	104	0.250933	1.12279	0.217094	0.682674
REACTOME_ACTIVATION_OF_GENES_BY_ATF4	23	0.340841	1.12132	0.291985	0.684892
REACTOME_LYSOSOME_VESICLE_BIOGENESIS	18	0.372906	1.12071	0.304833	0.684738
REACTOME_REGULATION_OF_INSULIN_SECRETION_BY_GLUCAGON_LIKE_PEPTIDE1	21	0.356114	1.11975	0.296642	0.685527
REACTOME_RESPONSE_TO_ELEVATED_PLATELET_CYTOSOLIC_CA2_	46	0.29468	1.11906	0.258912	0.685415
BIOCARTA_MYOSIN_PATHWAY	19	0.355824	1.1175	0.295367	0.687705
PID_TOLL_ENDOGENOUS_PATHWAY	19	0.357925	1.1159	0.317857	0.690179
REACTOME_GABA_SYNTHESIS_RELEASE_REUPTAKE_AND_DEGRADATION	5	0.545795	1.11434	0.344358	0.692671
BIOCARTA_MET_PATHWAY	34	0.309689	1.11013	0.312849	0.702304
PID_P73PATHWAY	49	0.287995	1.10854	0.270567	0.704856
REACTOME_INSULIN_RECEPTOR_SIGNALLING_CASCADE	53	0.279947	1.10711	0.301708	0.707002
BIOCARTA_TOLL_PATHWAY	30	0.321918	1.10505	0.288967	0.710769
PID_IL27_PATHWAY	15	0.38906	1.10347	0.314917	0.713066
REACTOME_RECRUITMENT_OF_MITOTIC_CENTROSOME_PROTEINS_AND_COMPLEXES	42	0.290064	1.10344	0.298479	0.711237
REACTOME_ZINC_TRANSPORTERS	10	0.435365	1.10342	0.333333	0.709381
PID_S1P_S1P2_PATHWAY	17	0.375115	1.10294	0.333959	0.708731
KEGG_ENDOMETRIAL_CANCER	36	0.308684	1.1023	0.298587	0.708613
REACTOME_TGF_BETA_RECEPTOR_SIGNALING_IN_EMT_EPITHELIAL_TO_MESENCHYMAL_TRANSITION	8	0.47198	1.10153	0.335878	0.708874
BIOCARTA_NTHI_PATHWAY	22	0.341486	1.10053	0.334594	0.709804
KEGG_PARKINSONS_DISEASE	86	0.252884	1.09766	0.277372	0.715725
KEGG_ADIPOCYTOKINE_SIGNALING_PATHWAY	48	0.281552	1.09748	0.282722	0.714387
REACTOME_DESTABILIZATION_OF_MRNA_BY_BRF1	17	0.369051	1.09744	0.318447	0.712656
BIOCARTA_INTEGRIN_PATHWAY	31	0.309141	1.09555	0.331439	0.715979
PID_TCR_PATHWAY	59	0.273338	1.09553	0.299618	0.714173
BIOCARTA_P35ALZHEIMERS_PATHWAY	9	0.437652	1.09545	0.350187	0.712536
REACTOME_PROSTACYCLIN_SIGNALLING_THROUGH_PROSTACYCLIN_RECEPTOR	12	0.411536	1.09528	0.346715	0.711156
KEGG_CITRATE_CYCLE_TCA_CYCLE	26	0.333198	1.09502	0.333973	0.710012
KEGG_DRUG_METABOLISM_CYTOCHROME_P450	16	0.37316	1.09321	0.327586	0.713166
KEGG_SMALL_CELL_LUNG_CANCER	52	0.281472	1.09243	0.278085	0.713536
REACTOME_SIGNALING_BY_ERBB4	54	0.274752	1.09065	0.279197	0.716371
NABA_BASEMENT_MEMBRANES	5	0.515858	1.08921	0.369004	0.718442
BIOCARTA_ATM_PATHWAY	18	0.357776	1.08899	0.34058	0.717167
BIOCARTA_ECM_PATHWAY	21	0.343613	1.08853	0.332724	0.716545
REACTOME_NEP_NS2_INTERACTS_WITH_THE_CELLULAR_EXPORT_MACHINERY	23	0.336353	1.08752	0.337187	0.717487
REACTOME_DESTABILIZATION_OF_MRNA_BY_TRISTETRAPROLIN_TTP	17	0.364868	1.08664	0.362934	0.71809
BIOCARTA_IGF1MTOR_PATHWAY	17	0.363351	1.08456	0.355072	0.722005
BIOCARTA_CTLA4_PATHWAY	12	0.400826	1.08316	0.366795	0.724047
REACTOME_RECRUITMENT_OF_NUMA_TO_MITOTIC_CENTROSOMES	7	0.488962	1.08287	0.38856	0.722979
REACTOME_DEPOSITION_OF_NEW_CENPA_CONTAINING_NUCLEOSOMES_AT_THE_CENTROMERE	17	0.361309	1.08264	0.321293	0.721867
REACTOME_TRAFFICKING_AND_PROCESSING_OF_ENDOSOMAL_TLR	9	0.437525	1.07994	0.381226	0.72757
BIOCARTA_GSK3_PATHWAY	21	0.339187	1.07989	0.345588	0.72589
REACTOME_N_GLYCAN_TRIMMING_IN_THE_ER_AND_CALNEXIN_CALRETICULIN_CYCLE	10	0.421263	1.0792	0.355289	0.725961
REACTOME_ACTIVATION_OF_KAINATE_RECEPTORS_UPON_GLUTAMATE_BINDING	16	0.374735	1.07883	0.350649	0.72509
PID_MYC_PATHWAY	23	0.340055	1.07882	0.343689	0.723324
REACTOME_REGULATION_OF_INSULIN_SECRETION_BY_ACETYLCHOLINE	7	0.481286	1.07603	0.38961	0.729022
REACTOME_ACTIVATION_OF_THE_AP1_FAMILY_OF_TRANSCRIPTION_FACTORS	8	0.465254	1.07596	0.373469	0.727403
HALLMARK_FATTY_ACID_METABOLISM	112	0.238897	1.07546	0.30541	0.727024
REACTOME_FANCONI_ANEMIA_PATHWAY	13	0.386918	1.07466	0.349727	0.727443
REACTOME_EARLY_PHASE_OF_HIV_LIFE_CYCLE	12	0.391465	1.07222	0.347015	0.732428
REACTOME_SIGNALING_BY_RHO_GTPASES	65	0.262252	1.07151	0.338983	0.732581
BIOCARTA_VEGF_PATHWAY	25	0.327449	1.07145	0.342155	0.730973
BIOCARTA_GRANULOCYTES_PATHWAY	10	0.416158	1.07114	0.366726	0.730112
PID_ECADHERIN_STABILIZATION_PATHWAY	24	0.327207	1.06854	0.34717	0.735588
PID_NCADHERIN_PATHWAY	26	0.318122	1.06754	0.361314	0.736564
REACTOME_CHEMOKINE_RECEPTORS_BIND_CHEMOKINES	21	0.331688	1.06667	0.363636	0.737094
REACTOME_CELL_EXTRACELLULAR_MATRIX_INTERACTIONS	9	0.4217	1.06603	0.353282	0.737096
REACTOME_INTERFERON_ALPHA_BETA_SIGNALING	43	0.279837	1.06429	0.347249	0.740135
KEGG_ALZHEIMERS_DISEASE	114	0.232738	1.06279	0.320069	0.74248
REACTOME_METABOLISM_OF_NON_CODING_RNA	36	0.288779	1.06157	0.378676	0.74392
REACTOME_BASE_EXCISION_REPAIR	18	0.354428	1.06141	0.37747	0.742625
REACTOME_SIGNALING_BY_FGFR1_MUTANTS	17	0.35062	1.06064	0.384892	0.742877
PID_AR_NONGENOMIC_PATHWAY	25	0.317172	1.05991	0.359489	0.743145
HALLMARK_PEROXISOME	73	0.255055	1.05952	0.337079	0.74237
PID_TGFBR_PATHWAY	40	0.281931	1.05901	0.363806	0.741958
PID_REG_GR_PATHWAY	53	0.266406	1.05887	0.368519	0.740647
REACTOME_SLC_MEDIATED_TRANSMEMBRANE_TRANSPORT	120	0.229888	1.05564	0.348214	0.747233
PID_PI3K_PLC_TRK_PATHWAY	26	0.316085	1.05369	0.387524	0.750802
HALLMARK_APOPTOSIS	122	0.229085	1.05304	0.346499	0.750796
REACTOME_TCA_CYCLE_AND_RESPIRATORY_ELECTRON_TRANSPORT	101	0.233629	1.05233	0.33218	0.751001
BIOCARTA_GATA3_PATHWAY	8	0.449578	1.05228	0.413592	0.749381
BIOCARTA_MTOR_PATHWAY	21	0.336797	1.0521	0.385768	0.748229
HALLMARK_ADIPOGENESIS	158	0.221984	1.05205	0.329412	0.746622
KEGG_RENAL_CELL_CARCINOMA	52	0.265867	1.05203	0.348624	0.74493
REACTOME_AUTODEGRADATION_OF_THE_E3_UBIQUITIN_LIGASE_COP1	41	0.283907	1.05137	0.376404	0.744973
REACTOME_ADP_SIGNALLING_THROUGH_P2RY1	16	0.35971	1.05118	0.388489	0.743707
REACTOME_NGF_SIGNALLING_VIA_TRKA_FROM_THE_PLASMA_MEMBRANE	96	0.237291	1.05026	0.355433	0.744307
REACTOME_SIGNALING_BY_FGFR1_FUSION_MUTANTS	16	0.354174	1.04951	0.388889	0.744507
REACTOME_REGULATION_OF_INSULIN_SECRETION	41	0.280279	1.04917	0.357143	0.743771
REACTOME_SYNTHESIS_OF_BILE_ACIDS_AND_BILE_SALTS_VIA_7ALPHA_HYDROXYCHOLESTEROL	7	0.457725	1.04883	0.413043	0.742957
KEGG_ASTHMA	15	0.362875	1.04742	0.378229	0.744955
BIOCARTA_CARDIACEGF_PATHWAY	11	0.406722	1.04598	0.426326	0.747118
REACTOME_METAL_ION_SLC_TRANSPORTERS	13	0.374663	1.04397	0.4	0.750947
REACTOME_PKB_MEDIATED_EVENTS	24	0.320672	1.04392	0.391225	0.749432
BIOCARTA_VIP_PATHWAY	18	0.341931	1.04389	0.381308	0.747833
HALLMARK_ESTROGEN_RESPONSE_LATE	101	0.233142	1.03935	0.382353	0.758468
KEGG_ABC_TRANSPORTERS	18	0.341677	1.03698	0.400394	0.763267
REACTOME_SYNTHESIS_OF_BILE_ACIDS_AND_BILE_SALTS	7	0.457725	1.03627	0.419483	0.76347
KEGG_MELANOMA	35	0.287275	1.03419	0.4	0.76737
KEGG_HUNTINGTONS_DISEASE	131	0.223166	1.03419	0.361775	0.765664
REACTOME_CYTOKINE_SIGNALING_IN_IMMUNE_SYSTEM	200	0.212513	1.03326	0.380165	0.766541
PID_BMP_PATHWAY	21	0.322974	1.03236	0.409091	0.767373
BIOCARTA_MAPK_PATHWAY	73	0.246287	1.02986	0.374768	0.772314
KEGG_PRIMARY_IMMUNODEFICIENCY	24	0.309231	1.02919	0.401515	0.772423
REACTOME_PD1_SIGNALING	9	0.414184	1.02849	0.428571	0.772553
REACTOME_FATTY_ACYL_COA_BIOSYNTHESIS	13	0.372153	1.02653	0.402235	0.776032
REACTOME_TRANSCRIPTION_COUPLED_NER_TC_NER	40	0.280608	1.02639	0.400749	0.774643
BIOCARTA_ERK_PATHWAY	21	0.32399	1.02544	0.435572	0.775743
PID_P53_DOWNSTREAM_PATHWAY	97	0.226896	1.02534	0.396161	0.7743
PID_UPA_UPAR_PATHWAY	21	0.323757	1.0233	0.441176	0.778267
HALLMARK_HEDGEHOG_SIGNALING	14	0.363167	1.02323	0.405941	0.776799
KEGG_PROTEASOME	37	0.281592	1.02257	0.428822	0.776837
REACTOME_POST_TRANSLATIONAL_PROTEIN_MODIFICATION	122	0.223893	1.02246	0.413238	0.775441
REACTOME_SYNTHESIS_OF_PIPS_AT_THE_LATE_ENDOSOME_MEMBRANE	8	0.423376	1.02105	0.45591	0.777507
KEGG_CALCIUM_SIGNALING_PATHWAY	71	0.246789	1.01932	0.42674	0.780337
REACTOME_P53_DEPENDENT_G1_DNA_DAMAGE_RESPONSE	45	0.272896	1.01717	0.430357	0.784205
PID_A6B1_A6B4_INTEGRIN_PATHWAY	25	0.305088	1.0168	0.410208	0.78353
ST_GA13_PATHWAY	27	0.30461	1.0168	0.449355	0.781877
BIOCARTA_ETS_PATHWAY	14	0.358695	1.01663	0.436399	0.780623
BIOCARTA_HDAC_PATHWAY	22	0.316543	1.01588	0.436782	0.780941
PID_IL8_CXCR2_PATHWAY	28	0.300482	1.01537	0.436594	0.780702
KEGG_PANTOTHENATE_AND_COA_BIOSYNTHESIS	9	0.408449	1.01435	0.440385	0.781804
REACTOME_SYNTHESIS_OF_VERY_LONG_CHAIN_FATTY_ACYL_COAS	9	0.414251	1.01333	0.454545	0.782789
REACTOME_CIRCADIAN_CLOCK	39	0.275599	1.01258	0.431985	0.783243
BIOCARTA_SPRY_PATHWAY	12	0.374144	1.0113	0.428295	0.785036
ST_GA12_PATHWAY	17	0.341567	1.01045	0.465517	0.785586
PID_CXCR3_PATHWAY	31	0.286016	1.0096	0.433086	0.786228
NABA_ECM_AFFILIATED	62	0.247578	1.00945	0.438628	0.784953
NABA_ECM_GLYCOPROTEINS	40	0.274399	1.00869	0.422857	0.785431
REACTOME_METABOLISM_OF_CARBOHYDRATES	152	0.214602	1.00826	0.432727	0.784931
BIOCARTA_41BB_PATHWAY	12	0.375323	1.00628	0.417969	0.788578
HALLMARK_KRAS_SIGNALING_UP	113	0.21893	1.00613	0.442708	0.787377
REACTOME_REGULATION_OF_GLUCOKINASE_BY_GLUCOKINASE_REGULATORY_PROTEIN	21	0.317323	1.00575	0.43074	0.786655
REACTOME_GLUCOSE_TRANSPORT	29	0.296223	1.00515	0.444023	0.786596
REACTOME_THE_ACTIVATION_OF_ARYLSULFATASES	6	0.463126	1.00333	0.444664	0.789765
REACTOME_PHASE_II_CONJUGATION	31	0.283509	1.00324	0.460838	0.788345
ST_TYPE_I_INTERFERON_PATHWAY	6	0.45276	1.0021	0.459048	0.78989
PID_PI3KCI_PATHWAY	41	0.271415	1.00162	0.459075	0.789593
REACTOME_PROCESSING_OF_CAPPED_INTRON_CONTAINING_PRE_MRNA	115	0.219923	1.00144	0.44652	0.788445
REACTOME_TRANSPORT_OF_MATURE_MRNA_DERIVED_FROM_AN_INTRONLESS_TRANSCRIPT	29	0.296255	1.00117	0.437956	0.787486
PID_P38_MK2_PATHWAY	16	0.340435	1.00108	0.450805	0.786112
KEGG_DRUG_METABOLISM_OTHER_ENZYMES	17	0.336883	1.0005	0.468691	0.786035
REACTOME_PACKAGING_OF_TELOMERE_ENDS	14	0.351103	0.999894	0.43738	0.785921
REACTOME_EXTRINSIC_PATHWAY_FOR_APOPTOSIS	11	0.375819	0.998581	0.456722	0.787665
BIOCARTA_ATRBRCA_PATHWAY	16	0.343524	0.998405	0.445507	0.786557
REACTOME_LOSS_OF_NLP_FROM_MITOTIC_CENTROSOMES	37	0.277639	0.998242	0.449458	0.78542
REACTOME_OXYGEN_DEPENDENT_PROLINE_HYDROXYLATION_OF_HYPOXIA_INDUCIBLE_FACTOR_ALPHA	11	0.380814	0.99801	0.44592	0.784536
REACTOME_SEMAPHORIN_INTERACTIONS	37	0.275508	0.997068	0.465804	0.785368
REACTOME_RESOLUTION_OF_AP_SITES_VIA_THE_MULTIPLE_NUCLEOTIDE_PATCH_REPLACEMENT_PATHWAY	16	0.343524	0.995283	0.467772	0.78822
REACTOME_REGULATED_PROTEOLYSIS_OF_P75NTR	8	0.418343	0.995219	0.462406	0.786815
BIOCARTA_STATHMIN_PATHWAY	10	0.391409	0.994715	0.462777	0.786426
PID_ARF6_TRAFFICKING_PATHWAY	37	0.273181	0.993024	0.479053	0.789135
REACTOME_CALNEXIN_CALRETICULIN_CYCLE	8	0.410556	0.992808	0.468992	0.788135
HALLMARK_OXIDATIVE_PHOSPHORYLATION	174	0.202382	0.991372	0.466192	0.790366
BIOCARTA_LYM_PATHWAY	9	0.402325	0.988399	0.476923	0.79631
PID_ILK_PATHWAY	34	0.278871	0.985944	0.468124	0.801013
REACTOME_NFKB_AND_MAP_KINASES_ACTIVATION_MEDIATED_BY_TLR4_SIGNALING_REPERTOIRE	57	0.248668	0.985439	0.473783	0.800787
REACTOME_PERK_REGULATED_GENE_EXPRESSION	25	0.302986	0.985185	0.483516	0.799821
KEGG_MAPK_SIGNALING_PATHWAY	143	0.212571	0.984681	0.486014	0.799522
PID_TXA2PATHWAY	39	0.27154	0.984631	0.480287	0.798091
BIOCARTA_CHEMICAL_PATHWAY	22	0.312213	0.984556	0.496212	0.796678
REACTOME_ADVANCED_GLYCOSYLATION_ENDPRODUCT_RECEPTOR_SIGNALING	10	0.393161	0.984057	0.47619	0.796456
KEGG_TOLL_LIKE_RECEPTOR_SIGNALING_PATHWAY	69	0.238315	0.983595	0.474336	0.796038
REACTOME_RAP1_SIGNALLING	10	0.385644	0.983462	0.471264	0.794865
PID_ERBB4_PATHWAY	26	0.292615	0.98305	0.467167	0.794337
BIOCARTA_PROTEASOME_PATHWAY	25	0.300232	0.980773	0.490421	0.798535
REACTOME_INTEGRATION_OF_ENERGY_METABOLISM	61	0.238335	0.980695	0.514085	0.797165
PID_SMAD2_3NUCLEAR_PATHWAY	65	0.242642	0.978585	0.490161	0.800944
REACTOME_SIGNALING_BY_THE_B_CELL_RECEPTOR_BCR	103	0.218135	0.977713	0.489681	0.801596
REACTOME_TRANSPORT_OF_VITAMINS_NUCLEOSIDES_AND_RELATED_MOLECULES	21	0.311953	0.977557	0.479924	0.80046
REACTOME_MAP_KINASE_ACTIVATION_IN_TLR_CASCADE	42	0.26325	0.976306	0.472172	0.80214
PID_HDAC_CLASSII_PATHWAY	27	0.288338	0.974075	0.489209	0.806328
BIOCARTA_AT1R_PATHWAY	28	0.287722	0.97308	0.492366	0.807212
REACTOME_ROLE_OF_DCC_IN_REGULATING_APOPTOSIS	6	0.450896	0.971284	0.50838	0.810163
REACTOME_PTM_GAMMA_CARBOXYLATION_HYPUSINE_FORMATION_AND_ARYLSULFATASE_ACTIVATION	14	0.348217	0.971077	0.495164	0.809116
KEGG_RIBOSOME	48	0.250828	0.968738	0.508475	0.813592
KEGG_NATURAL_KILLER_CELL_MEDIATED_CYTOTOXICITY	77	0.226643	0.968144	0.495345	0.813637
REACTOME_INTERFERON_SIGNALING	118	0.208842	0.967871	0.535902	0.81282
PID_HIV_NEF_PATHWAY	32	0.271757	0.96767	0.513308	0.811778
REACTOME_INTEGRIN_ALPHAIIB_BETA3_SIGNALING	18	0.320368	0.9675	0.489152	0.810625
BIOCARTA_PS1_PATHWAY	9	0.397455	0.967255	0.510166	0.809741
PID_INSULIN_GLUCOSE_PATHWAY	17	0.33241	0.96698	0.504854	0.808886
REACTOME_TRANSPORT_OF_INORGANIC_CATIONS_ANIONS_AND_AMINO_ACIDS_OLIGOPEPTIDES	38	0.264086	0.966493	0.502732	0.808654
REACTOME_INFLUENZA_LIFE_CYCLE	91	0.219415	0.964027	0.536283	0.813387
REACTOME_ANTIGEN_PROCESSING_CROSS_PRESENTATION	57	0.241714	0.963497	0.511152	0.813294
REACTOME_REGULATION_OF_AMPK_ACTIVITY_VIA_LKB1	12	0.360503	0.963238	0.522505	0.812389
REACTOME_PLATELET_HOMEOSTASIS	44	0.252035	0.9611	0.491803	0.816365
BIOCARTA_SHH_PATHWAY	6	0.438076	0.960441	0.523636	0.816538
PID_HNF3A_PATHWAY	25	0.293793	0.960137	0.511754	0.81577
REACTOME_BILE_ACID_AND_BILE_SALT_METABOLISM	11	0.367297	0.959763	0.536399	0.815226
REACTOME_CELL_JUNCTION_ORGANIZATION	24	0.289992	0.959275	0.508475	0.814849
BIOCARTA_TEL_PATHWAY	13	0.353425	0.9592	0.50838	0.813535
BIOCARTA_WNT_PATHWAY	19	0.303559	0.958575	0.517691	0.813709
REACTOME_SMAD2_SMAD3_SMAD4_HETEROTRIMER_REGULATES_TRANSCRIPTION	21	0.308387	0.95759	0.519196	0.814723
PID_S1P_S1P3_PATHWAY	18	0.314605	0.955857	0.508197	0.817504
KEGG_HOMOLOGOUS_RECOMBINATION	20	0.309696	0.955131	0.527828	0.817841
KEGG_PPAR_SIGNALING_PATHWAY	35	0.263673	0.954459	0.519157	0.818087
REACTOME_CYCLIN_E_ASSOCIATED_EVENTS_DURING_G1_S_TRANSITION_	49	0.247272	0.953945	0.534672	0.817889
REACTOME_MRNA_PROCESSING	130	0.205789	0.953232	0.574106	0.818177
REACTOME_PEPTIDE_LIGAND_BINDING_RECEPTORS	55	0.242234	0.950803	0.539034	0.822859
KEGG_N_GLYCAN_BIOSYNTHESIS	40	0.25552	0.950803	0.523715	0.821368
REACTOME_NEURONAL_SYSTEM	105	0.211748	0.950615	0.537653	0.820376
REACTOME_GPVI_MEDIATED_ACTIVATION_CASCADE	24	0.289828	0.95002	0.557169	0.820452
KEGG_PATHWAYS_IN_CANCER	181	0.194844	0.947937	0.615385	0.824011
REACTOME_DSCAM_INTERACTIONS	6	0.433633	0.947141	0.503774	0.824524
REACTOME_TRANSPORT_OF_MATURE_TRANSCRIPT_TO_CYTOPLASM	39	0.253261	0.94712	0.521657	0.823095
REACTOME_SHC_RELATED_EVENTS	13	0.336511	0.94662	0.516378	0.822899
REACTOME_DARPP_32_EVENTS	20	0.293995	0.94617	0.525813	0.82253
BIOCARTA_INFLAM_PATHWAY	9	0.386158	0.945562	0.516598	0.822605
BIOCARTA_KERATINOCYTE_PATHWAY	39	0.261075	0.942131	0.562044	0.829564
BIOCARTA_ALK_PATHWAY	19	0.299836	0.936814	0.559615	0.84114
REACTOME_CELL_CELL_COMMUNICATION	54	0.235763	0.93644	0.578014	0.840417
PID_FAK_PATHWAY	46	0.242108	0.935472	0.587912	0.841384
BIOCARTA_ASBCELL_PATHWAY	6	0.428425	0.935377	0.561024	0.840133
PID_ECADHERIN_KERATINOCYTE_PATHWAY	15	0.329203	0.935328	0.532819	0.838777
HALLMARK_NOTCH_SIGNALING	22	0.288082	0.934257	0.574818	0.839878
REACTOME_RNA_POL_II_PRE_TRANSCRIPTION_EVENTS	53	0.235119	0.933721	0.578269	0.839624
KEGG_METABOLISM_OF_XENOBIOTICS_BY_CYTOCHROME_P450	19	0.302591	0.933191	0.52514	0.83939
BIOCARTA_CHREBP2_PATHWAY	32	0.264407	0.933044	0.551724	0.83826
REACTOME_HIV_INFECTION	164	0.196372	0.932917	0.639785	0.837102
REACTOME_MITOTIC_PROMETAPHASE	59	0.233036	0.932571	0.58156	0.836487
ST_FAS_SIGNALING_PATHWAY	48	0.243422	0.9312	0.560636	0.838251
REACTOME_REGULATION_OF_HYPOXIA_INDUCIBLE_FACTOR_HIF_BY_OXYGEN	16	0.31467	0.930317	0.553846	0.838904
PID_FAS_PATHWAY	32	0.261288	0.929964	0.565476	0.838316
PID_INTEGRIN_A4B1_PATHWAY	22	0.292864	0.929436	0.550091	0.838115
REACTOME_INFLUENZA_VIRAL_RNA_TRANSCRIPTION_AND_REPLICATION	62	0.225972	0.927834	0.569468	0.840535
REACTOME_PEPTIDE_CHAIN_ELONGATION	47	0.23934	0.92775	0.58473	0.839313
REACTOME_AMINO_ACID_AND_OLIGOPEPTIDE_SLC_TRANSPORTERS	20	0.290742	0.927404	0.555354	0.838685
HALLMARK_HYPOXIA	125	0.200256	0.926879	0.623037	0.838461
REACTOME_TRANSMISSION_ACROSS_CHEMICAL_SYNAPSES	70	0.2225	0.926561	0.596429	0.837764
REACTOME_DOWNSTREAM_SIGNALING_EVENTS_OF_B_CELL_RECEPTOR_BCR	76	0.218903	0.925916	0.62697	0.837858
REACTOME_GLYCEROPHOSPHOLIPID_BIOSYNTHESIS	52	0.234721	0.925746	0.590226	0.836826
KEGG_NEUROTROPHIN_SIGNALING_PATHWAY	95	0.209092	0.925362	0.615809	0.836313
KEGG_HEDGEHOG_SIGNALING_PATHWAY	17	0.311986	0.92452	0.568519	0.836865
KEGG_TYPE_II_DIABETES_MELLITUS	25	0.281979	0.923961	0.57041	0.836788
BIOCARTA_G1_PATHWAY	18	0.301494	0.923092	0.571936	0.837455
KEGG_LIMONENE_AND_PINENE_DEGRADATION	8	0.380011	0.922875	0.536	0.836552
REACTOME_SIGNALING_BY_FGFR_MUTANTS	23	0.290237	0.922702	0.567273	0.835541
BIOCARTA_HER2_PATHWAY	16	0.3139	0.922407	0.54628	0.834848
PID_RXR_VDR_PATHWAY	19	0.304048	0.920965	0.559041	0.836865
ST_G_ALPHA_S_PATHWAY	12	0.337582	0.920076	0.568266	0.837495
REACTOME_BASIGIN_INTERACTIONS	14	0.327058	0.91902	0.579245	0.83869
BIOCARTA_AGPCR_PATHWAY	8	0.394763	0.918974	0.570312	0.83741
NABA_SECRETED_FACTORS	80	0.2152	0.918969	0.619926	0.836013
REACTOME_TCR_SIGNALING	42	0.251678	0.918732	0.578558	0.835184
REACTOME_METABOLISM_OF_PROTEINS	298	0.177204	0.918116	0.711443	0.835217
REACTOME_REGULATION_OF_SIGNALING_BY_CBL	15	0.320409	0.916128	0.559356	0.838492
REACTOME_SIGNALING_BY_NOTCH3	7	0.406157	0.915376	0.568441	0.838864
REACTOME_UNWINDING_OF_DNA	6	0.418466	0.913825	0.584139	0.841151
HALLMARK_PROTEIN_SECRETION	83	0.211211	0.912484	0.666081	0.842888
REACTOME_GLUCAGON_TYPE_LIGAND_RECEPTORS	12	0.337921	0.91199	0.591837	0.842705
ST_ERK1_ERK2_MAPK_PATHWAY	28	0.267138	0.909067	0.599613	0.848111
PID_TAP63_PATHWAY	33	0.259547	0.906724	0.605027	0.852207
PID_AR_PATHWAY	44	0.239897	0.90571	0.606643	0.853188
REACTOME_PREFOLDIN_MEDIATED_TRANSFER_OF_SUBSTRATE_TO_CCT_TRIC	21	0.284836	0.900899	0.594495	0.862995
BIOCARTA_BCR_PATHWAY	30	0.257649	0.900103	0.632184	0.86338
KEGG_FOCAL_ADHESION	102	0.202545	0.898205	0.693285	0.866305
REACTOME_CELL_CYCLE	253	0.176767	0.897481	0.756667	0.866603
REACTOME_GABA_B_RECEPTOR_ACTIVATION	17	0.301481	0.897255	0.603083	0.865703
REACTOME_MEMBRANE_BINDING_AND_TARGETTING_OF_GAG_PROTEINS	7	0.388386	0.895697	0.558185	0.867872
PID_ENDOTHELIN_PATHWAY	40	0.243014	0.895502	0.638686	0.866874
PID_NFKAPPAB_CANONICAL_PATHWAY	22	0.277872	0.892667	0.632959	0.872097
BIOCARTA_ETC_PATHWAY	10	0.347044	0.892038	0.609108	0.872228
KEGG_GLYCOSAMINOGLYCAN_DEGRADATION	15	0.313465	0.891579	0.602968	0.87188
PID_ALK2_PATHWAY	6	0.417522	0.891271	0.60566	0.871128
PID_MAPK_TRK_PATHWAY	30	0.256019	0.890373	0.628866	0.871779
REACTOME_NFKB_ACTIVATION_THROUGH_FADD_RIP1_PATHWAY_MEDIATED_BY_CASPASE_8_AND10	11	0.333965	0.890014	0.601156	0.871199
KEGG_PANCREATIC_CANCER	51	0.227291	0.888953	0.66474	0.87225
PID_PDGFRB_PATHWAY	106	0.197571	0.888641	0.71066	0.871572
BIOCARTA_MAL_PATHWAY	16	0.309869	0.887945	0.649326	0.871825
PID_HES_HEY_PATHWAY	31	0.253459	0.887923	0.652336	0.870472
PID_CD8_TCR_PATHWAY	44	0.235688	0.887881	0.659218	0.869141
ST_STAT3_PATHWAY	7	0.382524	0.887426	0.603922	0.868792
REACTOME_GABA_RECEPTOR_ACTIVATION	18	0.289776	0.885231	0.642578	0.872183
KEGG_TASTE_TRANSDUCTION	9	0.359791	0.884679	0.596958	0.871984
REACTOME_PLATELET_AGGREGATION_PLUG_FORMATION	22	0.277822	0.883505	0.626415	0.873346
BIOCARTA_IL1R_PATHWAY	23	0.273676	0.882676	0.619318	0.873772
REACTOME_PROTEIN_FOLDING	42	0.23341	0.882669	0.657356	0.872392
PID_IL8_CXCR1_PATHWAY	22	0.270403	0.881556	0.637899	0.873496
REACTOME_CHOLESTEROL_BIOSYNTHESIS	17	0.293617	0.879613	0.609319	0.876457
REACTOME_TGF_BETA_RECEPTOR_SIGNALING_ACTIVATES_SMADS	17	0.293766	0.878354	0.635379	0.877877
KEGG_NICOTINATE_AND_NICOTINAMIDE_METABOLISM	12	0.328956	0.877507	0.615242	0.878367
BIOCARTA_ACH_PATHWAY	12	0.320973	0.876352	0.633517	0.879522
REACTOME_P53_INDEPENDENT_G1_S_DNA_DAMAGE_CHECKPOINT	40	0.238426	0.875751	0.65233	0.879441
BIOCARTA_NFAT_PATHWAY	34	0.245393	0.875681	0.667883	0.878205
KEGG_NOD_LIKE_RECEPTOR_SIGNALING_PATHWAY	46	0.229311	0.874977	0.708098	0.8784
SIG_CD40PATHWAYMAP	26	0.257346	0.874328	0.668469	0.878483
PID_REELIN_PATHWAY	19	0.289084	0.873897	0.646271	0.878122
KEGG_DORSO_VENTRAL_AXIS_FORMATION	15	0.300685	0.873229	0.626168	0.878271
PID_BARD1_PATHWAY	24	0.26306	0.872395	0.662942	0.878685
REACTOME_MITOTIC_M_M_G1_PHASES	120	0.188451	0.872132	0.754885	0.8779
REACTOME_MICRORNA_MIRNA_BIOGENESIS	21	0.275935	0.872009	0.635009	0.876781
PID_S1P_S1P1_PATHWAY	14	0.308816	0.870902	0.626151	0.877807
KEGG_RETINOL_METABOLISM	13	0.315293	0.869624	0.639042	0.879285
KEGG_HEMATOPOIETIC_CELL_LINEAGE	48	0.227209	0.868781	0.686275	0.879721
KEGG_AXON_GUIDANCE	61	0.21375	0.868091	0.710526	0.879857
REACTOME_NUCLEAR_EVENTS_KINASE_AND_TRANSCRIPTION_FACTOR_ACTIVATION	22	0.265536	0.866566	0.651429	0.881833
REACTOME_METABOLISM_OF_RNA	187	0.175157	0.866489	0.807432	0.88063
BIOCARTA_FREE_PATHWAY	8	0.366765	0.865973	0.631179	0.880425
BIOCARTA_FCER1_PATHWAY	35	0.24096	0.86544	0.672131	0.880329
REACTOME_CELL_CYCLE_MITOTIC	213	0.173482	0.864264	0.837521	0.881359
REACTOME_CREB_PHOSPHORYLATION_THROUGH_THE_ACTIVATION_OF_CAMKII	6	0.40496	0.863251	0.621242	0.88223
BIOCARTA_IL2RB_PATHWAY	33	0.245367	0.863035	0.67304	0.881303
PID_P53_REGULATION_PATHWAY	52	0.217391	0.861981	0.696737	0.882316
REACTOME_INTERACTIONS_OF_VPR_WITH_HOST_CELLULAR_PROTEINS	26	0.255113	0.861954	0.67509	0.881044
NABA_CORE_MATRISOME	52	0.217449	0.85907	0.736434	0.885673
REACTOME_RIP_MEDIATED_NFKB_ACTIVATION_VIA_DAI	14	0.301606	0.85864	0.658088	0.885186
KEGG_PENTOSE_PHOSPHATE_PATHWAY	22	0.272875	0.858381	0.672014	0.884421
HALLMARK_WNT_BETA_CATENIN_SIGNALING	28	0.255388	0.855888	0.666667	0.88822
REACTOME_AMINO_ACID_TRANSPORT_ACROSS_THE_PLASMA_MEMBRANE	15	0.297793	0.854571	0.650735	0.889658
KEGG_HYPERTROPHIC_CARDIOMYOPATHY_HCM	31	0.247185	0.854558	0.702899	0.888347
REACTOME_CHROMOSOME_MAINTENANCE	59	0.2124	0.852856	0.75	0.890473
PID_HEDGEHOG_GLI_PATHWAY	33	0.239902	0.850525	0.710332	0.893934
KEGG_ARGININE_AND_PROLINE_METABOLISM	22	0.264361	0.850449	0.701107	0.892721
HALLMARK_BILE_ACID_METABOLISM	59	0.211848	0.850189	0.721402	0.891947
BIOCARTA_DNAFRAGMENT_PATHWAY	8	0.353554	0.849921	0.67037	0.891149
KEGG_COMPLEMENT_AND_COAGULATION_CASCADES	26	0.255764	0.849676	0.694073	0.890322
PID_WNT_NONCANONICAL_PATHWAY	21	0.269164	0.849601	0.705128	0.889146
KEGG_REGULATION_OF_ACTIN_CYTOSKELETON	119	0.188876	0.848646	0.777583	0.889759
REACTOME_OTHER_SEMAPHORIN_INTERACTIONS	6	0.396115	0.847947	0.652427	0.88984
REACTOME_SIGNALING_BY_NOTCH2	8	0.352552	0.847252	0.646503	0.889961
BIOCARTA_BIOPEPTIDES_PATHWAY	33	0.238897	0.846825	0.709559	0.889478
BIOCARTA_ARF_PATHWAY	12	0.310883	0.846042	0.672549	0.889717
REACTOME_CHYLOMICRON_MEDIATED_LIPID_TRANSPORT	5	0.426253	0.845725	0.692615	0.889034
REACTOME_TRANSPORT_OF_ORGANIC_ANIONS	7	0.364941	0.84448	0.662791	0.890264
BIOCARTA_SET_PATHWAY	11	0.325278	0.844012	0.651515	0.889864
REACTOME_FORMATION_OF_TUBULIN_FOLDING_INTERMEDIATES_BY_CCT_TRIC	15	0.294055	0.842611	0.681319	0.891315
PID_FANCONI_PATHWAY	34	0.235984	0.84218	0.703297	0.890899
KEGG_DILATED_CARDIOMYOPATHY	34	0.23433	0.840735	0.72242	0.892357
KEGG_GLYCOSPHINGOLIPID_BIOSYNTHESIS_LACTO_AND_NEOLACTO_SERIES	14	0.297577	0.836147	0.703214	0.899911
REACTOME_INITIAL_TRIGGERING_OF_COMPLEMENT	6	0.395064	0.835784	0.682081	0.899246
KEGG_HISTIDINE_METABOLISM	15	0.295265	0.834978	0.689214	0.899465
BIOCARTA_IL5_PATHWAY	5	0.411039	0.834478	0.687984	0.899155
KEGG_PROPANOATE_METABOLISM	29	0.240729	0.834418	0.705565	0.897961
REACTOME_ANTIGEN_ACTIVATES_B_CELL_RECEPTOR_LEADING_TO_GENERATION_OF_SECOND_MESSENGERS	27	0.250736	0.834302	0.693285	0.896895
REACTOME_DOWNSTREAM_TCR_SIGNALING	27	0.248265	0.833837	0.708	0.896503
KEGG_PURINE_METABOLISM	104	0.188347	0.832992	0.83101	0.896947
REACTOME_RNA_POL_II_TRANSCRIPTION_PRE_INITIATION_AND_PROMOTER_OPENING	37	0.227741	0.832877	0.721402	0.895861
REACTOME_ACYL_CHAIN_REMODELLING_OF_PE	9	0.34527	0.832097	0.684932	0.896047
REACTOME_PYRIMIDINE_METABOLISM	13	0.304138	0.830409	0.690875	0.898034
PID_EPO_PATHWAY	30	0.24051	0.82954	0.714808	0.898389
REACTOME_FACTORS_INVOLVED_IN_MEGAKARYOCYTE_DEVELOPMENT_AND_PLATELET_PRODUCTION	64	0.204476	0.82929	0.799632	0.89759
REACTOME_DNA_REPAIR	91	0.187368	0.829041	0.808621	0.896748
REACTOME_ABC_FAMILY_PROTEINS_MEDIATED_TRANSPORT	12	0.313391	0.828437	0.693609	0.896563
REACTOME_TRANSPORT_OF_RIBONUCLEOPROTEINS_INTO_THE_HOST_NUCLEUS	23	0.260915	0.827568	0.709615	0.896954
BIOCARTA_EGFR_SMRTE_PATHWAY	7	0.360963	0.826452	0.693032	0.897831
REACTOME_PRE_NOTCH_PROCESSING_IN_GOLGI	13	0.302348	0.824048	0.712928	0.900923
KEGG_NOTCH_SIGNALING_PATHWAY	33	0.231361	0.823945	0.752918	0.899825
HALLMARK_EPITHELIAL_MESENCHYMAL_TRANSITION	79	0.194631	0.821656	0.8	0.902768
REACTOME_PYRUVATE_METABOLISM	14	0.292605	0.821051	0.706226	0.902647
REACTOME_IL1_SIGNALING	32	0.227667	0.820838	0.774011	0.901801
BIOCARTA_NKCELLS_PATHWAY	15	0.283442	0.820593	0.725338	0.900964
KEGG_ARACHIDONIC_ACID_METABOLISM	19	0.268788	0.820569	0.728155	0.899712
REACTOME_ACYL_CHAIN_REMODELLING_OF_PC	10	0.319496	0.820234	0.718336	0.899054
REACTOME_REGULATION_OF_MRNA_STABILITY_BY_PROTEINS_THAT_BIND_AU_RICH_ELEMENTS	69	0.197207	0.816078	0.843972	0.9053
REACTOME_AUTODEGRADATION_OF_CDH1_BY_CDH1_APC_C	47	0.216283	0.815782	0.787659	0.904553
BIOCARTA_NUCLEARRS_PATHWAY	5	0.404661	0.814781	0.693837	0.905062
REACTOME_ER_PHAGOSOME_PATHWAY	46	0.210964	0.814068	0.779599	0.905075
KEGG_LYSINE_DEGRADATION	32	0.232258	0.813865	0.764493	0.904184
REACTOME_NUCLEAR_RECEPTOR_TRANSCRIPTION_PATHWAY	20	0.257835	0.813815	0.747554	0.902991
REACTOME_MEIOSIS	52	0.206014	0.809876	0.797814	0.908707
REACTOME_PHOSPHORYLATION_OF_CD3_AND_TCR_ZETA_CHAINS	10	0.32004	0.809861	0.713235	0.907448
REACTOME_NFKB_IS_ACTIVATED_AND_SIGNALS_SURVIVAL	7	0.35719	0.80967	0.708571	0.90649
REACTOME_METABOLISM_OF_AMINO_ACIDS_AND_DERIVATIVES	115	0.18093	0.809602	0.86	0.905376
REACTOME_SIGNALING_BY_NODAL	9	0.321771	0.809103	0.711693	0.904998
REACTOME_DNA_REPLICATION	134	0.173676	0.80695	0.917976	0.907624
REACTOME_CD28_DEPENDENT_PI3K_AKT_SIGNALING	12	0.300172	0.806607	0.728346	0.90693
REACTOME_SIGNALING_BY_TGF_BETA_RECEPTOR_COMPLEX	48	0.20703	0.805956	0.793478	0.906858
PID_INTEGRIN_CS_PATHWAY	14	0.290171	0.805916	0.730769	0.905664
KEGG_CHRONIC_MYELOID_LEUKEMIA	58	0.200005	0.803449	0.800745	0.908683
REACTOME_DOWNREGULATION_OF_TGF_BETA_RECEPTOR_SIGNALING	14	0.284916	0.803231	0.724203	0.907789
KEGG_B_CELL_RECEPTOR_SIGNALING_PATHWAY	61	0.197335	0.802729	0.822642	0.907372
REACTOME_SIGNALING_BY_NOTCH4	8	0.33568	0.802546	0.715596	0.90644
KEGG_SPLICEOSOME	94	0.182187	0.799907	0.878735	0.909706
BIOCARTA_MONOCYTE_PATHWAY	9	0.310762	0.799623	0.708333	0.908924
BIOCARTA_TCRA_PATHWAY	8	0.339243	0.798584	0.711575	0.909398
REACTOME_RNA_POL_I_TRANSCRIPTION_TERMINATION	16	0.268984	0.796492	0.748644	0.911763
REACTOME_THE_NLRP3_INFLAMMASOME	9	0.32237	0.794964	0.724719	0.91303
REACTOME_TERMINATION_OF_O_GLYCAN_BIOSYNTHESIS	8	0.338774	0.79325	0.722008	0.914684
REACTOME_SYNTHESIS_OF_PIPS_AT_THE_EARLY_ENDOSOME_MEMBRANE	10	0.315669	0.793083	0.722913	0.913693
REACTOME_MRNA_SPLICING	90	0.181851	0.79241	0.88587	0.91363
REACTOME_IKK_COMPLEX_RECRUITMENT_MEDIATED_BY_RIP1	8	0.336774	0.787593	0.729128	0.920108
REACTOME_MEIOTIC_SYNAPSIS	28	0.230328	0.787568	0.794495	0.918898
REACTOME_DEVELOPMENTAL_BIOLOGY	203	0.158996	0.787099	0.966431	0.918439
BIOCARTA_COMP_PATHWAY	7	0.341672	0.786724	0.729167	0.917797
REACTOME_AMINE_COMPOUND_SLC_TRANSPORTERS	7	0.339864	0.783906	0.762357	0.921029
REACTOME_ORC1_REMOVAL_FROM_CHROMATIN	48	0.204433	0.78271	0.85	0.921777
REACTOME_MITOCHONDRIAL_TRNA_AMINOACYLATION	20	0.247425	0.781426	0.784698	0.922499
BIOCARTA_CELL2CELL_PATHWAY	9	0.314346	0.780027	0.746269	0.92351
PID_ERA_GENOMIC_PATHWAY	44	0.205902	0.776885	0.848649	0.927169
BIOCARTA_CYTOKINE_PATHWAY	7	0.335619	0.775902	0.74388	0.927532
KEGG_SELENOAMINO_ACID_METABOLISM	19	0.253626	0.775307	0.785441	0.927215
REACTOME_TIGHT_JUNCTION_INTERACTIONS	7	0.34196	0.774852	0.765166	0.926656
BIOCARTA_CBL_PATHWAY	10	0.303284	0.77249	0.776908	0.929094
BIOCARTA_ARENRF2_PATHWAY	12	0.290063	0.772067	0.772812	0.928506
HALLMARK_TGF_BETA_SIGNALING	37	0.212244	0.770478	0.834559	0.929763
REACTOME_ASPARAGINE_N_LINKED_GLYCOSYLATION	67	0.185622	0.769923	0.888689	0.929349
REACTOME_REGULATION_OF_PYRUVATE_DEHYDROGENASE_PDH_COMPLEX	10	0.304899	0.769733	0.757246	0.928377
BIOCARTA_NOS1_PATHWAY	12	0.286403	0.76964	0.760748	0.927269
BIOCARTA_IL10_PATHWAY	15	0.270889	0.768722	0.804067	0.927433
REACTOME_CD28_CO_STIMULATION	20	0.249688	0.767828	0.791434	0.927574
REACTOME_TRAF6_MEDIATED_IRF7_ACTIVATION	14	0.26941	0.764832	0.77668	0.930701
REACTOME_SHC1_EVENTS_IN_EGFR_SIGNALING	12	0.280673	0.763628	0.794776	0.93114
BIOCARTA_HCMV_PATHWAY	16	0.2566	0.763577	0.79918	0.92998
KEGG_BLADDER_CANCER	28	0.221292	0.762169	0.825336	0.930773
PID_MET_PATHWAY	68	0.186571	0.760997	0.888073	0.931252
REACTOME_SIGNALING_BY_ROBO_RECEPTOR	17	0.253395	0.75923	0.810565	0.932594
REACTOME_TAK1_ACTIVATES_NFKB_BY_PHOSPHORYLATION_AND_ACTIVATION_OF_IKKS_COMPLEX	17	0.253446	0.757756	0.789179	0.933397
REACTOME_TRANSLOCATION_OF_ZAP_70_TO_IMMUNOLOGICAL_SYNAPSE	8	0.316434	0.756729	0.791209	0.933628
PID_PS1_PATHWAY	31	0.219759	0.755057	0.851504	0.934706
REACTOME_ACTIVATION_OF_NMDA_RECEPTOR_UPON_GLUTAMATE_BINDING_AND_POSTSYNAPTIC_EVENTS	16	0.25702	0.754547	0.788889	0.93419
KEGG_CIRCADIAN_RHYTHM_MAMMAL	8	0.314553	0.753682	0.792636	0.934225
REACTOME_SCFSKP2_MEDIATED_DEGRADATION_OF_P27_P21	43	0.20055	0.751759	0.870504	0.935643
REACTOME_SHC_MEDIATED_SIGNALLING	12	0.280673	0.749698	0.788991	0.937163
ST_B_CELL_ANTIGEN_RECEPTOR	31	0.213623	0.749202	0.843033	0.936674
REACTOME_BETA_DEFENSINS	6	0.346477	0.748797	0.756539	0.935986
PID_HIF2PATHWAY	20	0.240954	0.748797	0.846154	0.934769
REACTOME_REGULATION_OF_ORNITHINE_DECARBOXYLASE_ODC	42	0.199176	0.74742	0.880143	0.935415
REACTOME_POST_NMDA_RECEPTOR_ACTIVATION_EVENTS	16	0.25702	0.747354	0.826996	0.934299
REACTOME_CDK_MEDIATED_PHOSPHORYLATION_AND_REMOVAL_OF_CDC6	39	0.202543	0.746771	0.866906	0.933854
REACTOME_METABOLISM_OF_MRNA	154	0.157879	0.746106	0.964912	0.933507
ST_GAQ_PATHWAY	21	0.23761	0.742125	0.839015	0.937523
REACTOME_NEUROTRANSMITTER_RELEASE_CYCLE	9	0.298568	0.740945	0.817289	0.937823
BIOCARTA_GPCR_PATHWAY	26	0.224377	0.736121	0.850943	0.942947
BIOCARTA_BCELLSURVIVAL_PATHWAY	13	0.265138	0.730911	0.816248	0.947997
HALLMARK_MYC_TARGETS_V2	47	0.188222	0.730017	0.910092	0.947872
REACTOME_ASSEMBLY_OF_THE_PRE_REPLICATIVE_COMPLEX	48	0.192524	0.728787	0.896926	0.948077
BIOCARTA_NKT_PATHWAY	9	0.283068	0.723979	0.844991	0.952531
REACTOME_VITAMIN_B5_PANTOTHENATE_METABOLISM	9	0.288642	0.723553	0.811395	0.951755
KEGG_PATHOGENIC_ESCHERICHIA_COLI_INFECTION	40	0.197647	0.722967	0.895575	0.951204
KEGG_VEGF_SIGNALING_PATHWAY	47	0.190304	0.722677	0.899628	0.950308
REACTOME_DESTABILIZATION_OF_MRNA_BY_AUF1_HNRNP_D0	40	0.193278	0.717669	0.914019	0.954912
REACTOME_POTASSIUM_CHANNELS	31	0.205395	0.717347	0.874763	0.954072
REACTOME_S_PHASE	77	0.169279	0.71531	0.942446	0.955083
BIOCARTA_CARM_ER_PATHWAY	28	0.211403	0.713633	0.881081	0.955836
KEGG_FC_GAMMA_R_MEDIATED_PHAGOCYTOSIS	75	0.168356	0.713086	0.948244	0.955226
KEGG_PYRUVATE_METABOLISM	32	0.206952	0.711453	0.906067	0.955718
PID_ERB_GENOMIC_PATHWAY	11	0.272282	0.710973	0.838041	0.954996
REACTOME_GRB2_SOS_PROVIDES_LINKAGE_TO_MAPK_SIGNALING_FOR_INTERGRINS_	9	0.287118	0.706677	0.830508	0.958458
PID_CMYB_PATHWAY	63	0.170855	0.704384	0.938202	0.959659
REACTOME_3_UTR_MEDIATED_TRANSLATIONAL_REGULATION	64	0.173079	0.703694	0.950266	0.959165
BIOCARTA_UCALPAIN_PATHWAY	12	0.260349	0.70156	0.854206	0.960168
REACTOME_NONSENSE_MEDIATED_DECAY_ENHANCED_BY_THE_EXON_JUNCTION_COMPLEX	63	0.174358	0.701466	0.96558	0.959079
KEGG_BUTANOATE_METABOLISM	20	0.225791	0.699186	0.885609	0.960214
BIOCARTA_RARRXR_PATHWAY	15	0.244288	0.698056	0.876471	0.9601
ST_JAK_STAT_PATHWAY	5	0.340183	0.694998	0.844203	0.961869
REACTOME_TRAF6_MEDIATED_NFKB_ACTIVATION	15	0.242731	0.693341	0.88015	0.962275
PID_RAS_PATHWAY	21	0.220411	0.693089	0.876364	0.961307
PID_NOTCH_PATHWAY	35	0.193588	0.691437	0.946237	0.961629
REACTOME_APC_C_CDC20_MEDIATED_DEGRADATION_OF_MITOTIC_PROTEINS	51	0.178633	0.689607	0.959633	0.962178
KEGG_ASCORBATE_AND_ALDARATE_METABOLISM	6	0.315464	0.688772	0.869646	0.961723
REACTOME_CDT1_ASSOCIATION_WITH_THE_CDC6_ORC_ORIGIN_COMPLEX	40	0.185292	0.686626	0.934944	0.96251
REACTOME_DEFENSINS	8	0.291109	0.68175	0.853432	0.965671
REACTOME_SCF_BETA_TRCP_MEDIATED_DEGRADATION_OF_EMI1	41	0.186819	0.677583	0.937037	0.968084
REACTOME_APC_C_CDH1_MEDIATED_DEGRADATION_OF_CDC20_AND_OTHER_APC_C_CDH1_TARGETED_PROTEINS_IN_LATE_MITOSIS_EARLY_G1	51	0.174866	0.674972	0.946296	0.969102
REACTOME_GAP_JUNCTION_DEGRADATION	7	0.300835	0.674782	0.878728	0.968072
PID_TCR_JNK_PATHWAY	12	0.248569	0.666939	0.887218	0.97358
REACTOME_NEF_MEDIATES_DOWN_MODULATION_OF_CELL_SURFACE_RECEPTORS_BY_RECRUITING_THEM_TO_CLATHRIN_ADAPTERS	15	0.232815	0.666253	0.896296	0.972899
ST_INTERFERON_GAMMA_PATHWAY	6	0.302997	0.660014	0.887868	0.97643
PID_RB_1PATHWAY	51	0.16702	0.655664	0.973022	0.978508
PID_FOXM1_PATHWAY	17	0.21826	0.654089	0.917448	0.978451
REACTOME_EICOSANOID_LIGAND_BINDING_RECEPTORS	7	0.285698	0.653662	0.898	0.977563
REACTOME_ACTIVATED_NOTCH1_TRANSMITS_SIGNAL_TO_THE_NUCLEUS	15	0.224404	0.650402	0.907372	0.97875
PID_TELOMERASE_PATHWAY	53	0.160874	0.638518	0.982659	0.985939
REACTOME_CGMP_EFFECTS	8	0.266628	0.634463	0.924856	0.987342
BIOCARTA_KREB_PATHWAY	8	0.265592	0.634182	0.912381	0.986315
REACTOME_CELL_CELL_JUNCTION_ORGANIZATION	14	0.224126	0.629106	0.90824	0.98819
REACTOME_MEIOTIC_RECOMBINATION	33	0.179075	0.623702	0.971171	0.990108
ST_WNT_BETA_CATENIN_PATHWAY	16	0.208566	0.621775	0.937381	0.990012
HALLMARK_APICAL_SURFACE	20	0.197665	0.620493	0.938069	0.989568
REACTOME_P75NTR_SIGNALS_VIA_NFKB	10	0.243055	0.619054	0.934701	0.98917
REACTOME_EGFR_DOWNREGULATION	19	0.202725	0.616719	0.953757	0.989271
REACTOME_PURINE_RIBONUCLEOSIDE_MONOPHOSPHATE_BIOSYNTHESIS	11	0.23309	0.615088	0.933086	0.988942
REACTOME_SIGNALING_BY_BMP	11	0.237241	0.610604	0.936685	0.989951
KEGG_VALINE_LEUCINE_AND_ISOLEUCINE_BIOSYNTHESIS	9	0.241181	0.609941	0.92986	0.98908
KEGG_ALPHA_LINOLENIC_ACID_METABOLISM	5	0.299001	0.607986	0.926878	0.988904
BIOCARTA_HSP27_PATHWAY	10	0.235248	0.607941	0.926199	0.987732
REACTOME_INTEGRATION_OF_PROVIRUS	8	0.250903	0.603595	0.937381	0.988715
REACTOME_INTRINSIC_PATHWAY	8	0.257034	0.598089	0.923387	0.990168
REACTOME_PHOSPHORYLATION_OF_THE_APC_C	10	0.233998	0.59773	0.945554	0.989136
REACTOME_BIOSYNTHESIS_OF_THE_N_GLYCAN_PRECURSOR_DOLICHOL_LIPID_LINKED_OLIGOSACCHARIDE_LLO_AND_TRANSFER_TO_A_NASCENT_PROTEIN	25	0.182487	0.59767	0.981516	0.987976
REACTOME_NITRIC_OXIDE_STIMULATES_GUANYLATE_CYCLASE	9	0.243007	0.589434	0.96124	0.990427
REACTOME_ACTIVATION_OF_IRF3_IRF7_MEDIATED_BY_TBK1_IKK_EPSILON	10	0.228075	0.582644	0.936803	0.992078
REACTOME_ION_TRANSPORT_BY_P_TYPE_ATPASES	14	0.203683	0.577827	0.965074	0.992835
KEGG_NON_HOMOLOGOUS_END_JOINING	11	0.217515	0.574664	0.95	0.992833
REACTOME_INHIBITION_OF_THE_PROTEOLYTIC_ACTIVITY_OF_APC_C_REQUIRED_FOR_THE_ONSET_OF_ANAPHASE_BY_MITOTIC_SPINDLE_CHECKPOINT_COMPONENTS	12	0.211877	0.566769	0.971857	0.994488
REACTOME_A_TETRASACCHARIDE_LINKER_SEQUENCE_IS_REQUIRED_FOR_GAG_SYNTHESIS	14	0.20216	0.563799	0.974265	0.994334
REACTOME_ION_CHANNEL_TRANSPORT	15	0.195071	0.561673	0.969524	0.993786
REACTOME_AMYLOIDS	23	0.173362	0.555961	0.964981	0.994335
KEGG_PENTOSE_AND_GLUCURONATE_INTERCONVERSIONS	7	0.240335	0.552593	0.975701	0.994242
KEGG_ECM_RECEPTOR_INTERACTION	28	0.159339	0.549234	0.988889	0.993958
KEGG_RIBOFLAVIN_METABOLISM	11	0.208509	0.54781	0.970962	0.993151
BIOCARTA_PGC1A_PATHWAY	17	0.181498	0.546364	0.978682	0.992358
HALLMARK_PANCREAS_BETA_CELLS	12	0.199899	0.542594	0.969805	0.992195
BIOCARTA_RAC1_PATHWAY	16	0.180907	0.536912	0.994575	0.992386
REACTOME_APC_C_CDC20_MEDIATED_DEGRADATION_OF_CYCLIN_B	11	0.201629	0.532778	0.980545	0.992186
PID_NECTIN_PATHWAY	21	0.168647	0.527956	0.987611	0.992144
REACTOME_PEROXISOMAL_LIPID_METABOLISM	18	0.171697	0.519612	0.979478	0.992686
REACTOME_DEADENYLATION_DEPENDENT_MRNA_DECAY	40	0.139996	0.51318	0.992293	0.992716
REACTOME_APC_CDC20_MEDIATED_DEGRADATION_OF_NEK2A	13	0.183015	0.505851	0.992439	0.992828
REACTOME_AMINE_LIGAND_BINDING_RECEPTORS	5	0.242268	0.497296	0.988743	0.99299

## Sheet: FOS_avgO2_neg
Pathway_name	Gene_number	Positive_enrichment_score	Negative_enrichment_score	P-value	FDR_q-value
HALLMARK_HEME_METABOLISM	135	-0.630645	-3.0589	0	0
BIOCARTA_AHSP_PATHWAY	10	-0.771862	-2.03148	0	0.0588057
REACTOME_G0_AND_EARLY_G1	13	-0.63295	-1.78764	0.0021645	0.669705
REACTOME_E2F_MEDIATED_REGULATION_OF_DNA_REPLICATION	15	-0.569437	-1.71316	0.0164948	0.994046
REACTOME_MUSCLE_CONTRACTION	18	-0.549409	-1.6987	0.0103306	0.897308
BIOCARTA_SPPA_PATHWAY	17	-0.549949	-1.64925	0.014862	1
KEGG_NITROGEN_METABOLISM	9	-0.657391	-1.62415	0.0305677	1
KEGG_PORPHYRIN_AND_CHLOROPHYLL_METABOLISM	21	-0.487857	-1.62018	0.0107296	1
REACTOME_G1_S_SPECIFIC_TRANSCRIPTION	6	-0.757599	-1.60928	0.0226337	0.999694
REACTOME_RORA_ACTIVATES_CIRCADIAN_EXPRESSION	19	-0.518495	-1.59356	0.0344086	1
REACTOME_SYNTHESIS_AND_INTERCONVERSION_OF_NUCLEOTIDE_DI_AND_TRIPHOSPHATES	13	-0.566858	-1.56927	0.0538793	1
REACTOME_STRIATED_MUSCLE_CONTRACTION	8	-0.647367	-1.56185	0.0280172	1
BIOCARTA_FEEDER_PATHWAY	6	-0.694666	-1.55182	0.0426829	1
REACTOME_SMOOTH_MUSCLE_CONTRACTION	12	-0.558376	-1.54322	0.0468085	1
REACTOME_RNA_POL_III_CHAIN_ELONGATION	15	-0.526358	-1.54319	0.0425101	0.956664
REACTOME_METABOLISM_OF_PORPHYRINS	13	-0.546777	-1.5386	0.0367171	0.925334
KEGG_NUCLEOTIDE_EXCISION_REPAIR	41	-0.400404	-1.53426	0.0226757	0.898269
KEGG_AMINO_SUGAR_AND_NUCLEOTIDE_SUGAR_METABOLISM	38	-0.401568	-1.51426	0.0186722	0.966948
KEGG_PHENYLALANINE_METABOLISM	5	-0.718419	-1.51152	0.0588235	0.933541
BIOCARTA_FAS_PATHWAY	27	-0.435114	-1.511	0.0386266	0.889167
REACTOME_RNA_POL_III_TRANSCRIPTION_TERMINATION	17	-0.504092	-1.50575	0.045082	0.87534
REACTOME_FORMATION_OF_ATP_BY_CHEMIOSMOTIC_COUPLING	12	-0.549503	-1.5016	0.067623	0.857665
REACTOME_CYTOSOLIC_TRNA_AMINOACYLATION	22	-0.452886	-1.48505	0.0381166	0.90968
NABA_COLLAGENS	6	-0.67899	-1.48111	0.0769231	0.892299
PID_TCR_RAS_PATHWAY	13	-0.512152	-1.47054	0.0695296	0.911354
REACTOME_APOPTOTIC_CLEAVAGE_OF_CELLULAR_PROTEINS	24	-0.436255	-1.46017	0.0543933	0.933044
REACTOME_RNA_POL_III_TRANSCRIPTION_INITIATION_FROM_TYPE_2_PROMOTER	20	-0.454409	-1.45066	0.0498915	0.951849
REACTOME_APOPTOTIC_EXECUTION_PHASE	34	-0.395825	-1.44919	0.0756303	0.925422
REACTOME_SYNTHESIS_OF_PA	17	-0.474839	-1.4447	0.0720524	0.916504
KEGG_UBIQUITIN_MEDIATED_PROTEOLYSIS	109	-0.309439	-1.44149	0.0136674	0.903752
REACTOME_KERATAN_SULFATE_BIOSYNTHESIS	13	-0.52199	-1.43552	0.0909091	0.905231
PID_RHODOPSIN_PATHWAY	9	-0.572654	-1.43428	0.103672	0.882953
HALLMARK_IL2_STAT5_SIGNALING	137	-0.299013	-1.42811	0.00943396	0.885556
REACTOME_CS_DS_DEGRADATION	6	-0.64667	-1.42749	0.0914761	0.862499
KEGG_ALANINE_ASPARTATE_AND_GLUTAMATE_METABOLISM	17	-0.476343	-1.42725	0.0881148	0.839057
REACTOME_PRE_NOTCH_TRANSCRIPTION_AND_TRANSLATION	23	-0.436405	-1.42437	0.0765957	0.828587
PID_AJDISS_2PATHWAY	31	-0.395472	-1.40155	0.0791209	0.918955
REACTOME_RAF_MAP_KINASE_CASCADE	9	-0.545293	-1.39341	0.127349	0.936
BIOCARTA_CLASSIC_PATHWAY	5	-0.687396	-1.39115	0.11	0.922947
HALLMARK_ANGIOGENESIS	15	-0.459182	-1.37938	0.0971074	0.962
KEGG_GLYCOSPHINGOLIPID_BIOSYNTHESIS_GLOBO_SERIES	6	-0.636225	-1.3784	0.121272	0.943679
ST_T_CELL_SIGNAL_TRANSDUCTION	33	-0.380892	-1.3782	0.0872211	0.92239
REACTOME_KERATAN_SULFATE_KERATIN_METABOLISM	16	-0.467118	-1.37598	0.108108	0.911893
PID_WNT_CANONICAL_PATHWAY	14	-0.477464	-1.37122	0.103376	0.91382
REACTOME_ACTIVATION_OF_CHAPERONE_GENES_BY_XBP1S	36	-0.365644	-1.36983	0.0781609	0.900799
REACTOME_INHIBITION_OF_REPLICATION_INITIATION_OF_DAMAGED_DNA_BY_RB1_E2F1	11	-0.509477	-1.36938	0.122951	0.883325
ST_P38_MAPK_PATHWAY	29	-0.389062	-1.36886	0.0876068	0.867163
BIOCARTA_SKP2E2F_PATHWAY	8	-0.563951	-1.36796	0.141935	0.8531
REACTOME_CIRCADIAN_REPRESSION_OF_EXPRESSION_BY_REV_ERBA	18	-0.440899	-1.36659	0.104213	0.841837
REACTOME_CTLA4_INHIBITORY_SIGNALING	15	-0.461017	-1.35461	0.117021	0.879469
KEGG_GALACTOSE_METABOLISM	21	-0.42188	-1.35251	0.1	0.872337
HALLMARK_G2M_CHECKPOINT	131	-0.284686	-1.35187	0.025522	0.858566
REACTOME_L1CAM_INTERACTIONS	48	-0.336921	-1.34868	0.0658174	0.856684
REACTOME_CASPASE_MEDIATED_CLEAVAGE_OF_CYTOSKELETAL_PROTEINS	9	-0.540896	-1.33842	0.13617	0.886961
REACTOME_RNA_POL_III_TRANSCRIPTION_INITIATION_FROM_TYPE_3_PROMOTER	24	-0.39036	-1.3372	0.104255	0.876654
REACTOME_RETROGRADE_NEUROTROPHIN_SIGNALLING	9	-0.529598	-1.33693	0.143149	0.862222
REACTOME_ORGANIC_CATION_ANION_ZWITTERION_TRANSPORT	6	-0.610984	-1.33468	0.142276	0.856673
REACTOME_TRAFFICKING_OF_AMPA_RECEPTORS	13	-0.469734	-1.33238	0.132479	0.851414
REACTOME_NETRIN1_SIGNALING	20	-0.416098	-1.33209	0.0981595	0.838213
REACTOME_BMAL1_CLOCK_NPAS2_ACTIVATES_CIRCADIAN_EXPRESSION	25	-0.394909	-1.32716	0.123377	0.845263
REACTOME_NCAM_SIGNALING_FOR_NEURITE_OUT_GROWTH	28	-0.3782	-1.32517	0.106695	0.839996
REACTOME_FRS2_MEDIATED_CASCADE	16	-0.43437	-1.32481	0.134855	0.828048
KEGG_GLYOXYLATE_AND_DICARBOXYLATE_METABOLISM	12	-0.48874	-1.3146	0.138614	0.856503
HALLMARK_UNFOLDED_PROTEIN_RESPONSE	97	-0.284186	-1.31252	0.0501193	0.851784
BIOCARTA_CASPASE_PATHWAY	23	-0.389106	-1.31147	0.106335	0.843008
BIOCARTA_VDR_PATHWAY	12	-0.467395	-1.31083	0.143469	0.832789
REACTOME_G1_PHASE	29	-0.380565	-1.30623	0.117769	0.839625
REACTOME_RECEPTOR_LIGAND_BINDING_INITIATES_THE_SECOND_PROTEOLYTIC_CLEAVAGE_OF_NOTCH_RECEPTOR	6	-0.58773	-1.29989	0.191489	0.853279
REACTOME_TRAFFICKING_OF_GLUR2_CONTAINING_AMPA_RECEPTORS	9	-0.516538	-1.29865	0.187097	0.846294
REACTOME_REMOVAL_OF_THE_FLAP_INTERMEDIATE_FROM_THE_C_STRAND	9	-0.509571	-1.29572	0.170168	0.845834
REACTOME_INTERACTION_BETWEEN_L1_AND_ANKYRINS	5	-0.616655	-1.29019	0.161224	0.857186
BIOCARTA_BARR_MAPK_PATHWAY	9	-0.505153	-1.28905	0.184211	0.849738
REACTOME_GRB2_EVENTS_IN_ERBB2_SIGNALING	13	-0.463452	-1.2884	0.160793	0.840733
BIOCARTA_HIVNEF_PATHWAY	52	-0.313769	-1.28752	0.107623	0.83236
HALLMARK_MYC_TARGETS_V1	170	-0.259806	-1.28701	0.0424107	0.823104
REACTOME_NEPHRIN_INTERACTIONS	14	-0.4474	-1.28598	0.162393	0.816222
KEGG_O_GLYCAN_BIOSYNTHESIS	14	-0.444279	-1.28528	0.163265	0.808342
REACTOME_SIGNAL_TRANSDUCTION_BY_L1	27	-0.363746	-1.27269	0.121086	0.848226
PID_FOXO_PATHWAY	43	-0.329089	-1.2726	0.102679	0.837837
PID_P38_GAMMA_DELTA_PATHWAY	7	-0.553176	-1.26934	0.210953	0.840592
BIOCARTA_BARRESTIN_SRC_PATHWAY	12	-0.460598	-1.26448	0.159329	0.849929
BIOCARTA_CCR3_PATHWAY	17	-0.424377	-1.26217	0.174779	0.84875
PID_WNT_SIGNALING_PATHWAY	8	-0.518896	-1.26152	0.200846	0.841487
REACTOME_GLOBAL_GENOMIC_NER_GG_NER	30	-0.350114	-1.25886	0.140244	0.841341
BIOCARTA_FMLP_PATHWAY	30	-0.356801	-1.25821	0.159389	0.833908
KEGG_PROXIMAL_TUBULE_BICARBONATE_RECLAMATION	11	-0.462635	-1.25741	0.190275	0.827545
REACTOME_ARMS_MEDIATED_ACTIVATION	12	-0.453236	-1.2529	0.200426	0.835385
REACTOME_EFFECTS_OF_PIP2_HYDROLYSIS	15	-0.420606	-1.25079	0.178879	0.833699
REACTOME_YAP1_AND_WWTR1_TAZ_STIMULATED_GENE_EXPRESSION	17	-0.406808	-1.25068	0.160417	0.824699
REACTOME_FORMATION_OF_INCISION_COMPLEX_IN_GG_NER	19	-0.40003	-1.24722	0.177419	0.828404
REACTOME_REPAIR_SYNTHESIS_FOR_GAP_FILLING_BY_DNA_POL_IN_TC_NER	13	-0.441249	-1.2456	0.197872	0.825417
BIOCARTA_CELLCYCLE_PATHWAY	15	-0.41849	-1.24408	0.17418	0.822149
REACTOME_RNA_POL_III_TRANSCRIPTION	30	-0.348711	-1.24292	0.174946	0.817514
PID_CASPASE_PATHWAY	45	-0.316627	-1.24025	0.149398	0.818669
REACTOME_INHIBITION_OF_VOLTAGE_GATED_CA2_CHANNELS_VIA_GBETA_GAMMA_SUBUNITS	11	-0.465182	-1.23797	0.197125	0.818177
HALLMARK_REACTIVE_OXIGEN_SPECIES_PATHWAY	45	-0.316583	-1.23582	0.124722	0.817353
BIOCARTA_DEATH_PATHWAY	29	-0.348948	-1.22887	0.176339	0.835509
BIOCARTA_MITOCHONDRIA_PATHWAY	20	-0.386588	-1.22819	0.200846	0.82932
KEGG_TIGHT_JUNCTION	64	-0.290037	-1.22819	0.125296	0.820943
KEGG_ADHERENS_JUNCTION	42	-0.318252	-1.22535	0.154567	0.823384
REACTOME_METABOLISM_OF_NUCLEOTIDES	49	-0.30745	-1.22417	0.141935	0.819846
REACTOME_RECYCLING_PATHWAY_OF_L1	20	-0.386693	-1.22007	0.219355	0.826735
REACTOME_ANTIGEN_PROCESSING_UBIQUITINATION_PROTEASOME_DEGRADATION	157	-0.247455	-1.21307	0.0987952	0.844903
REACTOME_INWARDLY_RECTIFYING_K_CHANNELS	11	-0.465182	-1.20775	0.237136	0.856929
PID_NFAT_3PATHWAY	45	-0.308111	-1.20563	0.163793	0.856992
PID_SYNDECAN_1_PATHWAY	16	-0.398129	-1.20533	0.202614	0.85007
REACTOME_APOPTOSIS	112	-0.261288	-1.20161	0.135135	0.856077
REACTOME_PROCESSIVE_SYNTHESIS_ON_THE_LAGGING_STRAND	14	-0.41043	-1.19873	0.22268	0.859003
REACTOME_CD28_DEPENDENT_VAV1_PATHWAY	8	-0.499016	-1.1981	0.229474	0.853623
PID_P38_ALPHA_BETA_PATHWAY	23	-0.36551	-1.19406	0.201646	0.860871
SA_PROGRAMMED_CELL_DEATH	10	-0.454763	-1.19303	0.22658	0.8569
BIOCARTA_CDMAC_PATHWAY	15	-0.405797	-1.19189	0.242798	0.853571
KEGG_WNT_SIGNALING_PATHWAY	86	-0.267782	-1.19083	0.151584	0.849659
REACTOME_DCC_MEDIATED_ATTRACTIVE_SIGNALING	9	-0.472717	-1.18999	0.254945	0.845264
REACTOME_SYNTHESIS_OF_PC	9	-0.470534	-1.18753	0.241071	0.846458
PID_PI3KCI_AKT_PATHWAY	27	-0.351104	-1.18746	0.218182	0.839505
REACTOME_SEMA3A_PLEXIN_REPULSION_SIGNALING_BY_INHIBITING_INTEGRIN_ADHESION	8	-0.487737	-1.18557	0.288981	0.839192
BIOCARTA_BARRESTIN_PATHWAY	6	-0.534346	-1.18513	0.265263	0.833674
REACTOME_LAGGING_STRAND_SYNTHESIS	18	-0.385753	-1.18497	0.224066	0.827228
REACTOME_KINESINS	9	-0.459988	-1.18413	0.267327	0.823368
PID_ANTHRAX_PATHWAY	14	-0.409561	-1.18085	0.268398	0.828109
SA_REG_CASCADE_OF_CYCLIN_EXPR	6	-0.544995	-1.18059	0.273663	0.822147
REACTOME_PLATELET_ADHESION_TO_EXPOSED_COLLAGEN	7	-0.512112	-1.17939	0.265432	0.819846
WNT_SIGNALING	41	-0.303283	-1.17492	0.212314	0.828841
PID_AURORA_B_PATHWAY	21	-0.359307	-1.16471	0.243299	0.858368
REACTOME_SYNTHESIS_OF_PE	5	-0.562429	-1.16092	0.308511	0.865307
KEGG_AMYOTROPHIC_LATERAL_SCLEROSIS_ALS	35	-0.311555	-1.15831	0.247166	0.867871
REACTOME_PURINE_SALVAGE	10	-0.44942	-1.15778	0.277899	0.862763
REACTOME_EXTENSION_OF_TELOMERES	22	-0.352639	-1.15535	0.25	0.864746
REACTOME_CLASS_I_MHC_MEDIATED_ANTIGEN_PROCESSING_PRESENTATION	184	-0.231548	-1.15509	0.130841	0.858984
KEGG_GLYCOSAMINOGLYCAN_BIOSYNTHESIS_KERATAN_SULFATE	12	-0.418583	-1.15236	0.272727	0.862044
REACTOME_ERKS_ARE_INACTIVATED	11	-0.427385	-1.14972	0.269474	0.864982
KEGG_PROTEIN_EXPORT	17	-0.380892	-1.14874	0.285714	0.862105
REACTOME_PRE_NOTCH_EXPRESSION_AND_PROCESSING	35	-0.309458	-1.14599	0.251641	0.865842
PID_ALPHA_SYNUCLEIN_PATHWAY	23	-0.343589	-1.14545	0.25567	0.861558
REACTOME_ACTIVATION_OF_BH3_ONLY_PROTEINS	15	-0.387804	-1.14415	0.278761	0.85959
REACTOME_PROLONGED_ERK_ACTIVATION_EVENTS	13	-0.401327	-1.14033	0.315565	0.867034
REACTOME_FATTY_ACID_TRIACYLGLYCEROL_AND_KETONE_BODY_METABOLISM	125	-0.242494	-1.13647	0.180523	0.874288
REACTOME_SIGNALING_BY_NOTCH	73	-0.258278	-1.13301	0.215078	0.880403
KEGG_PYRIMIDINE_METABOLISM	74	-0.261148	-1.13116	0.223684	0.880588
PID_ATR_PATHWAY	29	-0.317421	-1.12699	0.308163	0.889104
PID_TNF_PATHWAY	39	-0.299562	-1.12502	0.272527	0.889898
KEGG_THYROID_CANCER	23	-0.339267	-1.12479	0.291339	0.884464
BIOCARTA_TNFR1_PATHWAY	27	-0.332774	-1.12141	0.301927	0.889979
SA_CASPASE_CASCADE	18	-0.36803	-1.11692	0.302521	0.899227
PID_VEGFR1_2_PATHWAY	58	-0.271945	-1.11535	0.235808	0.898453
BIOCARTA_PAR1_PATHWAY	24	-0.325473	-1.10973	0.285714	0.912393
KEGG_BIOSYNTHESIS_OF_UNSATURATED_FATTY_ACIDS	14	-0.37465	-1.10659	0.327434	0.917198
HALLMARK_DNA_REPAIR	134	-0.228855	-1.10215	0.249438	0.926695
REACTOME_THE_ROLE_OF_NEF_IN_HIV1_REPLICATION_AND_DISEASE_PATHOGENESIS	22	-0.33856	-1.10179	0.308534	0.921829
REACTOME_SEMA3A_PAK_DEPENDENT_AXON_REPULSION	8	-0.459514	-1.10146	0.32816	0.916898
KEGG_CYTOSOLIC_DNA_SENSING_PATHWAY	33	-0.303747	-1.10016	0.307692	0.915601
BIOCARTA_RACCYCD_PATHWAY	24	-0.318233	-1.09391	0.309955	0.931903
PID_RAC1_REG_PATHWAY	27	-0.322529	-1.0938	0.317352	0.926241
BIOCARTA_PYK2_PATHWAY	26	-0.318788	-1.09222	0.335417	0.9258
REACTOME_GENERIC_TRANSCRIPTION_PATHWAY	216	-0.213455	-1.09038	0.213777	0.926656
KEGG_TYROSINE_METABOLISM	14	-0.378402	-1.08448	0.343964	0.942155
BIOCARTA_EIF2_PATHWAY	11	-0.401609	-1.08381	0.35497	0.938687
KEGG_LONG_TERM_DEPRESSION	34	-0.29589	-1.08101	0.312102	0.942604
REACTOME_NCAM1_INTERACTIONS	9	-0.427004	-1.08043	0.35	0.938838
REACTOME_AMINO_ACID_SYNTHESIS_AND_INTERCONVERSION_TRANSAMINATION	11	-0.405661	-1.07674	0.342324	0.945977
ST_TUMOR_NECROSIS_FACTOR_PATHWAY	26	-0.309963	-1.07547	0.348519	0.944445
BIOCARTA_MEF2D_PATHWAY	16	-0.359164	-1.07378	0.382353	0.944707
PID_ATM_PATHWAY	32	-0.296998	-1.07101	0.334783	0.948567
KEGG_FRUCTOSE_AND_MANNOSE_METABOLISM	28	-0.30913	-1.07044	0.344227	0.94487
REACTOME_UNFOLDED_PROTEIN_RESPONSE	65	-0.25644	-1.06974	0.326531	0.941928
PID_S1P_S1P4_PATHWAY	10	-0.409721	-1.06887	0.36933	0.939354
REACTOME_PPARA_ACTIVATES_GENE_EXPRESSION	76	-0.246365	-1.06823	0.330275	0.936112
REACTOME_DNA_STRAND_ELONGATION	24	-0.316695	-1.066	0.377083	0.938332
REACTOME_P38MAPK_EVENTS	11	-0.394136	-1.0656	0.368852	0.934087
REACTOME_ADAPTIVE_IMMUNE_SYSTEM	386	-0.192094	-1.06475	0.241117	0.931536
REACTOME_NEGATIVE_REGULATORS_OF_RIG_I_MDA5_SIGNALING	28	-0.30807	-1.06126	0.347072	0.938177
REACTOME_ACTIVATION_OF_CHAPERONE_GENES_BY_ATF6_ALPHA	7	-0.454884	-1.06111	0.38809	0.933368
REACTOME_BRANCHED_CHAIN_AMINO_ACID_CATABOLISM	14	-0.374035	-1.05687	0.374477	0.943071
KEGG_STEROID_BIOSYNTHESIS	11	-0.394601	-1.05621	0.392484	0.939909
KEGG_MISMATCH_REPAIR	21	-0.328618	-1.05331	0.336449	0.944637
PID_IL2_STAT5_PATHWAY	22	-0.322858	-1.04962	0.38022	0.952418
PID_GLYPICAN_1PATHWAY	13	-0.374997	-1.04881	0.390852	0.949716
BIOCARTA_TOB1_PATHWAY	8	-0.429654	-1.04531	0.43595	0.956538
PID_MYC_ACTIV_PATHWAY	58	-0.256237	-1.04522	0.383648	0.951562
KEGG_FOLATE_BIOSYNTHESIS	7	-0.444734	-1.04521	0.411765	0.946329
HALLMARK_E2F_TARGETS	142	-0.214898	-1.04484	0.382022	0.942364
PID_ALK1_PATHWAY	17	-0.341136	-1.04484	0.386266	0.937223
REACTOME_SIGNALLING_TO_P38_VIA_RIT_AND_RIN	10	-0.407041	-1.04341	0.40795	0.937066
REACTOME_MITOTIC_G1_G1_S_PHASES	92	-0.232882	-1.04026	0.377273	0.942836
REACTOME_REGULATION_OF_KIT_SIGNALING	11	-0.386887	-1.04016	0.39839	0.938108
REACTOME_PLATELET_SENSITIZATION_BY_LDL	15	-0.362922	-1.04012	0.399113	0.933241
REACTOME_REGULATORY_RNA_PATHWAYS	23	-0.309794	-1.03847	0.395506	0.93374
PID_INTEGRIN5_PATHWAY	6	-0.461718	-1.03765	0.416309	0.931562
REACTOME_ACTIVATION_OF_ATR_IN_RESPONSE_TO_REPLICATION_STRESS	21	-0.320709	-1.03719	0.376033	0.9282
KEGG_AMINOACYL_TRNA_BIOSYNTHESIS	39	-0.278469	-1.03575	0.371365	0.928208
REACTOME_P75NTR_RECRUITS_SIGNALLING_COMPLEXES	8	-0.438509	-1.03367	0.42348	0.930084
REACTOME_SIGNALLING_TO_RAS	20	-0.322444	-1.03357	0.41453	0.925575
REACTOME_SOS_MEDIATED_SIGNALLING	12	-0.379669	-1.03334	0.407407	0.921531
PID_AVB3_INTEGRIN_PATHWAY	35	-0.284165	-1.02894	0.388412	0.931233
REACTOME_DOWNREGULATION_OF_SMAD2_3_SMAD4_TRANSCRIPTIONAL_ACTIVITY	17	-0.340038	-1.02756	0.383592	0.93093
PID_AR_TF_PATHWAY	40	-0.267782	-1.02423	0.414226	0.937342
REACTOME_SHC1_EVENTS_IN_ERBB4_SIGNALING	14	-0.357569	-1.02359	0.420168	0.93483
KEGG_BASAL_CELL_CARCINOMA	17	-0.345946	-1.02095	0.424893	0.938579
REACTOME_POL_SWITCHING	13	-0.360742	-1.01956	0.414583	0.938363
BIOCARTA_G2_PATHWAY	16	-0.350425	-1.01895	0.434694	0.935611
KEGG_PRION_DISEASES	23	-0.309496	-1.01612	0.412602	0.940437
REACTOME_TRANSCRIPTION	132	-0.210187	-1.01408	0.390887	0.942335
REACTOME_G2_M_CHECKPOINTS	23	-0.300571	-1.01051	0.416838	0.949538
PID_TRKR_PATHWAY	44	-0.256408	-1.00779	0.426049	0.954152
REACTOME_ACTIVATED_TAK1_MEDIATES_P38_MAPK_ACTIVATION	13	-0.35191	-1.00666	0.450431	0.953235
HALLMARK_MITOTIC_SPINDLE	143	-0.205043	-1.00431	0.445946	0.956515
PID_CD8_TCR_DOWNSTREAM_PATHWAY	37	-0.271846	-1.00385	0.443956	0.953497
HALLMARK_ANDROGEN_RESPONSE	71	-0.235978	-1.00333	0.413646	0.950558
REACTOME_TRNA_AMINOACYLATION	39	-0.267331	-1.00198	0.430131	0.950455
PID_DNA_PK_PATHWAY	13	-0.361998	-1.00072	0.457557	0.949882
REACTOME_SYNTHESIS_OF_GLYCOSYLPHOSPHATIDYLINOSITOL_GPI	15	-0.340794	-1.00017	0.45	0.947171
REACTOME_PROCESSING_OF_CAPPED_INTRONLESS_PRE_MRNA	19	-0.315562	-0.998209	0.463636	0.949028
HALLMARK_GLYCOLYSIS	138	-0.209596	-0.998137	0.462415	0.944838
PID_VEGFR1_PATHWAY	20	-0.311367	-0.995748	0.452991	0.948323
REACTOME_FORMATION_OF_FIBRIN_CLOT_CLOTTING_CASCADE	12	-0.351885	-0.995335	0.472393	0.945387
REACTOME_GENERATION_OF_SECOND_MESSENGER_MOLECULES	19	-0.315641	-0.991815	0.451271	0.952408
REACTOME_PURINE_METABOLISM	25	-0.298523	-0.991256	0.468041	0.949785
REACTOME_CTNNB1_PHOSPHORYLATION_CASCADE	14	-0.342979	-0.991125	0.458333	0.945883
REACTOME_POST_CHAPERONIN_TUBULIN_FOLDING_PATHWAY	12	-0.356532	-0.988673	0.478903	0.949379
PID_ARF6_DOWNSTREAM_PATHWAY	14	-0.344006	-0.987382	0.465368	0.949235
PID_INTEGRIN1_PATHWAY	21	-0.30517	-0.985646	0.45738	0.950514
REACTOME_DOWNREGULATION_OF_ERBB2_ERBB3_SIGNALING	5	-0.474598	-0.985466	0.485656	0.946747
PID_RAC1_PATHWAY	43	-0.258009	-0.985094	0.446469	0.9438
REACTOME_ACTIVATION_OF_THE_MRNA_UPON_BINDING_OF_THE_CAP_BINDING_COMPLEX_AND_EIFS_AND_SUBSEQUENT_BINDING_TO_43S	40	-0.261645	-0.984758	0.502183	0.9407
KEGG_T_CELL_RECEPTOR_SIGNALING_PATHWAY	79	-0.226299	-0.984014	0.482609	0.938661
REACTOME_PECAM1_INTERACTIONS	7	-0.425151	-0.981283	0.51357	0.943129
BIOCARTA_RAS_PATHWAY	23	-0.299442	-0.980189	0.473469	0.942418
REACTOME_DIABETES_PATHWAYS	93	-0.21535	-0.979587	0.502222	0.94017
REACTOME_NOTCH_HLH_TRANSCRIPTION_PATHWAY	10	-0.370692	-0.974876	0.482255	0.950526
KEGG_VALINE_LEUCINE_AND_ISOLEUCINE_DEGRADATION	36	-0.262655	-0.974003	0.50324	0.949108
REACTOME_ACYL_CHAIN_REMODELLING_OF_PG	6	-0.446132	-0.973672	0.476793	0.946077
KEGG_GLYCOLYSIS_GLUCONEOGENESIS	38	-0.263289	-0.971606	0.488172	0.948578
REACTOME_SIGNALING_BY_NOTCH1	47	-0.242226	-0.971477	0.507157	0.944955
BIOCARTA_INTRINSIC_PATHWAY	6	-0.452396	-0.970012	0.514161	0.945139
REACTOME_INFLAMMASOMES	14	-0.342746	-0.96894	0.473029	0.944376
REACTOME_SYNTHESIS_OF_SUBSTRATES_IN_N_GLYCAN_BIOSYTHESIS	13	-0.346235	-0.967104	0.513725	0.946015
PID_SMAD2_3PATHWAY	15	-0.331022	-0.966463	0.511628	0.943956
PID_P38_MKK3_6PATHWAY	20	-0.304998	-0.964698	0.497917	0.945263
REACTOME_INTRINSIC_PATHWAY_FOR_APOPTOSIS	28	-0.275409	-0.9639	0.482599	0.943791
REACTOME_ACTIVATION_OF_THE_PRE_REPLICATIVE_COMPLEX	16	-0.320992	-0.963095	0.5	0.942221
PID_HDAC_CLASSI_PATHWAY	56	-0.232281	-0.962374	0.512035	0.940546
HALLMARK_MTORC1_SIGNALING	160	-0.196607	-0.960869	0.581731	0.940976
REACTOME_CRMPS_IN_SEMA3A_SIGNALING	7	-0.407349	-0.958655	0.495595	0.943909
HALLMARK_UV_RESPONSE_UP	116	-0.206446	-0.957092	0.57047	0.94467
KEGG_STARCH_AND_SUCROSE_METABOLISM	20	-0.297426	-0.956433	0.508333	0.942771
REACTOME_SULFUR_AMINO_ACID_METABOLISM	19	-0.299567	-0.955836	0.479393	0.940833
KEGG_SNARE_INTERACTIONS_IN_VESICULAR_TRANSPORT	30	-0.27407	-0.955262	0.533898	0.938763
REACTOME_GLUTATHIONE_CONJUGATION	15	-0.323279	-0.953282	0.510917	0.940677
REACTOME_NOTCH1_INTRACELLULAR_DOMAIN_REGULATES_TRANSCRIPTION	33	-0.263483	-0.952481	0.510288	0.939139
REACTOME_ERK_MAPK_TARGETS	19	-0.299716	-0.948633	0.51634	0.946871
REACTOME_ASSOCIATION_OF_LICENSING_FACTORS_WITH_THE_PRE_REPLICATIVE_COMPLEX	5	-0.459052	-0.939633	0.502041	0.969563
KEGG_RNA_POLYMERASE	23	-0.281218	-0.938057	0.55	0.970477
BIOCARTA_IL7_PATHWAY	15	-0.31303	-0.934791	0.557312	0.976447
KEGG_MELANOGENESIS	50	-0.234533	-0.932991	0.56051	0.977918
REACTOME_MHC_CLASS_II_ANTIGEN_PRESENTATION	68	-0.218578	-0.930828	0.585837	0.980252
BIOCARTA_LEPTIN_PATHWAY	9	-0.377947	-0.930617	0.564655	0.977125
REACTOME_GROWTH_HORMONE_RECEPTOR_SIGNALING	17	-0.300988	-0.927445	0.565875	0.982825
HALLMARK_CHOLESTEROL_HOMEOSTASIS	56	-0.226074	-0.926659	0.607143	0.981263
REACTOME_NEGATIVE_REGULATION_OF_FGFR_SIGNALING	13	-0.325576	-0.926451	0.548596	0.978009
PID_NFKAPPAB_ATYPICAL_PATHWAY	15	-0.315596	-0.925172	0.547667	0.977961
KEGG_TGF_BETA_SIGNALING_PATHWAY	45	-0.238466	-0.924971	0.604752	0.974859
REACTOME_NEUROTRANSMITTER_RECEPTOR_BINDING_AND_DOWNSTREAM_TRANSMISSION_IN_THE_POSTSYNAPTIC_CELL	54	-0.225164	-0.92386	0.591703	0.974258
PID_CD40_PATHWAY	20	-0.283719	-0.92147	0.557971	0.977235
REACTOME_ACTIVATION_OF_CHAPERONES_BY_ATF6_ALPHA	9	-0.365484	-0.919509	0.5629	0.979089
PID_BETA_CATENIN_NUC_PATHWAY	44	-0.235987	-0.918976	0.593534	0.976828
PID_NFAT_TFPATHWAY	29	-0.26216	-0.91666	0.606186	0.979714
REACTOME_FORMATION_OF_THE_TERNARY_COMPLEX_AND_SUBSEQUENTLY_THE_43S_COMPLEX	33	-0.251101	-0.91486	0.621381	0.981103
BIOCARTA_AGR_PATHWAY	22	-0.278819	-0.912693	0.583878	0.983565
BIOCARTA_TGFB_PATHWAY	11	-0.334828	-0.905168	0.597194	1
BIOCARTA_PARKIN_PATHWAY	9	-0.354913	-0.904664	0.566316	0.998498
BIOCARTA_PTDINS_PATHWAY	22	-0.281876	-0.90452	0.610753	0.995233
KEGG_BASAL_TRANSCRIPTION_FACTORS	27	-0.260397	-0.902549	0.615044	0.996907
BIOCARTA_GLYCOLYSIS_PATHWAY	6	-0.407316	-0.901352	0.560241	0.996554
KEGG_FATTY_ACID_METABOLISM	27	-0.264754	-0.901104	0.614719	0.993604
REACTOME_CHONDROITIN_SULFATE_DERMATAN_SULFATE_METABOLISM	30	-0.254058	-0.900316	0.634615	0.992056
KEGG_GLYCINE_SERINE_AND_THREONINE_METABOLISM	11	-0.329941	-0.899839	0.578947	0.989761
KEGG_ETHER_LIPID_METABOLISM	17	-0.293409	-0.899202	0.583333	0.987885
BIOCARTA_CXCR4_PATHWAY	19	-0.292786	-0.897861	0.61039	0.987922
REACTOME_TRANSCRIPTIONAL_ACTIVITY_OF_SMAD2_SMAD3_SMAD4_HETEROTRIMER	31	-0.249342	-0.897286	0.627803	0.985939
REACTOME_CELL_CYCLE_CHECKPOINTS	79	-0.203195	-0.895648	0.700441	0.98689
REACTOME_COSTIMULATION_BY_THE_CD28_FAMILY	41	-0.231364	-0.895189	0.654584	0.984602
PID_ECADHERIN_NASCENT_AJ_PATHWAY	33	-0.249324	-0.894996	0.628702	0.981654
REACTOME_RNA_POL_I_TRANSCRIPTION_INITIATION	20	-0.28221	-0.894682	0.608315	0.978982
REACTOME_RIG_I_MDA5_MEDIATED_INDUCTION_OF_IFN_ALPHA_BETA_PATHWAYS	51	-0.222957	-0.891984	0.664352	0.982684
BIOCARTA_SRCRPTP_PATHWAY	7	-0.380723	-0.891018	0.584052	0.981619
PID_TCR_CALCIUM_PATHWAY	15	-0.305231	-0.890818	0.612159	0.97872
BIOCARTA_MCALPAIN_PATHWAY	14	-0.312826	-0.890322	0.606407	0.9767
KEGG_TERPENOID_BACKBONE_BIOSYNTHESIS	12	-0.315997	-0.89015	0.601253	0.973739
REACTOME_M_G1_TRANSITION	58	-0.216807	-0.889408	0.674107	0.972062
BIOCARTA_EIF4_PATHWAY	19	-0.284542	-0.884896	0.598699	0.980444
PID_MTOR_4PATHWAY	59	-0.211912	-0.882217	0.677083	0.984085
REACTOME_DEADENYLATION_OF_MRNA	16	-0.294939	-0.87952	0.639279	0.987805
REACTOME_NUCLEOTIDE_BINDING_DOMAIN_LEUCINE_RICH_REPEAT_CONTAINING_RECEPTOR_NLR_SIGNALING_PATHWAYS	37	-0.232317	-0.879134	0.694196	0.985451
PID_E2F_PATHWAY	47	-0.225482	-0.878287	0.678161	0.984174
KEGG_VASCULAR_SMOOTH_MUSCLE_CONTRACTION	62	-0.210668	-0.876663	0.695946	0.984981
KEGG_ARRHYTHMOGENIC_RIGHT_VENTRICULAR_CARDIOMYOPATHY_ARVC	30	-0.248493	-0.876313	0.650924	0.982531
KEGG_CELL_CYCLE	79	-0.200983	-0.871693	0.771028	0.990672
REACTOME_PROCESSING_OF_INTRONLESS_PRE_MRNAS	13	-0.311505	-0.870428	0.611789	0.990591
REACTOME_CONVERSION_FROM_APC_C_CDC20_TO_APC_C_CDH1_IN_LATE_ANAPHASE	11	-0.324385	-0.868421	0.638384	0.992349
BIOCARTA_P27_PATHWAY	11	-0.318142	-0.865562	0.604211	0.996156
REACTOME_HOST_INTERACTIONS_OF_HIV_FACTORS	98	-0.188244	-0.864315	0.773672	0.995729
PID_CDC42_REG_PATHWAY	19	-0.271629	-0.862045	0.657952	0.998033
REACTOME_METABOLISM_OF_VITAMINS_AND_COFACTORS	36	-0.235223	-0.860557	0.694143	0.998244
REACTOME_ADHERENS_JUNCTIONS_INTERACTIONS	7	-0.364412	-0.859654	0.64	0.997198
REACTOME_O_LINKED_GLYCOSYLATION_OF_MUCINS	23	-0.257122	-0.859431	0.677824	0.994495
KEGG_ONE_CARBON_POOL_BY_FOLATE	13	-0.306647	-0.856807	0.63843	0.997477
PID_HDAC_CLASSIII_PATHWAY	21	-0.262914	-0.855386	0.69869	0.997571
REACTOME_GLYCOLYSIS	19	-0.2751	-0.849974	0.680328	1
REACTOME_CLASS_B_2_SECRETIN_FAMILY_RECEPTORS	25	-0.250054	-0.846193	0.685775	1
REACTOME_GLYCOSAMINOGLYCAN_METABOLISM	59	-0.205422	-0.846092	0.765086	1
PID_CDC42_PATHWAY	52	-0.208699	-0.844888	0.76	1
KEGG_GNRH_SIGNALING_PATHWAY	61	-0.202032	-0.841642	0.794392	1
REACTOME_TRAF3_DEPENDENT_IRF_ACTIVATION_PATHWAY	11	-0.308193	-0.841355	0.665272	1
KEGG_CYSTEINE_AND_METHIONINE_METABOLISM	22	-0.25968	-0.838203	0.697727	1
HALLMARK_UV_RESPONSE_DN	83	-0.19187	-0.835757	0.791569	1
REACTOME_SIGNALLING_TO_ERKS	25	-0.245941	-0.835237	0.697917	1
KEGG_BASE_EXCISION_REPAIR	29	-0.237299	-0.832635	0.712446	1
REACTOME_NUCLEOTIDE_EXCISION_REPAIR	45	-0.213037	-0.832541	0.768267	1
REACTOME_AXON_GUIDANCE	120	-0.175676	-0.831213	0.852018	1
ST_GRANULE_CELL_SURVIVAL_PATHWAY	22	-0.252666	-0.828087	0.723361	1
REACTOME_SYNTHESIS_OF_DNA	67	-0.19148	-0.825546	0.797753	1
KEGG_GLYCOSAMINOGLYCAN_BIOSYNTHESIS_CHONDROITIN_SULFATE	18	-0.26069	-0.825536	0.733333	1
BIOCARTA_RAB_PATHWAY	10	-0.312764	-0.823934	0.683333	1
REACTOME_METABOLISM_OF_POLYAMINES	12	-0.297137	-0.823155	0.684902	1
REACTOME_MITOCHONDRIAL_FATTY_ACID_BETA_OXIDATION	12	-0.304557	-0.821096	0.691983	1
REACTOME_G_ALPHA_Z_SIGNALLING_EVENTS	26	-0.23747	-0.82104	0.729911	1
REACTOME_ACTIVATED_AMPK_STIMULATES_FATTY_ACID_OXIDATION_IN_MUSCLE	15	-0.279349	-0.819305	0.740659	1
PID_NETRIN_PATHWAY	22	-0.249981	-0.81749	0.72479	1
KEGG_ERBB_SIGNALING_PATHWAY	60	-0.201115	-0.817012	0.790433	1
KEGG_ALDOSTERONE_REGULATED_SODIUM_REABSORPTION	23	-0.241779	-0.816628	0.75737	1
KEGG_SYSTEMIC_LUPUS_ERYTHEMATOSUS	52	-0.203509	-0.815393	0.780384	1
KEGG_FC_EPSILON_RI_SIGNALING_PATHWAY	53	-0.199608	-0.813407	0.792657	1
PID_ARF_3PATHWAY	18	-0.262178	-0.812232	0.710921	1
REACTOME_CLEAVAGE_OF_GROWING_TRANSCRIPT_IN_THE_TERMINATION_REGION_	29	-0.232186	-0.81152	0.77193	1
HALLMARK_KRAS_SIGNALING_DN	55	-0.200806	-0.809273	0.820569	1
KEGG_DNA_REPLICATION	32	-0.226668	-0.808836	0.781737	1
REACTOME_RNA_POL_I_RNA_POL_III_AND_MITOCHONDRIAL_TRANSCRIPTION	64	-0.19321	-0.806349	0.867804	1
KEGG_LONG_TERM_POTENTIATION	42	-0.210179	-0.805348	0.812757	1
PID_IL2_1PATHWAY	47	-0.203777	-0.803224	0.777538	1
KEGG_OTHER_GLYCAN_DEGRADATION	11	-0.300551	-0.801933	0.741053	1
REACTOME_N_GLYCAN_ANTENNAE_ELONGATION	9	-0.312092	-0.800692	0.73494	1
BIOCARTA_CALCINEURIN_PATHWAY	16	-0.262494	-0.798134	0.735608	1
KEGG_GLYCEROPHOSPHOLIPID_METABOLISM	46	-0.198231	-0.792239	0.822511	1
PID_CIRCADIAN_PATHWAY	9	-0.313125	-0.791932	0.739754	1
REACTOME_RNA_POL_I_TRANSCRIPTION	34	-0.217548	-0.791537	0.843348	1
BIOCARTA_CDK5_PATHWAY	9	-0.319315	-0.788859	0.734341	1
KEGG_VASOPRESSIN_REGULATED_WATER_REABSORPTION	34	-0.215152	-0.785709	0.801636	1
REACTOME_NUCLEAR_SIGNALING_BY_ERBB4	18	-0.253316	-0.785559	0.779874	1
REACTOME_CROSS_PRESENTATION_OF_SOLUBLE_EXOGENOUS_ANTIGENS_ENDOSOMES	39	-0.206693	-0.785443	0.817597	1
PID_AURORA_A_PATHWAY	22	-0.241035	-0.784365	0.792576	1
REACTOME_G1_S_TRANSITION	73	-0.1829	-0.784282	0.891593	1
REACTOME_TRANSPORT_OF_GLUCOSE_AND_OTHER_SUGARS_BILE_SALTS_AND_ORGANIC_ACIDS_METAL_IONS_AND_AMINE_COMPOUNDS	36	-0.211891	-0.78321	0.835267	1
BIOCARTA_PITX2_PATHWAY	11	-0.282886	-0.783148	0.740977	1
BIOCARTA_ARAP_PATHWAY	15	-0.266875	-0.78107	0.76626	1
ST_JNK_MAPK_PATHWAY	28	-0.224974	-0.780907	0.806186	1
PID_INTEGRIN3_PATHWAY	15	-0.267973	-0.780786	0.779835	1
ST_WNT_CA2_CYCLIC_GMP_PATHWAY	14	-0.267833	-0.775411	0.793173	1
BIOCARTA_D4GDI_PATHWAY	13	-0.271593	-0.774735	0.785563	1
SA_FAS_SIGNALING	7	-0.33289	-0.770566	0.752988	1
REACTOME_CHONDROITIN_SULFATE_BIOSYNTHESIS	12	-0.280675	-0.769653	0.760331	1
PID_BETA_CATENIN_DEG_PATHWAY	12	-0.279823	-0.764336	0.801653	1
KEGG_OLFACTORY_TRANSDUCTION	23	-0.226017	-0.763986	0.828157	1
KEGG_OOCYTE_MEIOSIS	70	-0.17823	-0.761526	0.913333	1
REACTOME_MTORC1_MEDIATED_SIGNALLING	10	-0.291723	-0.761282	0.787815	1
REACTOME_RNA_POL_II_TRANSCRIPTION	82	-0.173972	-0.759092	0.933333	1
REACTOME_ACTIVATION_OF_NF_KAPPAB_IN_B_CELLS	54	-0.186189	-0.755416	0.913136	1
BIOCARTA_EIF_PATHWAY	16	-0.253516	-0.753227	0.791837	1
BIOCARTA_RANMS_PATHWAY	6	-0.338332	-0.752664	0.781585	1
BIOCARTA_CFTR_PATHWAY	7	-0.328269	-0.751307	0.796875	1
REACTOME_THROMBIN_SIGNALLING_THROUGH_PROTEINASE_ACTIVATED_RECEPTORS_PARS	21	-0.232071	-0.747332	0.82265	1
PID_INTEGRIN_A9B1_PATHWAY	14	-0.261753	-0.746866	0.8	1
PID_EPHRINB_REV_PATHWAY	17	-0.245359	-0.746391	0.862288	1
REACTOME_REGULATION_OF_MITOTIC_CELL_CYCLE	58	-0.180184	-0.742431	0.896328	1
REACTOME_ACYL_CHAIN_REMODELLING_OF_PS	5	-0.357263	-0.74212	0.775899	1
PID_LIS1_PATHWAY	21	-0.228507	-0.741613	0.856237	1
REACTOME_SIGNALING_BY_HIPPO	12	-0.271979	-0.736262	0.817623	1
REACTOME_MITOCHONDRIAL_PROTEIN_IMPORT	38	-0.200567	-0.733929	0.89726	1
REACTOME_REGULATION_OF_APOPTOSIS	46	-0.186917	-0.733313	0.916844	1
REACTOME_TELOMERE_MAINTENANCE	36	-0.202031	-0.733114	0.882353	1
REACTOME_CREB_PHOSPHORYLATION_THROUGH_THE_ACTIVATION_OF_RAS	14	-0.253881	-0.728574	0.806706	1
HALLMARK_COAGULATION	60	-0.175869	-0.725906	0.956897	1
REACTOME_DOUBLE_STRAND_BREAK_REPAIR	20	-0.228603	-0.717849	0.878378	1
REACTOME_SIGNALING_BY_WNT	54	-0.176096	-0.717023	0.937107	1
BIOCARTA_CCR5_PATHWAY	14	-0.251313	-0.716763	0.850099	1
REACTOME_TRIGLYCERIDE_BIOSYNTHESIS	29	-0.205593	-0.711379	0.915401	1
REACTOME_SRP_DEPENDENT_COTRANSLATIONAL_PROTEIN_TARGETING_TO_MEMBRANE	66	-0.165903	-0.710185	0.940909	1
REACTOME_ACTIVATION_OF_RAC	9	-0.276161	-0.708148	0.833684	1
KEGG_RNA_DEGRADATION	49	-0.178707	-0.708097	0.935345	1
REACTOME_COPI_MEDIATED_TRANSPORT	10	-0.274594	-0.704265	0.848303	1
PID_IFNG_PATHWAY	34	-0.195376	-0.704232	0.910569	1
REACTOME_HOMOLOGOUS_RECOMBINATION_REPAIR_OF_REPLICATION_INDEPENDENT_DOUBLE_STRAND_BREAKS	14	-0.246815	-0.704015	0.858427	1
REACTOME_TRANSLATION	99	-0.151958	-0.69639	0.982262	1
BIOCARTA_DC_PATHWAY	10	-0.269453	-0.695234	0.860941	1
REACTOME_MRNA_3_END_PROCESSING	23	-0.213799	-0.693305	0.895556	1
BIOCARTA_EDG1_PATHWAY	20	-0.211562	-0.684011	0.912682	1
REACTOME_VIF_MEDIATED_DEGRADATION_OF_APOBEC3G	42	-0.179661	-0.680235	0.923596	1
REACTOME_SLBP_DEPENDENT_PROCESSING_OF_REPLICATION_DEPENDENT_HISTONE_PRE_MRNAS	8	-0.281471	-0.679797	0.860606	1
KEGG_GLYCOSPHINGOLIPID_BIOSYNTHESIS_GANGLIO_SERIES	10	-0.266242	-0.6757	0.886364	1
PID_PLK1_PATHWAY	25	-0.200185	-0.667433	0.931915	1
BIOCARTA_NDKDYNAMIN_PATHWAY	15	-0.226223	-0.664976	0.9	1
REACTOME_TRAF6_MEDIATED_INDUCTION_OF_TAK1_COMPLEX	7	-0.285138	-0.661583	0.899573	1
REACTOME_SPRY_REGULATION_OF_FGF_SIGNALING	9	-0.262185	-0.661393	0.882845	1
BIOCARTA_GCR_PATHWAY	15	-0.222955	-0.658229	0.942222	1
REACTOME_NOD1_2_SIGNALING_PATHWAY	24	-0.197676	-0.657718	0.920259	1
REACTOME_COLLAGEN_FORMATION	12	-0.240786	-0.65754	0.897275	1
BIOCARTA_CACAM_PATHWAY	10	-0.247101	-0.655512	0.896842	1
REACTOME_STEROID_HORMONES	9	-0.258651	-0.655187	0.902083	1
PID_EPHA_FWDPATHWAY	17	-0.215535	-0.654088	0.908142	1
REACTOME_ALPHA_LINOLENIC_ACID_ALA_METABOLISM	8	-0.268758	-0.646768	0.893574	1
REACTOME_OLFACTORY_SIGNALING_PATHWAY	11	-0.240558	-0.646203	0.909483	1
KEGG_TRYPTOPHAN_METABOLISM	22	-0.199342	-0.646094	0.944672	1
REACTOME_MYOGENESIS	14	-0.222054	-0.645752	0.921971	1
REACTOME_ANTIGEN_PRESENTATION_FOLDING_ASSEMBLY_AND_PEPTIDE_LOADING_OF_CLASS_I_MHC	15	-0.220494	-0.642588	0.905618	1
REACTOME_IL_7_SIGNALING	9	-0.256529	-0.639165	0.920082	1
KEGG_STEROID_HORMONE_BIOSYNTHESIS	9	-0.260259	-0.638852	0.904661	1
KEGG_PEROXISOME	56	-0.155182	-0.636524	0.974596	1
REACTOME_METABOLISM_OF_STEROID_HORMONES_AND_VITAMINS_A_AND_D	10	-0.244593	-0.634912	0.912317	1
REACTOME_BOTULINUM_NEUROTOXICITY	14	-0.220077	-0.632427	0.921478	1
ST_PAC1_RECEPTOR_PATHWAY	5	-0.310054	-0.630932	0.896694	1
REACTOME_ANTIVIRAL_MECHANISM_BY_IFN_STIMULATED_GENES	59	-0.151359	-0.626973	0.995283	1
REACTOME_PROTEOLYTIC_CLEAVAGE_OF_SNARE_COMPLEX_PROTEINS	14	-0.220077	-0.619925	0.936073	1
REACTOME_RNA_POL_I_PROMOTER_OPENING	14	-0.21537	-0.610621	0.930283	1
HALLMARK_SPERMATOGENESIS	51	-0.152684	-0.608243	0.991597	1
REACTOME_JNK_C_JUN_KINASES_PHOSPHORYLATION_AND_ACTIVATION_MEDIATED_BY_ACTIVATED_HUMAN_TAK1	12	-0.21012	-0.599091	0.938272	1
REACTOME_ASSOCIATION_OF_TRIC_CCT_WITH_TARGET_PROTEINS_DURING_BIOSYNTHESIS	23	-0.179844	-0.596974	0.960417	1
REACTOME_TRANSPORT_TO_THE_GOLGI_AND_SUBSEQUENT_MODIFICATION	27	-0.174328	-0.594356	0.975717	1
BIOCARTA_SARS_PATHWAY	7	-0.25449	-0.589991	0.93501	1
REACTOME_PROLACTIN_RECEPTOR_SIGNALING	8	-0.235155	-0.587287	0.949896	1
REACTOME_TRANSCRIPTIONAL_REGULATION_OF_WHITE_ADIPOCYTE_DIFFERENTIATION	57	-0.145385	-0.585385	0.99345	1
REACTOME_TRYPTOPHAN_CATABOLISM	7	-0.245996	-0.580932	0.945378	1
REACTOME_N_GLYCAN_ANTENNAE_ELONGATION_IN_THE_MEDIAL_TRANS_GOLGI	12	-0.209227	-0.565693	0.970213	1
PID_SYNDECAN_3_PATHWAY	13	-0.199314	-0.563801	0.943946	1
REACTOME_P130CAS_LINKAGE_TO_MAPK_SIGNALING_FOR_INTEGRINS	8	-0.234054	-0.559456	0.964758	1
REACTOME_SYNTHESIS_SECRETION_AND_DEACYLATION_OF_GHRELIN	9	-0.219068	-0.553825	0.970588	1
KEGG_GLYCEROLIPID_METABOLISM	32	-0.152017	-0.553272	0.991667	1
REACTOME_APOPTOSIS_INDUCED_DNA_FRAGMENTATION	9	-0.220918	-0.543694	0.979381	1
REACTOME_RAS_ACTIVATION_UOPN_CA2_INFUX_THROUGH_NMDA_RECEPTOR	6	-0.243687	-0.539808	0.962422	1
REACTOME_TRAF6_MEDIATED_IRF7_ACTIVATION_IN_TLR7_8_OR_9_SIGNALING	8	-0.226597	-0.536006	0.959731	1
REACTOME_HYALURONAN_METABOLISM	6	-0.243429	-0.534255	0.974609	1
REACTOME_APOBEC3G_MEDIATED_RESISTANCE_TO_HIV1_INFECTION	5	-0.259408	-0.533979	0.965092	0.997945
REACTOME_HYALURONAN_UPTAKE_AND_DEGRADATION	5	-0.262814	-0.531932	0.976654	0.996162
REACTOME_SYNTHESIS_SECRETION_AND_INACTIVATION_OF_GLP1	7	-0.22013	-0.513041	0.978723	0.997673
REACTOME_INCRETIN_SYNTHESIS_SECRETION_AND_INACTIVATION	7	-0.22013	-0.512114	0.982869	0.995575
REACTOME_MRNA_DECAY_BY_5_TO_3_EXORIBONUCLEASE	13	-0.16178	-0.449856	0.997868	1
REACTOME_FACILITATIVE_NA_INDEPENDENT_GLUCOSE_TRANSPORTERS	6	-0.178545	-0.392702	1	0.999726

## Sheet: FOS_minO2_pos
Pathway_name	Gene_number	Positive_enrichment_score	Negative_enrichment_score	P-value	FDR_q-value
KEGG_AUTOIMMUNE_THYROID_DISEASE	18	0.616637	1.89741	0.00606061	0.958545
KEGG_TYPE_I_DIABETES_MELLITUS	22	0.572408	1.85988	0.00199601	0.722358
KEGG_P53_SIGNALING_PATHWAY	46	0.47032	1.81761	0	0.747556
BIOCARTA_CDC42RAC_PATHWAY	13	0.644998	1.77991	0.00207469	0.818841
KEGG_ALLOGRAFT_REJECTION	19	0.554752	1.76454	0.00205339	0.758468
KEGG_INTESTINAL_IMMUNE_NETWORK_FOR_IGA_PRODUCTION	22	0.527819	1.73699	0.00612245	0.817868
REACTOME_ENOS_ACTIVATION_AND_REGULATION	13	0.630877	1.73445	0.0155039	0.716103
REACTOME_IRAK1_RECRUITS_IKK_COMPLEX	9	0.685827	1.72495	0.00409836	0.682092
PID_SYNDECAN_4_PATHWAY	20	0.521089	1.67607	0.015873	0.922561
REACTOME_N_GLYCAN_TRIMMING_IN_THE_ER_AND_CALNEXIN_CALRETICULIN_CYCLE	10	0.630458	1.63869	0.0240481	1
HALLMARK_MTORC1_SIGNALING	160	0.336541	1.63379	0	1
REACTOME_HDL_MEDIATED_LIPID_TRANSPORT	7	0.713936	1.63021	0.0260521	1
REACTOME_DEGRADATION_OF_THE_EXTRACELLULAR_MATRIX	9	0.664151	1.62795	0.0182927	0.945743
PID_AP1_PATHWAY	40	0.433695	1.6278	0.00998004	0.879016
REACTOME_TRANSLOCATION_OF_ZAP_70_TO_IMMUNOLOGICAL_SYNAPSE	8	0.672962	1.62496	0.0250965	0.838014
BIOCARTA_NOS1_PATHWAY	12	0.589868	1.60528	0.0452675	0.914785
REACTOME_ADP_SIGNALLING_THROUGH_P2RY12	13	0.573236	1.60327	0.0297952	0.873812
KEGG_GRAFT_VERSUS_HOST_DISEASE	19	0.506438	1.60154	0.0212766	0.835535
REACTOME_AKT_PHOSPHORYLATES_TARGETS_IN_THE_CYTOSOL	9	0.633989	1.59367	0.0301205	0.839074
KEGG_BETA_ALANINE_METABOLISM	13	0.568697	1.59008	0.0245399	0.816291
SIG_CHEMOTAXIS	33	0.432881	1.57309	0.0156556	0.879023
BIOCARTA_ATRBRCA_PATHWAY	16	0.522322	1.56995	0.0144628	0.858878
PID_INTEGRIN2_PATHWAY	13	0.547181	1.56415	0.0415842	0.856991
REACTOME_CALNEXIN_CALRETICULIN_CYCLE	8	0.647952	1.55536	0.0460922	0.876744
REACTOME_LIPID_DIGESTION_MOBILIZATION_AND_TRANSPORT	20	0.482924	1.54302	0.0345528	0.919605
BIOCARTA_CYTOKINE_PATHWAY	7	0.673005	1.53815	0.0372549	0.915954
BIOCARTA_SALMONELLA_PATHWAY	9	0.606453	1.52891	0.055102	0.941598
BIOCARTA_CK1_PATHWAY	11	0.568288	1.52573	0.0640496	0.927865
REACTOME_P2Y_RECEPTORS	6	0.691359	1.51974	0.0307377	0.932284
REACTOME_TETRAHYDROBIOPTERIN_BH4_SYNTHESIS_RECYCLING_SALVAGE_AND_REGULATION	8	0.648536	1.51968	0.0528455	0.901593
BIOCARTA_NO1_PATHWAY	11	0.576375	1.51184	0.0478088	0.91925
REACTOME_NEF_MEDIATED_DOWNREGULATION_OF_MHC_CLASS_I_COMPLEX_CELL_SURFACE_EXPRESSION	7	0.652242	1.50657	0.063786	0.92186
KEGG_PROGESTERONE_MEDIATED_OOCYTE_MATURATION	46	0.388353	1.49532	0.0230608	0.962064
REACTOME_NUCLEOTIDE_LIKE_PURINERGIC_RECEPTORS	10	0.586103	1.49197	0.0608519	0.953871
REACTOME_CREB_PHOSPHORYLATION_THROUGH_THE_ACTIVATION_OF_CAMKII	6	0.691512	1.48859	0.0520833	0.945533
REACTOME_PHOSPHOLIPASE_C_MEDIATED_CASCADE	23	0.45146	1.48748	0.0434783	0.925124
PID_SMAD2_3NUCLEAR_PATHWAY	65	0.355578	1.48306	0.0215517	0.92463
BIOCARTA_CTL_PATHWAY	9	0.595636	1.48006	0.0703934	0.917918
REACTOME_SIGNAL_AMPLIFICATION	20	0.468969	1.47847	0.0390144	0.903162
KEGG_ANTIGEN_PROCESSING_AND_PRESENTATION	39	0.397414	1.47548	0.0246914	0.896868
REACTOME_INHIBITION_OF_INSULIN_SECRETION_BY_ADRENALINE_NORADRENALINE	12	0.532509	1.47507	0.0564854	0.876983
REACTOME_NUCLEAR_RECEPTOR_TRANSCRIPTION_PATHWAY	20	0.455629	1.46264	0.0491803	0.924096
KEGG_EPITHELIAL_CELL_SIGNALING_IN_HELICOBACTER_PYLORI_INFECTION	51	0.366048	1.4569	0.0452675	0.934428
REACTOME_AQUAPORIN_MEDIATED_TRANSPORT	24	0.434898	1.4553	0.0435685	0.922126
KEGG_RETINOL_METABOLISM	13	0.510462	1.45086	0.0736842	0.925708
BIOCARTA_P53HYPOXIA_PATHWAY	16	0.487699	1.44787	0.0543933	0.922863
PID_DELTA_NP63_PATHWAY	21	0.449892	1.44621	0.0570265	0.912332
HALLMARK_MYC_TARGETS_V2	47	0.373084	1.43624	0.0333988	0.950027
REACTOME_GLUCOSE_TRANSPORT	29	0.40988	1.43421	0.0441767	0.941714
KEGG_CYSTEINE_AND_METHIONINE_METABOLISM	22	0.446621	1.42635	0.0544355	0.96662
REACTOME_SYNTHESIS_OF_PIPS_AT_THE_GOLGI_MEMBRANE	14	0.504146	1.42582	0.0790598	0.95071
REACTOME_DSCAM_INTERACTIONS	6	0.658296	1.42531	0.0901804	0.935011
PID_P75_NTR_PATHWAY	55	0.353339	1.41691	0.044898	0.963603
PID_RXR_VDR_PATHWAY	19	0.455121	1.4159	0.0684105	0.951504
NABA_ECM_AFFILIATED	62	0.340736	1.40793	0.0477178	0.976863
KEGG_GLYCINE_SERINE_AND_THREONINE_METABOLISM	11	0.518703	1.40763	0.0801603	0.960773
PID_HIF1A_PATHWAY	13	0.49852	1.40693	0.0818363	0.947591
BIOCARTA_CTCF_PATHWAY	17	0.471223	1.40669	0.0845361	0.932659
KEGG_HOMOLOGOUS_RECOMBINATION	20	0.44097	1.40667	0.0878906	0.916988
PID_IL12_2PATHWAY	39	0.370121	1.39799	0.0530786	0.947522
BIOCARTA_TCYTOTOXIC_PATHWAY	8	0.580891	1.39246	0.102713	0.961211
BIOCARTA_IL12_PATHWAY	11	0.534647	1.39122	0.0943775	0.952058
REACTOME_LIPOPROTEIN_METABOLISM	12	0.4987	1.38858	0.0948454	0.949837
PID_IL12_STAT4_PATHWAY	20	0.430035	1.38471	0.0989474	0.955132
REACTOME_ASPARAGINE_N_LINKED_GLYCOSYLATION	67	0.322501	1.38024	0.0482897	0.965331
NABA_MATRISOME_ASSOCIATED	210	0.270881	1.37981	0.0020202	0.952895
HALLMARK_APOPTOSIS	122	0.288502	1.3786	0.0279441	0.944676
REACTOME_PI_METABOLISM	37	0.358883	1.37413	0.0847784	0.954964
BIOCARTA_AKAP95_PATHWAY	8	0.57532	1.37234	0.110672	0.950341
REACTOME_REGULATION_OF_THE_FANCONI_ANEMIA_PATHWAY	6	0.625901	1.36896	0.138776	0.953803
NABA_MATRISOME	262	0.260114	1.36229	0.00456621	0.97522
REACTOME_GLYCOGEN_BREAKDOWN_GLYCOGENOLYSIS	13	0.478364	1.35822	0.111111	0.983116
REACTOME_REGULATION_OF_WATER_BALANCE_BY_RENAL_AQUAPORINS	23	0.404499	1.35405	0.10303	0.991561
REACTOME_FACILITATIVE_NA_INDEPENDENT_GLUCOSE_TRANSPORTERS	6	0.614581	1.34785	0.134783	1
REACTOME_INSULIN_RECEPTOR_RECYCLING	16	0.452482	1.34736	0.133891	1
REACTOME_G_BETA_GAMMA_SIGNALLING_THROUGH_PI3KGAMMA	15	0.460738	1.34275	0.117043	1
PID_TGFBR_PATHWAY	40	0.355729	1.34261	0.0853392	0.997663
BIOCARTA_ARF_PATHWAY	12	0.496583	1.33873	0.145129	1
SIG_REGULATION_OF_THE_ACTIN_CYTOSKELETON_BY_RHO_GTPASES	21	0.421599	1.33289	0.117409	1
BIOCARTA_PTC1_PATHWAY	5	0.632328	1.32785	0.144531	1
HALLMARK_XENOBIOTIC_METABOLISM	124	0.280986	1.32753	0.0276596	1
REACTOME_ZINC_TRANSPORTERS	10	0.505582	1.32629	0.166016	1
KEGG_VIRAL_MYOCARDITIS	39	0.355755	1.32615	0.0838207	1
REACTOME_NRIF_SIGNALS_CELL_DEATH_FROM_THE_NUCLEUS	10	0.52012	1.32555	0.158416	0.999224
PID_HNF3B_PATHWAY	18	0.437979	1.32465	0.120408	0.991721
BIOCARTA_DREAM_PATHWAY	8	0.538572	1.32422	0.125984	0.982545
BIOCARTA_ASBCELL_PATHWAY	6	0.59724	1.32252	0.148515	0.979893
PID_BARD1_PATHWAY	24	0.396495	1.32014	0.123644	0.980382
REACTOME_INTEGRATION_OF_PROVIRUS	8	0.553477	1.31922	0.15222	0.973978
REACTOME_PI_3K_CASCADE	27	0.389636	1.31824	0.110375	0.967334
REACTOME_CYCLIN_A_B1_ASSOCIATED_EVENTS_DURING_G2_M_TRANSITION	5	0.632328	1.31752	0.170588	0.959994
KEGG_N_GLYCAN_BIOSYNTHESIS	40	0.349263	1.31525	0.102	0.960131
HALLMARK_KRAS_SIGNALING_UP	113	0.287361	1.31083	0.0659575	0.970951
REACTOME_LATENT_INFECTION_OF_HOMO_SAPIENS_WITH_MYCOBACTERIUM_TUBERCULOSIS	22	0.397164	1.31024	0.12426	0.963354
REACTOME_PREFOLDIN_MEDIATED_TRANSFER_OF_SUBSTRATE_TO_CCT_TRIC	21	0.410699	1.30953	0.126984	0.956431
KEGG_CELL_CYCLE	79	0.302115	1.30934	0.068	0.94733
BIOCARTA_TEL_PATHWAY	13	0.468604	1.30689	0.148515	0.948589
REACTOME_VOLTAGE_GATED_POTASSIUM_CHANNELS	10	0.510084	1.30549	0.184158	0.945252
HALLMARK_TNFA_SIGNALING_VIA_NFKB	155	0.269609	1.30404	0.045738	0.942714
REACTOME_PKA_MEDIATED_PHOSPHORYLATION_OF_CREB	9	0.519156	1.29966	0.178862	0.953865
REACTOME_PHOSPHORYLATION_OF_THE_APC_C	10	0.496964	1.29327	0.166667	0.974688
PID_TRAIL_PATHWAY	24	0.391945	1.29278	0.13786	0.967404
REACTOME_PD1_SIGNALING	9	0.521341	1.29221	0.14876	0.960643
REACTOME_EARLY_PHASE_OF_HIV_LIFE_CYCLE	12	0.477865	1.29206	0.170683	0.952137
BIOCARTA_INFLAM_PATHWAY	9	0.526452	1.29169	0.176938	0.94452
REACTOME_APC_C_CDC20_MEDIATED_DEGRADATION_OF_CYCLIN_B	11	0.487412	1.29066	0.167984	0.940154
SA_PTEN_PATHWAY	14	0.446434	1.28842	0.15102	0.941611
REACTOME_ACTIVATION_OF_KAINATE_RECEPTORS_UPON_GLUTAMATE_BINDING	16	0.438024	1.28567	0.15087	0.945636
BIOCARTA_IGF1MTOR_PATHWAY	17	0.424251	1.28174	0.168699	0.954977
REACTOME_PEROXISOMAL_LIPID_METABOLISM	18	0.410064	1.28115	0.147287	0.94906
REACTOME_GLUCAGON_SIGNALING_IN_METABOLIC_REGULATION	17	0.417357	1.281	0.165657	0.941196
BIOCARTA_P38MAPK_PATHWAY	29	0.369842	1.28044	0.143158	0.93522
REACTOME_EXTRACELLULAR_MATRIX_ORGANIZATION	21	0.395869	1.27911	0.165703	0.933165
REACTOME_ADENYLATE_CYCLASE_INHIBITORY_PATHWAY	6	0.581239	1.27591	0.19697	0.940345
REACTOME_ENDOSOMAL_VACUOLAR_PATHWAY	5	0.60879	1.27498	0.197628	0.935939
REACTOME_PYRUVATE_METABOLISM	14	0.436101	1.2729	0.186695	0.937712
REACTOME_METAL_ION_SLC_TRANSPORTERS	13	0.448367	1.26766	0.178054	0.953814
REACTOME_OPIOID_SIGNALLING	48	0.319872	1.2639	0.11465	0.962918
REACTOME_DAG_AND_IP3_SIGNALING	19	0.405176	1.25719	0.178161	0.984755
BIOCARTA_NFAT_PATHWAY	34	0.343437	1.25674	0.134694	0.978688
BIOCARTA_IL17_PATHWAY	8	0.52731	1.25367	0.226013	0.985496
REACTOME_TRANSMEMBRANE_TRANSPORT_OF_SMALL_MOLECULES	194	0.250769	1.25274	0.0541176	0.981595
REACTOME_CHOLESTEROL_BIOSYNTHESIS	17	0.4118	1.25165	0.190377	0.978644
BIOCARTA_NO2IL12_PATHWAY	8	0.525332	1.25121	0.21118	0.97273
BIOCARTA_D4GDI_PATHWAY	13	0.457195	1.25047	0.189824	0.968328
REACTOME_APC_CDC20_MEDIATED_DEGRADATION_OF_NEK2A	13	0.441376	1.24929	0.190476	0.9657
PID_INTEGRIN3_PATHWAY	15	0.435503	1.24925	0.187747	0.958325
HALLMARK_EPITHELIAL_MESENCHYMAL_TRANSITION	79	0.285072	1.24677	0.130165	0.962152
REACTOME_SYNTHESIS_OF_PIPS_AT_THE_LATE_ENDOSOME_MEMBRANE	8	0.521019	1.24609	0.206759	0.957967
KEGG_ABC_TRANSPORTERS	18	0.394876	1.24551	0.187123	0.953248
SA_TRKA_RECEPTOR	12	0.465453	1.24465	0.193738	0.949656
KEGG_GLYCOLYSIS_GLUCONEOGENESIS	38	0.337608	1.24314	0.161863	0.949167
BIOCARTA_STATHMIN_PATHWAY	10	0.484223	1.24124	0.201646	0.949698
REACTOME_TGF_BETA_RECEPTOR_SIGNALING_IN_EMT_EPITHELIAL_TO_MESENCHYMAL_TRANSITION	8	0.50956	1.23959	0.19186	0.949765
KEGG_PYRUVATE_METABOLISM	32	0.34543	1.23933	0.151277	0.94399
KEGG_RIG_I_LIKE_RECEPTOR_SIGNALING_PATHWAY	44	0.319893	1.23762	0.140389	0.944438
HALLMARK_HYPOXIA	125	0.259872	1.23522	0.0921844	0.947827
PID_P53_DOWNSTREAM_PATHWAY	97	0.276184	1.23491	0.104508	0.942189
REACTOME_METABOLISM_OF_LIPIDS_AND_LIPOPROTEINS	301	0.231602	1.23356	0.0372093	0.941002
KEGG_LEUKOCYTE_TRANSENDOTHELIAL_MIGRATION	64	0.296909	1.23106	0.157658	0.945217
BIOCARTA_P53_PATHWAY	13	0.437213	1.22934	0.233546	0.946001
REACTOME_GLUCOSE_METABOLISM	48	0.311776	1.22823	0.155602	0.944176
PID_HEDGEHOG_2PATHWAY	6	0.568313	1.22728	0.216049	0.941729
REACTOME_TRANSFERRIN_ENDOCYTOSIS_AND_RECYCLING	18	0.404	1.22473	0.20198	0.945842
ST_INTEGRIN_SIGNALING_PATHWAY	55	0.305455	1.22346	0.148454	0.944638
BIOCARTA_THELPER_PATHWAY	8	0.515098	1.22125	0.221569	0.947217
REACTOME_INHIBITION_OF_THE_PROTEOLYTIC_ACTIVITY_OF_APC_C_REQUIRED_FOR_THE_ONSET_OF_ANAPHASE_BY_MITOTIC_SPINDLE_CHECKPOINT_COMPONENTS	12	0.449539	1.21939	0.229979	0.948658
KEGG_PROPANOATE_METABOLISM	29	0.350872	1.21886	0.195219	0.944671
REACTOME_REGULATION_OF_COMPLEMENT_CASCADE	8	0.513374	1.21665	0.232742	0.947413
REACTOME_UNWINDING_OF_DNA	6	0.559572	1.21648	0.255578	0.941793
BIOCARTA_AKAPCENTROSOME_PATHWAY	9	0.488518	1.21644	0.205323	0.935747
REACTOME_SIGNALING_BY_FGFR	64	0.291428	1.21253	0.15625	0.946221
PID_IL23_PATHWAY	22	0.377597	1.21015	0.213552	0.949954
HALLMARK_COMPLEMENT	143	0.251034	1.20938	0.0800821	0.947135
REACTOME_HIV_LIFE_CYCLE	99	0.267383	1.20919	0.132296	0.941832
SA_G1_AND_S_PHASES	12	0.44826	1.20777	0.238494	0.941621
KEGG_PPAR_SIGNALING_PATHWAY	35	0.323669	1.20618	0.196687	0.941938
HALLMARK_BILE_ACID_METABOLISM	59	0.296238	1.20573	0.160494	0.937947
HALLMARK_P53_PATHWAY	150	0.248909	1.20444	0.0912621	0.937472
ST_G_ALPHA_S_PATHWAY	12	0.439526	1.20403	0.246377	0.933181
REACTOME_G_PROTEIN_ACTIVATION	14	0.422088	1.20242	0.224568	0.93396
BIOCARTA_CSK_PATHWAY	14	0.417435	1.20006	0.208835	0.93805
REACTOME_INSULIN_SYNTHESIS_AND_PROCESSING	16	0.402846	1.19939	0.209644	0.935008
REACTOME_DOWNREGULATION_OF_ERBB2_ERBB3_SIGNALING	5	0.572386	1.19702	0.263048	0.939019
HALLMARK_UV_RESPONSE_UP	116	0.257391	1.19604	0.145749	0.937407
PID_P38_MK2_PATHWAY	16	0.401618	1.19324	0.242424	0.942893
PID_TAP63_PATHWAY	33	0.328492	1.19146	0.207039	0.944522
BIOCARTA_BCELLSURVIVAL_PATHWAY	13	0.423172	1.18947	0.237805	0.946283
REACTOME_ENDOSOMAL_SORTING_COMPLEX_REQUIRED_FOR_TRANSPORT_ESCRT	22	0.364374	1.18898	0.211881	0.942481
BIOCARTA_CARM1_PATHWAY	10	0.464621	1.18804	0.272	0.940967
BIOCARTA_ATM_PATHWAY	18	0.382901	1.18625	0.245935	0.942379
BIOCARTA_ETC_PATHWAY	10	0.462284	1.18542	0.250509	0.940402
REACTOME_G_ALPHA_Z_SIGNALLING_EVENTS	26	0.350626	1.18462	0.224101	0.938262
REACTOME_CELL_CYCLE_CHECKPOINTS	79	0.274713	1.18427	0.164179	0.93419
REACTOME_DOWNSTREAM_SIGNALING_OF_ACTIVATED_FGFR	57	0.287104	1.18373	0.188867	0.93092
REACTOME_MEMBRANE_TRAFFICKING	93	0.264571	1.18059	0.172708	0.938538
REACTOME_BASE_FREE_SUGAR_PHOSPHATE_REMOVAL_VIA_THE_SINGLE_NUCLEOTIDE_REPLACEMENT_PATHWAY	9	0.465935	1.17955	0.257143	0.937446
PID_P38_ALPHA_BETA_DOWNSTREAM_PATHWAY	31	0.329765	1.17952	0.211417	0.932302
KEGG_SPHINGOLIPID_METABOLISM	27	0.338153	1.17806	0.217054	0.932887
REACTOME_DOWNSTREAM_TCR_SIGNALING	27	0.342989	1.17614	0.233261	0.935252
REACTOME_THROMBOXANE_SIGNALLING_THROUGH_TP_RECEPTOR	14	0.416123	1.17571	0.250485	0.931905
REACTOME_G_PROTEIN_BETA_GAMMA_SIGNALLING	17	0.392182	1.17481	0.254509	0.930318
KEGG_LYSINE_DEGRADATION	32	0.327554	1.17373	0.212121	0.92939
HALLMARK_PROTEIN_SECRETION	83	0.262996	1.17273	0.171975	0.928227
REACTOME_PI3K_EVENTS_IN_ERBB4_SIGNALING	23	0.360567	1.17247	0.25	0.924134
REACTOME_P75NTR_RECRUITS_SIGNALLING_COMPLEXES	8	0.493472	1.17072	0.276956	0.926235
BIOCARTA_GCR_PATHWAY	15	0.400408	1.16993	0.240777	0.924639
REACTOME_SMAD2_SMAD3_SMAD4_HETEROTRIMER_REGULATES_TRANSCRIPTION	21	0.365585	1.1698	0.246521	0.920188
REACTOME_PI3K_AKT_ACTIVATION	25	0.34533	1.16813	0.233546	0.922146
REACTOME_CELL_CELL_COMMUNICATION	54	0.292244	1.16711	0.190476	0.921526
REACTOME_IL_6_SIGNALING	9	0.463263	1.16641	0.270161	0.919344
REACTOME_IRON_UPTAKE_AND_TRANSPORT	25	0.348503	1.16205	0.267606	0.932192
PID_PTP1B_PATHWAY	31	0.331785	1.16203	0.232	0.927422
KEGG_MELANOMA	35	0.326352	1.16105	0.238956	0.926535
REACTOME_RESPONSE_TO_ELEVATED_PLATELET_CYTOSOLIC_CA2_	46	0.296679	1.15946	0.213415	0.927866
REACTOME_METABOLISM_OF_NON_CODING_RNA	36	0.315468	1.15891	0.221766	0.925346
KEGG_PROTEASOME	37	0.31349	1.15835	0.232323	0.9228
HALLMARK_ADIPOGENESIS	158	0.239401	1.15772	0.157282	0.920426
KEGG_INOSITOL_PHOSPHATE_METABOLISM	39	0.302889	1.15718	0.238384	0.917932
PID_IL8_CXCR2_PATHWAY	28	0.337904	1.15704	0.262548	0.913785
BIOCARTA_SET_PATHWAY	11	0.43542	1.15444	0.278481	0.918991
REACTOME_ADP_SIGNALLING_THROUGH_P2RY1	16	0.387013	1.154	0.259635	0.916093
REACTOME_CA_DEPENDENT_EVENTS	17	0.380214	1.15399	0.266958	0.911592
REACTOME_PI3K_EVENTS_IN_ERBB2_SIGNALING	25	0.335759	1.15279	0.234592	0.911611
REACTOME_RESOLUTION_OF_AP_SITES_VIA_THE_MULTIPLE_NUCLEOTIDE_PATCH_REPLACEMENT_PATHWAY	16	0.389497	1.15057	0.263692	0.915343
KEGG_ASTHMA	15	0.392466	1.15032	0.287698	0.91176
KEGG_LIMONENE_AND_PINENE_DEGRADATION	8	0.473812	1.15015	0.284569	0.907939
KEGG_SMALL_CELL_LUNG_CANCER	52	0.287596	1.14959	0.207921	0.905558
PID_IL6_7_PATHWAY	38	0.314027	1.14959	0.265979	0.901231
PID_FRA_PATHWAY	18	0.373517	1.14908	0.262397	0.898854
REACTOME_DEPOSITION_OF_NEW_CENPA_CONTAINING_NUCLEOSOMES_AT_THE_CENTROMERE	17	0.388096	1.149	0.287212	0.894875
HALLMARK_FATTY_ACID_METABOLISM	112	0.24912	1.14789	0.197125	0.894539
REACTOME_CYCLIN_E_ASSOCIATED_EVENTS_DURING_G1_S_TRANSITION_	49	0.292867	1.14707	0.231733	0.893425
BIOCARTA_PROTEASOME_PATHWAY	25	0.343467	1.14556	0.233266	0.894655
REACTOME_REGULATION_OF_INSULIN_SECRETION_BY_GLUCAGON_LIKE_PEPTIDE1	21	0.360229	1.14543	0.28876	0.890931
REACTOME_DOUBLE_STRAND_BREAK_REPAIR	20	0.356495	1.14424	0.259259	0.891082
REACTOME_TGF_BETA_RECEPTOR_SIGNALING_ACTIVATES_SMADS	17	0.38146	1.14396	0.28125	0.888014
REACTOME_TRANSPORT_OF_GLUCOSE_AND_OTHER_SUGARS_BILE_SALTS_AND_ORGANIC_ACIDS_METAL_IONS_AND_AMINE_COMPOUNDS	36	0.30967	1.14375	0.236434	0.884755
BIOCARTA_ACTINY_PATHWAY	11	0.420052	1.14285	0.299401	0.883888
BIOCARTA_MPR_PATHWAY	19	0.364226	1.14096	0.279022	0.886812
BIOCARTA_RHO_PATHWAY	25	0.335188	1.14045	0.290598	0.884921
REACTOME_DARPP_32_EVENTS	20	0.36392	1.14023	0.268627	0.881785
BIOCARTA_TGFB_PATHWAY	11	0.431474	1.13962	0.308285	0.880149
REACTOME_MEMBRANE_BINDING_AND_TARGETTING_OF_GAG_PROTEINS	7	0.500633	1.13569	0.333333	0.890101
KEGG_PENTOSE_AND_GLUCURONATE_INTERCONVERSIONS	7	0.492824	1.13559	0.319444	0.886472
BIOCARTA_PLCE_PATHWAY	6	0.507854	1.13503	0.331887	0.88451
PID_BETA_CATENIN_NUC_PATHWAY	44	0.296189	1.13437	0.258547	0.882857
REACTOME_HS_GAG_DEGRADATION	15	0.388702	1.13132	0.305882	0.890177
KEGG_REGULATION_OF_AUTOPHAGY	17	0.384027	1.13058	0.301887	0.888915
REACTOME_DOWNREGULATION_OF_TGF_BETA_RECEPTOR_SIGNALING	14	0.4053	1.12966	0.293774	0.888388
REACTOME_FANCONI_ANEMIA_PATHWAY	13	0.398081	1.12903	0.29666	0.886837
REACTOME_OLFACTORY_SIGNALING_PATHWAY	11	0.419981	1.12655	0.299803	0.892149
ST_JNK_MAPK_PATHWAY	28	0.32285	1.12495	0.296593	0.894007
PID_THROMBIN_PAR1_PATHWAY	30	0.314297	1.12342	0.288889	0.895492
BIOCARTA_TNFR2_PATHWAY	15	0.385627	1.1228	0.294118	0.893985
REACTOME_CELL_JUNCTION_ORGANIZATION	24	0.334213	1.1224	0.278119	0.891527
ST_ADRENERGIC	20	0.353555	1.12128	0.286008	0.891875
REACTOME_G_ALPHA_S_SIGNALLING_EVENTS	41	0.292264	1.12036	0.271605	0.891364
REACTOME_TRANSPORT_OF_MATURE_TRANSCRIPT_TO_CYTOPLASM	39	0.297326	1.11981	0.261386	0.889512
NABA_SECRETED_FACTORS	80	0.26118	1.11807	0.257143	0.892105
REACTOME_HORMONE_SENSITIVE_LIPASE_HSL_MEDIATED_TRIACYLGLYCEROL_HYDROLYSIS	8	0.455897	1.11798	0.334012	0.888809
ST_GA13_PATHWAY	27	0.321255	1.11538	0.307377	0.894341
REACTOME_MITOTIC_G2_G2_M_PHASES	50	0.282022	1.1148	0.270955	0.89259
PID_ER_NONGENOMIC_PATHWAY	27	0.325075	1.11409	0.287149	0.891292
REACTOME_TRANSPORT_OF_MATURE_MRNA_DERIVED_FROM_AN_INTRONLESS_TRANSCRIPT	29	0.318301	1.11287	0.318091	0.892157
REACTOME_PLC_BETA_MEDIATED_EVENTS	24	0.330923	1.11202	0.306613	0.891595
REACTOME_ABCA_TRANSPORTERS_IN_LIPID_HOMEOSTASIS	5	0.539086	1.11115	0.357724	0.891026
BIOCARTA_BAD_PATHWAY	16	0.371363	1.11071	0.29918	0.88888
BIOCARTA_RAC1_PATHWAY	16	0.36477	1.1103	0.315353	0.88658
NABA_ECM_REGULATORS	68	0.260887	1.10954	0.259109	0.885516
REACTOME_SRP_DEPENDENT_COTRANSLATIONAL_PROTEIN_TARGETING_TO_MEMBRANE	66	0.260275	1.10721	0.287755	0.890223
REACTOME_PIP3_ACTIVATES_AKT_SIGNALING	19	0.352683	1.10607	0.294118	0.890748
PID_MAPK_TRK_PATHWAY	30	0.319563	1.10477	0.319444	0.89168
PID_EPHA2_FWD_PATHWAY	15	0.377751	1.10238	0.343882	0.896647
BIOCARTA_HIF_PATHWAY	10	0.434741	1.10233	0.322515	0.893348
REACTOME_G_BETA_GAMMA_SIGNALLING_THROUGH_PLC_BETA	12	0.398701	1.10038	0.332627	0.896719
REACTOME_G_ALPHA_I_SIGNALLING_EVENTS	75	0.25674	1.09833	0.303093	0.900552
REACTOME_TRANSLATION	99	0.241506	1.09679	0.259406	0.902433
PID_IL2_PI3K_PATHWAY	27	0.32381	1.09673	0.331313	0.899133
REACTOME_DIABETES_PATHWAYS	93	0.248113	1.09636	0.253796	0.896956
REACTOME_BASE_EXCISION_REPAIR	18	0.349263	1.0961	0.318458	0.894498
REACTOME_CONVERSION_FROM_APC_C_CDC20_TO_APC_C_CDH1_IN_LATE_ANAPHASE	11	0.419554	1.09473	0.351406	0.895722
REACTOME_NFKB_IS_ACTIVATED_AND_SIGNALS_SURVIVAL	7	0.484593	1.09435	0.37747	0.89373
NABA_ECM_GLYCOPROTEINS	40	0.286048	1.09289	0.281124	0.895181
BIOCARTA_VIP_PATHWAY	18	0.352222	1.09251	0.332008	0.893173
REACTOME_PROCESSING_OF_CAPPED_INTRON_CONTAINING_PRE_MRNA	115	0.238044	1.09202	0.266	0.891543
REACTOME_SYNTHESIS_SECRETION_AND_INACTIVATION_OF_GLP1	7	0.464048	1.08983	0.359699	0.895788
PID_RANBP2_PATHWAY	10	0.416751	1.0875	0.352251	0.900749
PID_FANCONI_PATHWAY	34	0.302993	1.08682	0.342685	0.899715
PID_AVB3_OPN_PATHWAY	25	0.319552	1.08227	0.323591	0.912152
REACTOME_PPARA_ACTIVATES_GENE_EXPRESSION	76	0.252125	1.08191	0.279318	0.910022
REACTOME_PHOSPHOLIPID_METABOLISM	129	0.226919	1.08167	0.294243	0.907541
REACTOME_INCRETIN_SYNTHESIS_SECRETION_AND_INACTIVATION	7	0.464048	1.08163	0.355599	0.904334
REACTOME_CELL_EXTRACELLULAR_MATRIX_INTERACTIONS	9	0.424087	1.08005	0.373047	0.906321
REACTOME_G2_M_CHECKPOINTS	23	0.331641	1.07968	0.364026	0.904276
BIOCARTA_SHH_PATHWAY	6	0.489124	1.07851	0.369261	0.905036
REACTOME_MRNA_PROCESSING	130	0.22789	1.07735	0.256522	0.905919
BIOCARTA_PARKIN_PATHWAY	9	0.424332	1.07508	0.35687	0.910693
REACTOME_REGULATION_OF_GLUCOKINASE_BY_GLUCOKINASE_REGULATORY_PROTEIN	21	0.331398	1.07454	0.354167	0.90911
REACTOME_REGULATION_OF_INSULIN_SECRETION	41	0.283551	1.07435	0.327273	0.906499
REACTOME_RESOLUTION_OF_AP_SITES_VIA_THE_SINGLE_NUCLEOTIDE_REPLACEMENT_PATHWAY	11	0.405333	1.0724	0.36853	0.909789
BIOCARTA_TCRA_PATHWAY	8	0.440397	1.07086	0.375	0.91194
REACTOME_METABOLISM_OF_VITAMINS_AND_COFACTORS	36	0.289158	1.07044	0.342912	0.910104
HALLMARK_UV_RESPONSE_DN	83	0.244816	1.06446	0.324895	0.928056
REACTOME_AUTODEGRADATION_OF_CDH1_BY_CDH1_APC_C	47	0.270272	1.06415	0.332632	0.925829
REACTOME_ACTIVATION_OF_CHAPERONES_BY_ATF6_ALPHA	9	0.418088	1.06196	0.394191	0.929787
REACTOME_DEFENSINS	8	0.43884	1.06159	0.374233	0.927791
PID_NECTIN_PATHWAY	21	0.332228	1.06124	0.3706	0.925737
REACTOME_SIGNALING_BY_NOTCH3	7	0.450171	1.06113	0.383838	0.922906
REACTOME_SYNTHESIS_OF_PIPS_AT_THE_EARLY_ENDOSOME_MEMBRANE	10	0.417701	1.06052	0.376842	0.9218
BIOCARTA_EPONFKB_PATHWAY	8	0.438859	1.05997	0.373016	0.920642
REACTOME_GOLGI_ASSOCIATED_VESICLE_BIOGENESIS	40	0.275048	1.05915	0.361522	0.920193
BIOCARTA_41BB_PATHWAY	12	0.388912	1.05906	0.38833	0.91735
KEGG_INSULIN_SIGNALING_PATHWAY	96	0.234791	1.05846	0.325726	0.916223
REACTOME_SHC_MEDIATED_CASCADE	10	0.399267	1.05674	0.36646	0.918934
REACTOME_LYSOSOME_VESICLE_BIOGENESIS	18	0.338382	1.05656	0.37931	0.916453
HALLMARK_PEROXISOME	73	0.245125	1.05437	0.353945	0.920517
BIOCARTA_MTA3_PATHWAY	9	0.418542	1.05187	0.374269	0.925711
REACTOME_SIGNALING_BY_FGFR_IN_DISEASE	76	0.2399	1.05078	0.367556	0.925971
REACTOME_SIGNALING_BY_ERBB2	63	0.255023	1.05028	0.354772	0.924624
REACTOME_FORMATION_OF_TUBULIN_FOLDING_INTERMEDIATES_BY_CCT_TRIC	15	0.370482	1.05028	0.376448	0.921575
BIOCARTA_CELLCYCLE_PATHWAY	15	0.365609	1.04898	0.40501	0.922891
REACTOME_LATE_PHASE_OF_HIV_LIFE_CYCLE	87	0.240638	1.04801	0.34004	0.923062
PID_EPHB_FWD_PATHWAY	30	0.299014	1.04588	0.387368	0.927311
REACTOME_PLATELET_ACTIVATION_SIGNALING_AND_AGGREGATION	127	0.221597	1.0454	0.353783	0.9259
PID_AMB2_NEUTROPHILS_PATHWAY	23	0.313066	1.04388	0.387879	0.927943
SIG_PIP3_SIGNALING_IN_CARDIAC_MYOCTES	49	0.264144	1.04291	0.399594	0.928086
REACTOME_SIGNALING_BY_ROBO_RECEPTOR	17	0.337945	1.04257	0.416136	0.926258
KEGG_PHOSPHATIDYLINOSITOL_SIGNALING_SYSTEM	52	0.259524	1.04161	0.387283	0.926682
KEGG_TYPE_II_DIABETES_MELLITUS	25	0.310288	1.04042	0.366803	0.927842
REACTOME_GPCR_DOWNSTREAM_SIGNALING	199	0.20707	1.0387	0.362473	0.930668
KEGG_NON_HOMOLOGOUS_END_JOINING	11	0.391796	1.03805	0.414343	0.92976
BIOCARTA_MCM_PATHWAY	7	0.449855	1.03728	0.401606	0.929406
KEGG_VALINE_LEUCINE_AND_ISOLEUCINE_DEGRADATION	36	0.279091	1.03712	0.393075	0.926999
REACTOME_CELL_CYCLE	253	0.202159	1.03694	0.342685	0.924664
KEGG_DRUG_METABOLISM_OTHER_ENZYMES	17	0.34102	1.0322	0.416838	0.937808
REACTOME_NEP_NS2_INTERACTS_WITH_THE_CELLULAR_EXPORT_MACHINERY	23	0.313056	1.03064	0.407787	0.939742
REACTOME_G_ALPHA_Q_SIGNALLING_EVENTS	75	0.23855	1.03053	0.378947	0.937113
REACTOME_SYNTHESIS_OF_BILE_ACIDS_AND_BILE_SALTS_VIA_7ALPHA_HYDROXYCHOLESTEROL	7	0.441786	1.02814	0.406522	0.941905
REACTOME_UNFOLDED_PROTEIN_RESPONSE	65	0.24503	1.02679	0.402985	0.943515
REACTOME_GENERATION_OF_SECOND_MESSENGER_MOLECULES	19	0.330901	1.02467	0.409357	0.947534
REACTOME_SIGNALING_BY_GPCR	247	0.198044	1.0246	0.380645	0.944806
SA_FAS_SIGNALING	7	0.440617	1.02399	0.405512	0.943844
KEGG_DNA_REPLICATION	32	0.289203	1.02387	0.43129	0.941332
REACTOME_METABOLISM_OF_CARBOHYDRATES	152	0.212672	1.02292	0.374732	0.941592
REACTOME_S_PHASE	77	0.23591	1.02282	0.439076	0.939014
REACTOME_SIGNALING_BY_NOTCH4	8	0.430834	1.0222	0.415822	0.938171
REACTOME_DNA_REPAIR	91	0.230455	1.0214	0.400424	0.938021
REACTOME_HIV_INFECTION	164	0.209326	1.01875	0.392461	0.943693
REACTOME_SIGNALING_BY_INSULIN_RECEPTOR	68	0.241935	1.01801	0.401639	0.943262
REACTOME_HEMOSTASIS	261	0.19667	1.01678	0.409692	0.94442
BIOCARTA_NUCLEARRS_PATHWAY	5	0.493916	1.01667	0.448898	0.941917
HALLMARK_MYC_TARGETS_V1	170	0.206301	1.01605	0.417537	0.941054
BIOCARTA_TH1TH2_PATHWAY	9	0.40147	1.0151	0.443011	0.941212
REACTOME_PI3K_CASCADE	40	0.264159	1.01332	0.430063	0.944308
REACTOME_PROSTACYCLIN_SIGNALLING_THROUGH_PROSTACYCLIN_RECEPTOR	12	0.375878	1.01272	0.428866	0.943476
KEGG_SPLICEOSOME	94	0.225367	1.01138	0.424742	0.944966
PID_S1P_META_PATHWAY	14	0.361225	1.0112	0.455115	0.942625
REACTOME_TRANS_GOLGI_NETWORK_VESICLE_BUDDING	47	0.255154	1.01088	0.424947	0.940841
PID_LYMPH_ANGIOGENESIS_PATHWAY	16	0.337639	1.00819	0.436735	0.946632
REACTOME_GLYCOSPHINGOLIPID_METABOLISM	22	0.310331	1.00711	0.434263	0.947371
REACTOME_CELL_CYCLE_MITOTIC	213	0.196271	1.00612	0.425214	0.947709
REACTOME_GLUCONEOGENESIS	20	0.313868	1.00587	0.429185	0.94576
REACTOME_INTERACTIONS_OF_VPR_WITH_HOST_CELLULAR_PROTEINS	26	0.294293	1.00569	0.452333	0.943605
REACTOME_SYNTHESIS_OF_BILE_ACIDS_AND_BILE_SALTS	7	0.441786	1.00552	0.45082	0.941425
PID_IFNG_PATHWAY	34	0.277879	1.00494	0.452479	0.940468
REACTOME_ROLE_OF_DCC_IN_REGULATING_APOPTOSIS	6	0.46522	1.00437	0.457944	0.939498
KEGG_COLORECTAL_CANCER	44	0.261002	1.00278	0.426195	0.941998
HALLMARK_GLYCOLYSIS	138	0.210175	1.0015	0.443737	0.94346
BIOCARTA_MAPK_PATHWAY	73	0.234642	1.00117	0.448052	0.941816
REACTOME_INTRINSIC_PATHWAY_FOR_APOPTOSIS	28	0.293459	1.00015	0.441118	0.942579
HALLMARK_ALLOGRAFT_REJECTION	140	0.206689	0.999608	0.425764	0.941683
KEGG_PATHWAYS_IN_CANCER	181	0.198955	0.999222	0.456067	0.940257
REACTOME_IL1_SIGNALING	32	0.277631	0.998396	0.455115	0.940237
REACTOME_PHOSPHORYLATION_OF_CD3_AND_TCR_ZETA_CHAINS	10	0.387048	0.998363	0.451292	0.937663
REACTOME_METABOLISM_OF_PROTEINS	298	0.189647	0.997073	0.464444	0.938954
REACTOME_ASSOCIATION_OF_TRIC_CCT_WITH_TARGET_PROTEINS_DURING_BIOSYNTHESIS	23	0.306341	0.995996	0.481482	0.939739
REACTOME_ACTIVATION_OF_ATR_IN_RESPONSE_TO_REPLICATION_STRESS	21	0.315243	0.995707	0.466403	0.937991
PID_PDGFRA_PATHWAY	18	0.319752	0.995475	0.442553	0.936141
BIOCARTA_MTOR_PATHWAY	21	0.306981	0.994029	0.448637	0.9378
BIOCARTA_DNAFRAGMENT_PATHWAY	8	0.414619	0.993869	0.474849	0.935669
KEGG_CELL_ADHESION_MOLECULES_CAMS	56	0.244383	0.9908	0.474104	0.942755
PID_ATF2_PATHWAY	34	0.27464	0.9906	0.464286	0.940875
REACTOME_POST_TRANSLATIONAL_PROTEIN_MODIFICATION	122	0.211882	0.990455	0.483051	0.93873
REACTOME_ALPHA_LINOLENIC_ACID_ALA_METABOLISM	8	0.414836	0.988871	0.454357	0.941145
REACTOME_RECRUITMENT_OF_MITOTIC_CENTROSOME_PROTEINS_AND_COMPLEXES	42	0.256031	0.988561	0.454175	0.93958
REACTOME_MRNA_SPLICING	90	0.222051	0.987855	0.49697	0.939176
REACTOME_SIGNALING_BY_TGF_BETA_RECEPTOR_COMPLEX	48	0.252954	0.987283	0.509652	0.938515
BIOCARTA_INSULIN_PATHWAY	19	0.312507	0.98664	0.477459	0.938134
REACTOME_SLC_MEDIATED_TRANSMEMBRANE_TRANSPORT	120	0.21347	0.986388	0.496815	0.936341
REACTOME_FORMATION_OF_THE_HIV1_EARLY_ELONGATION_COMPLEX	30	0.277496	0.985465	0.493976	0.936619
REACTOME_TRANSPORT_OF_VITAMINS_NUCLEOSIDES_AND_RELATED_MOLECULES	21	0.306316	0.984984	0.485656	0.935501
KEGG_GLIOMA	42	0.260199	0.984601	0.484663	0.934166
PID_P38_MKK3_6PATHWAY	20	0.318233	0.982357	0.503018	0.938778
REACTOME_HS_GAG_BIOSYNTHESIS	12	0.354063	0.981339	0.466119	0.939343
BIOCARTA_ERK5_PATHWAY	16	0.332518	0.980964	0.464503	0.938062
PID_P73PATHWAY	49	0.248373	0.979939	0.49497	0.938761
PID_AR_NONGENOMIC_PATHWAY	25	0.289235	0.978577	0.459519	0.940437
REACTOME_P75NTR_SIGNALS_VIA_NFKB	10	0.387511	0.977611	0.482328	0.940801
PID_LKB1_PATHWAY	37	0.265588	0.977333	0.466667	0.939213
REACTOME_OXYGEN_DEPENDENT_PROLINE_HYDROXYLATION_OF_HYPOXIA_INDUCIBLE_FACTOR_ALPHA	11	0.369617	0.976549	0.491416	0.938989
REACTOME_NEGATIVE_REGULATION_OF_FGFR_SIGNALING	13	0.346635	0.975825	0.46493	0.938696
REACTOME_TRANSPORT_OF_ORGANIC_ANIONS	7	0.421503	0.973714	0.504032	0.942811
KEGG_PEROXISOME	56	0.241062	0.973406	0.505197	0.941324
PID_CXCR4_PATHWAY	79	0.226059	0.972103	0.559091	0.942951
BIOCARTA_PPARA_PATHWAY	41	0.257076	0.971662	0.507042	0.941835
KEGG_ECM_RECEPTOR_INTERACTION	28	0.280645	0.971322	0.4869	0.940405
PID_EPHRINB_REV_PATHWAY	17	0.311366	0.970326	0.488273	0.941077
REACTOME_G1_S_TRANSITION	73	0.228217	0.969884	0.490605	0.940002
REACTOME_TRANSPORT_OF_RIBONUCLEOPROTEINS_INTO_THE_HOST_NUCLEUS	23	0.294661	0.969335	0.484787	0.939184
PID_PI3KCI_PATHWAY	41	0.256541	0.969085	0.511905	0.937471
REACTOME_APC_C_CDC20_MEDIATED_DEGRADATION_OF_MITOTIC_PROTEINS	51	0.244031	0.968797	0.506024	0.93589
REACTOME_AMINO_ACID_SYNTHESIS_AND_INTERCONVERSION_TRANSAMINATION	11	0.371171	0.968687	0.486762	0.933801
REACTOME_RNA_POL_I_TRANSCRIPTION_TERMINATION	16	0.322644	0.965742	0.473361	0.940436
KEGG_STARCH_AND_SUCROSE_METABOLISM	20	0.30507	0.965451	0.49703	0.938936
REACTOME_CELL_SURFACE_INTERACTIONS_AT_THE_VASCULAR_WALL	53	0.239262	0.960089	0.52439	0.952601
ST_FAS_SIGNALING_PATHWAY	48	0.24374	0.95952	0.534335	0.95194
BIOCARTA_P35ALZHEIMERS_PATHWAY	9	0.384126	0.958955	0.502	0.951157
REACTOME_MITOCHONDRIAL_TRNA_AMINOACYLATION	20	0.308804	0.958124	0.51417	0.95118
REACTOME_DESTABILIZATION_OF_MRNA_BY_TRISTETRAPROLIN_TTP	17	0.312675	0.955733	0.530201	0.955746
REACTOME_GAB1_SIGNALOSOME	26	0.281547	0.955665	0.524109	0.953602
PID_CDC42_PATHWAY	52	0.236035	0.954015	0.553535	0.956437
REACTOME_SIGNAL_REGULATORY_PROTEIN_SIRP_FAMILY_INTERACTIONS	11	0.364954	0.953192	0.515686	0.95661
REACTOME_SIGNALING_BY_EGFR_IN_CANCER	77	0.219949	0.950564	0.529787	0.962181
REACTOME_SIGNALLING_BY_NGF	153	0.195088	0.950385	0.603696	0.960325
REACTOME_BRANCHED_CHAIN_AMINO_ACID_CATABOLISM	14	0.334128	0.948379	0.507042	0.963732
KEGG_FOCAL_ADHESION	102	0.209766	0.94753	0.573561	0.963892
BIOCARTA_CD40_PATHWAY	13	0.334101	0.946532	0.5	0.9644
REACTOME_SIGNAL_ATTENUATION	8	0.401127	0.946092	0.535573	0.963354
REACTOME_APC_C_CDH1_MEDIATED_DEGRADATION_OF_CDC20_AND_OTHER_APC_C_CDH1_TARGETED_PROTEINS_IN_LATE_MITOSIS_EARLY_G1	51	0.237711	0.945906	0.547131	0.961509
REACTOME_ORC1_REMOVAL_FROM_CHROMATIN	48	0.241073	0.945805	0.551308	0.95947
REACTOME_COPI_MEDIATED_TRANSPORT	10	0.368175	0.94479	0.522177	0.960188
BIOCARTA_STRESS_PATHWAY	23	0.290942	0.943455	0.541152	0.961574
PID_TOLL_ENDOGENOUS_PATHWAY	19	0.299322	0.942714	0.528908	0.961365
PID_HIF1_TFPATHWAY	44	0.248975	0.941581	0.583333	0.962338
REACTOME_P53_DEPENDENT_G1_DNA_DAMAGE_RESPONSE	45	0.243886	0.941403	0.565048	0.960526
PID_INSULIN_PATHWAY	37	0.257287	0.941165	0.552083	0.958891
KEGG_FRUCTOSE_AND_MANNOSE_METABOLISM	28	0.269244	0.940687	0.53144	0.957956
KEGG_VIBRIO_CHOLERAE_INFECTION	40	0.251158	0.939675	0.528942	0.958569
REACTOME_CIRCADIAN_CLOCK	39	0.251552	0.938912	0.568134	0.958377
REACTOME_BIOSYNTHESIS_OF_THE_N_GLYCAN_PRECURSOR_DOLICHOL_LIPID_LINKED_OLIGOSACCHARIDE_LLO_AND_TRANSFER_TO_A_NASCENT_PROTEIN	25	0.278701	0.938585	0.516129	0.957013
BIOCARTA_SARS_PATHWAY	7	0.412769	0.938397	0.530242	0.955258
REACTOME_ACTIVATION_OF_RAC	9	0.383754	0.937397	0.534836	0.955966
REACTOME_TCR_SIGNALING	42	0.247298	0.937139	0.573146	0.954504
BIOCARTA_PS1_PATHWAY	9	0.376976	0.933266	0.531828	0.963355
REACTOME_GLUCAGON_TYPE_LIGAND_RECEPTORS	12	0.338519	0.932747	0.546	0.962673
PID_RHOA_PATHWAY	36	0.251394	0.930999	0.580407	0.965313
HALLMARK_INTERFERON_GAMMA_RESPONSE	180	0.185894	0.928454	0.668803	0.970051
BIOCARTA_CARDIACEGF_PATHWAY	11	0.343604	0.927661	0.545455	0.969973
REACTOME_ABC_FAMILY_PROTEINS_MEDIATED_TRANSPORT	12	0.343321	0.927049	0.536688	0.969482
BIOCARTA_IL5_PATHWAY	5	0.442044	0.926495	0.565217	0.968866
REACTOME_NGF_SIGNALLING_VIA_TRKA_FROM_THE_PLASMA_MEMBRANE	96	0.207687	0.924634	0.638889	0.971819
REACTOME_METABOLISM_OF_AMINO_ACIDS_AND_DERIVATIVES	115	0.199027	0.923135	0.612903	0.97376
HALLMARK_OXIDATIVE_PHOSPHORYLATION	174	0.187322	0.922996	0.67462	0.971913
REACTOME_DOWNSTREAM_SIGNAL_TRANSDUCTION	64	0.219667	0.922952	0.621951	0.969818
PID_LPA4_PATHWAY	8	0.382143	0.921561	0.554	0.971356
REACTOME_FACTORS_INVOLVED_IN_MEGAKARYOCYTE_DEVELOPMENT_AND_PLATELET_PRODUCTION	64	0.221059	0.920599	0.618947	0.971707
REACTOME_PROTEIN_FOLDING	42	0.241338	0.919481	0.590717	0.972468
BIOCARTA_HDAC_PATHWAY	22	0.284361	0.918803	0.566219	0.972143
BIOCARTA_NFKB_PATHWAY	19	0.295205	0.918343	0.556962	0.971149
REACTOME_INTERFERON_SIGNALING	118	0.196054	0.917561	0.679405	0.971021
REACTOME_HOMOLOGOUS_RECOMBINATION_REPAIR_OF_REPLICATION_INDEPENDENT_DOUBLE_STRAND_BREAKS	14	0.320973	0.916852	0.576699	0.970812
HALLMARK_PI3K_AKT_MTOR_SIGNALING	79	0.209553	0.916233	0.620469	0.970364
KEGG_OLFACTORY_TRANSDUCTION	23	0.276612	0.915666	0.569565	0.969748
KEGG_LEISHMANIA_INFECTION	50	0.230116	0.914353	0.605691	0.971198
REACTOME_ADVANCED_GLYCOSYLATION_ENDPRODUCT_RECEPTOR_SIGNALING	10	0.354363	0.913938	0.541082	0.970203
PID_ERBB1_DOWNSTREAM_PATHWAY	88	0.208332	0.912384	0.680171	0.97231
KEGG_LYSOSOME	104	0.201448	0.912219	0.655532	0.97061
PID_MYC_REPRESS_PATHWAY	46	0.232107	0.911847	0.620042	0.96939
REACTOME_SYNTHESIS_OF_PIPS_AT_THE_PLASMA_MEMBRANE	23	0.27895	0.911508	0.58	0.968165
KEGG_TRYPTOPHAN_METABOLISM	22	0.279126	0.909948	0.614433	0.97018
REACTOME_ACTIVATION_OF_CHAPERONE_GENES_BY_XBP1S	36	0.251765	0.909881	0.610766	0.968239
PID_REELIN_PATHWAY	19	0.286897	0.907636	0.563636	0.972197
REACTOME_GASTRIN_CREB_SIGNALLING_PATHWAY_VIA_PKC_AND_MAPK	93	0.202684	0.903162	0.642293	0.981936
PID_INTEGRIN1_PATHWAY	21	0.278374	0.901803	0.615866	0.983559
NABA_CORE_MATRISOME	52	0.226645	0.900506	0.619919	0.984978
REACTOME_ACTIVATION_OF_GENES_BY_ATF4	23	0.272952	0.900413	0.603884	0.983084
KEGG_RIBOSOME	48	0.228097	0.899967	0.626804	0.982163
REACTOME_INTEGRIN_CELL_SURFACE_INTERACTIONS	42	0.237273	0.899408	0.626531	0.981478
REACTOME_REGULATION_OF_PYRUVATE_DEHYDROGENASE_PDH_COMPLEX	10	0.348885	0.898119	0.581854	0.982702
BIOCARTA_TRKA_PATHWAY	10	0.348201	0.894849	0.578846	0.989479
REACTOME_MRNA_SPLICING_MINOR_PATHWAY	36	0.241972	0.894741	0.633401	0.987577
KEGG_OOCYTE_MEIOSIS	70	0.20918	0.893827	0.682875	0.987832
KEGG_BLADDER_CANCER	28	0.258437	0.893644	0.60521	0.986153
REACTOME_AUTODEGRADATION_OF_THE_E3_UBIQUITIN_LIGASE_COP1	41	0.235529	0.88989	0.641509	0.993993
BIOCARTA_CACAM_PATHWAY	10	0.341131	0.889341	0.602434	0.993348
REACTOME_THROMBIN_SIGNALLING_THROUGH_PROTEINASE_ACTIVATED_RECEPTORS_PARS	21	0.277082	0.889326	0.610236	0.991251
REACTOME_BASIGIN_INTERACTIONS	14	0.316337	0.889273	0.61945	0.989273
BIOCARTA_IGF1R_PATHWAY	17	0.294798	0.88916	0.58642	0.987443
REACTOME_CYTOCHROME_P450_ARRANGED_BY_SUBSTRATE_TYPE	10	0.33924	0.889101	0.606526	0.985486
REACTOME_CYTOSOLIC_SULFONATION_OF_SMALL_MOLECULES	7	0.378053	0.887346	0.603083	0.987995
PID_RET_PATHWAY	27	0.255204	0.887292	0.651452	0.986021
KEGG_ETHER_LIPID_METABOLISM	17	0.292683	0.886682	0.612288	0.985539
REACTOME_TIE2_SIGNALING	13	0.314447	0.885614	0.601942	0.986072
REACTOME_FORMATION_OF_RNA_POL_II_ELONGATION_COMPLEX_	38	0.236754	0.885409	0.655914	0.984581
REACTOME_RECRUITMENT_OF_NUMA_TO_MITOTIC_CENTROSOMES	7	0.37897	0.884499	0.626804	0.984745
REACTOME_BILE_ACID_AND_BILE_SALT_METABOLISM	11	0.340196	0.884323	0.607214	0.983116
KEGG_CHEMOKINE_SIGNALING_PATHWAY	113	0.19005	0.883398	0.744898	0.983404
HALLMARK_ESTROGEN_RESPONSE_EARLY	104	0.193764	0.882048	0.728	0.984847
REACTOME_IL_RECEPTOR_SHC_SIGNALING	18	0.285003	0.880644	0.626775	0.986442
PID_LYSOPHOSPHOLIPID_PATHWAY	46	0.228198	0.879373	0.665966	0.987664
BIOCARTA_LONGEVITY_PATHWAY	10	0.339658	0.879034	0.609467	0.986501
BIOCARTA_ERK_PATHWAY	21	0.272467	0.878725	0.650826	0.985169
BIOCARTA_CELL2CELL_PATHWAY	9	0.345078	0.878122	0.619433	0.984607
KEGG_NEUROACTIVE_LIGAND_RECEPTOR_INTERACTION	73	0.203122	0.877081	0.72103	0.985154
REACTOME_G_ALPHA1213_SIGNALLING_EVENTS	46	0.224478	0.876006	0.690526	0.98579
PID_MYC_PATHWAY	23	0.263045	0.875935	0.646799	0.983927
KEGG_FOLATE_BIOSYNTHESIS	7	0.38085	0.875456	0.635611	0.983022
KEGG_STEROID_BIOSYNTHESIS	11	0.324258	0.873105	0.615551	0.986991
BIOCARTA_CTLA4_PATHWAY	12	0.320293	0.87163	0.647303	0.988702
HALLMARK_WNT_BETA_CATENIN_SIGNALING	28	0.249333	0.871411	0.679089	0.987199
REACTOME_PHASE1_FUNCTIONALIZATION_OF_COMPOUNDS	18	0.286405	0.871064	0.653386	0.986006
PID_IL3_PATHWAY	22	0.269989	0.871027	0.662698	0.984109
REACTOME_SPHINGOLIPID_METABOLISM	41	0.229397	0.870746	0.695219	0.982812
PID_S1P_S1P3_PATHWAY	18	0.286927	0.870619	0.632495	0.981149
BIOCARTA_RANMS_PATHWAY	6	0.395119	0.870283	0.630952	0.980034
KEGG_HISTIDINE_METABOLISM	15	0.296384	0.869276	0.63354	0.980513
PID_ATR_PATHWAY	29	0.245405	0.869003	0.656566	0.979179
KEGG_PARKINSONS_DISEASE	86	0.19937	0.868839	0.747917	0.977644
REACTOME_TRYPTOPHAN_CATABOLISM	7	0.377416	0.868271	0.633858	0.97703
PID_ANGIOPOIETIN_RECEPTOR_PATHWAY	38	0.231413	0.867221	0.674797	0.977638
REACTOME_SYNTHESIS_OF_DNA	67	0.205584	0.867214	0.720165	0.975718
BIOCARTA_NTHI_PATHWAY	22	0.266764	0.865963	0.671315	0.976692
REACTOME_INTERFERON_GAMMA_SIGNALING	43	0.220159	0.864399	0.70155	0.978711
KEGG_TERPENOID_BACKBONE_BIOSYNTHESIS	12	0.317007	0.864047	0.634199	0.977653
PID_SYNDECAN_3_PATHWAY	13	0.311963	0.863411	0.664683	0.977226
REACTOME_DNA_REPLICATION	134	0.182362	0.862551	0.785867	0.977403
KEGG_HUNTINGTONS_DISEASE	131	0.182065	0.860884	0.789691	0.979462
BIOCARTA_PTEN_PATHWAY	16	0.289878	0.860139	0.641975	0.979268
REACTOME_NEPHRIN_INTERACTIONS	14	0.300608	0.860018	0.647638	0.977641
PID_PI3K_PLC_TRK_PATHWAY	26	0.253789	0.859372	0.692797	0.977301
REACTOME_IKK_COMPLEX_RECRUITMENT_MEDIATED_BY_RIP1	8	0.36215	0.85921	0.628692	0.975784
BIOCARTA_INTRINSIC_PATHWAY	6	0.396116	0.858069	0.635644	0.976587
KEGG_ARGININE_AND_PROLINE_METABOLISM	22	0.263196	0.857616	0.674134	0.975743
PID_A6B1_A6B4_INTEGRIN_PATHWAY	25	0.252101	0.857603	0.682203	0.973873
KEGG_ADIPOCYTOKINE_SIGNALING_PATHWAY	48	0.220303	0.856416	0.728601	0.974723
PID_IL1_PATHWAY	28	0.251829	0.856001	0.680808	0.973743
BIOCARTA_WNT_PATHWAY	19	0.272061	0.855811	0.660784	0.97236
PID_SHP2_PATHWAY	31	0.240797	0.855599	0.70021	0.970969
PID_RAC1_PATHWAY	43	0.222407	0.855493	0.734	0.969328
KEGG_SELENOAMINO_ACID_METABOLISM	19	0.281025	0.855325	0.675248	0.967884
PID_IL4_2PATHWAY	38	0.225488	0.852752	0.708087	0.9719
REACTOME_DESTABILIZATION_OF_MRNA_BY_BRF1	17	0.291757	0.852443	0.666667	0.970752
PID_S1P_S1P4_PATHWAY	10	0.327515	0.851505	0.67126	0.970988
PID_UPA_UPAR_PATHWAY	21	0.264812	0.850442	0.694118	0.971489
BIOCARTA_FREE_PATHWAY	8	0.351186	0.849916	0.655242	0.970869
KEGG_ONE_CARBON_POOL_BY_FOLATE	13	0.29853	0.849222	0.654008	0.970593
REACTOME_GAP_JUNCTION_TRAFFICKING	10	0.321786	0.847823	0.65873	0.971896
BIOCARTA_AKT_PATHWAY	18	0.268969	0.847163	0.684989	0.971465
PID_RETINOIC_ACID_PATHWAY	25	0.255043	0.845093	0.690196	0.974015
KEGG_HYPERTROPHIC_CARDIOMYOPATHY_HCM	31	0.23313	0.844624	0.719486	0.973239
REACTOME_POST_TRANSLATIONAL_MODIFICATION_SYNTHESIS_OF_GPI_ANCHORED_PROTEINS	23	0.257259	0.844489	0.706004	0.971771
REACTOME_TRANSPORT_TO_THE_GOLGI_AND_SUBSEQUENT_MODIFICATION	27	0.24749	0.843245	0.707071	0.972803
BIOCARTA_CHEMICAL_PATHWAY	22	0.263026	0.843033	0.694165	0.971525
REACTOME_MRNA_CAPPING	27	0.246653	0.840463	0.717213	0.975255
KEGG_RENIN_ANGIOTENSIN_SYSTEM	7	0.361978	0.839772	0.638889	0.974924
REACTOME_PEPTIDE_CHAIN_ELONGATION	47	0.214822	0.839751	0.762332	0.973168
KEGG_RENAL_CELL_CARCINOMA	52	0.208016	0.83812	0.771966	0.97487
HALLMARK_DNA_REPAIR	134	0.176426	0.83804	0.85447	0.973266
KEGG_APOPTOSIS	68	0.200616	0.837939	0.808383	0.971693
REACTOME_MITOTIC_M_M_G1_PHASES	120	0.178646	0.837884	0.849174	0.970035
REACTOME_ACTIVATION_OF_CHAPERONE_GENES_BY_ATF6_ALPHA	7	0.362079	0.835526	0.655102	0.973258
KEGG_BIOSYNTHESIS_OF_UNSATURATED_FATTY_ACIDS	14	0.289402	0.834032	0.68	0.974779
REACTOME_MITOTIC_PROMETAPHASE	59	0.200919	0.832635	0.776119	0.975913
REACTOME_TIGHT_JUNCTION_INTERACTIONS	7	0.360652	0.830199	0.672897	0.979201
REACTOME_REGULATION_OF_HYPOXIA_INDUCIBLE_FACTOR_HIF_BY_OXYGEN	16	0.281413	0.829828	0.692946	0.978224
PID_PS1_PATHWAY	31	0.226072	0.826069	0.761905	0.984288
BIOCARTA_RNA_PATHWAY	10	0.321804	0.825726	0.700772	0.983182
REACTOME_TRIGLYCERIDE_BIOSYNTHESIS	29	0.237399	0.825181	0.755601	0.982452
KEGG_PROSTATE_CANCER	57	0.20108	0.824733	0.793651	0.981558
PID_ECADHERIN_KERATINOCYTE_PATHWAY	15	0.288988	0.824243	0.720339	0.980748
REACTOME_HOST_INTERACTIONS_OF_HIV_FACTORS	98	0.181988	0.82294	0.861407	0.981616
REACTOME_SIGNALING_BY_NOTCH2	8	0.345389	0.822408	0.671875	0.980973
PID_ERA_GENOMIC_PATHWAY	44	0.21684	0.822196	0.762295	0.979627
REACTOME_ANTIGEN_PROCESSING_CROSS_PRESENTATION	57	0.20378	0.821665	0.778013	0.978892
REACTOME_MRNA_DECAY_BY_3_TO_5_EXORIBONUCLEASE	11	0.313214	0.821206	0.696787	0.978106
REACTOME_ANTIGEN_PRESENTATION_FOLDING_ASSEMBLY_AND_PEPTIDE_LOADING_OF_CLASS_I_MHC	15	0.288993	0.821002	0.722334	0.976745
BIOCARTA_HCMV_PATHWAY	16	0.272236	0.820869	0.742857	0.975229
REACTOME_TRNA_AMINOACYLATION	39	0.215613	0.819864	0.769874	0.975479
BIOCARTA_ALK_PATHWAY	19	0.26245	0.818858	0.734914	0.975638
REACTOME_DNA_STRAND_ELONGATION	24	0.248592	0.817896	0.7463	0.975908
BIOCARTA_ECM_PATHWAY	21	0.254023	0.817006	0.732252	0.975899
REACTOME_RNA_POL_II_PRE_TRANSCRIPTION_EVENTS	53	0.206257	0.816895	0.80123	0.974434
KEGG_BUTANOATE_METABOLISM	20	0.257491	0.816527	0.728814	0.97342
PID_INTEGRIN_CS_PATHWAY	14	0.284629	0.816385	0.710021	0.971977
REACTOME_BETA_DEFENSINS	6	0.367186	0.815931	0.689162	0.971165
BIOCARTA_NGF_PATHWAY	16	0.27222	0.811974	0.733607	0.977283
BIOCARTA_GSK3_PATHWAY	21	0.256304	0.811481	0.730924	0.976626
REACTOME_HEPARAN_SULFATE_HEPARIN_HS_GAG_METABOLISM	27	0.242578	0.810518	0.7625	0.976769
BIOCARTA_VEGF_PATHWAY	25	0.238588	0.809451	0.746392	0.977008
BIOCARTA_IGF1_PATHWAY	18	0.26685	0.808681	0.727273	0.976782
REACTOME_PERK_REGULATED_GENE_EXPRESSION	25	0.237664	0.808516	0.772152	0.9754
HALLMARK_MYOGENESIS	76	0.186068	0.806801	0.846868	0.976851
REACTOME_REGULATION_OF_IFNG_SIGNALING	10	0.312862	0.806785	0.723312	0.975175
BIOCARTA_HSP27_PATHWAY	10	0.306198	0.806696	0.706122	0.973657
KEGG_OXIDATIVE_PHOSPHORYLATION	88	0.182466	0.806264	0.878049	0.972744
REACTOME_METABOLISM_OF_POLYAMINES	12	0.30135	0.80564	0.711111	0.972249
ST_MYOCYTE_AD_PATHWAY	15	0.273447	0.804126	0.741107	0.973487
KEGG_ASCORBATE_AND_ALDARATE_METABOLISM	6	0.367993	0.803445	0.719149	0.973115
KEGG_PANCREATIC_CANCER	51	0.202779	0.801585	0.830228	0.974795
REACTOME_POL_SWITCHING	13	0.284788	0.79784	0.717622	0.979978
KEGG_GLYCOSPHINGOLIPID_BIOSYNTHESIS_LACTO_AND_NEOLACTO_SERIES	14	0.282246	0.797803	0.732106	0.978345
REACTOME_MRNA_3_END_PROCESSING	23	0.236288	0.796478	0.761711	0.979092
PID_RHOA_REG_PATHWAY	27	0.234912	0.795933	0.804928	0.978362
KEGG_NOTCH_SIGNALING_PATHWAY	33	0.223766	0.795622	0.784232	0.977293
BIOCARTA_AKAP13_PATHWAY	10	0.312103	0.794514	0.721443	0.977467
PID_HIV_NEF_PATHWAY	32	0.217368	0.79426	0.779412	0.976268
PID_AURORA_A_PATHWAY	22	0.239107	0.793931	0.796	0.975145
REACTOME_RNA_POL_II_TRANSCRIPTION_PRE_INITIATION_AND_PROMOTER_OPENING	37	0.213812	0.793379	0.817204	0.974517
REACTOME_ASSEMBLY_OF_THE_PRE_REPLICATIVE_COMPLEX	48	0.200975	0.793019	0.818898	0.973554
REACTOME_INFLUENZA_LIFE_CYCLE	91	0.175843	0.792134	0.898129	0.973464
REACTOME_INTERFERON_ALPHA_BETA_SIGNALING	43	0.207336	0.789197	0.805907	0.976939
REACTOME_ACTIVATION_OF_THE_AP1_FAMILY_OF_TRANSCRIPTION_FACTORS	8	0.322372	0.788399	0.732932	0.976701
REACTOME_ANTIVIRAL_MECHANISM_BY_IFN_STIMULATED_GENES	59	0.192589	0.788207	0.849287	0.975399
BIOCARTA_BLYMPHOCYTE_PATHWAY	9	0.312979	0.786884	0.742	0.975997
REACTOME_CHROMOSOME_MAINTENANCE	59	0.19142	0.786754	0.853249	0.974576
BIOCARTA_EIF4_PATHWAY	19	0.254422	0.786747	0.773006	0.972961
REACTOME_DESTABILIZATION_OF_MRNA_BY_KSRP	16	0.265143	0.786692	0.747515	0.971432
REACTOME_SCFSKP2_MEDIATED_DEGRADATION_OF_P27_P21	43	0.204738	0.786675	0.829077	0.969826
REACTOME_CGMP_EFFECTS	8	0.329911	0.785922	0.730159	0.969575
REACTOME_REGULATION_OF_ORNITHINE_DECARBOXYLASE_ODC	42	0.204955	0.78525	0.836439	0.969143
REACTOME_3_UTR_MEDIATED_TRANSLATIONAL_REGULATION	64	0.187994	0.783019	0.863326	0.971316
BIOCARTA_IL4_PATHWAY	8	0.330489	0.782453	0.723577	0.970688
ST_TYPE_I_INTERFERON_PATHWAY	6	0.355038	0.781007	0.734	0.971589
PID_ARF6_TRAFFICKING_PATHWAY	37	0.210463	0.780423	0.864583	0.970906
REACTOME_GPVI_MEDIATED_ACTIVATION_CASCADE	24	0.231547	0.779655	0.792531	0.970549
REACTOME_CYTOKINE_SIGNALING_IN_IMMUNE_SYSTEM	200	0.155367	0.779591	0.963362	0.96904
BIOCARTA_TFF_PATHWAY	18	0.250944	0.779215	0.797571	0.968096
KEGG_MISMATCH_REPAIR	21	0.239906	0.776829	0.829832	0.970328
REACTOME_RESPIRATORY_ELECTRON_TRANSPORT	56	0.191036	0.775972	0.869478	0.970102
HALLMARK_E2F_TARGETS	142	0.160222	0.77554	0.938017	0.969234
REACTOME_ER_PHAGOSOME_PATHWAY	46	0.199756	0.774246	0.865878	0.969764
REACTOME_INTRINSIC_PATHWAY	8	0.318247	0.772421	0.737154	0.971186
REACTOME_INSULIN_RECEPTOR_SIGNALLING_CASCADE	53	0.193577	0.77051	0.874227	0.972565
REACTOME_INTEGRATION_OF_ENERGY_METABOLISM	61	0.191057	0.769923	0.904762	0.971881
REACTOME_FORMATION_OF_TRANSCRIPTION_COUPLED_NER_TC_NER_REPAIR_COMPLEX	26	0.223129	0.767685	0.823651	0.973836
REACTOME_CRMPS_IN_SEMA3A_SIGNALING	7	0.334223	0.766675	0.767258	0.973748
PID_NCADHERIN_PATHWAY	26	0.224924	0.765959	0.829875	0.973308
PID_IL5_PATHWAY	13	0.272064	0.765733	0.75705	0.972082
REACTOME_CYTOSOLIC_TRNA_AMINOACYLATION	22	0.233648	0.765097	0.838	0.971468
PID_CERAMIDE_PATHWAY	40	0.199841	0.76349	0.868583	0.972331
KEGG_ALPHA_LINOLENIC_ACID_METABOLISM	5	0.367652	0.761019	0.784836	0.974414
PID_ENDOTHELIN_PATHWAY	40	0.202156	0.760819	0.839604	0.973157
REACTOME_CTLA4_INHIBITORY_SIGNALING	15	0.261869	0.759204	0.792899	0.973971
BIOCARTA_IL6_PATHWAY	20	0.242072	0.759138	0.801242	0.972534
BIOCARTA_TCR_PATHWAY	38	0.200439	0.758004	0.879447	0.972665
REACTOME_AMYLOIDS	23	0.232143	0.757983	0.82505	0.971147
REACTOME_RNA_POL_II_TRANSCRIPTION	82	0.172729	0.757249	0.945736	0.970731
KEGG_PRIMARY_BILE_ACID_BIOSYNTHESIS	6	0.338736	0.757028	0.755601	0.969478
REACTOME_ADHERENS_JUNCTIONS_INTERACTIONS	7	0.328158	0.756418	0.784969	0.96884
ST_GA12_PATHWAY	17	0.25477	0.754423	0.822811	0.970252
REACTOME_APOBEC3G_MEDIATED_RESISTANCE_TO_HIV1_INFECTION	5	0.367203	0.754	0.77451	0.969302
REACTOME_GABA_RECEPTOR_ACTIVATION	18	0.242436	0.751126	0.827935	0.971796
PID_DNA_PK_PATHWAY	13	0.273792	0.748991	0.793456	0.973251
REACTOME_DCC_MEDIATED_ATTRACTIVE_SIGNALING	9	0.301709	0.748643	0.777778	0.972155
PID_IL8_CXCR1_PATHWAY	22	0.232284	0.747634	0.868041	0.972037
KEGG_ACUTE_MYELOID_LEUKEMIA	46	0.190767	0.74735	0.887064	0.970881
REACTOME_COLLAGEN_FORMATION	12	0.274039	0.745054	0.820926	0.9725
KEGG_COMPLEMENT_AND_COAGULATION_CASCADES	26	0.215767	0.743664	0.850299	0.972806
BIOCARTA_NDKDYNAMIN_PATHWAY	15	0.25307	0.74179	0.816568	0.973806
BIOCARTA_CHREBP2_PATHWAY	32	0.209865	0.741368	0.863727	0.972876
REACTOME_REGULATION_OF_BETA_CELL_DEVELOPMENT	6	0.332913	0.740412	0.836	0.972701
REACTOME_NITRIC_OXIDE_STIMULATES_GUANYLATE_CYCLASE	9	0.291289	0.739944	0.815678	0.971735
HALLMARK_UNFOLDED_PROTEIN_RESPONSE	97	0.163675	0.738752	0.954262	0.971764
SIG_IL4RECEPTOR_IN_B_LYPHOCYTES	20	0.233052	0.738712	0.857143	0.970314
PID_ERBB1_RECEPTOR_PROXIMAL_PATHWAY	31	0.208019	0.733422	0.867804	0.975605
HALLMARK_INTERFERON_ALPHA_RESPONSE	91	0.163274	0.730116	0.954148	0.978202
KEGG_ENDOMETRIAL_CANCER	36	0.202368	0.728436	0.868263	0.978735
PID_NEPHRIN_NEPH1_PATHWAY	23	0.22864	0.728022	0.87247	0.977721
BIOCARTA_RACCYCD_PATHWAY	24	0.214356	0.726946	0.856851	0.977554
REACTOME_GAP_JUNCTION_DEGRADATION	7	0.310328	0.726685	0.812623	0.976393
PID_TCPTP_PATHWAY	32	0.203858	0.724888	0.892857	0.977071
BIOCARTA_GLEEVEC_PATHWAY	22	0.221353	0.724341	0.857143	0.976188
REACTOME_DESTABILIZATION_OF_MRNA_BY_AUF1_HNRNP_D0	40	0.191829	0.724234	0.88668	0.974796
REACTOME_P53_INDEPENDENT_G1_S_DNA_DAMAGE_CHECKPOINT	40	0.192677	0.72411	0.89697	0.973467
REACTOME_ACTIVATION_OF_IRF3_IRF7_MEDIATED_BY_TBK1_IKK_EPSILON	10	0.285312	0.72389	0.797271	0.972221
BIOCARTA_TPO_PATHWAY	22	0.220104	0.723239	0.893224	0.97152
KEGG_SYSTEMIC_LUPUS_ERYTHEMATOSUS	52	0.180527	0.723181	0.927711	0.970127
REACTOME_FATTY_ACYL_COA_BIOSYNTHESIS	13	0.259125	0.718749	0.846791	0.97385
REACTOME_PLATELET_HOMEOSTASIS	44	0.183195	0.718052	0.918239	0.973189
PID_S1P_S1P1_PATHWAY	14	0.242704	0.716668	0.869141	0.973422
REACTOME_TRAF6_MEDIATED_IRF7_ACTIVATION	14	0.247186	0.716314	0.834331	0.972361
REACTOME_NEUROTRANSMITTER_RELEASE_CYCLE	9	0.284553	0.715391	0.824017	0.97194
REACTOME_GABA_SYNTHESIS_RELEASE_REUPTAKE_AND_DEGRADATION	5	0.353877	0.714333	0.808967	0.971624
BIOCARTA_IL22BP_PATHWAY	13	0.253758	0.710963	0.826446	0.97386
BIOCARTA_GATA3_PATHWAY	8	0.295039	0.709304	0.844398	0.974346
REACTOME_TRANSCRIPTION_COUPLED_NER_TC_NER	40	0.193471	0.709105	0.895874	0.973094
BIOCARTA_EIF_PATHWAY	16	0.239581	0.707219	0.853306	0.973641
KEGG_RIBOFLAVIN_METABOLISM	11	0.267605	0.70606	0.86558	0.973441
REACTOME_P75_NTR_RECEPTOR_MEDIATED_SIGNALLING	58	0.172834	0.701806	0.952096	0.976525
PID_TXA2PATHWAY	39	0.183446	0.697481	0.945607	0.979519
KEGG_NON_SMALL_CELL_LUNG_CANCER	43	0.180876	0.697387	0.942675	0.978157
PID_GLYPICAN_1PATHWAY	13	0.246652	0.69619	0.861856	0.977924
REACTOME_COMPLEMENT_CASCADE	13	0.246415	0.695847	0.855914	0.976788
HALLMARK_COAGULATION	60	0.167405	0.695765	0.969008	0.975438
REACTOME_BIOLOGICAL_OXIDATIONS	49	0.173446	0.694186	0.949799	0.975597
REACTOME_AMINE_LIGAND_BINDING_RECEPTORS	5	0.334827	0.688036	0.841797	0.980033
REACTOME_THE_ROLE_OF_NEF_IN_HIV1_REPLICATION_AND_DISEASE_PATHOGENESIS	22	0.210209	0.685923	0.897233	0.980458
REACTOME_ACYL_CHAIN_REMODELLING_OF_PG	6	0.326638	0.684657	0.879845	0.98015
BIOCARTA_EDG1_PATHWAY	20	0.213916	0.680724	0.902196	0.982321
REACTOME_CELL_CELL_JUNCTION_ORGANIZATION	14	0.233508	0.679346	0.888	0.982092
REACTOME_RAS_ACTIVATION_UOPN_CA2_INFUX_THROUGH_NMDA_RECEPTOR	6	0.310545	0.677888	0.864865	0.981948
KEGG_CARDIAC_MUSCLE_CONTRACTION	29	0.191282	0.677599	0.921529	0.980748
BIOCARTA_DC_PATHWAY	10	0.256769	0.677404	0.877756	0.97948
REACTOME_ABORTIVE_ELONGATION_OF_HIV1_TRANSCRIPT_IN_THE_ABSENCE_OF_TAT	22	0.20852	0.674092	0.928571	0.980979
REACTOME_MTORC1_MEDIATED_SIGNALLING	10	0.253728	0.673744	0.881148	0.979854
PID_CXCR3_PATHWAY	31	0.193706	0.672943	0.922269	0.97913
REACTOME_SEMA4D_INDUCED_CELL_MIGRATION_AND_GROWTH_CONE_COLLAPSE	15	0.234291	0.672066	0.889796	0.978381
PID_MET_PATHWAY	68	0.158558	0.66919	0.985263	0.979429
PID_MYC_ACTIV_PATHWAY	58	0.165588	0.667754	0.971487	0.979204
REACTOME_MYD88_MAL_CASCADE_INITIATED_ON_PLASMA_MEMBRANE	68	0.157336	0.66489	0.983228	0.980122
REACTOME_MEIOSIS	52	0.167424	0.664842	0.965306	0.978742
KEGG_NICOTINATE_AND_NICOTINAMIDE_METABOLISM	12	0.242111	0.660948	0.903434	0.980359
REACTOME_P130CAS_LINKAGE_TO_MAPK_SIGNALING_FOR_INTEGRINS	8	0.272662	0.660511	0.911368	0.979317
REACTOME_MEIOTIC_RECOMBINATION	33	0.180976	0.660353	0.954092	0.978044
BIOCARTA_AGPCR_PATHWAY	8	0.277779	0.653512	0.9002	0.981654
BIOCARTA_TOB1_PATHWAY	8	0.262079	0.639899	0.900391	0.989718
BIOCARTA_RANKL_PATHWAY	10	0.250221	0.633022	0.883576	0.992757
REACTOME_CLEAVAGE_OF_GROWING_TRANSCRIPT_IN_THE_TERMINATION_REGION_	29	0.183441	0.629543	0.961456	0.993474
PID_THROMBIN_PAR4_PATHWAY	10	0.241202	0.621781	0.929254	0.996676
REACTOME_INTEGRIN_ALPHAIIB_BETA3_SIGNALING	18	0.196904	0.6205	0.93595	0.996002
PID_INTEGRIN5_PATHWAY	6	0.278856	0.619919	0.906433	0.994891
HALLMARK_HEDGEHOG_SIGNALING	14	0.212675	0.615879	0.945736	0.995783
KEGG_GLYCOSAMINOGLYCAN_DEGRADATION	15	0.206518	0.615769	0.956608	0.994426
REACTOME_REGULATION_OF_IFNA_SIGNALING	10	0.239594	0.611262	0.927536	0.995452
BIOCARTA_NKT_PATHWAY	9	0.237514	0.608621	0.924272	0.995394
BIOCARTA_ARENRF2_PATHWAY	12	0.222034	0.608209	0.941053	0.994215
REACTOME_ACTIVATION_OF_THE_MRNA_UPON_BINDING_OF_THE_CAP_BINDING_COMPLEX_AND_EIFS_AND_SUBSEQUENT_BINDING_TO_43S	40	0.164733	0.607797	0.983673	0.993032
REACTOME_ACTIVATED_TAK1_MEDIATES_P38_MAPK_ACTIVATION	13	0.217923	0.603645	0.944672	0.99359
REACTOME_ENDOGENOUS_STEROLS	5	0.283456	0.585894	0.928994	1
REACTOME_VIRAL_MESSENGER_RNA_SYNTHESIS	14	0.201451	0.584899	0.964356	0.999415
KEGG_SULFUR_METABOLISM	10	0.222662	0.581199	0.958084	0.999523
REACTOME_METABOLISM_OF_STEROID_HORMONES_AND_VITAMINS_A_AND_D	10	0.226819	0.577531	0.955645	0.99958
REACTOME_SMOOTH_MUSCLE_CONTRACTION	12	0.210079	0.572903	0.953815	0.999974
KEGG_BASE_EXCISION_REPAIR	29	0.163233	0.568302	0.986028	1
REACTOME_PLATELET_AGGREGATION_PLUG_FORMATION	22	0.175214	0.565461	0.980507	0.999762
BIOCARTA_PDGF_PATHWAY	29	0.160298	0.563681	0.982143	0.998957
REACTOME_STEROID_HORMONES	9	0.226794	0.560587	0.963035	0.998499
REACTOME_HYALURONAN_METABOLISM	6	0.257537	0.556699	0.958592	0.998302
BIOCARTA_RB_PATHWAY	8	0.234702	0.549919	0.964948	0.998957
ST_IL_13_PATHWAY	5	0.270688	0.547129	0.963947	0.998325
KEGG_VALINE_LEUCINE_AND_ISOLEUCINE_BIOSYNTHESIS	9	0.216227	0.546485	0.967807	0.997115
REACTOME_PROCESSING_OF_INTRONLESS_PRE_MRNAS	13	0.194315	0.545895	0.978495	0.995895
PID_INTEGRIN_A9B1_PATHWAY	14	0.19161	0.544149	0.982456	0.994977
REACTOME_GRB2_SOS_PROVIDES_LINKAGE_TO_MAPK_SIGNALING_FOR_INTERGRINS_	9	0.218383	0.532997	0.972746	0.996335
REACTOME_SPHINGOLIPID_DE_NOVO_BIOSYNTHESIS	19	0.17231	0.532449	0.979323	0.995086
REACTOME_N_GLYCAN_ANTENNAE_ELONGATION_IN_THE_MEDIAL_TRANS_GOLGI	12	0.187171	0.520377	0.984881	0.996208
REACTOME_TRAF6_MEDIATED_INDUCTION_OF_TAK1_COMPLEX	7	0.227415	0.519966	0.980583	0.994926
REACTOME_N_GLYCAN_ANTENNAE_ELONGATION	9	0.187108	0.465628	0.986139	1
BIOCARTA_EGF_PATHWAY	28	0.135904	0.463224	0.998004	0.999718
REACTOME_ACTIVATED_NOTCH1_TRANSMITS_SIGNAL_TO_THE_NUCLEUS	15	0.152345	0.440139	1	0.999778
REACTOME_JNK_C_JUN_KINASES_PHOSPHORYLATION_AND_ACTIVATION_MEDIATED_BY_ACTIVATED_HUMAN_TAK1	12	0.157788	0.421822	0.994242	0.999114

## Sheet: FOS_minO2_neg
Pathway_name	Gene_number	Positive_enrichment_score	Negative_enrichment_score	P-value	FDR_q-value
HALLMARK_HEME_METABOLISM	135	-0.475089	-2.23657	0	0.00251747
PID_RAC1_REG_PATHWAY	27	-0.531259	-1.82517	0.004158	0.747288
REACTOME_GRB2_EVENTS_IN_ERBB2_SIGNALING	13	-0.629071	-1.7608	0.004158	0.950899
BIOCARTA_VDR_PATHWAY	12	-0.622365	-1.69961	0.00371747	1
REACTOME_RAF_MAP_KINASE_CASCADE	9	-0.666373	-1.67734	0.0252427	1
PID_RAS_PATHWAY	21	-0.520897	-1.65092	0.0147874	1
PID_TCR_RAS_PATHWAY	13	-0.59579	-1.64516	0.012024	1
REACTOME_PRE_NOTCH_TRANSCRIPTION_AND_TRANSLATION	23	-0.496884	-1.61869	0.016	1
ST_T_CELL_SIGNAL_TRANSDUCTION	33	-0.454861	-1.61439	0.00776699	1
REACTOME_RORA_ACTIVATES_CIRCADIAN_EXPRESSION	19	-0.508041	-1.60683	0.0291667	1
BIOCARTA_BARRESTIN_SRC_PATHWAY	12	-0.595538	-1.59921	0.0367347	1
REACTOME_REGULATION_OF_KIT_SIGNALING	11	-0.598403	-1.59069	0.0247148	1
REACTOME_SIGNALING_BY_BMP	11	-0.604069	-1.58101	0.0349076	1
REACTOME_P38MAPK_EVENTS	11	-0.58638	-1.56828	0.035343	1
BIOCARTA_SRCRPTP_PATHWAY	7	-0.693644	-1.55633	0.0267176	1
REACTOME_SIGNALLING_TO_RAS	20	-0.484731	-1.5489	0.0263158	1
REACTOME_CIRCADIAN_REPRESSION_OF_EXPRESSION_BY_REV_ERBA	18	-0.511186	-1.54704	0.0405405	1
PID_WNT_CANONICAL_PATHWAY	14	-0.532994	-1.53199	0.0527383	1
BIOCARTA_CCR3_PATHWAY	17	-0.499905	-1.52555	0.0512821	1
KEGG_PHENYLALANINE_METABOLISM	5	-0.731623	-1.52086	0.045082	1
BIOCARTA_SKP2E2F_PATHWAY	8	-0.619761	-1.51435	0.0460922	1
PID_AJDISS_2PATHWAY	31	-0.418119	-1.50299	0.0384615	1
REACTOME_SOS_MEDIATED_SIGNALLING	12	-0.551884	-1.4706	0.0625	1
REACTOME_RNA_POL_III_CHAIN_ELONGATION	15	-0.511416	-1.46363	0.0712831	1
BIOCARTA_BARR_MAPK_PATHWAY	9	-0.589923	-1.46162	0.064833	1
BIOCARTA_BARRESTIN_PATHWAY	6	-0.66379	-1.4557	0.0861723	1
ST_B_CELL_ANTIGEN_RECEPTOR	31	-0.404464	-1.45274	0.0493097	1
HALLMARK_REACTIVE_OXIGEN_SPECIES_PATHWAY	45	-0.373821	-1.44617	0.0352941	1
KEGG_GLYCOSPHINGOLIPID_BIOSYNTHESIS_GLOBO_SERIES	6	-0.672781	-1.43799	0.0848485	1
REACTOME_SHC1_EVENTS_IN_ERBB4_SIGNALING	14	-0.48999	-1.4353	0.0508475	1
REACTOME_G0_AND_EARLY_G1	13	-0.523007	-1.42876	0.0924025	1
REACTOME_PURINE_SALVAGE	10	-0.539907	-1.42003	0.0865979	1
REACTOME_GLUTATHIONE_CONJUGATION	15	-0.48247	-1.41098	0.0873181	1
KEGG_B_CELL_RECEPTOR_SIGNALING_PATHWAY	61	-0.347581	-1.4108	0.05	1
REACTOME_KERATAN_SULFATE_KERATIN_METABOLISM	16	-0.478029	-1.40898	0.0976096	1
BIOCARTA_CLASSIC_PATHWAY	5	-0.693599	-1.40534	0.0965251	1
PID_CASPASE_PATHWAY	45	-0.368473	-1.40363	0.0750507	1
REACTOME_KERATAN_SULFATE_BIOSYNTHESIS	13	-0.512541	-1.40122	0.112167	1
REACTOME_NOTCH_HLH_TRANSCRIPTION_PATHWAY	10	-0.551804	-1.40068	0.105882	1
PID_ALK2_PATHWAY	6	-0.624684	-1.38868	0.109375	1
REACTOME_PRE_NOTCH_EXPRESSION_AND_PROCESSING	35	-0.385749	-1.3692	0.0708661	1
BIOCARTA_SODD_PATHWAY	9	-0.55945	-1.36718	0.10998	1
REACTOME_SHC1_EVENTS_IN_EGFR_SIGNALING	12	-0.499957	-1.36231	0.136531	1
PID_HDAC_CLASSI_PATHWAY	56	-0.33795	-1.36053	0.0722892	1
REACTOME_APOPTOTIC_EXECUTION_PHASE	34	-0.365482	-1.35876	0.0781563	1
PID_FOXO_PATHWAY	43	-0.358284	-1.35834	0.085389	1
REACTOME_TERMINATION_OF_O_GLYCAN_BIOSYNTHESIS	8	-0.565958	-1.3567	0.145669	1
KEGG_UBIQUITIN_MEDIATED_PROTEOLYSIS	109	-0.296579	-1.35662	0.0432331	1
BIOCARTA_SPPA_PATHWAY	17	-0.454508	-1.35544	0.11236	1
REACTOME_TRAFFICKING_OF_GLUR2_CONTAINING_AMPA_RECEPTORS	9	-0.528641	-1.35248	0.134241	1
REACTOME_POST_CHAPERONIN_TUBULIN_FOLDING_PATHWAY	12	-0.489718	-1.33954	0.123506	1
BIOCARTA_HIVNEF_PATHWAY	52	-0.337337	-1.33897	0.0889328	1
REACTOME_SHC_MEDIATED_SIGNALLING	12	-0.499957	-1.33789	0.125	1
REACTOME_DEADENYLATION_OF_MRNA	16	-0.454585	-1.33483	0.117978	1
PID_MTOR_4PATHWAY	59	-0.330815	-1.33025	0.0634615	1
PID_TCR_JNK_PATHWAY	12	-0.493097	-1.32633	0.139959	1
REACTOME_SIGNAL_TRANSDUCTION_BY_L1	27	-0.390157	-1.32476	0.113821	1
KEGG_LONG_TERM_POTENTIATION	42	-0.344911	-1.32463	0.0949612	1
REACTOME_RNA_POL_III_TRANSCRIPTION_INITIATION_FROM_TYPE_3_PROMOTER	24	-0.405255	-1.31858	0.139165	1
REACTOME_BMAL1_CLOCK_NPAS2_ACTIVATES_CIRCADIAN_EXPRESSION	25	-0.390701	-1.31533	0.115242	1
KEGG_TGF_BETA_SIGNALING_PATHWAY	45	-0.344007	-1.31392	0.0981964	1
PID_RHODOPSIN_PATHWAY	9	-0.527209	-1.31135	0.17782	1
BIOCARTA_CXCR4_PATHWAY	19	-0.419548	-1.30815	0.125773	1
KEGG_RNA_DEGRADATION	49	-0.335462	-1.30675	0.0885827	1
BIOCARTA_FEEDER_PATHWAY	6	-0.601411	-1.29685	0.163223	1
REACTOME_RECYCLING_PATHWAY_OF_L1	20	-0.409177	-1.29626	0.154762	1
REACTOME_SIGNALING_BY_NOTCH	73	-0.304184	-1.29471	0.0763501	1
KEGG_NITROGEN_METABOLISM	9	-0.526799	-1.29397	0.166348	1
REACTOME_DOWNREGULATION_OF_SMAD2_3_SMAD4_TRANSCRIPTIONAL_ACTIVITY	17	-0.429578	-1.28955	0.156863	1
REACTOME_RNA_POL_III_TRANSCRIPTION_TERMINATION	17	-0.432996	-1.28907	0.141777	1
PID_ALK1_PATHWAY	17	-0.425469	-1.28887	0.149805	1
KEGG_AMINO_SUGAR_AND_NUCLEOTIDE_SUGAR_METABOLISM	38	-0.354647	-1.28656	0.126706	1
PID_TCR_CALCIUM_PATHWAY	15	-0.439624	-1.28593	0.176353	1
REACTOME_SEMA3A_PLEXIN_REPULSION_SIGNALING_BY_INHIBITING_INTEGRIN_ADHESION	8	-0.556445	-1.28286	0.179537	1
BIOCARTA_CASPASE_PATHWAY	23	-0.39068	-1.26965	0.136905	1
KEGG_VASOPRESSIN_REGULATED_WATER_REABSORPTION	34	-0.353553	-1.2694	0.126733	1
KEGG_GALACTOSE_METABOLISM	21	-0.399048	-1.26797	0.15444	1
REACTOME_PROLACTIN_RECEPTOR_SIGNALING	8	-0.512561	-1.26769	0.186	1
REACTOME_GENERIC_TRANSCRIPTION_PATHWAY	216	-0.252297	-1.26575	0.0404624	1
REACTOME_ANTIGEN_PROCESSING_UBIQUITINATION_PROTEASOME_DEGRADATION	157	-0.259497	-1.26296	0.0684411	1
PID_NFAT_3PATHWAY	45	-0.326351	-1.2597	0.147727	1
KEGG_THYROID_CANCER	23	-0.383557	-1.25428	0.172962	1
REACTOME_RETROGRADE_NEUROTROPHIN_SIGNALLING	9	-0.508034	-1.24938	0.191489	1
BIOCARTA_TNFR1_PATHWAY	27	-0.367141	-1.2471	0.154902	1
HALLMARK_ANGIOGENESIS	15	-0.430132	-1.24436	0.183236	1
REACTOME_NOTCH1_INTRACELLULAR_DOMAIN_REGULATES_TRANSCRIPTION	33	-0.343631	-1.24296	0.162	1
REACTOME_NCAM_SIGNALING_FOR_NEURITE_OUT_GROWTH	28	-0.367437	-1.23995	0.193738	1
PID_BETA_CATENIN_DEG_PATHWAY	12	-0.456882	-1.23862	0.195695	1
REACTOME_NUCLEAR_SIGNALING_BY_ERBB4	18	-0.401286	-1.2348	0.184411	1
REACTOME_IL_7_SIGNALING	9	-0.495509	-1.23373	0.208768	1
HALLMARK_KRAS_SIGNALING_DN	55	-0.312361	-1.23285	0.15	1
KEGG_ADHERENS_JUNCTION	42	-0.32521	-1.23175	0.164486	1
REACTOME_REGULATORY_RNA_PATHWAYS	23	-0.381258	-1.23011	0.190476	1
REACTOME_AMINO_ACID_AND_OLIGOPEPTIDE_SLC_TRANSPORTERS	20	-0.392121	-1.22949	0.191882	1
REACTOME_INHIBITION_OF_REPLICATION_INITIATION_OF_DAMAGED_DNA_BY_RB1_E2F1	11	-0.45449	-1.22268	0.204453	1
KEGG_WNT_SIGNALING_PATHWAY	86	-0.276768	-1.21998	0.134981	1
BIOCARTA_MITOCHONDRIA_PATHWAY	20	-0.38792	-1.21917	0.212302	1
REACTOME_TRANSCRIPTIONAL_REGULATION_OF_WHITE_ADIPOCYTE_DIFFERENTIATION	57	-0.300866	-1.21262	0.160221	1
PID_GMCSF_PATHWAY	34	-0.33506	-1.21087	0.173077	1
BIOCARTA_MCALPAIN_PATHWAY	14	-0.419535	-1.20981	0.220884	1
BIOCARTA_PGC1A_PATHWAY	17	-0.393655	-1.20974	0.210526	1
REACTOME_CREB_PHOSPHORYLATION_THROUGH_THE_ACTIVATION_OF_RAS	14	-0.421326	-1.20583	0.207101	1
REACTOME_IL_2_SIGNALING	30	-0.352181	-1.20468	0.216433	1
REACTOME_E2F_MEDIATED_REGULATION_OF_DNA_REPLICATION	15	-0.419787	-1.20424	0.235644	1
ST_ERK1_ERK2_MAPK_PATHWAY	28	-0.351276	-1.20232	0.21673	1
REACTOME_NRAGE_SIGNALS_DEATH_THROUGH_JNK	27	-0.353734	-1.19949	0.206501	1
PID_ALPHA_SYNUCLEIN_PATHWAY	23	-0.370974	-1.19648	0.218569	1
KEGG_PRION_DISEASES	23	-0.365123	-1.19327	0.205374	1
REACTOME_ADAPTIVE_IMMUNE_SYSTEM	386	-0.222059	-1.19294	0.0812379	1
SA_MMP_CYTOKINE_CONNECTION	11	-0.43985	-1.19017	0.243513	1
REACTOME_APOPTOSIS	112	-0.263548	-1.18975	0.153271	1
REACTOME_TRANSPORT_OF_INORGANIC_CATIONS_ANIONS_AND_AMINO_ACIDS_OLIGOPEPTIDES	38	-0.32466	-1.18866	0.184211	1
BIOCARTA_CBL_PATHWAY	10	-0.452887	-1.18522	0.253012	1
KEGG_T_CELL_RECEPTOR_SIGNALING_PATHWAY	79	-0.277063	-1.18479	0.166008	1
KEGG_METABOLISM_OF_XENOBIOTICS_BY_CYTOCHROME_P450	19	-0.374854	-1.18466	0.231683	1
KEGG_REGULATION_OF_ACTIN_CYTOSKELETON	119	-0.252734	-1.18271	0.149905	1
BIOCARTA_RARRXR_PATHWAY	15	-0.402501	-1.18143	0.239754	1
REACTOME_TRAF3_DEPENDENT_IRF_ACTIVATION_PATHWAY	11	-0.442998	-1.18136	0.256604	1
REACTOME_DEVELOPMENTAL_BIOLOGY	203	-0.23649	-1.17978	0.128405	1
BIOCARTA_AHSP_PATHWAY	10	-0.4617	-1.17964	0.276553	1
BIOCARTA_CDMAC_PATHWAY	15	-0.408299	-1.17887	0.225243	1
KEGG_TIGHT_JUNCTION	64	-0.281475	-1.17865	0.195358	1
REACTOME_METABOLISM_OF_NUCLEOTIDES	49	-0.297519	-1.17839	0.191939	1
PID_HDAC_CLASSIII_PATHWAY	21	-0.379872	-1.17596	0.25102	1
REACTOME_SIGNALLING_TO_P38_VIA_RIT_AND_RIN	10	-0.461959	-1.17501	0.250996	1
KEGG_DRUG_METABOLISM_CYTOCHROME_P450	16	-0.400223	-1.17476	0.27112	1
BIOCARTA_P27_PATHWAY	11	-0.433483	-1.17144	0.262	1
REACTOME_PURINE_METABOLISM	25	-0.348358	-1.1689	0.263258	1
PID_P53_REGULATION_PATHWAY	52	-0.296681	-1.16815	0.212476	1
REACTOME_TRANSCRIPTIONAL_ACTIVITY_OF_SMAD2_SMAD3_SMAD4_HETEROTRIMER	31	-0.331575	-1.16762	0.219048	1
REACTOME_L1CAM_INTERACTIONS	48	-0.296352	-1.15567	0.232645	1
REACTOME_SHC_RELATED_EVENTS	13	-0.418391	-1.15439	0.27027	1
PID_PI3KCI_AKT_PATHWAY	27	-0.336794	-1.14895	0.265504	1
REACTOME_RNA_POL_III_TRANSCRIPTION_INITIATION_FROM_TYPE_2_PROMOTER	20	-0.362755	-1.14803	0.247505	1
REACTOME_SYNTHESIS_AND_INTERCONVERSION_OF_NUCLEOTIDE_DI_AND_TRIPHOSPHATES	13	-0.416543	-1.14417	0.273292	1
REACTOME_SPRY_REGULATION_OF_FGF_SIGNALING	9	-0.452566	-1.1441	0.30101	1
BIOCARTA_MYOSIN_PATHWAY	19	-0.37259	-1.14317	0.268344	1
KEGG_PORPHYRIN_AND_CHLOROPHYLL_METABOLISM	21	-0.363489	-1.14271	0.275093	1
KEGG_GLYCOSAMINOGLYCAN_BIOSYNTHESIS_CHONDROITIN_SULFATE	18	-0.362475	-1.14125	0.285975	1
BIOCARTA_UCALPAIN_PATHWAY	12	-0.428165	-1.13902	0.311024	1
REACTOME_MICRORNA_MIRNA_BIOGENESIS	21	-0.353135	-1.13404	0.287037	1
REACTOME_FRS2_MEDIATED_CASCADE	16	-0.377778	-1.13262	0.289421	1
REACTOME_SIGNALING_BY_NOTCH1	47	-0.292984	-1.13127	0.239766	1
BIOCARTA_FAS_PATHWAY	27	-0.335586	-1.12939	0.26938	1
REACTOME_RAP1_SIGNALLING	10	-0.440043	-1.12903	0.301158	1
BIOCARTA_EIF2_PATHWAY	11	-0.42846	-1.12903	0.318637	1
ST_WNT_CA2_CYCLIC_GMP_PATHWAY	14	-0.394612	-1.12891	0.295547	1
ST_TUMOR_NECROSIS_FACTOR_PATHWAY	26	-0.336294	-1.12846	0.294347	1
REACTOME_SIGNALING_BY_NODAL	9	-0.446961	-1.12759	0.341699	1
REACTOME_GROWTH_HORMONE_RECEPTOR_SIGNALING	17	-0.377289	-1.12491	0.291913	1
REACTOME_TRAFFICKING_OF_AMPA_RECEPTORS	13	-0.413601	-1.12467	0.323529	1
REACTOME_ACTIVATION_OF_NMDA_RECEPTOR_UPON_GLUTAMATE_BINDING_AND_POSTSYNAPTIC_EVENTS	16	-0.373719	-1.12219	0.295635	1
KEGG_GNRH_SIGNALING_PATHWAY	61	-0.272123	-1.12049	0.236515	1
SIG_BCR_SIGNALING_PATHWAY	37	-0.299986	-1.11834	0.284615	1
BIOCARTA_CDK5_PATHWAY	9	-0.44603	-1.11607	0.318548	1
BIOCARTA_ARAP_PATHWAY	15	-0.386838	-1.11579	0.309129	1
REACTOME_RNA_POL_I_RNA_POL_III_AND_MITOCHONDRIAL_TRANSCRIPTION	64	-0.272668	-1.11526	0.238281	1
PID_CIRCADIAN_PATHWAY	9	-0.448869	-1.11471	0.3327	1
KEGG_FC_EPSILON_RI_SIGNALING_PATHWAY	53	-0.277246	-1.11334	0.262327	1
BIOCARTA_PAR1_PATHWAY	24	-0.337121	-1.11286	0.288032	1
KEGG_ARACHIDONIC_ACID_METABOLISM	19	-0.361454	-1.10972	0.309198	1
PID_TCR_PATHWAY	59	-0.272173	-1.10942	0.260246	1
HALLMARK_NOTCH_SIGNALING	22	-0.337395	-1.10848	0.301688	1
REACTOME_IL_3_5_AND_GM_CSF_SIGNALING	31	-0.320987	-1.10786	0.314852	1
REACTOME_POST_NMDA_RECEPTOR_ACTIVATION_EVENTS	16	-0.373719	-1.10691	0.313373	1
REACTOME_ERK_MAPK_TARGETS	19	-0.348875	-1.10612	0.301811	1
PID_CD8_TCR_PATHWAY	44	-0.29085	-1.10507	0.298246	1
REACTOME_TRAF6_MEDIATED_NFKB_ACTIVATION	15	-0.380274	-1.10441	0.320298	1
PID_FCER1_PATHWAY	54	-0.273499	-1.10244	0.292339	1
REACTOME_CLASS_I_MHC_MEDIATED_ANTIGEN_PROCESSING_PRESENTATION	184	-0.222407	-1.10031	0.224806	1
PID_NFAT_TFPATHWAY	29	-0.314994	-1.09405	0.308765	1
REACTOME_NEGATIVE_REGULATORS_OF_RIG_I_MDA5_SIGNALING	28	-0.322783	-1.09366	0.324324	1
REACTOME_CD28_CO_STIMULATION	20	-0.342774	-1.09049	0.329524	1
BIOCARTA_PYK2_PATHWAY	26	-0.324071	-1.088	0.325714	1
KEGG_PROXIMAL_TUBULE_BICARBONATE_RECLAMATION	11	-0.413002	-1.08299	0.358763	1
PID_NFKAPPAB_ATYPICAL_PATHWAY	15	-0.371117	-1.0793	0.345725	1
PID_CDC42_REG_PATHWAY	19	-0.345603	-1.07794	0.374269	1
PID_BMP_PATHWAY	21	-0.338404	-1.07678	0.34357	1
KEGG_GLYCOSAMINOGLYCAN_BIOSYNTHESIS_KERATAN_SULFATE	12	-0.390903	-1.07576	0.34739	1
BIOCARTA_SPRY_PATHWAY	12	-0.405434	-1.07514	0.367769	1
REACTOME_RNA_POL_III_TRANSCRIPTION	30	-0.305889	-1.07318	0.357955	1
REACTOME_SIGNALING_BY_THE_B_CELL_RECEPTOR_BCR	103	-0.235277	-1.07245	0.287402	1
KEGG_BASAL_CELL_CARCINOMA	17	-0.358106	-1.0715	0.354651	1
KEGG_SNARE_INTERACTIONS_IN_VESICULAR_TRANSPORT	30	-0.309375	-1.07107	0.369942	1
REACTOME_STRIATED_MUSCLE_CONTRACTION	8	-0.448643	-1.0708	0.356415	1
BIOCARTA_IL2_PATHWAY	18	-0.348577	-1.07012	0.345489	1
PID_NFKAPPAB_CANONICAL_PATHWAY	22	-0.328847	-1.06977	0.337255	1
SA_PROGRAMMED_CELL_DEATH	10	-0.423241	-1.06614	0.384466	1
SA_B_CELL_RECEPTOR_COMPLEXES	21	-0.332797	-1.06339	0.369048	1
BIOCARTA_IL7_PATHWAY	15	-0.370113	-1.06288	0.359841	1
BIOCARTA_RAS_PATHWAY	23	-0.325214	-1.06146	0.362376	1
REACTOME_NCAM1_INTERACTIONS	9	-0.42561	-1.06125	0.362903	1
HALLMARK_IL2_STAT5_SIGNALING	137	-0.224596	-1.06022	0.307843	1
BIOCARTA_RELA_PATHWAY	16	-0.355422	-1.05859	0.376	1
KEGG_MELANOGENESIS	50	-0.269711	-1.05465	0.378218	1
REACTOME_EFFECTS_OF_PIP2_HYDROLYSIS	15	-0.361252	-1.05359	0.381958	1
BIOCARTA_DEATH_PATHWAY	29	-0.305005	-1.05327	0.371769	1
REACTOME_RIP_MEDIATED_NFKB_ACTIVATION_VIA_DAI	14	-0.369621	-1.05305	0.376494	1
BIOCARTA_GRANULOCYTES_PATHWAY	10	-0.405726	-1.05166	0.390295	1
PID_ARF6_DOWNSTREAM_PATHWAY	14	-0.37627	-1.05096	0.373308	1
KEGG_NUCLEOTIDE_EXCISION_REPAIR	41	-0.279533	-1.05083	0.358	1
HALLMARK_INFLAMMATORY_RESPONSE	144	-0.21674	-1.04775	0.335849	1
REACTOME_REGULATION_OF_SIGNALING_BY_CBL	15	-0.3605	-1.04678	0.388548	1
HALLMARK_SPERMATOGENESIS	51	-0.26614	-1.04624	0.369888	1
BIOCARTA_GLYCOLYSIS_PATHWAY	6	-0.483453	-1.04479	0.402863	1
KEGG_AMYOTROPHIC_LATERAL_SCLEROSIS_ALS	35	-0.286368	-1.04385	0.375494	1
PID_SYNDECAN_2_PATHWAY	23	-0.312059	-1.04207	0.404715	1
REACTOME_AMINO_ACID_TRANSPORT_ACROSS_THE_PLASMA_MEMBRANE	15	-0.364941	-1.04206	0.382114	1
REACTOME_NFKB_ACTIVATION_THROUGH_FADD_RIP1_PATHWAY_MEDIATED_BY_CASPASE_8_AND10	11	-0.393303	-1.04202	0.432712	1
PID_ERBB2_ERBB3_PATHWAY	36	-0.286303	-1.04183	0.382766	1
REACTOME_ARMS_MEDIATED_ACTIVATION	12	-0.380684	-1.04134	0.416667	1
PID_BCR_5PATHWAY	60	-0.253473	-1.0399	0.385356	1
REACTOME_CASPASE_MEDIATED_CLEAVAGE_OF_CYTOSKELETAL_PROTEINS	9	-0.411859	-1.03968	0.395753	1
REACTOME_INWARDLY_RECTIFYING_K_CHANNELS	11	-0.383293	-1.03905	0.409901	1
REACTOME_PLATELET_SENSITIZATION_BY_LDL	15	-0.353425	-1.03784	0.396078	1
PID_INTEGRIN_A4B1_PATHWAY	22	-0.320437	-1.03547	0.400794	1
PID_IL2_1PATHWAY	47	-0.265086	-1.03487	0.388031	1
PID_E2F_PATHWAY	47	-0.26861	-1.03244	0.410019	1
PID_ERBB4_PATHWAY	26	-0.304991	-1.03087	0.394636	1
BIOCARTA_FCER1_PATHWAY	35	-0.282314	-1.02957	0.433134	1
REACTOME_INHIBITION_OF_VOLTAGE_GATED_CA2_CHANNELS_VIA_GBETA_GAMMA_SUBUNITS	11	-0.383293	-1.02813	0.411642	1
REACTOME_G1_S_SPECIFIC_TRANSCRIPTION	6	-0.463122	-1.02812	0.428854	1
REACTOME_ENERGY_DEPENDENT_REGULATION_OF_MTOR_BY_LKB1_AMPK	15	-0.350656	-1.02771	0.390688	1
REACTOME_FORMATION_OF_ATP_BY_CHEMIOSMOTIC_COUPLING	12	-0.392164	-1.02726	0.436508	1
REACTOME_SIGNALING_BY_SCF_KIT	55	-0.254697	-1.02353	0.394928	1
KEGG_PATHOGENIC_ESCHERICHIA_COLI_INFECTION	40	-0.271173	-1.02323	0.407555	1
KEGG_CYTOSOLIC_DNA_SENSING_PATHWAY	33	-0.290738	-1.0226	0.415663	1
PID_ECADHERIN_STABILIZATION_PATHWAY	24	-0.303342	-1.02129	0.42126	1
KEGG_TYROSINE_METABOLISM	14	-0.358115	-1.02105	0.41966	1
PID_SYNDECAN_1_PATHWAY	16	-0.344844	-1.02101	0.439689	1
PID_CMYB_PATHWAY	63	-0.246401	-1.02088	0.416342	1
REACTOME_DOWNSTREAM_SIGNALING_EVENTS_OF_B_CELL_RECEPTOR_BCR	76	-0.238094	-1.01771	0.434077	1
PID_REG_GR_PATHWAY	53	-0.257672	-1.01682	0.422642	1
REACTOME_MYOGENESIS	14	-0.361944	-1.01655	0.444444	1
REACTOME_GPCR_LIGAND_BINDING	119	-0.218881	-1.01414	0.423221	1
REACTOME_SIGNALLING_TO_ERKS	25	-0.29966	-1.00969	0.418511	1
KEGG_GAP_JUNCTION	48	-0.26042	-1.00923	0.436647	1
HALLMARK_ESTROGEN_RESPONSE_LATE	101	-0.222934	-1.00821	0.445946	1
PID_TRKR_PATHWAY	44	-0.262709	-1.00816	0.446394	1
REACTOME_SIGNALING_BY_ERBB4	54	-0.252501	-1.00782	0.435701	1
REACTOME_SYNTHESIS_SECRETION_AND_DEACYLATION_OF_GHRELIN	9	-0.41277	-1.00125	0.457661	1
KEGG_CALCIUM_SIGNALING_PATHWAY	71	-0.236164	-1.00115	0.45591	1
REACTOME_INFLAMMASOMES	14	-0.351053	-1.00067	0.477733	1
ST_WNT_BETA_CATENIN_PATHWAY	16	-0.341228	-0.998131	0.463511	1
PID_FAK_PATHWAY	46	-0.259353	-0.997589	0.458167	1
REACTOME_METABOLISM_OF_MRNA	154	-0.20914	-0.996116	0.486891	1
REACTOME_APOPTOTIC_CLEAVAGE_OF_CELLULAR_PROTEINS	24	-0.298244	-0.995891	0.464789	1
PID_HNF3A_PATHWAY	25	-0.296421	-0.993824	0.451243	1
REACTOME_ACTIVATION_OF_BH3_ONLY_PROTEINS	15	-0.346275	-0.992845	0.462777	1
REACTOME_ERKS_ARE_INACTIVATED	11	-0.370391	-0.99207	0.474903	1
REACTOME_FATTY_ACID_TRIACYLGLYCEROL_AND_KETONE_BODY_METABOLISM	125	-0.212956	-0.991366	0.476285	1
PID_AR_TF_PATHWAY	40	-0.264971	-0.990612	0.467742	1
PID_CD8_TCR_DOWNSTREAM_PATHWAY	37	-0.266347	-0.98806	0.454365	1
REACTOME_PROLONGED_ERK_ACTIVATION_EVENTS	13	-0.350501	-0.987036	0.470472	1
REACTOME_APOPTOSIS_INDUCED_DNA_FRAGMENTATION	9	-0.394679	-0.976023	0.479757	1
BIOCARTA_MET_PATHWAY	34	-0.271696	-0.976004	0.490119	1
KEGG_GLYOXYLATE_AND_DICARBOXYLATE_METABOLISM	12	-0.362638	-0.975519	0.476471	1
BIOCARTA_FMLP_PATHWAY	30	-0.278162	-0.974136	0.5	1
KEGG_ARRHYTHMOGENIC_RIGHT_VENTRICULAR_CARDIOMYOPATHY_ARVC	30	-0.279911	-0.973399	0.500998	1
REACTOME_YAP1_AND_WWTR1_TAZ_STIMULATED_GENE_EXPRESSION	17	-0.322319	-0.972781	0.503802	1
REACTOME_SYNTHESIS_OF_SUBSTRATES_IN_N_GLYCAN_BIOSYTHESIS	13	-0.347133	-0.9724	0.454713	1
PID_EPO_PATHWAY	30	-0.281632	-0.970168	0.479452	1
PID_CD40_PATHWAY	20	-0.308521	-0.969413	0.488798	1
REACTOME_INNATE_IMMUNE_SYSTEM	174	-0.197075	-0.968983	0.53321	1
REACTOME_PLATELET_ADHESION_TO_EXPOSED_COLLAGEN	7	-0.418879	-0.968679	0.478682	1
REACTOME_RNA_POL_I_TRANSCRIPTION_INITIATION	20	-0.309684	-0.967649	0.485981	1
REACTOME_ACYL_CHAIN_REMODELLING_OF_PS	5	-0.467022	-0.966925	0.502935	1
KEGG_PYRIMIDINE_METABOLISM	74	-0.225427	-0.963942	0.52919	1
KEGG_NATURAL_KILLER_CELL_MEDIATED_CYTOTOXICITY	77	-0.224789	-0.962665	0.528827	1
REACTOME_ACTIVATION_OF_NF_KAPPAB_IN_B_CELLS	54	-0.243625	-0.962378	0.524851	1
REACTOME_SYNTHESIS_OF_PA	17	-0.321931	-0.961471	0.505071	1
KEGG_CIRCADIAN_RHYTHM_MAMMAL	8	-0.40301	-0.960598	0.515151	1
HALLMARK_APICAL_JUNCTION	107	-0.211256	-0.958807	0.516	1
PID_INSULIN_GLUCOSE_PATHWAY	17	-0.317797	-0.958676	0.526316	1
REACTOME_VIF_MEDIATED_DEGRADATION_OF_APOBEC3G	42	-0.2523	-0.958155	0.524366	1
REACTOME_REGULATION_OF_RHEB_GTPASE_ACTIVITY_BY_AMPK	8	-0.400424	-0.957701	0.505725	1
HALLMARK_G2M_CHECKPOINT	131	-0.20315	-0.957634	0.576336	1
PID_TNF_PATHWAY	39	-0.258895	-0.955574	0.523715	1
SIG_CD40PATHWAYMAP	26	-0.285881	-0.95354	0.517172	1
REACTOME_ACTIVATED_AMPK_STIMULATES_FATTY_ACID_OXIDATION_IN_MUSCLE	15	-0.327553	-0.951263	0.522772	1
KEGG_O_GLYCAN_BIOSYNTHESIS	14	-0.330287	-0.950181	0.533589	1
REACTOME_MITOTIC_G1_G1_S_PHASES	92	-0.213941	-0.948706	0.589552	1
HALLMARK_MITOTIC_SPINDLE	143	-0.198963	-0.947102	0.585938	1
SA_CASPASE_CASCADE	18	-0.311935	-0.945439	0.530303	1
REACTOME_TOLL_RECEPTOR_CASCADES	95	-0.21369	-0.9452	0.587992	1
BIOCARTA_TID_PATHWAY	15	-0.321795	-0.943904	0.509881	1
REACTOME_TRAF6_MEDIATED_IRF7_ACTIVATION_IN_TLR7_8_OR_9_SIGNALING	8	-0.387475	-0.942301	0.522727	1
BIOCARTA_LEPTIN_PATHWAY	9	-0.376708	-0.942227	0.534483	1
REACTOME_INFLUENZA_VIRAL_RNA_TRANSCRIPTION_AND_REPLICATION	62	-0.227801	-0.939883	0.569524	1
REACTOME_G1_PHASE	29	-0.273738	-0.939438	0.534247	1
BIOCARTA_PITX2_PATHWAY	11	-0.356879	-0.935614	0.504931	1
REACTOME_SYNTHESIS_OF_PE	5	-0.453222	-0.934773	0.548902	1
BIOCARTA_RAB_PATHWAY	10	-0.364732	-0.932004	0.556202	1
KEGG_BASAL_TRANSCRIPTION_FACTORS	27	-0.267938	-0.931389	0.554511	1
PID_HES_HEY_PATHWAY	31	-0.267236	-0.931224	0.544204	1
REACTOME_VITAMIN_B5_PANTOTHENATE_METABOLISM	9	-0.370545	-0.930966	0.540594	1
PID_VEGFR1_2_PATHWAY	58	-0.229026	-0.930894	0.584291	1
REACTOME_GLYCOSAMINOGLYCAN_METABOLISM	59	-0.229867	-0.930532	0.579167	1
REACTOME_AXON_GUIDANCE	120	-0.201818	-0.930202	0.607004	1
REACTOME_TRAFFICKING_AND_PROCESSING_OF_ENDOSOMAL_TLR	9	-0.368734	-0.928715	0.516441	1
REACTOME_CLASS_A1_RHODOPSIN_LIKE_RECEPTORS	92	-0.208539	-0.92823	0.604206	1
KEGG_HEDGEHOG_SIGNALING_PATHWAY	17	-0.303109	-0.926769	0.544031	1
BIOCARTA_PML_PATHWAY	15	-0.31378	-0.925965	0.574388	1
KEGG_LONG_TERM_DEPRESSION	34	-0.255612	-0.925662	0.5666	1
REACTOME_SIGNALING_BY_RHO_GTPASES	65	-0.222136	-0.925007	0.590822	1
BIOCARTA_AGR_PATHWAY	22	-0.294386	-0.923949	0.574597	1
PID_FGF_PATHWAY	35	-0.254133	-0.923598	0.597679	1
REACTOME_NUCLEAR_EVENTS_KINASE_AND_TRANSCRIPTION_FACTOR_ACTIVATION	22	-0.283175	-0.922723	0.569201	1
BIOCARTA_AT1R_PATHWAY	28	-0.270103	-0.916347	0.568738	1
REACTOME_NETRIN1_SIGNALING	20	-0.287936	-0.911851	0.576699	1
KEGG_FC_GAMMA_R_MEDIATED_PHAGOCYTOSIS	75	-0.212945	-0.91184	0.616981	1
REACTOME_DEADENYLATION_DEPENDENT_MRNA_DECAY	40	-0.242597	-0.911359	0.602339	1
REACTOME_CD28_DEPENDENT_PI3K_AKT_SIGNALING	12	-0.336755	-0.911355	0.576375	1
REACTOME_NEUROTRANSMITTER_RECEPTOR_BINDING_AND_DOWNSTREAM_TRANSMISSION_IN_THE_POSTSYNAPTIC_CELL	54	-0.229654	-0.911042	0.601504	1
KEGG_GLYCOSPHINGOLIPID_BIOSYNTHESIS_GANGLIO_SERIES	10	-0.36071	-0.910142	0.581967	1
KEGG_DORSO_VENTRAL_AXIS_FORMATION	15	-0.318046	-0.908756	0.575203	1
REACTOME_TRANSCRIPTION	132	-0.192655	-0.90859	0.675197	1
KEGG_PRIMARY_IMMUNODEFICIENCY	24	-0.275694	-0.908415	0.568665	1
PID_NOTCH_PATHWAY	35	-0.250034	-0.906467	0.613462	1
REACTOME_ION_TRANSPORT_BY_P_TYPE_ATPASES	14	-0.320606	-0.906415	0.573674	1
KEGG_CHRONIC_MYELOID_LEUKEMIA	58	-0.226345	-0.903458	0.643678	1
BIOCARTA_COMP_PATHWAY	7	-0.392833	-0.900939	0.562249	1
REACTOME_SYNTHESIS_OF_GLYCOSYLPHOSPHATIDYLINOSITOL_GPI	15	-0.310026	-0.899736	0.595285	1
REACTOME_SCF_BETA_TRCP_MEDIATED_DEGRADATION_OF_EMI1	41	-0.23516	-0.899152	0.629032	1
HALLMARK_PANCREAS_BETA_CELLS	12	-0.32959	-0.898038	0.595903	1
BIOCARTA_G2_PATHWAY	16	-0.298744	-0.897486	0.586826	1
PID_KIT_PATHWAY	41	-0.235812	-0.897261	0.615702	1
REACTOME_RIG_I_MDA5_MEDIATED_INDUCTION_OF_IFN_ALPHA_BETA_PATHWAYS	51	-0.227373	-0.897169	0.659004	1
REACTOME_SIGNALING_BY_ILS	84	-0.206949	-0.896068	0.674699	1
REACTOME_FORMATION_OF_INCISION_COMPLEX_IN_GG_NER	19	-0.284598	-0.894933	0.611111	1
KEGG_CYTOKINE_CYTOKINE_RECEPTOR_INTERACTION	100	-0.196485	-0.89485	0.681542	1
BIOCARTA_BIOPEPTIDES_PATHWAY	33	-0.243986	-0.89367	0.662214	1
PID_ILK_PATHWAY	34	-0.252182	-0.893081	0.610879	1
KEGG_JAK_STAT_SIGNALING_PATHWAY	77	-0.209109	-0.892143	0.667355	1
PID_HIF2PATHWAY	20	-0.28039	-0.890626	0.60367	1
REACTOME_CD28_DEPENDENT_VAV1_PATHWAY	8	-0.37884	-0.890425	0.592814	1
NABA_COLLAGENS	6	-0.414024	-0.890359	0.589942	1
REACTOME_SYNTHESIS_OF_PC	9	-0.35397	-0.889342	0.582707	1
REACTOME_MHC_CLASS_II_ANTIGEN_PRESENTATION	68	-0.212154	-0.88828	0.685606	1
KEGG_MAPK_SIGNALING_PATHWAY	143	-0.185837	-0.887057	0.721116	1
BIOCARTA_CARM_ER_PATHWAY	28	-0.260243	-0.884528	0.636957	1
REACTOME_REGULATION_OF_MITOTIC_CELL_CYCLE	58	-0.217969	-0.882418	0.64381	1
PID_SMAD2_3PATHWAY	15	-0.30312	-0.882337	0.647295	1
KEGG_RNA_POLYMERASE	23	-0.268021	-0.882274	0.652439	1
REACTOME_COSTIMULATION_BY_THE_CD28_FAMILY	41	-0.239002	-0.881474	0.662028	1
HALLMARK_IL6_JAK_STAT3_SIGNALING	60	-0.212905	-0.880087	0.668016	1
REACTOME_NUCLEOTIDE_BINDING_DOMAIN_LEUCINE_RICH_REPEAT_CONTAINING_RECEPTOR_NLR_SIGNALING_PATHWAYS	37	-0.238696	-0.879796	0.685106	1
KEGG_GLYCOSAMINOGLYCAN_BIOSYNTHESIS_HEPARAN_SULFATE	13	-0.318198	-0.879021	0.614786	1
PID_HEDGEHOG_GLI_PATHWAY	33	-0.248034	-0.878892	0.686192	1
PID_IL27_PATHWAY	15	-0.3026	-0.87788	0.625	1
REACTOME_RNA_POL_I_TRANSCRIPTION	34	-0.24452	-0.877491	0.65996	1
HALLMARK_TGF_BETA_SIGNALING	37	-0.241965	-0.877056	0.678788	1
REACTOME_M_G1_TRANSITION	58	-0.214043	-0.875626	0.667319	1
REACTOME_PEPTIDE_LIGAND_BINDING_RECEPTORS	55	-0.222253	-0.872379	0.692632	1
ST_PAC1_RECEPTOR_PATHWAY	5	-0.422318	-0.871473	0.638075	1
BIOCARTA_BCR_PATHWAY	30	-0.248485	-0.869853	0.678707	1
SIG_INSULIN_RECEPTOR_PATHWAY_IN_CARDIAC_MYOCYTES	38	-0.235299	-0.864312	0.69899	1
PID_AVB3_INTEGRIN_PATHWAY	35	-0.23722	-0.864278	0.703911	1
REACTOME_CHONDROITIN_SULFATE_DERMATAN_SULFATE_METABOLISM	30	-0.244562	-0.862919	0.663984	1
PID_RB_1PATHWAY	51	-0.221425	-0.861962	0.721707	1
REACTOME_ELONGATION_ARREST_AND_RECOVERY	28	-0.250819	-0.86003	0.71063	1
BIOCARTA_HER2_PATHWAY	16	-0.289957	-0.860029	0.646817	1
REACTOME_PACKAGING_OF_TELOMERE_ENDS	14	-0.30265	-0.857102	0.651394	1
REACTOME_CROSS_PRESENTATION_OF_SOLUBLE_EXOGENOUS_ANTIGENS_ENDOSOMES	39	-0.228194	-0.856699	0.730769	1
PID_S1P_S1P2_PATHWAY	17	-0.284701	-0.855709	0.673956	1
REACTOME_CHONDROITIN_SULFATE_BIOSYNTHESIS	12	-0.314785	-0.855684	0.651837	1
REACTOME_GLYCOLYSIS	19	-0.282956	-0.855334	0.695219	1
BIOCARTA_IL2RB_PATHWAY	33	-0.239018	-0.855285	0.705078	1
REACTOME_CITRIC_ACID_CYCLE_TCA_CYCLE	19	-0.277509	-0.854753	0.689441	1
HALLMARK_ANDROGEN_RESPONSE	71	-0.202711	-0.854324	0.76306	1
REACTOME_EICOSANOID_LIGAND_BINDING_RECEPTORS	7	-0.367006	-0.853264	0.629237	1
REACTOME_NONSENSE_MEDIATED_DECAY_ENHANCED_BY_THE_EXON_JUNCTION_COMPLEX	63	-0.208732	-0.853145	0.772222	1
ST_GRANULE_CELL_SURVIVAL_PATHWAY	22	-0.261067	-0.851163	0.669246	1
REACTOME_SIGNALING_BY_PDGF	70	-0.203037	-0.850871	0.744939	1
REACTOME_SIGNALING_BY_WNT	54	-0.210691	-0.850372	0.740286	1
PID_ERBB1_INTERNALIZATION_PATHWAY	32	-0.241082	-0.84942	0.701195	1
REACTOME_REGULATION_OF_APOPTOSIS	46	-0.222455	-0.849387	0.728814	1
REACTOME_REGULATION_OF_MRNA_STABILITY_BY_PROTEINS_THAT_BIND_AU_RICH_ELEMENTS	69	-0.202275	-0.847499	0.75619	1
BIOCARTA_MONOCYTE_PATHWAY	9	-0.333062	-0.844896	0.654737	1
SIG_PIP3_SIGNALING_IN_B_LYMPHOCYTES	29	-0.247339	-0.844893	0.679688	1
PID_FAS_PATHWAY	32	-0.236986	-0.841914	0.698292	1
PID_ECADHERIN_NASCENT_AJ_PATHWAY	33	-0.231623	-0.841891	0.715706	1
REACTOME_TELOMERE_MAINTENANCE	36	-0.232688	-0.840138	0.717647	1
PID_VEGFR1_PATHWAY	20	-0.268385	-0.839622	0.706215	1
REACTOME_CLASS_B_2_SECRETIN_FAMILY_RECEPTORS	25	-0.248148	-0.838454	0.736111	1
KEGG_PANTOTHENATE_AND_COA_BIOSYNTHESIS	9	-0.338767	-0.835629	0.691358	1
BIOCARTA_LYM_PATHWAY	9	-0.34645	-0.834805	0.685149	1
ST_DIFFERENTIATION_PATHWAY_IN_PC12_CELLS	32	-0.235236	-0.8339	0.704062	1
REACTOME_PECAM1_INTERACTIONS	7	-0.369289	-0.832587	0.671287	1
REACTOME_SEMA4D_IN_SEMAPHORIN_SIGNALING	18	-0.277317	-0.831743	0.690141	1
REACTOME_CHEMOKINE_RECEPTORS_BIND_CHEMOKINES	21	-0.261408	-0.831291	0.69305	1
BIOCARTA_TOLL_PATHWAY	30	-0.235967	-0.831209	0.734774	1
KEGG_AMINOACYL_TRNA_BIOSYNTHESIS	39	-0.219462	-0.830385	0.741414	1
KEGG_DILATED_CARDIOMYOPATHY	34	-0.230955	-0.830173	0.748963	1
REACTOME_SIGNALING_BY_FGFR1_FUSION_MUTANTS	16	-0.281669	-0.829335	0.689516	1
PID_IL2_STAT5_PATHWAY	22	-0.261568	-0.829272	0.69703	1
PID_ARF6_PATHWAY	23	-0.25239	-0.827233	0.718623	1
BIOCARTA_INTEGRIN_PATHWAY	31	-0.237738	-0.825142	0.743295	1
REACTOME_GLOBAL_GENOMIC_NER_GG_NER	30	-0.239481	-0.824078	0.75	1
REACTOME_PRE_NOTCH_PROCESSING_IN_GOLGI	13	-0.292809	-0.823674	0.726916	1
PID_NETRIN_PATHWAY	22	-0.252636	-0.823434	0.75	1
KEGG_PURINE_METABOLISM	104	-0.181013	-0.823324	0.840996	1
REACTOME_KINESINS	9	-0.326185	-0.823003	0.695473	1
HALLMARK_APICAL_SURFACE	20	-0.259457	-0.819328	0.738614	1
REACTOME_REGULATION_OF_AMPK_ACTIVITY_VIA_LKB1	12	-0.300772	-0.819275	0.712644	1
KEGG_FATTY_ACID_METABOLISM	27	-0.239467	-0.818844	0.732535	1
BIOCARTA_CREB_PATHWAY	22	-0.252324	-0.815457	0.720978	1
KEGG_AXON_GUIDANCE	61	-0.199981	-0.814224	0.790875	1
KEGG_NEUROTROPHIN_SIGNALING_PATHWAY	95	-0.181439	-0.813263	0.837945	1
REACTOME_NUCLEOTIDE_EXCISION_REPAIR	45	-0.206735	-0.810559	0.817444	1
PID_AR_PATHWAY	44	-0.212996	-0.810165	0.784615	1
PID_ANTHRAX_PATHWAY	14	-0.286283	-0.808385	0.732793	1
REACTOME_HYALURONAN_UPTAKE_AND_DEGRADATION	5	-0.392313	-0.807537	0.700201	1
BIOCARTA_LAIR_PATHWAY	9	-0.322059	-0.807535	0.705993	1
PID_PDGFRB_PATHWAY	106	-0.177308	-0.806826	0.869565	1
KEGG_GLYCEROLIPID_METABOLISM	32	-0.224812	-0.804297	0.768612	1
ST_PHOSPHOINOSITIDE_3_KINASE_PATHWAY	29	-0.228567	-0.803686	0.781496	1
REACTOME_ION_CHANNEL_TRANSPORT	15	-0.272331	-0.802698	0.720648	1
REACTOME_CS_DS_DEGRADATION	6	-0.372857	-0.802269	0.701219	1
REACTOME_PYRIMIDINE_METABOLISM	13	-0.288343	-0.799786	0.713992	1
ST_INTERFERON_GAMMA_PATHWAY	6	-0.365175	-0.798924	0.726166	1
REACTOME_ACYL_CHAIN_REMODELLING_OF_PE	9	-0.319767	-0.798221	0.735234	1
REACTOME_PYRUVATE_METABOLISM_AND_CITRIC_ACID_TCA_CYCLE	36	-0.220715	-0.793565	0.788214	1
REACTOME_METABOLISM_OF_PORPHYRINS	13	-0.289182	-0.793323	0.733467	1
ST_JAK_STAT_PATHWAY	5	-0.382873	-0.793322	0.735238	1
REACTOME_CELL_DEATH_SIGNALLING_VIA_NRAGE_NRIF_AND_NADE	40	-0.211669	-0.79302	0.836	1
REACTOME_SIGNALING_BY_FGFR_MUTANTS	23	-0.245175	-0.791058	0.786517	1
ST_P38_MAPK_PATHWAY	29	-0.223937	-0.790836	0.777559	1
PID_ERB_GENOMIC_PATHWAY	11	-0.298571	-0.790378	0.742126	1
REACTOME_TRANSMISSION_ACROSS_CHEMICAL_SYNAPSES	70	-0.185932	-0.790318	0.88189	1
KEGG_CITRATE_CYCLE_TCA_CYCLE	26	-0.234448	-0.788648	0.764113	1
REACTOME_INITIAL_TRIGGERING_OF_COMPLEMENT	6	-0.365512	-0.788378	0.719057	1
REACTOME_LOSS_OF_NLP_FROM_MITOTIC_CENTROSOMES	37	-0.218039	-0.787162	0.808421	1
REACTOME_ANTIGEN_ACTIVATES_B_CELL_RECEPTOR_LEADING_TO_GENERATION_OF_SECOND_MESSENGERS	27	-0.234934	-0.787117	0.800745	1
KEGG_VEGF_SIGNALING_PATHWAY	47	-0.203726	-0.785571	0.826176	1
PID_ARF_3PATHWAY	18	-0.259698	-0.785346	0.807377	1
KEGG_ERBB_SIGNALING_PATHWAY	60	-0.189066	-0.783481	0.872255	1
REACTOME_SIGNALING_BY_HIPPO	12	-0.287815	-0.783114	0.756813	1
PID_P38_ALPHA_BETA_PATHWAY	23	-0.243094	-0.780808	0.797938	1
BIOCARTA_PTDINS_PATHWAY	22	-0.239396	-0.779315	0.817073	1
HALLMARK_CHOLESTEROL_HOMEOSTASIS	56	-0.190278	-0.778157	0.863894	1
REACTOME_FORMATION_OF_THE_TERNARY_COMPLEX_AND_SUBSEQUENTLY_THE_43S_COMPLEX	33	-0.216624	-0.776344	0.821705	1
REACTOME_ORGANIC_CATION_ANION_ZWITTERION_TRANSPORT	6	-0.355437	-0.773898	0.774	1
BIOCARTA_CALCINEURIN_PATHWAY	16	-0.258156	-0.773534	0.759674	1
PID_HDAC_CLASSII_PATHWAY	27	-0.22714	-0.773419	0.803571	1
PID_AURORA_B_PATHWAY	21	-0.241125	-0.772683	0.788119	1
REACTOME_TRAF6_MEDIATED_INDUCTION_OF_NFKB_AND_MAP_KINASES_UPON_TLR7_8_OR_9_ACTIVATION	61	-0.186096	-0.77107	0.868476	1
REACTOME_TRIF_MEDIATED_TLR3_SIGNALING	60	-0.191203	-0.769868	0.879518	1
PID_WNT_SIGNALING_PATHWAY	8	-0.315798	-0.768597	0.76494	1
KEGG_ENDOCYTOSIS	122	-0.164003	-0.766407	0.926782	1
REACTOME_ACTIVATED_TLR4_SIGNALLING	76	-0.177362	-0.76319	0.909627	1
REACTOME_METABOLISM_OF_RNA	187	-0.155259	-0.761624	0.977819	1
KEGG_VASCULAR_SMOOTH_MUSCLE_CONTRACTION	62	-0.185006	-0.759714	0.904082	1
REACTOME_TCA_CYCLE_AND_RESPIRATORY_ELECTRON_TRANSPORT	101	-0.170982	-0.758142	0.953096	1
REACTOME_PKB_MEDIATED_EVENTS	24	-0.227448	-0.7579	0.837891	1
PID_IGF1_PATHWAY	25	-0.228358	-0.757095	0.823062	1
REACTOME_A_TETRASACCHARIDE_LINKER_SEQUENCE_IS_REQUIRED_FOR_GAG_SYNTHESIS	14	-0.270311	-0.756201	0.789784	1
SA_REG_CASCADE_OF_CYCLIN_EXPR	6	-0.341158	-0.755168	0.769841	1
REACTOME_MUSCLE_CONTRACTION	18	-0.250149	-0.754676	0.786408	1
BIOCARTA_KERATINOCYTE_PATHWAY	39	-0.202453	-0.75462	0.856851	1
KEGG_ALDOSTERONE_REGULATED_SODIUM_REABSORPTION	23	-0.231197	-0.753538	0.829126	1
BIOCARTA_GPCR_PATHWAY	26	-0.221523	-0.752258	0.803089	1
REACTOME_MEIOTIC_SYNAPSIS	28	-0.219262	-0.751487	0.853175	1
KEGG_ALZHEIMERS_DISEASE	114	-0.163233	-0.74891	0.960552	1
BIOCARTA_EPO_PATHWAY	17	-0.24531	-0.745173	0.84435	1
REACTOME_PHASE_II_CONJUGATION	31	-0.209147	-0.742852	0.869823	1
REACTOME_MAPK_TARGETS_NUCLEAR_EVENTS_MEDIATED_BY_MAP_KINASES	27	-0.212875	-0.742269	0.846602	1
KEGG_GLUTATHIONE_METABOLISM	34	-0.204805	-0.741944	0.881453	1
KEGG_STEROID_HORMONE_BIOSYNTHESIS	9	-0.298475	-0.741245	0.779762	1
BIOCARTA_TALL1_PATHWAY	10	-0.285566	-0.739518	0.797357	1
REACTOME_CDK_MEDIATED_PHOSPHORYLATION_AND_REMOVAL_OF_CDC6	39	-0.199532	-0.737241	0.897143	1
KEGG_ALANINE_ASPARTATE_AND_GLUTAMATE_METABOLISM	17	-0.246335	-0.735524	0.822	1
REACTOME_REMOVAL_OF_THE_FLAP_INTERMEDIATE_FROM_THE_C_STRAND	9	-0.293824	-0.734301	0.788168	1
REACTOME_EGFR_DOWNREGULATION	19	-0.239084	-0.733043	0.843943	1
REACTOME_SYNTHESIS_OF_VERY_LONG_CHAIN_FATTY_ACYL_COAS	9	-0.296409	-0.730364	0.832347	1
PID_TELOMERASE_PATHWAY	53	-0.181745	-0.729072	0.90566	1
REACTOME_REGULATION_OF_INSULIN_SECRETION_BY_ACETYLCHOLINE	7	-0.31664	-0.728794	0.838461	1
ST_G_ALPHA_I_PATHWAY	21	-0.228717	-0.728638	0.871094	1
BIOCARTA_IL1R_PATHWAY	23	-0.22494	-0.728531	0.836614	1
REACTOME_MAP_KINASE_ACTIVATION_IN_TLR_CASCADE	42	-0.191531	-0.728137	0.917939	1
REACTOME_IMMUNOREGULATORY_INTERACTIONS_BETWEEN_A_LYMPHOID_AND_A_NON_LYMPHOID_CELL	37	-0.198013	-0.727824	0.894837	1
KEGG_TOLL_LIKE_RECEPTOR_SIGNALING_PATHWAY	69	-0.175595	-0.727679	0.941288	1
KEGG_PENTOSE_PHOSPHATE_PATHWAY	22	-0.223146	-0.725677	0.865191	1
KEGG_TASTE_TRANSDUCTION	9	-0.298293	-0.725267	0.832998	1
BIOCARTA_CERAMIDE_PATHWAY	20	-0.23325	-0.724277	0.853659	1
REACTOME_MITOCHONDRIAL_PROTEIN_IMPORT	38	-0.191358	-0.72255	0.890838	1
REACTOME_CDT1_ASSOCIATION_WITH_THE_CDC6_ORC_ORIGIN_COMPLEX	40	-0.197007	-0.722167	0.901487	1
KEGG_NOD_LIKE_RECEPTOR_SIGNALING_PATHWAY	46	-0.191247	-0.721882	0.914449	1
PID_P38_GAMMA_DELTA_PATHWAY	7	-0.314985	-0.720792	0.805907	1
REACTOME_SIGNALING_BY_CONSTITUTIVELY_ACTIVE_EGFR	13	-0.26197	-0.719768	0.859406	1
REACTOME_SEMAPHORIN_INTERACTIONS	37	-0.197587	-0.719359	0.905138	1
REACTOME_PTM_GAMMA_CARBOXYLATION_HYPUSINE_FORMATION_AND_ARYLSULFATASE_ACTIVATION	14	-0.250447	-0.719052	0.853801	1
ST_INTERLEUKIN_4_PATHWAY	18	-0.233909	-0.718759	0.84879	1
REACTOME_ACTIVATION_OF_THE_PRE_REPLICATIVE_COMPLEX	16	-0.240711	-0.716581	0.863727	1
BIOCARTA_GH_PATHWAY	21	-0.224087	-0.714302	0.879852	1
KEGG_GLYCEROPHOSPHOLIPID_METABOLISM	46	-0.184343	-0.71412	0.930097	1
BIOCARTA_KREB_PATHWAY	8	-0.294141	-0.713188	0.83871	1
REACTOME_NFKB_AND_MAP_KINASES_ACTIVATION_MEDIATED_BY_TLR4_SIGNALING_REPERTOIRE	57	-0.178343	-0.711839	0.943907	1
REACTOME_SULFUR_AMINO_ACID_METABOLISM	19	-0.225576	-0.706884	0.886905	1
REACTOME_THE_NLRP3_INFLAMMASOME	9	-0.286809	-0.701442	0.855626	1
REACTOME_PROTEOLYTIC_CLEAVAGE_OF_SNARE_COMPLEX_PROTEINS	14	-0.245441	-0.700729	0.896341	1
WNT_SIGNALING	41	-0.185781	-0.697658	0.907631	1
REACTOME_INTERACTION_BETWEEN_L1_AND_ANKYRINS	5	-0.337297	-0.695633	0.836864	1
BIOCARTA_NKCELLS_PATHWAY	15	-0.237439	-0.693344	0.87451	1
BIOCARTA_ETS_PATHWAY	14	-0.243341	-0.692139	0.863821	1
BIOCARTA_EGFR_SMRTE_PATHWAY	7	-0.298101	-0.690527	0.863724	1
REACTOME_MITOCHONDRIAL_FATTY_ACID_BETA_OXIDATION	12	-0.253542	-0.690477	0.860511	1
REACTOME_BOTULINUM_NEUROTOXICITY	14	-0.245441	-0.688795	0.893224	1
REACTOME_SEMA3A_PAK_DEPENDENT_AXON_REPULSION	8	-0.286285	-0.687683	0.859961	1
PID_PRL_SIGNALING_EVENTS_PATHWAY	18	-0.224419	-0.685747	0.898204	1
BIOCARTA_G1_PATHWAY	18	-0.223943	-0.685306	0.881423	1
REACTOME_NEURONAL_SYSTEM	105	-0.151914	-0.685009	0.990619	1
REACTOME_PROCESSIVE_SYNTHESIS_ON_THE_LAGGING_STRAND	14	-0.238377	-0.683495	0.886497	1
REACTOME_RECEPTOR_LIGAND_BINDING_INITIATES_THE_SECOND_PROTEOLYTIC_CLEAVAGE_OF_NOTCH_RECEPTOR	6	-0.308224	-0.682905	0.860735	1
KEGG_OTHER_GLYCAN_DEGRADATION	11	-0.263199	-0.682508	0.857143	0.999283
BIOCARTA_MEF2D_PATHWAY	16	-0.235614	-0.680828	0.90303	0.998988
BIOCARTA_IL3_PATHWAY	13	-0.239607	-0.677929	0.907631	0.999671
PID_ATM_PATHWAY	32	-0.188538	-0.677355	0.92963	0.998227
REACTOME_ELEVATION_OF_CYTOSOLIC_CA2_LEVELS	5	-0.32255	-0.677294	0.844182	0.996358
PID_LIS1_PATHWAY	21	-0.217245	-0.6765	0.900181	0.995154
KEGG_PROTEIN_EXPORT	17	-0.225413	-0.673416	0.901575	0.99597
PID_PLK1_PATHWAY	25	-0.206189	-0.67323	0.916981	0.994228
ST_GAQ_PATHWAY	21	-0.211613	-0.672134	0.922156	0.993246
KEGG_GLYCOSYLPHOSPHATIDYLINOSITOL_GPI_ANCHOR_BIOSYNTHESIS	21	-0.210585	-0.671196	0.91502	0.992164
REACTOME_SIGNALING_BY_FGFR1_MUTANTS	17	-0.222077	-0.669675	0.923695	0.991553
ST_STAT3_PATHWAY	7	-0.287081	-0.66916	0.867886	0.990099
BIOCARTA_CFTR_PATHWAY	7	-0.290138	-0.666498	0.891013	0.990418
BIOCARTA_MAL_PATHWAY	16	-0.228551	-0.662295	0.900778	0.991988
NABA_BASEMENT_MEMBRANES	5	-0.316292	-0.660237	0.882591	0.991752
PID_FOXM1_PATHWAY	17	-0.216418	-0.659086	0.917808	0.990695
BIOCARTA_ACH_PATHWAY	12	-0.242952	-0.655485	0.9	0.991649
REACTOME_NEF_MEDIATES_DOWN_MODULATION_OF_CELL_SURFACE_RECEPTORS_BY_RECRUITING_THEM_TO_CLATHRIN_ADAPTERS	15	-0.225282	-0.648309	0.904192	0.994891
REACTOME_GABA_B_RECEPTOR_ACTIVATION	17	-0.217258	-0.647884	0.920732	0.993291
PID_EPHA_FWDPATHWAY	17	-0.218203	-0.647743	0.91791	0.991535
KEGG_MTOR_SIGNALING_PATHWAY	39	-0.175064	-0.646334	0.957661	0.990716
BIOCARTA_IL10_PATHWAY	15	-0.225953	-0.645684	0.917671	0.989333
REACTOME_CTNNB1_PHOSPHORYLATION_CASCADE	14	-0.229339	-0.639657	0.92057	0.991486
NABA_PROTEOGLYCANS	6	-0.288539	-0.638574	0.88978	0.99035
REACTOME_O_LINKED_GLYCOSYLATION_OF_MUCINS	23	-0.194648	-0.637121	0.93763	0.989465
REACTOME_OTHER_SEMAPHORIN_INTERACTIONS	6	-0.291286	-0.636054	0.899598	0.988332
REACTOME_ACYL_CHAIN_REMODELLING_OF_PC	10	-0.240282	-0.633909	0.905812	0.98789
REACTOME_ASSOCIATION_OF_LICENSING_FACTORS_WITH_THE_PRE_REPLICATIVE_COMPLEX	5	-0.311616	-0.628475	0.89662	0.989429
BIOCARTA_CCR5_PATHWAY	14	-0.221288	-0.623815	0.935922	0.990428
REACTOME_GLYCEROPHOSPHOLIPID_BIOSYNTHESIS	52	-0.15891	-0.623046	0.979167	0.989059
REACTOME_NOD1_2_SIGNALING_PATHWAY	24	-0.187517	-0.61599	0.953216	0.991183
REACTOME_AMINE_COMPOUND_SLC_TRANSPORTERS	7	-0.269825	-0.612383	0.925703	0.991315
REACTOME_EXTENSION_OF_TELOMERES	22	-0.187973	-0.597235	0.968442	0.996934
KEGG_HEMATOPOIETIC_CELL_LINEAGE	48	-0.152881	-0.591768	0.991786	0.997559
REACTOME_PLATELET_CALCIUM_HOMEOSTASIS	8	-0.244293	-0.584676	0.955882	0.998719
REACTOME_REPAIR_SYNTHESIS_FOR_GAP_FILLING_BY_DNA_POL_IN_TC_NER	13	-0.207166	-0.570224	0.962151	1
REACTOME_RESPIRATORY_ELECTRON_TRANSPORT_ATP_SYNTHESIS_BY_CHEMIOSMOTIC_COUPLING_AND_HEAT_PRODUCTION_BY_UNCOUPLING_PROTEINS_	69	-0.137439	-0.570132	1	1
REACTOME_FORMATION_OF_FIBRIN_CLOT_CLOTTING_CASCADE	12	-0.204687	-0.557414	0.969524	1
REACTOME_SLBP_DEPENDENT_PROCESSING_OF_REPLICATION_DEPENDENT_HISTONE_PRE_MRNAS	8	-0.231476	-0.556287	0.961066	1
REACTOME_MRNA_DECAY_BY_5_TO_3_EXORIBONUCLEASE	13	-0.205304	-0.555741	0.969636	1
REACTOME_THE_ACTIVATION_OF_ARYLSULFATASES	6	-0.257591	-0.555412	0.96473	0.998474
REACTOME_CHYLOMICRON_MEDIATED_LIPID_TRANSPORT	5	-0.272537	-0.555144	0.945455	0.996739
REACTOME_EXTRINSIC_PATHWAY_FOR_APOPTOSIS	11	-0.204887	-0.548096	0.968	0.996954
REACTOME_PROCESSING_OF_CAPPED_INTRONLESS_PRE_MRNA	19	-0.176331	-0.547375	0.977733	0.995364
REACTOME_LAGGING_STRAND_SYNTHESIS	18	-0.178541	-0.54405	0.974409	0.994457
PID_WNT_NONCANONICAL_PATHWAY	21	-0.171228	-0.543717	0.991886	0.992757
REACTOME_PURINE_RIBONUCLEOSIDE_MONOPHOSPHATE_BIOSYNTHESIS	11	-0.201586	-0.5382	0.973333	0.992395
REACTOME_RNA_POL_I_PROMOTER_OPENING	14	-0.185744	-0.533548	0.984586	0.991695
REACTOME_POTASSIUM_CHANNELS	31	-0.151993	-0.530683	0.998066	0.990521
REACTOME_REGULATED_PROTEOLYSIS_OF_P75NTR	8	-0.18978	-0.456519	0.99375	0.999176
REACTOME_TAK1_ACTIVATES_NFKB_BY_PHOSPHORYLATION_AND_ACTIVATION_OF_IKKS_COMPLEX	17	-0.146722	-0.444729	0.996055	0.998131

## Sheet: FOS_AHI_pos
Pathway_name	Gene_number	Positive_enrichment_score	Negative_enrichment_score	P-value	FDR_q-value
HALLMARK_HEME_METABOLISM	135	0.472752	2.30333	0	0.00100353
KEGG_BASAL_CELL_CARCINOMA	17	0.64463	1.99824	0.00221239	0.126848
BIOCARTA_AHSP_PATHWAY	10	0.753442	1.99507	0.00215517	0.0871134
REACTOME_TRANSPORT_OF_INORGANIC_CATIONS_ANIONS_AND_AMINO_ACIDS_OLIGOPEPTIDES	38	0.517739	1.96391	0	0.0942357
REACTOME_AMINO_ACID_TRANSPORT_ACROSS_THE_PLASMA_MEMBRANE	15	0.656499	1.96074	0	0.0778966
REACTOME_FORMATION_OF_THE_TERNARY_COMPLEX_AND_SUBSEQUENTLY_THE_43S_COMPLEX	33	0.51888	1.90026	0.00209205	0.134103
REACTOME_AMINO_ACID_AND_OLIGOPEPTIDE_SLC_TRANSPORTERS	20	0.585034	1.85329	0.00843882	0.190058
REACTOME_RNA_POL_III_CHAIN_ELONGATION	15	0.622919	1.83074	0.00655022	0.207633
KEGG_GLYCOSPHINGOLIPID_BIOSYNTHESIS_GANGLIO_SERIES	10	0.695976	1.82344	0.00829876	0.199416
REACTOME_PURINE_SALVAGE	10	0.694565	1.80796	0.004329	0.210001
REACTOME_ACTIVATION_OF_THE_MRNA_UPON_BINDING_OF_THE_CAP_BINDING_COMPLEX_AND_EIFS_AND_SUBSEQUENT_BINDING_TO_43S	40	0.47624	1.79813	0	0.211401
REACTOME_RESPIRATORY_ELECTRON_TRANSPORT_ATP_SYNTHESIS_BY_CHEMIOSMOTIC_COUPLING_AND_HEAT_PRODUCTION_BY_UNCOUPLING_PROTEINS_	69	0.423437	1.79415	0	0.201549
REACTOME_INFLUENZA_VIRAL_RNA_TRANSCRIPTION_AND_REPLICATION	62	0.413606	1.73558	0.00238095	0.316311
SA_PROGRAMMED_CELL_DEATH	10	0.659588	1.72827	0.0106157	0.314328
REACTOME_RNA_POL_III_TRANSCRIPTION_INITIATION_FROM_TYPE_2_PROMOTER	20	0.537612	1.72003	0	0.3157
REACTOME_3_UTR_MEDIATED_TRANSLATIONAL_REGULATION	64	0.40197	1.71145	0.00235294	0.318515
PID_TCR_RAS_PATHWAY	13	0.594939	1.69701	0.0130435	0.336463
PID_WNT_SIGNALING_PATHWAY	8	0.693329	1.68736	0.0219298	0.344684
KEGG_GLYCOSPHINGOLIPID_BIOSYNTHESIS_GLOBO_SERIES	6	0.765328	1.68319	0.00652174	0.337973
REACTOME_SIGNAL_TRANSDUCTION_BY_L1	27	0.498629	1.67661	0.00913242	0.339729
KEGG_UBIQUITIN_MEDIATED_PROTEOLYSIS	109	0.350222	1.67281	0.00238663	0.333287
REACTOME_PEPTIDE_CHAIN_ELONGATION	47	0.416944	1.629	0.00932401	0.454676
REACTOME_RESPIRATORY_ELECTRON_TRANSPORT	56	0.386571	1.60566	0.0155556	0.517697
REACTOME_PURINE_METABOLISM	25	0.468854	1.59264	0.0242291	0.544796
REACTOME_TCA_CYCLE_AND_RESPIRATORY_ELECTRON_TRANSPORT	101	0.341845	1.58513	0	0.551076
KEGG_TGF_BETA_SIGNALING_PATHWAY	45	0.390854	1.57563	0.020316	0.568882
KEGG_PORPHYRIN_AND_CHLOROPHYLL_METABOLISM	21	0.471764	1.57252	0.0297872	0.560674
KEGG_LONG_TERM_DEPRESSION	34	0.425902	1.57104	0.016055	0.545195
REACTOME_RNA_POL_III_TRANSCRIPTION_TERMINATION	17	0.521849	1.57016	0.0251046	0.529985
KEGG_RIBOSOME	48	0.394173	1.5615	0.0117647	0.543646
PID_WNT_CANONICAL_PATHWAY	14	0.548384	1.55646	0.0390456	0.544457
REACTOME_RNA_POL_III_TRANSCRIPTION_INITIATION_FROM_TYPE_3_PROMOTER	24	0.459833	1.554	0.017316	0.536812
REACTOME_TERMINATION_OF_O_GLYCAN_BIOSYNTHESIS	8	0.649987	1.55296	0.0491453	0.524206
BIOCARTA_CDMAC_PATHWAY	15	0.53074	1.54962	0.0280778	0.52017
REACTOME_METABOLISM_OF_PORPHYRINS	13	0.557852	1.54839	0.03125	0.50964
REACTOME_CREB_PHOSPHORYLATION_THROUGH_THE_ACTIVATION_OF_RAS	14	0.533182	1.54651	0.0498915	0.501573
PID_BETA_CATENIN_DEG_PATHWAY	12	0.554293	1.53146	0.0450644	0.538903
BIOCARTA_CXCR4_PATHWAY	19	0.500354	1.52944	0.0356347	0.532441
REACTOME_VIF_MEDIATED_DEGRADATION_OF_APOBEC3G	42	0.392721	1.51893	0.0251716	0.555789
REACTOME_INHIBITION_OF_REPLICATION_INITIATION_OF_DAMAGED_DNA_BY_RB1_E2F1	11	0.568115	1.51848	0.0582121	0.543389
ST_WNT_BETA_CATENIN_PATHWAY	16	0.504844	1.51079	0.0423529	0.556267
REACTOME_G1_PHASE	29	0.428745	1.5077	0.0313901	0.553619
REACTOME_RAF_MAP_KINASE_CASCADE	9	0.60619	1.50302	0.0689655	0.55694
SA_B_CELL_RECEPTOR_COMPLEXES	21	0.452439	1.50062	0.0362473	0.552128
REACTOME_TRAFFICKING_OF_GLUR2_CONTAINING_AMPA_RECEPTORS	9	0.599245	1.50049	0.0626398	0.540121
REACTOME_ERK_MAPK_TARGETS	19	0.474324	1.49985	0.0381356	0.530319
BIOCARTA_CHEMICAL_PATHWAY	22	0.448812	1.49407	0.0554273	0.538731
KEGG_ALZHEIMERS_DISEASE	114	0.316172	1.49025	0.00735294	0.541014
KEGG_LONG_TERM_POTENTIATION	42	0.383417	1.47523	0.0362812	0.58029
BIOCARTA_CCR3_PATHWAY	17	0.487896	1.46559	0.0759219	0.602642
REACTOME_FORMATION_OF_ATP_BY_CHEMIOSMOTIC_COUPLING	12	0.53256	1.46245	0.06639	0.602511
PID_FOXO_PATHWAY	43	0.375954	1.44456	0.0465632	0.657729
REACTOME_ERKS_ARE_INACTIVATED	11	0.542152	1.44024	0.0916667	0.661952
REACTOME_MITOCHONDRIAL_PROTEIN_IMPORT	38	0.377459	1.4394	0.0489978	0.652892
BIOCARTA_P27_PATHWAY	11	0.522539	1.43764	0.0769231	0.647693
ST_DIFFERENTIATION_PATHWAY_IN_PC12_CELLS	32	0.393581	1.43746	0.044586	0.636994
REACTOME_MICRORNA_MIRNA_BIOGENESIS	21	0.445334	1.42987	0.0778032	0.652828
REACTOME_RECYCLING_PATHWAY_OF_L1	20	0.440217	1.42774	0.0778947	0.6494
PID_P53_REGULATION_PATHWAY	52	0.344004	1.42585	0.0288248	0.645461
KEGG_OXIDATIVE_PHOSPHORYLATION	88	0.322529	1.42558	0.0276382	0.635814
KEGG_PYRIMIDINE_METABOLISM	74	0.322857	1.42043	0.0186916	0.643678
REACTOME_PTM_GAMMA_CARBOXYLATION_HYPUSINE_FORMATION_AND_ARYLSULFATASE_ACTIVATION	14	0.486805	1.41985	0.0838852	0.635196
REACTOME_TRAFFICKING_OF_AMPA_RECEPTORS	13	0.500635	1.41736	0.0767591	0.63366
PID_HDAC_CLASSIII_PATHWAY	21	0.443563	1.41451	0.0674157	0.634341
HALLMARK_OXIDATIVE_PHOSPHORYLATION	174	0.281923	1.41325	0.0152284	0.629405
REACTOME_REGULATORY_RNA_PATHWAYS	23	0.417846	1.41145	0.0649087	0.626343
KEGG_WNT_SIGNALING_PATHWAY	86	0.313451	1.40927	0.0289532	0.62459
BIOCARTA_EIF2_PATHWAY	11	0.517785	1.40089	0.0969977	0.645772
REACTOME_OXYGEN_DEPENDENT_PROLINE_HYDROXYLATION_OF_HYPOXIA_INDUCIBLE_FACTOR_ALPHA	11	0.52001	1.39323	0.10245	0.663013
REACTOME_E2F_MEDIATED_REGULATION_OF_DNA_REPLICATION	15	0.481999	1.39034	0.0831556	0.663653
KEGG_PURINE_METABOLISM	104	0.295754	1.38619	0.0369458	0.66907
REACTOME_ANTIGEN_PROCESSING_UBIQUITINATION_PROTEASOME_DEGRADATION	157	0.279268	1.38504	0.0246305	0.664024
REACTOME_ARMS_MEDIATED_ACTIVATION	12	0.491823	1.38429	0.100213	0.657809
REACTOME_ENDOGENOUS_STEROLS	5	0.656362	1.38256	0.128834	0.655357
REACTOME_PROLONGED_ERK_ACTIVATION_EVENTS	13	0.487366	1.3798	0.113872	0.656665
REACTOME_RAS_ACTIVATION_UOPN_CA2_INFUX_THROUGH_NMDA_RECEPTOR	6	0.629472	1.37857	0.131959	0.652702
BIOCARTA_SKP2E2F_PATHWAY	8	0.570415	1.37693	0.0961924	0.649883
REACTOME_ACTIVATION_OF_THE_AP1_FAMILY_OF_TRANSCRIPTION_FACTORS	8	0.568741	1.37673	0.115139	0.642535
REACTOME_RNA_POL_III_TRANSCRIPTION	30	0.385708	1.37564	0.0740741	0.637987
REACTOME_L1CAM_INTERACTIONS	48	0.346031	1.37434	0.0701357	0.63448
BIOCARTA_MCALPAIN_PATHWAY	14	0.47004	1.37137	0.105485	0.63685
KEGG_MELANOGENESIS	50	0.339807	1.36638	0.0553097	0.646274
BIOCARTA_SPPA_PATHWAY	17	0.4418	1.35767	0.104575	0.668201
REACTOME_TETRAHYDROBIOPTERIN_BH4_SYNTHESIS_RECYCLING_SALVAGE_AND_REGULATION	8	0.550522	1.35729	0.118257	0.661531
REACTOME_ACTIVATION_OF_NMDA_RECEPTOR_UPON_GLUTAMATE_BINDING_AND_POSTSYNAPTIC_EVENTS	16	0.454686	1.35519	0.119101	0.660568
REACTOME_POST_NMDA_RECEPTOR_ACTIVATION_EVENTS	16	0.454686	1.35516	0.113379	0.653043
REACTOME_DOWNSTREAM_SIGNALING_EVENTS_OF_B_CELL_RECEPTOR_BCR	76	0.313719	1.3519	0.0505495	0.656517
REACTOME_SIGNALLING_TO_P38_VIA_RIT_AND_RIN	10	0.526215	1.34836	0.142553	0.660957
HALLMARK_ANGIOGENESIS	15	0.456743	1.34285	0.138636	0.672253
HALLMARK_NOTCH_SIGNALING	22	0.412401	1.33989	0.106472	0.674736
PID_CD8_TCR_DOWNSTREAM_PATHWAY	37	0.354809	1.33633	0.100239	0.679633
REACTOME_SHC_MEDIATED_SIGNALLING	12	0.478056	1.33526	0.139918	0.675986
REACTOME_SRP_DEPENDENT_COTRANSLATIONAL_PROTEIN_TARGETING_TO_MEMBRANE	66	0.315901	1.33512	0.0762125	0.669203
REACTOME_NUCLEOTIDE_EXCISION_REPAIR	45	0.341491	1.33488	0.0823529	0.662949
KEGG_RNA_POLYMERASE	23	0.399886	1.33482	0.13164	0.656123
KEGG_ARACHIDONIC_ACID_METABOLISM	19	0.420898	1.33325	0.123142	0.653988
BIOCARTA_G2_PATHWAY	16	0.43302	1.32757	0.140312	0.6662
PID_AJDISS_2PATHWAY	31	0.371009	1.32634	0.0864979	0.663419
REACTOME_SHC1_EVENTS_IN_EGFR_SIGNALING	12	0.478056	1.3141	0.147844	0.699074
PID_SMAD2_3PATHWAY	15	0.451016	1.31338	0.121681	0.694492
REACTOME_REGULATION_OF_INSULIN_SECRETION_BY_ACETYLCHOLINE	7	0.563324	1.31302	0.184685	0.688844
BIOCARTA_CDK5_PATHWAY	9	0.520834	1.31251	0.153348	0.683577
REACTOME_REGULATION_OF_HYPOXIA_INDUCIBLE_FACTOR_HIF_BY_OXYGEN	16	0.438195	1.31122	0.134831	0.681036
BIOCARTA_GPCR_PATHWAY	26	0.378625	1.30923	0.117137	0.681548
BIOCARTA_PYK2_PATHWAY	26	0.381884	1.30815	0.114967	0.678633
KEGG_STEROID_BIOSYNTHESIS	11	0.484618	1.30796	0.14561	0.67274
REACTOME_SOS_MEDIATED_SIGNALLING	12	0.467336	1.30565	0.14375	0.673938
SA_REG_CASCADE_OF_CYCLIN_EXPR	6	0.595355	1.30308	0.179959	0.676095
REACTOME_NEUROTRANSMITTER_RELEASE_CYCLE	9	0.51815	1.29926	0.154959	0.682297
REACTOME_MAPK_TARGETS_NUCLEAR_EVENTS_MEDIATED_BY_MAP_KINASES	27	0.373738	1.29896	0.12357	0.677129
REACTOME_INFLUENZA_LIFE_CYCLE	91	0.289986	1.29751	0.0645161	0.675707
REACTOME_PACKAGING_OF_TELOMERE_ENDS	14	0.445883	1.29497	0.160173	0.677678
REACTOME_APOPTOSIS	112	0.276452	1.29452	0.0613333	0.673252
REACTOME_SIGNALING_BY_NODAL	9	0.513043	1.29171	0.177966	0.676662
REACTOME_REGULATION_OF_MITOTIC_CELL_CYCLE	58	0.311305	1.29132	0.09447	0.672059
PID_ATF2_PATHWAY	34	0.352269	1.28998	0.11954	0.670654
REACTOME_GABA_SYNTHESIS_RELEASE_REUPTAKE_AND_DEGRADATION	5	0.636489	1.28259	0.198758	0.688797
WNT_SIGNALING	41	0.334379	1.2803	0.122768	0.690476
REACTOME_GRB2_EVENTS_IN_ERBB2_SIGNALING	13	0.449783	1.27917	0.15812	0.688262
REACTOME_FRS2_MEDIATED_CASCADE	16	0.421933	1.2771	0.163522	0.689454
KEGG_PARKINSONS_DISEASE	86	0.283381	1.27155	0.0637755	0.701983
BIOCARTA_BCR_PATHWAY	30	0.356232	1.27153	0.131915	0.696283
KEGG_BLADDER_CANCER	28	0.359887	1.27034	0.15368	0.694748
BIOCARTA_BARRESTIN_SRC_PATHWAY	12	0.468024	1.26743	0.182844	0.698294
KEGG_CARDIAC_MUSCLE_CONTRACTION	29	0.351776	1.26553	0.153846	0.699301
PID_MTOR_4PATHWAY	59	0.303626	1.26447	0.0974478	0.697223
KEGG_FOLATE_BIOSYNTHESIS	7	0.537104	1.2603	0.201327	0.705131
PID_S1P_S1P4_PATHWAY	10	0.480283	1.25711	0.184855	0.70944
REACTOME_RNA_POL_I_RNA_POL_III_AND_MITOCHONDRIAL_TRANSCRIPTION	64	0.298857	1.25631	0.107623	0.706518
REACTOME_SLC_MEDIATED_TRANSMEMBRANE_TRANSPORT	120	0.264758	1.25473	0.0712589	0.706372
KEGG_HUNTINGTONS_DISEASE	131	0.259868	1.25414	0.0798005	0.702804
BIOCARTA_RACCYCD_PATHWAY	24	0.37161	1.25316	0.174442	0.700804
REACTOME_ACTIVATION_OF_NF_KAPPAB_IN_B_CELLS	54	0.30912	1.24859	0.128603	0.710773
BIOCARTA_CCR5_PATHWAY	14	0.430273	1.24746	0.204301	0.708962
REACTOME_NUCLEAR_EVENTS_KINASE_AND_TRANSCRIPTION_FACTOR_ACTIVATION	22	0.384115	1.24458	0.176344	0.713209
REACTOME_GENERIC_TRANSCRIPTION_PATHWAY	216	0.241675	1.24185	0.0528967	0.716647
PID_S1P_S1P3_PATHWAY	18	0.393896	1.24181	0.190171	0.711529
REACTOME_MEMBRANE_BINDING_AND_TARGETTING_OF_GAG_PROTEINS	7	0.542522	1.23844	0.209256	0.717366
REACTOME_MITOTIC_G1_G1_S_PHASES	92	0.271922	1.23505	0.101415	0.723044
REACTOME_CROSS_PRESENTATION_OF_SOLUBLE_EXOGENOUS_ANTIGENS_ENDOSOMES	39	0.324428	1.23427	0.159524	0.720239
REACTOME_CYTOCHROME_P450_ARRANGED_BY_SUBSTRATE_TYPE	10	0.475039	1.23185	0.196687	0.723309
REACTOME_SCF_BETA_TRCP_MEDIATED_DEGRADATION_OF_EMI1	41	0.32344	1.23101	0.148984	0.720795
REACTOME_TRIF_MEDIATED_TLR3_SIGNALING	60	0.296929	1.23094	0.122056	0.715965
REACTOME_P53_INDEPENDENT_G1_S_DNA_DAMAGE_CHECKPOINT	40	0.324159	1.22979	0.160793	0.714692
SIG_CD40PATHWAYMAP	26	0.360893	1.22667	0.175365	0.71968
REACTOME_SIGNALING_BY_WNT	54	0.302496	1.22625	0.154378	0.71588
REACTOME_SHC1_EVENTS_IN_ERBB4_SIGNALING	14	0.429463	1.22578	0.201735	0.7124
REACTOME_RNA_POL_I_TRANSCRIPTION	34	0.32815	1.22508	0.169231	0.709666
ST_PAC1_RECEPTOR_PATHWAY	5	0.57708	1.22278	0.241525	0.712633
REACTOME_METABOLISM_OF_NUCLEOTIDES	49	0.305843	1.22133	0.157658	0.712632
KEGG_PHENYLALANINE_METABOLISM	5	0.585822	1.21916	0.262195	0.714796
BIOCARTA_ARENRF2_PATHWAY	12	0.443666	1.21835	0.213983	0.712723
REACTOME_PROCESSING_OF_INTRONLESS_PRE_MRNAS	13	0.429721	1.2149	0.225225	0.718925
REACTOME_DEVELOPMENTAL_BIOLOGY	203	0.237102	1.21451	0.0677507	0.715482
KEGG_GLYCOSAMINOGLYCAN_BIOSYNTHESIS_KERATAN_SULFATE	12	0.433157	1.20916	0.20935	0.72762
REACTOME_CDK_MEDIATED_PHOSPHORYLATION_AND_REMOVAL_OF_CDC6	39	0.315482	1.20824	0.172557	0.725936
REACTOME_G0_AND_EARLY_G1	13	0.439165	1.20305	0.213508	0.738043
PID_PI3KCI_AKT_PATHWAY	27	0.355429	1.20077	0.21087	0.740633
REACTOME_APOPTOSIS_INDUCED_DNA_FRAGMENTATION	9	0.483202	1.20003	0.230769	0.73836
BIOCARTA_ARAP_PATHWAY	15	0.402232	1.19798	0.260394	0.739904
ST_GRANULE_CELL_SURVIVAL_PATHWAY	22	0.370598	1.19499	0.216336	0.744805
BIOCARTA_RAS_PATHWAY	23	0.356639	1.1934	0.232104	0.745052
KEGG_NUCLEOTIDE_EXCISION_REPAIR	41	0.315188	1.1917	0.187359	0.746016
HALLMARK_SPERMATOGENESIS	51	0.297892	1.19081	0.211137	0.744635
REACTOME_FORMATION_OF_TRANSCRIPTION_COUPLED_NER_TC_NER_REPAIR_COMPLEX	26	0.346477	1.19074	0.196544	0.740338
REACTOME_METABOLISM_OF_PROTEINS	298	0.22035	1.18818	0.0586592	0.744226
REACTOME_REGULATION_OF_ORNITHINE_DECARBOXYLASE_ODC	42	0.306921	1.18442	0.213333	0.752408
REACTOME_PRE_NOTCH_PROCESSING_IN_GOLGI	13	0.423235	1.18414	0.246914	0.748857
REACTOME_NCAM_SIGNALING_FOR_NEURITE_OUT_GROWTH	28	0.34021	1.17937	0.214976	0.760145
BIOCARTA_CLASSIC_PATHWAY	5	0.568041	1.17581	0.293869	0.767172
PID_IL27_PATHWAY	15	0.398019	1.17231	0.258278	0.773845
KEGG_ADHERENS_JUNCTION	42	0.30178	1.17074	0.212054	0.7749
REACTOME_SCFSKP2_MEDIATED_DEGRADATION_OF_P27_P21	43	0.298626	1.17033	0.214286	0.771718
REACTOME_NONSENSE_MEDIATED_DECAY_ENHANCED_BY_THE_EXON_JUNCTION_COMPLEX	63	0.276075	1.16811	0.182957	0.77464
KEGG_CELL_CYCLE	79	0.263414	1.16788	0.193995	0.770942
PID_S1P_S1P2_PATHWAY	17	0.375326	1.16731	0.251111	0.768437
BIOCARTA_MITOCHONDRIA_PATHWAY	20	0.366692	1.16433	0.264108	0.774012
REACTOME_RECEPTOR_LIGAND_BINDING_INITIATES_THE_SECOND_PROTEOLYTIC_CLEAVAGE_OF_NOTCH_RECEPTOR	6	0.531565	1.16422	0.302041	0.770001
ST_ERK1_ERK2_MAPK_PATHWAY	28	0.336099	1.16206	0.248408	0.772438
BIOCARTA_CALCINEURIN_PATHWAY	16	0.387671	1.15902	0.2527	0.777947
KEGG_AXON_GUIDANCE	61	0.279453	1.15842	0.188679	0.775472
REACTOME_TRANSLATION	99	0.253964	1.15837	0.177215	0.771369
REACTOME_ION_CHANNEL_TRANSPORT	15	0.393035	1.15817	0.25641	0.76791
REACTOME_RNA_POL_I_TRANSCRIPTION_INITIATION	20	0.360277	1.15624	0.26824	0.76989
REACTOME_ACTIVATION_OF_BH3_ONLY_PROTEINS	15	0.384861	1.15289	0.256959	0.776085
PID_ALK1_PATHWAY	17	0.383113	1.15171	0.260579	0.775825
REACTOME_SHC_RELATED_EVENTS	13	0.4149	1.15073	0.286624	0.774766
REACTOME_ION_TRANSPORT_BY_P_TYPE_ATPASES	14	0.399651	1.14783	0.248394	0.779568
PID_HIF2PATHWAY	20	0.358134	1.14373	0.26824	0.788734
PID_NFKAPPAB_CANONICAL_PATHWAY	22	0.3539	1.14358	0.254079	0.785076
BIOCARTA_MYOSIN_PATHWAY	19	0.358878	1.14116	0.278146	0.788414
KEGG_SNARE_INTERACTIONS_IN_VESICULAR_TRANSPORT	30	0.317067	1.13428	0.264706	0.806023
REACTOME_SIGNALING_BY_THE_B_CELL_RECEPTOR_BCR	103	0.245838	1.13413	0.208738	0.80228
REACTOME_RETROGRADE_NEUROTROPHIN_SIGNALLING	9	0.449603	1.13307	0.299578	0.801696
BIOCARTA_TFF_PATHWAY	18	0.363862	1.13129	0.293722	0.803461
BIOCARTA_MAL_PATHWAY	16	0.379289	1.13102	0.295011	0.800294
BIOCARTA_AT1R_PATHWAY	28	0.326971	1.12953	0.283517	0.801079
REACTOME_CLASS_I_MHC_MEDIATED_ANTIGEN_PROCESSING_PRESENTATION	184	0.222788	1.12765	0.191327	0.803064
PID_PRL_SIGNALING_EVENTS_PATHWAY	18	0.359772	1.12684	0.292994	0.801679
REACTOME_RIP_MEDIATED_NFKB_ACTIVATION_VIA_DAI	14	0.391589	1.12682	0.290598	0.797744
REACTOME_AUTODEGRADATION_OF_THE_E3_UBIQUITIN_LIGASE_COP1	41	0.294144	1.12637	0.251055	0.795463
KEGG_B_CELL_RECEPTOR_SIGNALING_PATHWAY	61	0.272461	1.12459	0.252315	0.797436
BIOCARTA_PITX2_PATHWAY	11	0.418234	1.12285	0.325328	0.79908
PID_BMP_PATHWAY	21	0.341978	1.12264	0.30064	0.795758
REACTOME_DESTABILIZATION_OF_MRNA_BY_AUF1_HNRNP_D0	40	0.291575	1.12241	0.253247	0.792578
REACTOME_AXON_GUIDANCE	120	0.237791	1.12211	0.23301	0.789703
REACTOME_PYRUVATE_METABOLISM	14	0.386162	1.12201	0.293454	0.786144
REACTOME_PHASE1_FUNCTIONALIZATION_OF_COMPOUNDS	18	0.359116	1.12053	0.275641	0.787494
KEGG_AMYOTROPHIC_LATERAL_SCLEROSIS_ALS	35	0.304139	1.1205	0.261062	0.783794
REACTOME_KERATAN_SULFATE_BIOSYNTHESIS	13	0.399693	1.11722	0.299145	0.790396
BIOCARTA_CELLCYCLE_PATHWAY	15	0.382526	1.11711	0.324435	0.787074
REACTOME_TELOMERE_MAINTENANCE	36	0.303458	1.11665	0.276549	0.784713
REACTOME_MAP_KINASE_ACTIVATION_IN_TLR_CASCADE	42	0.286191	1.11309	0.269048	0.79214
REACTOME_BIOSYNTHESIS_OF_THE_N_GLYCAN_PRECURSOR_DOLICHOL_LIPID_LINKED_OLIGOSACCHARIDE_LLO_AND_TRANSFER_TO_A_NASCENT_PROTEIN	25	0.332732	1.10963	0.297593	0.799086
REACTOME_PRE_NOTCH_TRANSCRIPTION_AND_TRANSLATION	23	0.335705	1.10857	0.294845	0.798677
REACTOME_METABOLISM_OF_AMINO_ACIDS_AND_DERIVATIVES	115	0.232967	1.10831	0.225118	0.79579
REACTOME_THE_ACTIVATION_OF_ARYLSULFATASES	6	0.505284	1.1083	0.377282	0.792154
PID_HNF3A_PATHWAY	25	0.323279	1.10662	0.3	0.793804
REACTOME_PRE_NOTCH_EXPRESSION_AND_PROCESSING	35	0.29857	1.10513	0.295405	0.794909
PID_ALK2_PATHWAY	6	0.508676	1.1051	0.32334	0.79137
PID_NFAT_3PATHWAY	45	0.284041	1.10405	0.309255	0.79106
REACTOME_REGULATION_OF_IFNA_SIGNALING	10	0.415473	1.10088	0.315789	0.79733
HALLMARK_DNA_REPAIR	134	0.228621	1.10051	0.234146	0.794871
BIOCARTA_FCER1_PATHWAY	35	0.297444	1.09618	0.295455	0.805117
PID_ANTHRAX_PATHWAY	14	0.383128	1.09605	0.320988	0.801909
KEGG_GLYCOSYLPHOSPHATIDYLINOSITOL_GPI_ANCHOR_BIOSYNTHESIS	21	0.341974	1.09533	0.354988	0.800652
BIOCARTA_BIOPEPTIDES_PATHWAY	33	0.300351	1.09374	0.337868	0.802299
KEGG_O_GLYCAN_BIOSYNTHESIS	14	0.381424	1.09251	0.343348	0.802625
KEGG_PRION_DISEASES	23	0.330166	1.09169	0.361884	0.801743
PID_DNA_PK_PATHWAY	13	0.387188	1.09051	0.34375	0.801863
REACTOME_AMINE_LIGAND_BINDING_RECEPTORS	5	0.52013	1.08895	0.353191	0.803239
BIOCARTA_GLYCOLYSIS_PATHWAY	6	0.493341	1.08557	0.36383	0.80999
PID_ALPHA_SYNUCLEIN_PATHWAY	23	0.32472	1.08396	0.334081	0.811594
BIOCARTA_IL3_PATHWAY	13	0.389279	1.08211	0.336207	0.814059
REACTOME_NFKB_AND_MAP_KINASES_ACTIVATION_MEDIATED_BY_TLR4_SIGNALING_REPERTOIRE	57	0.262554	1.08195	0.321267	0.811035
REACTOME_SEMA3A_PLEXIN_REPULSION_SIGNALING_BY_INHIBITING_INTEGRIN_ADHESION	8	0.448558	1.08193	0.369198	0.807639
BIOCARTA_SODD_PATHWAY	9	0.425885	1.081	0.342268	0.807054
BIOCARTA_G1_PATHWAY	18	0.34771	1.0805	0.334066	0.805033
PID_SYNDECAN_1_PATHWAY	16	0.355752	1.07981	0.363239	0.803774
PID_RAS_PATHWAY	21	0.335325	1.07895	0.32321	0.803116
REACTOME_ENOS_ACTIVATION_AND_REGULATION	13	0.387591	1.0765	0.35518	0.807304
BIOCARTA_BARR_MAPK_PATHWAY	9	0.422875	1.07631	0.369427	0.804562
REACTOME_TRANSCRIPTION_COUPLED_NER_TC_NER	40	0.282133	1.07611	0.29932	0.80187
BIOCARTA_ETS_PATHWAY	14	0.380045	1.07597	0.351931	0.798981
HALLMARK_ANDROGEN_RESPONSE	71	0.246128	1.07556	0.298405	0.796944
BIOCARTA_EPO_PATHWAY	17	0.359131	1.07477	0.351178	0.79598
PID_ERB_GENOMIC_PATHWAY	11	0.402935	1.07282	0.362903	0.798431
KEGG_ERBB_SIGNALING_PATHWAY	60	0.260134	1.07111	0.340708	0.800223
REACTOME_APC_C_CDH1_MEDIATED_DEGRADATION_OF_CDC20_AND_OTHER_APC_C_CDH1_TARGETED_PROTEINS_IN_LATE_MITOSIS_EARLY_G1	51	0.27042	1.06897	0.316397	0.803245
REACTOME_CDT1_ASSOCIATION_WITH_THE_CDC6_ORC_ORIGIN_COMPLEX	40	0.276866	1.06743	0.333333	0.804753
REACTOME_SIGNALING_BY_ERBB4	54	0.267441	1.06702	0.327511	0.802867
REACTOME_PROLACTIN_RECEPTOR_SIGNALING	8	0.436075	1.06625	0.380645	0.802151
PID_ERBB2_ERBB3_PATHWAY	36	0.28127	1.06331	0.358531	0.807853
PID_ARF6_DOWNSTREAM_PATHWAY	14	0.368414	1.06275	0.353741	0.806431
KEGG_BASAL_TRANSCRIPTION_FACTORS	27	0.297613	1.0623	0.355319	0.804722
KEGG_GNRH_SIGNALING_PATHWAY	61	0.249919	1.0596	0.329466	0.8093
REACTOME_TGF_BETA_RECEPTOR_SIGNALING_ACTIVATES_SMADS	17	0.346866	1.05892	0.387712	0.808158
REACTOME_RNA_POL_I_PROMOTER_OPENING	14	0.369171	1.0581	0.38758	0.807621
KEGG_STEROID_HORMONE_BIOSYNTHESIS	9	0.422936	1.05794	0.385927	0.804985
PID_VEGFR1_PATHWAY	20	0.333841	1.05711	0.361522	0.804348
REACTOME_FORMATION_OF_INCISION_COMPLEX_IN_GG_NER	19	0.340355	1.05596	0.351981	0.804864
REACTOME_NGF_SIGNALLING_VIA_TRKA_FROM_THE_PLASMA_MEMBRANE	96	0.231799	1.05426	0.334951	0.806678
PID_WNT_NONCANONICAL_PATHWAY	21	0.328281	1.05414	0.387324	0.803954
REACTOME_BIOLOGICAL_OXIDATIONS	49	0.263469	1.05357	0.351724	0.802674
REACTOME_DARPP_32_EVENTS	20	0.327551	1.05281	0.370763	0.801879
BIOCARTA_SPRY_PATHWAY	12	0.385566	1.05275	0.393258	0.79905
PID_PS1_PATHWAY	31	0.292948	1.05226	0.383772	0.797485
REACTOME_TRANSCRIPTIONAL_ACTIVITY_OF_SMAD2_SMAD3_SMAD4_HETEROTRIMER	31	0.290225	1.0522	0.377828	0.794693
REACTOME_SIGNALING_BY_TGF_BETA_RECEPTOR_COMPLEX	48	0.267736	1.05203	0.36689	0.792261
KEGG_PATHWAYS_IN_CANCER	181	0.207384	1.04964	0.330882	0.796194
PID_EPHB_FWD_PATHWAY	30	0.289531	1.04843	0.356108	0.796801
REACTOME_APC_C_CDC20_MEDIATED_DEGRADATION_OF_MITOTIC_PROTEINS	51	0.262953	1.0482	0.383592	0.794595
KEGG_THYROID_CANCER	23	0.312339	1.0442	0.379085	0.803029
REACTOME_METABOLISM_OF_MRNA	154	0.213714	1.04401	0.347395	0.80062
REACTOME_INWARDLY_RECTIFYING_K_CHANNELS	11	0.386563	1.03711	0.439271	0.818292
REACTOME_SHC_MEDIATED_CASCADE	10	0.392507	1.0371	0.404255	0.815342
BIOCARTA_LONGEVITY_PATHWAY	10	0.403843	1.03672	0.41087	0.81358
REACTOME_M_G1_TRANSITION	58	0.249991	1.03672	0.386417	0.810654
REACTOME_GLYCOLYSIS	19	0.32709	1.03622	0.396396	0.809188
REACTOME_SIGNALING_BY_SCF_KIT	55	0.250935	1.03615	0.37587	0.806506
KEGG_REGULATION_OF_ACTIN_CYTOSKELETON	119	0.219502	1.03584	0.375303	0.804571
KEGG_NEUROACTIVE_LIGAND_RECEPTOR_INTERACTION	73	0.238855	1.03388	0.396825	0.807443
BIOCARTA_ECM_PATHWAY	21	0.312023	1.03293	0.40249	0.807351
BIOCARTA_CBL_PATHWAY	10	0.396106	1.02813	0.418708	0.817968
REACTOME_INTRINSIC_PATHWAY_FOR_APOPTOSIS	28	0.293994	1.02737	0.4098	0.817312
REACTOME_G1_S_TRANSITION	73	0.237122	1.02655	0.388889	0.816755
REACTOME_NEGATIVE_REGULATORS_OF_RIG_I_MDA5_SIGNALING	28	0.295056	1.02579	0.407489	0.816
REACTOME_TRAF6_MEDIATED_INDUCTION_OF_TAK1_COMPLEX	7	0.442705	1.02443	0.427083	0.817161
REACTOME_POST_TRANSLATIONAL_MODIFICATION_SYNTHESIS_OF_GPI_ANCHORED_PROTEINS	23	0.306322	1.02416	0.403689	0.815131
REACTOME_INHIBITION_OF_VOLTAGE_GATED_CA2_CHANNELS_VIA_GBETA_GAMMA_SUBUNITS	11	0.386563	1.0233	0.421811	0.814874
REACTOME_PEPTIDE_LIGAND_BINDING_RECEPTORS	55	0.24823	1.0216	0.389755	0.817097
REACTOME_NEF_MEDIATES_DOWN_MODULATION_OF_CELL_SURFACE_RECEPTORS_BY_RECRUITING_THEM_TO_CLATHRIN_ADAPTERS	15	0.346011	1.01976	0.432071	0.819666
PID_AVB3_INTEGRIN_PATHWAY	35	0.280952	1.01858	0.419048	0.820205
REACTOME_ACTIVATED_TLR4_SIGNALLING	76	0.234774	1.01836	0.383886	0.818002
REACTOME_G_ALPHA_S_SIGNALLING_EVENTS	41	0.272103	1.01783	0.453303	0.816723
KEGG_RNA_DEGRADATION	49	0.255587	1.0157	0.438799	0.820179
REACTOME_NETRIN1_SIGNALING	20	0.320596	1.01478	0.427918	0.820037
REACTOME_APOPTOTIC_EXECUTION_PHASE	34	0.279649	1.01417	0.440265	0.818937
REACTOME_HOST_INTERACTIONS_OF_HIV_FACTORS	98	0.22079	1.01317	0.397778	0.819042
REACTOME_PROCESSING_OF_CAPPED_INTRONLESS_PRE_MRNA	19	0.325462	1.01264	0.457661	0.817879
BIOCARTA_GH_PATHWAY	21	0.317722	1.01255	0.440171	0.815399
BIOCARTA_VEGF_PATHWAY	25	0.303474	1.01246	0.422535	0.812887
REACTOME_ACTIVATION_OF_IRF3_IRF7_MEDIATED_BY_TBK1_IKK_EPSILON	10	0.390905	1.01007	0.409382	0.816922
PID_ENDOTHELIN_PATHWAY	40	0.264602	1.01003	0.422907	0.814381
REACTOME_SIGNALING_BY_BMP	11	0.373202	1.0097	0.426439	0.812587
REACTOME_GLOBAL_GENOMIC_NER_GG_NER	30	0.280761	1.00888	0.432609	0.812339
REACTOME_P53_DEPENDENT_G1_DNA_DAMAGE_RESPONSE	45	0.261514	1.00653	0.425163	0.816237
PID_SYNDECAN_2_PATHWAY	23	0.301103	1.00414	0.429167	0.820583
REACTOME_SIGNALING_BY_ERBB2	63	0.239666	1.00304	0.429929	0.821129
PID_TNF_PATHWAY	39	0.258078	1.00048	0.452703	0.825728
HALLMARK_REACTIVE_OXIGEN_SPECIES_PATHWAY	45	0.253423	0.999515	0.442922	0.825942
REACTOME_TRANSMEMBRANE_TRANSPORT_OF_SMALL_MOLECULES	194	0.196115	0.998792	0.451372	0.825327
REACTOME_SMAD2_SMAD3_SMAD4_HETEROTRIMER_REGULATES_TRANSCRIPTION	21	0.309194	0.996296	0.4819	0.829587
BIOCARTA_MAPK_PATHWAY	73	0.232029	0.9959	0.463357	0.828053
PID_CASPASE_PATHWAY	45	0.249749	0.994636	0.476293	0.829122
REACTOME_REMOVAL_OF_THE_FLAP_INTERMEDIATE_FROM_THE_C_STRAND	9	0.396496	0.993512	0.45339	0.829748
REACTOME_ACTIVATION_OF_THE_PRE_REPLICATIVE_COMPLEX	16	0.326101	0.993225	0.469512	0.827882
BIOCARTA_IL2_PATHWAY	18	0.319945	0.991192	0.455157	0.830941
REACTOME_ADVANCED_GLYCOSYLATION_ENDPRODUCT_RECEPTOR_SIGNALING	10	0.378522	0.989406	0.471311	0.833323
PID_AR_PATHWAY	44	0.250596	0.988341	0.449438	0.833673
REACTOME_REGULATION_OF_APOPTOSIS	46	0.252104	0.987348	0.486486	0.833898
REACTOME_SYNTHESIS_OF_SUBSTRATES_IN_N_GLYCAN_BIOSYTHESIS	13	0.345176	0.98732	0.475104	0.831404
KEGG_AMINO_SUGAR_AND_NUCLEOTIDE_SUGAR_METABOLISM	38	0.260364	0.984175	0.501134	0.837494
BIOCARTA_CERAMIDE_PATHWAY	20	0.311116	0.983486	0.485849	0.83674
REACTOME_O_LINKED_GLYCOSYLATION_OF_MUCINS	23	0.296363	0.983269	0.482679	0.834809
KEGG_GALACTOSE_METABOLISM	21	0.304523	0.982753	0.47548	0.833581
REACTOME_NEUROTRANSMITTER_RECEPTOR_BINDING_AND_DOWNSTREAM_TRANSMISSION_IN_THE_POSTSYNAPTIC_CELL	54	0.239778	0.981714	0.484029	0.833939
PID_CD40_PATHWAY	20	0.310306	0.981597	0.451346	0.831705
REACTOME_TRANSCRIPTIONAL_REGULATION_OF_WHITE_ADIPOCYTE_DIFFERENTIATION	57	0.236319	0.980988	0.481641	0.830741
BIOCARTA_FMLP_PATHWAY	30	0.27245	0.980203	0.495536	0.830328
ST_FAS_SIGNALING_PATHWAY	48	0.2444	0.979597	0.496644	0.829411
REACTOME_PROTEOLYTIC_CLEAVAGE_OF_SNARE_COMPLEX_PROTEINS	14	0.335649	0.979028	0.486607	0.828485
REACTOME_DNA_REPAIR	91	0.217518	0.977894	0.493976	0.829137
KEGG_MTOR_SIGNALING_PATHWAY	39	0.257004	0.9768	0.4926	0.829607
KEGG_MAPK_SIGNALING_PATHWAY	143	0.198805	0.976511	0.513761	0.827901
REACTOME_TRANSCRIPTION	132	0.202472	0.976457	0.531328	0.825584
REACTOME_TOLL_RECEPTOR_CASCADES	95	0.213309	0.974642	0.502232	0.828158
PID_GLYPICAN_1PATHWAY	13	0.334667	0.974301	0.494692	0.826605
REACTOME_NCAM1_INTERACTIONS	9	0.385402	0.97365	0.486922	0.825852
REACTOME_CTNNB1_PHOSPHORYLATION_CASCADE	14	0.332131	0.971954	0.484472	0.827924
REACTOME_MTORC1_MEDIATED_SIGNALLING	10	0.369391	0.970322	0.5	0.830017
REACTOME_BOTULINUM_NEUROTOXICITY	14	0.335649	0.969151	0.479212	0.830618
REACTOME_PROCESSIVE_SYNTHESIS_ON_THE_LAGGING_STRAND	14	0.339009	0.968476	0.5	0.83009
KEGG_VEGF_SIGNALING_PATHWAY	47	0.245113	0.968216	0.513513	0.828377
BIOCARTA_LYM_PATHWAY	9	0.382329	0.965119	0.481633	0.834142
PID_TCR_JNK_PATHWAY	12	0.351616	0.962	0.524625	0.840139
KEGG_VASCULAR_SMOOTH_MUSCLE_CONTRACTION	62	0.228544	0.960191	0.534831	0.842572
REACTOME_RNA_POL_I_TRANSCRIPTION_TERMINATION	16	0.31993	0.959459	0.501048	0.84202
BIOCARTA_TCR_PATHWAY	38	0.254427	0.956265	0.530435	0.848393
REACTOME_CHYLOMICRON_MEDIATED_LIPID_TRANSPORT	5	0.458189	0.955059	0.506098	0.849098
REACTOME_AUTODEGRADATION_OF_CDH1_BY_CDH1_APC_C	47	0.240129	0.954594	0.513274	0.847834
REACTOME_GROWTH_HORMONE_RECEPTOR_SIGNALING	17	0.30998	0.953727	0.511261	0.847714
REACTOME_TRANSMISSION_ACROSS_CHEMICAL_SYNAPSES	70	0.223559	0.952685	0.533487	0.848028
REACTOME_BASIGIN_INTERACTIONS	14	0.328481	0.951933	0.54321	0.847486
HALLMARK_XENOBIOTIC_METABOLISM	124	0.199554	0.951194	0.566125	0.846989
KEGG_RENAL_CELL_CARCINOMA	52	0.241579	0.950158	0.541176	0.847309
REACTOME_HIV_INFECTION	164	0.189638	0.949552	0.619165	0.846424
KEGG_FC_EPSILON_RI_SIGNALING_PATHWAY	53	0.23308	0.948161	0.547619	0.847732
REACTOME_KERATAN_SULFATE_KERATIN_METABOLISM	16	0.319469	0.947735	0.514894	0.846467
REACTOME_INFLAMMASOMES	14	0.326384	0.945718	0.523109	0.849455
REACTOME_AMINE_COMPOUND_SLC_TRANSPORTERS	7	0.40114	0.945462	0.528662	0.84771
REACTOME_IKK_COMPLEX_RECRUITMENT_MEDIATED_BY_RIP1	8	0.38789	0.942168	0.518591	0.854144
REACTOME_METABOLISM_OF_POLYAMINES	12	0.33721	0.941261	0.511013	0.85409
REACTOME_TRAF3_DEPENDENT_IRF_ACTIVATION_PATHWAY	11	0.355344	0.941207	0.540084	0.851862
REACTOME_REGULATION_OF_PYRUVATE_DEHYDROGENASE_PDH_COMPLEX	10	0.357787	0.939109	0.545254	0.855134
REACTOME_IL_2_SIGNALING	30	0.263119	0.938899	0.551282	0.853354
REACTOME_ACYL_CHAIN_REMODELLING_OF_PS	5	0.447232	0.938819	0.549266	0.851236
BIOCARTA_TRKA_PATHWAY	10	0.362496	0.938817	0.52164	0.848923
BIOCARTA_KERATINOCYTE_PATHWAY	39	0.249118	0.938425	0.575688	0.847616
KEGG_CYTOSOLIC_DNA_SENSING_PATHWAY	33	0.259514	0.936845	0.555804	0.849207
KEGG_OOCYTE_MEIOSIS	70	0.218132	0.936728	0.586449	0.847238
PID_CMYB_PATHWAY	63	0.222983	0.936255	0.568233	0.846308
REACTOME_S_PHASE	77	0.217157	0.934954	0.602649	0.847271
BIOCARTA_PROTEASOME_PATHWAY	25	0.281971	0.934174	0.547727	0.847041
PID_SYNDECAN_3_PATHWAY	13	0.327977	0.934101	0.546809	0.844963
REACTOME_STEROID_HORMONES	9	0.369839	0.93172	0.559671	0.848768
PID_AR_TF_PATHWAY	40	0.241471	0.929735	0.573034	0.851587
PID_REG_GR_PATHWAY	53	0.226812	0.929068	0.58753	0.851022
BIOCARTA_IGF1R_PATHWAY	17	0.303685	0.927986	0.56	0.851557
REACTOME_SEMA4D_IN_SEMAPHORIN_SIGNALING	18	0.291704	0.926241	0.543046	0.853577
REACTOME_INSULIN_RECEPTOR_SIGNALLING_CASCADE	53	0.225471	0.925669	0.609813	0.852873
REACTOME_CLASS_B_2_SECRETIN_FAMILY_RECEPTORS	25	0.276397	0.925565	0.592841	0.850905
BIOCARTA_NKT_PATHWAY	9	0.372149	0.923976	0.544699	0.852708
REACTOME_MITOTIC_M_M_G1_PHASES	120	0.193748	0.922493	0.661417	0.854178
BIOCARTA_CARDIACEGF_PATHWAY	11	0.338112	0.922062	0.566879	0.853117
REACTOME_CYCLIN_E_ASSOCIATED_EVENTS_DURING_G1_S_TRANSITION_	49	0.230367	0.92038	0.605023	0.85499
KEGG_PANCREATIC_CANCER	51	0.229928	0.915763	0.62093	0.864047
REACTOME_POST_TRANSLATIONAL_PROTEIN_MODIFICATION	122	0.192694	0.915052	0.655353	0.863571
BIOCARTA_VDR_PATHWAY	12	0.326546	0.914925	0.567627	0.861655
BIOCARTA_HER2_PATHWAY	16	0.305849	0.911019	0.556745	0.869185
PID_RET_PATHWAY	27	0.260504	0.904977	0.595604	0.881763
KEGG_ALANINE_ASPARTATE_AND_GLUTAMATE_METABOLISM	17	0.300161	0.90492	0.577825	0.879648
PID_MYC_ACTIV_PATHWAY	58	0.218853	0.90396	0.639618	0.879848
REACTOME_POST_CHAPERONIN_TUBULIN_FOLDING_PATHWAY	12	0.328126	0.902965	0.578723	0.879945
BIOCARTA_IL2RB_PATHWAY	33	0.244588	0.900329	0.610132	0.884214
REACTOME_SYNTHESIS_OF_DNA	67	0.212145	0.900204	0.65991	0.882296
BIOCARTA_NDKDYNAMIN_PATHWAY	15	0.309449	0.897369	0.616379	0.887086
BIOCARTA_PS1_PATHWAY	9	0.351591	0.897051	0.6125	0.885625
KEGG_CHRONIC_MYELOID_LEUKEMIA	58	0.216556	0.89608	0.664444	0.885731
REACTOME_THROMBIN_SIGNALLING_THROUGH_PROTEINASE_ACTIVATED_RECEPTORS_PARS	21	0.277718	0.89587	0.647982	0.884082
REACTOME_SIGNALING_BY_NOTCH	73	0.205128	0.894332	0.65	0.885728
HALLMARK_ESTROGEN_RESPONSE_LATE	101	0.193201	0.894184	0.68523	0.883884
REACTOME_SYNTHESIS_OF_GLYCOSYLPHOSPHATIDYLINOSITOL_GPI	15	0.302378	0.892497	0.6122	0.885703
KEGG_COLORECTAL_CANCER	44	0.22883	0.889618	0.637188	0.890181
REACTOME_VIRAL_MESSENGER_RNA_SYNTHESIS	14	0.302752	0.885472	0.612836	0.8977
KEGG_N_GLYCAN_BIOSYNTHESIS	40	0.232964	0.884647	0.622845	0.897462
KEGG_ENDOMETRIAL_CANCER	36	0.238256	0.884039	0.630841	0.896711
HALLMARK_GLYCOLYSIS	138	0.182287	0.883066	0.769953	0.896887
REACTOME_METABOLISM_OF_STEROID_HORMONES_AND_VITAMINS_A_AND_D	10	0.341695	0.8802	0.622172	0.901325
BIOCARTA_CREB_PATHWAY	22	0.265079	0.87728	0.637895	0.90607
REACTOME_AMINO_ACID_SYNTHESIS_AND_INTERCONVERSION_TRANSAMINATION	11	0.330982	0.873548	0.641667	0.912394
REACTOME_ABC_FAMILY_PROTEINS_MEDIATED_TRANSPORT	12	0.31522	0.871816	0.617257	0.914176
HALLMARK_PI3K_AKT_MTOR_SIGNALING	79	0.199422	0.871758	0.714628	0.912094
KEGG_CIRCADIAN_RHYTHM_MAMMAL	8	0.363861	0.87119	0.63655	0.911263
BIOCARTA_AGR_PATHWAY	22	0.26607	0.870194	0.645161	0.911245
KEGG_ENDOCYTOSIS	122	0.18252	0.870058	0.793023	0.90931
ST_MYOCYTE_AD_PATHWAY	15	0.292161	0.867967	0.634989	0.91175
KEGG_ADIPOCYTOKINE_SIGNALING_PATHWAY	48	0.211736	0.866004	0.696471	0.91386
PID_MET_PATHWAY	68	0.201072	0.86555	0.713647	0.91271
REACTOME_SIGNALING_BY_EGFR_IN_CANCER	77	0.197199	0.863976	0.76259	0.914123
KEGG_PROTEASOME	37	0.230991	0.863759	0.683983	0.912428
KEGG_HEDGEHOG_SIGNALING_PATHWAY	17	0.280784	0.861479	0.636555	0.915426
KEGG_T_CELL_RECEPTOR_SIGNALING_PATHWAY	79	0.195876	0.860496	0.764977	0.915409
PID_TAP63_PATHWAY	33	0.232475	0.860289	0.677582	0.913743
REACTOME_PLATELET_SENSITIZATION_BY_LDL	15	0.294164	0.858957	0.658747	0.914667
REACTOME_METABOLISM_OF_RNA	187	0.1702	0.854811	0.860294	0.921479
BIOCARTA_EDG1_PATHWAY	20	0.271183	0.854089	0.674944	0.920852
PID_RETINOIC_ACID_PATHWAY	25	0.250588	0.853306	0.668235	0.92042
SIG_INSULIN_RECEPTOR_PATHWAY_IN_CARDIAC_MYOCYTES	38	0.221445	0.851329	0.734475	0.922434
REACTOME_NEGATIVE_REGULATION_OF_FGFR_SIGNALING	13	0.297263	0.849488	0.687755	0.924295
BIOCARTA_NUCLEARRS_PATHWAY	5	0.405626	0.849449	0.644295	0.922231
REACTOME_RECRUITMENT_OF_NUMA_TO_MITOTIC_CENTROSOMES	7	0.369885	0.848774	0.636183	0.92138
REACTOME_LATE_PHASE_OF_HIV_LIFE_CYCLE	87	0.188858	0.847949	0.788945	0.920946
KEGG_DORSO_VENTRAL_AXIS_FORMATION	15	0.285832	0.847575	0.663812	0.919622
REACTOME_NEURONAL_SYSTEM	105	0.181399	0.84727	0.801489	0.918103
KEGG_GLYCEROPHOSPHOLIPID_METABOLISM	46	0.218846	0.844501	0.756757	0.921887
KEGG_GAP_JUNCTION	48	0.212793	0.843523	0.737327	0.921846
ST_INTERFERON_GAMMA_PATHWAY	6	0.382007	0.842073	0.656951	0.922708
REACTOME_EXTENSION_OF_TELOMERES	22	0.259044	0.841978	0.702032	0.920824
REACTOME_JNK_C_JUN_KINASES_PHOSPHORYLATION_AND_ACTIVATION_MEDIATED_BY_ACTIVATED_HUMAN_TAK1	12	0.29877	0.84055	0.697674	0.921641
REACTOME_PKB_MEDIATED_EVENTS	24	0.253067	0.840363	0.715203	0.91987
HALLMARK_UV_RESPONSE_UP	116	0.180005	0.838894	0.859649	0.920853
PID_P38_GAMMA_DELTA_PATHWAY	7	0.364632	0.836085	0.638254	0.924696
REACTOME_SIGNALLING_TO_RAS	20	0.266365	0.83577	0.719192	0.923245
REACTOME_DNA_REPLICATION	134	0.172729	0.835024	0.879464	0.922702
REACTOME_SIGNALING_BY_ILS	84	0.187098	0.834932	0.816229	0.920801
ST_JNK_MAPK_PATHWAY	28	0.241573	0.834409	0.711409	0.919769
REACTOME_SIGNALING_BY_HIPPO	12	0.308255	0.831844	0.665979	0.922871
BIOCARTA_HIVNEF_PATHWAY	52	0.206134	0.83128	0.772936	0.921909
PID_S1P_S1P1_PATHWAY	14	0.28938	0.830946	0.687636	0.920508
REACTOME_ENERGY_DEPENDENT_REGULATION_OF_MTOR_BY_LKB1_AMPK	15	0.277702	0.830537	0.710021	0.919276
BIOCARTA_BARRESTIN_PATHWAY	6	0.376079	0.827858	0.684647	0.92269
REACTOME_RNA_POL_II_TRANSCRIPTION_PRE_INITIATION_AND_PROMOTER_OPENING	37	0.220812	0.826568	0.751693	0.923394
PID_ERBB1_INTERNALIZATION_PATHWAY	32	0.226484	0.826124	0.733753	0.922184
PID_CD8_TCR_PATHWAY	44	0.215403	0.825799	0.774942	0.920843
REACTOME_VITAMIN_B5_PANTOTHENATE_METABOLISM	9	0.323492	0.824239	0.665934	0.92187
REACTOME_SPRY_REGULATION_OF_FGF_SIGNALING	9	0.327116	0.8242	0.700413	0.919924
KEGG_TYROSINE_METABOLISM	14	0.285678	0.821536	0.698276	0.923035
REACTOME_DOWNREGULATION_OF_SMAD2_3_SMAD4_TRANSCRIPTIONAL_ACTIVITY	17	0.267207	0.818806	0.732456	0.926111
REACTOME_CELL_CYCLE_CHECKPOINTS	79	0.187803	0.816036	0.827068	0.929281
REACTOME_REGULATION_OF_MRNA_STABILITY_BY_PROTEINS_THAT_BIND_AU_RICH_ELEMENTS	69	0.189585	0.815932	0.83693	0.927468
BIOCARTA_WNT_PATHWAY	19	0.26462	0.813526	0.751064	0.929927
PID_GMCSF_PATHWAY	34	0.223178	0.812721	0.789357	0.929446
PID_CERAMIDE_PATHWAY	40	0.212974	0.812529	0.817372	0.92778
KEGG_NOD_LIKE_RECEPTOR_SIGNALING_PATHWAY	46	0.207781	0.808268	0.817597	0.933589
PID_IGF1_PATHWAY	25	0.237573	0.806639	0.75693	0.934589
BIOCARTA_PML_PATHWAY	15	0.269615	0.800984	0.734914	0.942862
KEGG_VALINE_LEUCINE_AND_ISOLEUCINE_BIOSYNTHESIS	9	0.301027	0.799044	0.726899	0.944338
REACTOME_ORC1_REMOVAL_FROM_CHROMATIN	48	0.197503	0.797973	0.820862	0.944215
BIOCARTA_RB_PATHWAY	8	0.328828	0.797414	0.71173	0.943168
BIOCARTA_INTEGRIN_PATHWAY	31	0.222817	0.797227	0.791574	0.941483
REACTOME_CONVERSION_FROM_APC_C_CDC20_TO_APC_C_CDH1_IN_LATE_ANAPHASE	11	0.296402	0.795616	0.727273	0.942279
PID_S1P_META_PATHWAY	14	0.274786	0.795357	0.734914	0.940733
REACTOME_ROLE_OF_DCC_IN_REGULATING_APOPTOSIS	6	0.363302	0.794281	0.730193	0.940553
BIOCARTA_TNFR1_PATHWAY	27	0.230359	0.79365	0.779443	0.939586
BIOCARTA_SRCRPTP_PATHWAY	7	0.337465	0.793344	0.723769	0.938135
REACTOME_ADHERENS_JUNCTIONS_INTERACTIONS	7	0.334678	0.792022	0.729508	0.938416
PID_AURORA_B_PATHWAY	21	0.247701	0.791865	0.789474	0.936747
REACTOME_ENDOSOMAL_SORTING_COMPLEX_REQUIRED_FOR_TRANSPORT_ESCRT	22	0.239114	0.790725	0.779956	0.936673
REACTOME_GPCR_LIGAND_BINDING	119	0.166252	0.79052	0.935	0.935021
KEGG_PROTEIN_EXPORT	17	0.255131	0.788671	0.755605	0.936093
PID_MAPK_TRK_PATHWAY	30	0.216868	0.786694	0.796137	0.937441
REACTOME_NUCLEOTIDE_BINDING_DOMAIN_LEUCINE_RICH_REPEAT_CONTAINING_RECEPTOR_NLR_SIGNALING_PATHWAYS	37	0.21234	0.786612	0.804878	0.935643
REACTOME_FORMATION_OF_RNA_POL_II_ELONGATION_COMPLEX_	38	0.204398	0.783906	0.848018	0.938168
REACTOME_ER_PHAGOSOME_PATHWAY	46	0.199434	0.78249	0.842227	0.938596
BIOCARTA_EGF_PATHWAY	28	0.22422	0.781502	0.792771	0.938274
BIOCARTA_IL6_PATHWAY	20	0.242745	0.780302	0.798265	0.938312
REACTOME_MRNA_CAPPING	27	0.226216	0.779804	0.818777	0.93721
REACTOME_INTERACTION_BETWEEN_L1_AND_ANKYRINS	5	0.381192	0.777843	0.738197	0.938455
REACTOME_RNA_POL_II_TRANSCRIPTION	82	0.173672	0.776776	0.907193	0.938211
REACTOME_FORMATION_OF_THE_HIV1_EARLY_ELONGATION_COMPLEX	30	0.21219	0.769135	0.848352	0.948064
REACTOME_AMYLOIDS	23	0.230358	0.768288	0.804494	0.947344
BIOCARTA_PTDINS_PATHWAY	22	0.237765	0.768264	0.800875	0.945446
KEGG_ALPHA_LINOLENIC_ACID_METABOLISM	5	0.364511	0.767286	0.747534	0.944995
REACTOME_REPAIR_SYNTHESIS_FOR_GAP_FILLING_BY_DNA_POL_IN_TC_NER	13	0.276414	0.767019	0.757511	0.943436
REACTOME_MRNA_3_END_PROCESSING	23	0.226114	0.766771	0.827051	0.941925
KEGG_PENTOSE_AND_GLUCURONATE_INTERCONVERSIONS	7	0.334882	0.765868	0.776596	0.941359
KEGG_GLYCINE_SERINE_AND_THREONINE_METABOLISM	11	0.280846	0.764022	0.772532	0.9422
PID_IL2_1PATHWAY	47	0.191613	0.760869	0.873614	0.945055
REACTOME_ANTIGEN_PROCESSING_CROSS_PRESENTATION	57	0.1818	0.758036	0.896714	0.947194
REACTOME_ELONGATION_ARREST_AND_RECOVERY	28	0.21562	0.757276	0.835789	0.946425
REACTOME_PYRUVATE_METABOLISM_AND_CITRIC_ACID_TCA_CYCLE	36	0.205774	0.756492	0.849345	0.945549
REACTOME_RNA_POL_II_PRE_TRANSCRIPTION_EVENTS	53	0.183303	0.755311	0.885714	0.945368
REACTOME_SIGNALLING_TO_ERKS	25	0.223246	0.751153	0.849557	0.949308
ST_P38_MAPK_PATHWAY	29	0.216881	0.749381	0.873391	0.94969
REACTOME_CELL_SURFACE_INTERACTIONS_AT_THE_VASCULAR_WALL	53	0.180115	0.74773	0.922246	0.95002
HALLMARK_UNFOLDED_PROTEIN_RESPONSE	97	0.162222	0.747681	0.949309	0.948212
BIOCARTA_TH1TH2_PATHWAY	9	0.29105	0.747305	0.808102	0.946878
REACTOME_RORA_ACTIVATES_CIRCADIAN_EXPRESSION	19	0.236925	0.74438	0.841991	0.948871
REACTOME_CIRCADIAN_REPRESSION_OF_EXPRESSION_BY_REV_ERBA	18	0.236898	0.741262	0.799534	0.9511
ST_B_CELL_ANTIGEN_RECEPTOR	31	0.204083	0.740706	0.881579	0.950017
REACTOME_POL_SWITCHING	13	0.266619	0.738895	0.812371	0.950426
REACTOME_PHASE_II_CONJUGATION	31	0.209989	0.737784	0.849282	0.949929
REACTOME_NUCLEAR_SIGNALING_BY_ERBB4	18	0.239855	0.734677	0.847826	0.952089
KEGG_BASE_EXCISION_REPAIR	29	0.205492	0.729433	0.883227	0.956685
REACTOME_CLEAVAGE_OF_GROWING_TRANSCRIPT_IN_THE_TERMINATION_REGION_	29	0.206918	0.722865	0.877232	0.962717
BIOCARTA_CASPASE_PATHWAY	23	0.214983	0.721974	0.850602	0.96191
REACTOME_FACILITATIVE_NA_INDEPENDENT_GLUCOSE_TRANSPORTERS	6	0.322693	0.717018	0.834395	0.965682
PID_EPHRINB_REV_PATHWAY	17	0.234875	0.714469	0.85654	0.966704
REACTOME_CHONDROITIN_SULFATE_BIOSYNTHESIS	12	0.26001	0.712252	0.8434	0.967274
BIOCARTA_RARRXR_PATHWAY	15	0.244048	0.711178	0.866667	0.966612
REACTOME_ABORTIVE_ELONGATION_OF_HIV1_TRANSCRIPT_IN_THE_ABSENCE_OF_TAT	22	0.216132	0.705112	0.902439	0.971445
BIOCARTA_RELA_PATHWAY	16	0.23253	0.70239	0.873016	0.972433
ST_T_CELL_SIGNAL_TRANSDUCTION	33	0.191226	0.702388	0.92887	0.970577
KEGG_LYSOSOME	104	0.151381	0.701935	0.981177	0.969205
REACTOME_APC_CDC20_MEDIATED_DEGRADATION_OF_NEK2A	13	0.242311	0.699957	0.890756	0.969387
REACTOME_SULFUR_AMINO_ACID_METABOLISM	19	0.222305	0.698447	0.877637	0.969051
REACTOME_IL_3_5_AND_GM_CSF_SIGNALING	31	0.191029	0.696233	0.920354	0.96937
REACTOME_LAGGING_STRAND_SYNTHESIS	18	0.218513	0.695512	0.908316	0.96832
REACTOME_THE_ROLE_OF_NEF_IN_HIV1_REPLICATION_AND_DISEASE_PATHOGENESIS	22	0.212957	0.692286	0.900217	0.969608
PID_ARF_3PATHWAY	18	0.220482	0.688284	0.886463	0.971657
REACTOME_NOTCH_HLH_TRANSCRIPTION_PATHWAY	10	0.263799	0.685938	0.872917	0.971984
PID_ERBB4_PATHWAY	26	0.20068	0.682466	0.88914	0.973307
REACTOME_TRANSPORT_OF_GLUCOSE_AND_OTHER_SUGARS_BILE_SALTS_AND_ORGANIC_ACIDS_METAL_IONS_AND_AMINE_COMPOUNDS	36	0.181118	0.671395	0.941936	0.980932
REACTOME_ACYL_CHAIN_REMODELLING_OF_PE	9	0.27284	0.671169	0.892713	0.979267
BIOCARTA_DC_PATHWAY	10	0.262749	0.671091	0.899573	0.977499
REACTOME_NFKB_IS_ACTIVATED_AND_SIGNALS_SURVIVAL	7	0.293483	0.668775	0.864583	0.977625
REACTOME_PURINE_RIBONUCLEOSIDE_MONOPHOSPHATE_BIOSYNTHESIS	11	0.240116	0.665286	0.90835	0.978663
PID_EPO_PATHWAY	30	0.188635	0.663003	0.918736	0.978731
PID_IL12_STAT4_PATHWAY	20	0.206568	0.657884	0.930283	0.9809
SA_CASPASE_CASCADE	18	0.211174	0.65464	0.942982	0.981525
ST_G_ALPHA_I_PATHWAY	21	0.198021	0.650533	0.941964	0.982782
REACTOME_P130CAS_LINKAGE_TO_MAPK_SIGNALING_FOR_INTEGRINS	8	0.266038	0.646216	0.880081	0.983942
BIOCARTA_EIF_PATHWAY	16	0.214195	0.643677	0.915584	0.983912
REACTOME_NFKB_ACTIVATION_THROUGH_FADD_RIP1_PATHWAY_MEDIATED_BY_CASPASE_8_AND10	11	0.237711	0.643183	0.917927	0.98245
PID_ERA_GENOMIC_PATHWAY	44	0.16489	0.638255	0.979263	0.983922
REACTOME_ACTIVATED_NOTCH1_TRANSMITS_SIGNAL_TO_THE_NUCLEUS	15	0.216243	0.633334	0.935556	0.98514
PID_FOXM1_PATHWAY	17	0.206447	0.612567	0.956431	0.995261
REACTOME_DEADENYLATION_OF_MRNA	16	0.199525	0.611599	0.956803	0.993965
REACTOME_P75NTR_RECRUITS_SIGNALLING_COMPLEXES	8	0.244843	0.605818	0.940945	0.99509
BIOCARTA_RANMS_PATHWAY	6	0.278446	0.605722	0.922607	0.993321
REACTOME_INHIBITION_OF_THE_PROTEOLYTIC_ACTIVITY_OF_APC_C_REQUIRED_FOR_THE_ONSET_OF_ANAPHASE_BY_MITOTIC_SPINDLE_CHECKPOINT_COMPONENTS	12	0.218718	0.605296	0.936992	0.991745
REACTOME_OTHER_SEMAPHORIN_INTERACTIONS	6	0.265045	0.597837	0.920082	0.993468
REACTOME_DESTABILIZATION_OF_MRNA_BY_KSRP	16	0.200213	0.593755	0.96421	0.993469
BIOCARTA_IL10_PATHWAY	15	0.198487	0.591741	0.957983	0.992492
REACTOME_TRAF6_MEDIATED_IRF7_ACTIVATION_IN_TLR7_8_OR_9_SIGNALING	8	0.245606	0.580842	0.966741	0.995196
NABA_PROTEOGLYCANS	6	0.262108	0.573236	0.958071	0.996219
PID_TCR_CALCIUM_PATHWAY	15	0.19267	0.563867	0.973251	0.997675
ST_IL_13_PATHWAY	5	0.274653	0.563462	0.945378	0.996028
REACTOME_PLATELET_CALCIUM_HOMEOSTASIS	8	0.234391	0.556895	0.958	0.996297
NABA_COLLAGENS	6	0.250351	0.543952	0.965665	0.998125
REACTOME_ORGANIC_CATION_ANION_ZWITTERION_TRANSPORT	6	0.241942	0.530011	0.96822	0.999822
BIOCARTA_TOB1_PATHWAY	8	0.21211	0.520063	0.973684	1
REACTOME_GLUTATHIONE_CONJUGATION	15	0.173069	0.513104	0.997886	0.999695
REACTOME_PERK_REGULATED_GENE_EXPRESSION	25	0.150436	0.508997	0.993088	0.998619
KEGG_PRIMARY_BILE_ACID_BIOSYNTHESIS	6	0.229855	0.500282	0.989059	0.998294
REACTOME_DEADENYLATION_DEPENDENT_MRNA_DECAY	40	0.123961	0.471296	0.997674	0.999936
PID_P38_MKK3_6PATHWAY	20	0.147648	0.461902	0.997831	0.998901
REACTOME_SIGNALING_BY_NOTCH4	8	0.192916	0.460416	0.99596	0.997255

## Sheet: FOS_AHI_neg
Pathway_name	Gene_number	Positive_enrichment_score	Negative_enrichment_score	P-value	FDR_q-value
KEGG_TYPE_I_DIABETES_MELLITUS	22	-0.666434	-2.10568	0	0.0217711
KEGG_GRAFT_VERSUS_HOST_DISEASE	19	-0.655513	-2.0566	0	0.0336122
KEGG_AUTOIMMUNE_THYROID_DISEASE	18	-0.645065	-1.92987	0	0.147379
BIOCARTA_GCR_PATHWAY	15	-0.656458	-1.92755	0	0.112844
KEGG_ALLOGRAFT_REJECTION	19	-0.627232	-1.9269	0.00187266	0.0908938
KEGG_INTESTINAL_IMMUNE_NETWORK_FOR_IGA_PRODUCTION	22	-0.602096	-1.91403	0	0.0935729
KEGG_ANTIGEN_PROCESSING_AND_PRESENTATION	39	-0.497476	-1.84378	0.0037037	0.186237
PID_INTEGRIN3_PATHWAY	15	-0.638073	-1.80633	0.00957854	0.249259
SIG_CHEMOTAXIS	33	-0.487959	-1.71029	0.00380228	0.586415
PID_FANCONI_PATHWAY	34	-0.477032	-1.69878	0.00357782	0.588749
BIOCARTA_EPONFKB_PATHWAY	8	-0.70402	-1.67738	0.00943396	0.654752
REACTOME_GENERATION_OF_SECOND_MESSENGER_MOLECULES	19	-0.541489	-1.67597	0.0093985	0.608774
BIOCARTA_CDC42RAC_PATHWAY	13	-0.616274	-1.6671	0.0111111	0.607974
KEGG_VIRAL_MYOCARDITIS	39	-0.450588	-1.66059	0.00732601	0.598791
REACTOME_NEPHRIN_INTERACTIONS	14	-0.583099	-1.61831	0.0189753	0.799574
PID_ECADHERIN_STABILIZATION_PATHWAY	24	-0.497576	-1.61499	0.0130112	0.770167
REACTOME_SIGNALING_BY_RHO_GTPASES	65	-0.39278	-1.60665	0	0.777175
REACTOME_CELL_CELL_COMMUNICATION	54	-0.407205	-1.60219	0.00177305	0.761123
PID_HES_HEY_PATHWAY	31	-0.461863	-1.60133	0.027881	0.726359
PID_IL6_7_PATHWAY	38	-0.434901	-1.60009	0.0150094	0.696903
KEGG_ECM_RECEPTOR_INTERACTION	28	-0.478473	-1.59994	0.0209524	0.664505
KEGG_CELL_ADHESION_MOLECULES_CAMS	56	-0.397776	-1.59643	0.0105263	0.651069
KEGG_ASTHMA	15	-0.547876	-1.58302	0.0476191	0.693356
REACTOME_SYNTHESIS_OF_PIPS_AT_THE_LATE_ENDOSOME_MEMBRANE	8	-0.655483	-1.57146	0.0478012	0.725154
PID_INSULIN_PATHWAY	37	-0.435979	-1.56834	0.0157068	0.711881
REACTOME_G_ALPHA_Q_SIGNALLING_EVENTS	75	-0.368469	-1.56748	0.0174216	0.689486
HALLMARK_INTERFERON_GAMMA_RESPONSE	180	-0.325307	-1.564	0	0.681104
PID_IL8_CXCR2_PATHWAY	28	-0.451825	-1.55913	0.0165138	0.68007
REACTOME_PKA_MEDIATED_PHOSPHORYLATION_OF_CREB	9	-0.622383	-1.54395	0.0543071	0.733114
REACTOME_GLYCOGEN_BREAKDOWN_GLYCOGENOLYSIS	13	-0.560683	-1.54032	0.0332031	0.727124
KEGG_SPLICEOSOME	94	-0.355933	-1.53216	0.00683761	0.744914
REACTOME_RESPONSE_TO_ELEVATED_PLATELET_CYTOSOLIC_CA2_	46	-0.398932	-1.52845	0.0280702	0.741551
REACTOME_TCR_SIGNALING	42	-0.414816	-1.52812	0.0159011	0.720794
PID_ATR_PATHWAY	29	-0.441961	-1.52268	0.023766	0.72885
REACTOME_ANTIGEN_PRESENTATION_FOLDING_ASSEMBLY_AND_PEPTIDE_LOADING_OF_CLASS_I_MHC	15	-0.525546	-1.51727	0.0412371	0.735453
HALLMARK_BILE_ACID_METABOLISM	59	-0.377858	-1.51671	0.0131579	0.717669
HALLMARK_MITOTIC_SPINDLE	143	-0.324232	-1.50957	0.0100503	0.735129
PID_BARD1_PATHWAY	24	-0.456879	-1.50759	0.0380435	0.725687
BIOCARTA_MCM_PATHWAY	7	-0.658941	-1.49988	0.0409357	0.742965
REACTOME_CD28_DEPENDENT_PI3K_AKT_SIGNALING	12	-0.555462	-1.49479	0.054717	0.749993
BIOCARTA_TCYTOTOXIC_PATHWAY	8	-0.626127	-1.49413	0.0520231	0.735198
BIOCARTA_CTCF_PATHWAY	17	-0.501074	-1.49287	0.0536398	0.724131
BIOCARTA_AKAP95_PATHWAY	8	-0.632871	-1.49193	0.0554529	0.71229
BIOCARTA_BCELLSURVIVAL_PATHWAY	13	-0.552519	-1.49017	0.0588235	0.705269
BIOCARTA_MTOR_PATHWAY	21	-0.470062	-1.48189	0.0471869	0.728893
KEGG_BETA_ALANINE_METABOLISM	13	-0.547406	-1.47986	0.0688976	0.722624
REACTOME_SYNTHESIS_OF_PIPS_AT_THE_EARLY_ENDOSOME_MEMBRANE	10	-0.578438	-1.47745	0.0754039	0.717965
KEGG_LYSINE_DEGRADATION	32	-0.42775	-1.47632	0.0351202	0.708167
KEGG_STARCH_AND_SUCROSE_METABOLISM	20	-0.476857	-1.47447	0.0436364	0.702325
KEGG_NICOTINATE_AND_NICOTINAMIDE_METABOLISM	12	-0.550413	-1.46859	0.0628466	0.71613
BIOCARTA_CFTR_PATHWAY	7	-0.633551	-1.4665	0.0688336	0.711735
KEGG_BUTANOATE_METABOLISM	20	-0.462671	-1.46404	0.0507812	0.709569
REACTOME_COSTIMULATION_BY_THE_CD28_FAMILY	41	-0.392904	-1.46231	0.0346084	0.704047
PID_RANBP2_PATHWAY	10	-0.572497	-1.46214	0.0648148	0.691824
REACTOME_G_PROTEIN_BETA_GAMMA_SIGNALLING	17	-0.494178	-1.46157	0.046875	0.681382
BIOCARTA_CSK_PATHWAY	14	-0.52176	-1.45889	0.0673953	0.680301
REACTOME_G_BETA_GAMMA_SIGNALLING_THROUGH_PI3KGAMMA	15	-0.515034	-1.45649	0.0630798	0.67933
PID_LPA4_PATHWAY	8	-0.61213	-1.4551	0.0788462	0.67359
PID_PDGFRA_PATHWAY	18	-0.485985	-1.45458	0.047259	0.664492
REACTOME_HDL_MEDIATED_LIPID_TRANSPORT	7	-0.631239	-1.45278	0.0718336	0.661037
KEGG_EPITHELIAL_CELL_SIGNALING_IN_HELICOBACTER_PYLORI_INFECTION	51	-0.3745	-1.45165	0.0293578	0.654688
BIOCARTA_RAC1_PATHWAY	16	-0.488423	-1.44912	0.071298	0.655491
PID_RXR_VDR_PATHWAY	19	-0.473545	-1.44763	0.0608229	0.651319
REACTOME_UNWINDING_OF_DNA	6	-0.683103	-1.44553	0.0831722	0.649644
KEGG_TRYPTOPHAN_METABOLISM	22	-0.456247	-1.43896	0.0474383	0.667227
REACTOME_OLFACTORY_SIGNALING_PATHWAY	11	-0.556613	-1.43801	0.0852273	0.660917
PID_ARF6_TRAFFICKING_PATHWAY	37	-0.397462	-1.43293	0.0424779	0.672074
PID_SMAD2_3NUCLEAR_PATHWAY	65	-0.346662	-1.43028	0.0393162	0.673027
REACTOME_INTERFERON_GAMMA_SIGNALING	43	-0.387894	-1.41563	0.0445633	0.724697
HALLMARK_KRAS_SIGNALING_UP	113	-0.314545	-1.41456	0.0267112	0.718419
REACTOME_CD28_CO_STIMULATION	20	-0.444191	-1.40671	0.0728597	0.741012
PID_AP1_PATHWAY	40	-0.378653	-1.40525	0.0441989	0.7371
REACTOME_ADP_SIGNALLING_THROUGH_P2RY12	13	-0.50667	-1.39979	0.106464	0.750541
PID_HNF3B_PATHWAY	18	-0.45976	-1.39566	0.0978648	0.758783
HALLMARK_UV_RESPONSE_DN	83	-0.328145	-1.39534	0.0295082	0.749984
REACTOME_GLUCOSE_TRANSPORT	29	-0.405303	-1.39284	0.0812274	0.751261
REACTOME_FACTORS_INVOLVED_IN_MEGAKARYOCYTE_DEVELOPMENT_AND_PLATELET_PRODUCTION	64	-0.338541	-1.38678	0.0490368	0.767132
BIOCARTA_SALMONELLA_PATHWAY	9	-0.555734	-1.38271	0.101533	0.776315
REACTOME_INSULIN_SYNTHESIS_AND_PROCESSING	16	-0.470611	-1.38253	0.105066	0.76746
BIOCARTA_PLCE_PATHWAY	6	-0.627665	-1.3825	0.107004	0.758074
REACTOME_GPVI_MEDIATED_ACTIVATION_CASCADE	24	-0.419795	-1.37736	0.0828625	0.771614
KEGG_LEUKOCYTE_TRANSENDOTHELIAL_MIGRATION	64	-0.329244	-1.37695	0.0413669	0.764052
BIOCARTA_ATRBRCA_PATHWAY	16	-0.465922	-1.37689	0.100196	0.755216
PID_INTEGRIN1_PATHWAY	21	-0.44015	-1.37032	0.0968992	0.775763
HALLMARK_MTORC1_SIGNALING	160	-0.288094	-1.37021	0.0188034	0.767049
ST_GA13_PATHWAY	27	-0.409152	-1.37001	0.0833333	0.759038
REACTOME_MITOTIC_G2_G2_M_PHASES	50	-0.351591	-1.36671	0.0633803	0.764147
BIOCARTA_HDAC_PATHWAY	22	-0.429745	-1.36582	0.0947955	0.759389
BIOCARTA_HSP27_PATHWAY	10	-0.53325	-1.36386	0.132509	0.759537
BIOCARTA_BLYMPHOCYTE_PATHWAY	9	-0.546464	-1.36091	0.12594	0.76285
REACTOME_CREB_PHOSPHORYLATION_THROUGH_THE_ACTIVATION_OF_CAMKII	6	-0.622418	-1.35696	0.153242	0.771382
BIOCARTA_CTLA4_PATHWAY	12	-0.50763	-1.35403	0.106796	0.775011
REACTOME_INTEGRATION_OF_PROVIRUS	8	-0.572774	-1.35215	0.146939	0.774859
REACTOME_PLATELET_ACTIVATION_SIGNALING_AND_AGGREGATION	127	-0.292557	-1.34655	0.0443686	0.791067
KEGG_COMPLEMENT_AND_COAGULATION_CASCADES	26	-0.400901	-1.34637	0.10397	0.783502
REACTOME_PREFOLDIN_MEDIATED_TRANSFER_OF_SUBSTRATE_TO_CCT_TRIC	21	-0.43001	-1.34594	0.112523	0.777041
BIOCARTA_TCRA_PATHWAY	8	-0.568021	-1.34496	0.145794	0.773011
REACTOME_LYSOSOME_VESICLE_BIOGENESIS	18	-0.445365	-1.3448	0.116788	0.765671
KEGG_PROPANOATE_METABOLISM	29	-0.397343	-1.34462	0.0989011	0.758835
REACTOME_TRANS_GOLGI_NETWORK_VESICLE_BUDDING	47	-0.354996	-1.34005	0.0852995	0.770354
REACTOME_DOWNSTREAM_TCR_SIGNALING	27	-0.396118	-1.33999	0.0825516	0.762952
BIOCARTA_IGF1MTOR_PATHWAY	17	-0.450445	-1.33937	0.113173	0.757753
SA_FAS_SIGNALING	7	-0.575662	-1.33672	0.163347	0.761618
REACTOME_P75_NTR_RECEPTOR_MEDIATED_SIGNALLING	58	-0.332986	-1.33331	0.0789946	0.768042
REACTOME_PI_METABOLISM	37	-0.364159	-1.33249	0.117857	0.76444
REACTOME_REGULATION_OF_INSULIN_SECRETION_BY_GLUCAGON_LIKE_PEPTIDE1	21	-0.416411	-1.33066	0.134513	0.765316
PID_THROMBIN_PAR1_PATHWAY	30	-0.389424	-1.32804	0.104693	0.768448
BIOCARTA_RHO_PATHWAY	25	-0.413377	-1.32619	0.110497	0.76877
REACTOME_G_ALPHA1213_SIGNALLING_EVENTS	46	-0.350243	-1.32561	0.0961538	0.764267
KEGG_LIMONENE_AND_PINENE_DEGRADATION	8	-0.552804	-1.32392	0.140893	0.764408
BIOCARTA_PTC1_PATHWAY	5	-0.642467	-1.32082	0.160232	0.769716
REACTOME_INSULIN_RECEPTOR_RECYCLING	16	-0.456094	-1.319	0.138783	0.770313
REACTOME_EARLY_PHASE_OF_HIV_LIFE_CYCLE	12	-0.490436	-1.31769	0.157791	0.768718
REACTOME_MHC_CLASS_II_ANTIGEN_PRESENTATION	68	-0.320659	-1.3149	0.0842294	0.772319
REACTOME_CYCLIN_A_B1_ASSOCIATED_EVENTS_DURING_G2_M_TRANSITION	5	-0.642467	-1.31407	0.174329	0.768502
PID_FRA_PATHWAY	18	-0.437679	-1.31309	0.146789	0.765676
PID_RHOA_REG_PATHWAY	27	-0.386568	-1.31254	0.12406	0.761357
KEGG_HISTIDINE_METABOLISM	15	-0.457588	-1.31234	0.140221	0.755672
PID_AVB3_OPN_PATHWAY	25	-0.398591	-1.30984	0.132353	0.759321
PID_RHOA_PATHWAY	36	-0.362465	-1.30804	0.0915888	0.760281
REACTOME_ASSOCIATION_OF_LICENSING_FACTORS_WITH_THE_PRE_REPLICATIVE_COMPLEX	5	-0.641232	-1.30787	0.157258	0.754575
NABA_MATRISOME	262	-0.259398	-1.30648	0.0388979	0.753782
HALLMARK_PEROXISOME	73	-0.314525	-1.30551	0.0833333	0.751357
BIOCARTA_SHH_PATHWAY	6	-0.604954	-1.30504	0.148438	0.747213
REACTOME_GLUCAGON_SIGNALING_IN_METABOLIC_REGULATION	17	-0.434477	-1.30385	0.145455	0.745981
BIOCARTA_CD40_PATHWAY	13	-0.46928	-1.30263	0.158879	0.744531
REACTOME_PI3K_EVENTS_IN_ERBB2_SIGNALING	25	-0.402733	-1.29935	0.137993	0.751151
PID_INTEGRIN2_PATHWAY	13	-0.47893	-1.29676	0.148438	0.755015
PID_PI3K_PLC_TRK_PATHWAY	26	-0.391166	-1.29554	0.156309	0.753887
BIOCARTA_MPR_PATHWAY	19	-0.42466	-1.29511	0.138686	0.749584
PID_P38_MK2_PATHWAY	16	-0.446445	-1.29439	0.164602	0.746602
BIOCARTA_TNFR2_PATHWAY	15	-0.446108	-1.29415	0.137597	0.741905
REACTOME_ADENYLATE_CYCLASE_INHIBITORY_PATHWAY	6	-0.60612	-1.29396	0.170385	0.737143
BIOCARTA_STATHMIN_PATHWAY	10	-0.517411	-1.29386	0.187008	0.731957
BIOCARTA_CK1_PATHWAY	11	-0.48446	-1.29112	0.150278	0.736585
HALLMARK_EPITHELIAL_MESENCHYMAL_TRANSITION	79	-0.300869	-1.29068	0.0738137	0.732804
HALLMARK_APICAL_JUNCTION	107	-0.286722	-1.29	0.064784	0.729923
NABA_MATRISOME_ASSOCIATED	210	-0.261463	-1.28769	0.0434057	0.73299
PID_PLK1_PATHWAY	25	-0.396098	-1.28668	0.131148	0.731363
PID_IL1_PATHWAY	28	-0.378073	-1.28659	0.144366	0.726527
BIOCARTA_GSK3_PATHWAY	21	-0.399779	-1.28419	0.147059	0.729632
NABA_ECM_GLYCOPROTEINS	40	-0.352158	-1.28416	0.122523	0.72458
REACTOME_DOUBLE_STRAND_BREAK_REPAIR	20	-0.41536	-1.28385	0.158559	0.720434
KEGG_LEISHMANIA_INFECTION	50	-0.331249	-1.28111	0.102518	0.725433
PID_P38_ALPHA_BETA_DOWNSTREAM_PATHWAY	31	-0.365524	-1.28083	0.13181	0.721352
KEGG_SMALL_CELL_LUNG_CANCER	52	-0.326451	-1.27959	0.109489	0.721141
PID_LIS1_PATHWAY	21	-0.402267	-1.27853	0.167577	0.71983
BIOCARTA_P35ALZHEIMERS_PATHWAY	9	-0.518381	-1.27764	0.181982	0.718023
HALLMARK_APOPTOSIS	122	-0.280539	-1.27762	0.0708117	0.713272
PID_SHP2_PATHWAY	31	-0.36423	-1.27541	0.147114	0.716292
REACTOME_GAB1_SIGNALOSOME	26	-0.382124	-1.27458	0.159774	0.714674
REACTOME_TAK1_ACTIVATES_NFKB_BY_PHOSPHORYLATION_AND_ACTIVATION_OF_IKKS_COMPLEX	17	-0.422011	-1.27393	0.189239	0.712249
HALLMARK_TGF_BETA_SIGNALING	37	-0.354002	-1.27329	0.140768	0.709671
REACTOME_PI_3K_CASCADE	27	-0.382557	-1.27202	0.145907	0.709498
REACTOME_GPCR_DOWNSTREAM_SIGNALING	199	-0.257719	-1.26594	0.0495049	0.72604
PID_A6B1_A6B4_INTEGRIN_PATHWAY	25	-0.384707	-1.26381	0.145105	0.729072
REACTOME_PD1_SIGNALING	9	-0.50211	-1.26279	0.200358	0.728357
REACTOME_SIGNAL_AMPLIFICATION	20	-0.405594	-1.26199	0.141491	0.726436
REACTOME_KINESINS	9	-0.500318	-1.26177	0.197605	0.722557
REACTOME_REGULATION_OF_GLUCOKINASE_BY_GLUCOKINASE_REGULATORY_PROTEIN	21	-0.397066	-1.26034	0.171846	0.723281
REACTOME_HYALURONAN_METABOLISM	6	-0.581396	-1.25936	0.214421	0.722263
REACTOME_TGF_BETA_RECEPTOR_SIGNALING_IN_EMT_EPITHELIAL_TO_MESENCHYMAL_TRANSITION	8	-0.526279	-1.25875	0.181308	0.720047
REACTOME_FORMATION_OF_FIBRIN_CLOT_CLOTTING_CASCADE	12	-0.47865	-1.25671	0.190114	0.722765
NABA_ECM_AFFILIATED	62	-0.305671	-1.25296	0.112281	0.731175
REACTOME_LOSS_OF_NLP_FROM_MITOTIC_CENTROSOMES	37	-0.350946	-1.25238	0.141491	0.728861
BIOCARTA_CARM1_PATHWAY	10	-0.488413	-1.25194	0.200737	0.72606
BIOCARTA_HIF_PATHWAY	10	-0.482685	-1.24986	0.205224	0.728225
KEGG_HOMOLOGOUS_RECOMBINATION	20	-0.404311	-1.24909	0.166359	0.726546
REACTOME_TRANSLOCATION_OF_ZAP_70_TO_IMMUNOLOGICAL_SYNAPSE	8	-0.54087	-1.24849	0.1881	0.724437
REACTOME_HS_GAG_BIOSYNTHESIS	12	-0.471115	-1.24815	0.193548	0.721215
BIOCARTA_AKT_PATHWAY	18	-0.410888	-1.24794	0.189453	0.717737
REACTOME_N_GLYCAN_TRIMMING_IN_THE_ER_AND_CALNEXIN_CALRETICULIN_CYCLE	10	-0.488482	-1.2465	0.218631	0.718478
BIOCARTA_EGFR_SMRTE_PATHWAY	7	-0.545837	-1.24615	0.219048	0.715535
REACTOME_VOLTAGE_GATED_POTASSIUM_CHANNELS	10	-0.47655	-1.24506	0.231465	0.715131
KEGG_VALINE_LEUCINE_AND_ISOLEUCINE_DEGRADATION	36	-0.339048	-1.24241	0.160291	0.719975
REACTOME_PHOSPHORYLATION_OF_CD3_AND_TCR_ZETA_CHAINS	10	-0.479963	-1.2405	0.225869	0.722326
PID_IL3_PATHWAY	22	-0.380427	-1.23976	0.197266	0.720593
HALLMARK_TNFA_SIGNALING_VIA_NFKB	155	-0.262884	-1.23733	0.0883797	0.725026
KEGG_CHEMOKINE_SIGNALING_PATHWAY	113	-0.274604	-1.236	0.0909091	0.725446
BIOCARTA_P38MAPK_PATHWAY	29	-0.353933	-1.23544	0.171004	0.723266
BIOCARTA_ERK5_PATHWAY	16	-0.419215	-1.23263	0.212806	0.728674
REACTOME_REGULATION_OF_COMPLEMENT_CASCADE	8	-0.51913	-1.23174	0.206581	0.727573
BIOCARTA_CACAM_PATHWAY	10	-0.482677	-1.23109	0.215613	0.725599
REACTOME_HEMOSTASIS	261	-0.241708	-1.22807	0.0696202	0.731721
BIOCARTA_THELPER_PATHWAY	8	-0.509921	-1.22705	0.23694	0.731316
REACTOME_INHIBITION_OF_INSULIN_SECRETION_BY_ADRENALINE_NORADRENALINE	12	-0.455782	-1.22684	0.204887	0.72812
KEGG_ASCORBATE_AND_ALDARATE_METABOLISM	6	-0.580606	-1.22365	0.252874	0.734926
REACTOME_TRNA_AMINOACYLATION	39	-0.338894	-1.22282	0.151724	0.733951
REACTOME_ENDOSOMAL_VACUOLAR_PATHWAY	5	-0.601406	-1.22261	0.236111	0.730756
REACTOME_ABCA_TRANSPORTERS_IN_LIPID_HOMEOSTASIS	5	-0.597808	-1.22086	0.236538	0.732496
REACTOME_DAG_AND_IP3_SIGNALING	19	-0.397461	-1.21792	0.223776	0.738439
PID_ECADHERIN_KERATINOCYTE_PATHWAY	15	-0.424492	-1.21673	0.208812	0.738561
REACTOME_MITOCHONDRIAL_TRNA_AMINOACYLATION	20	-0.392131	-1.21594	0.197761	0.737176
KEGG_PHOSPHATIDYLINOSITOL_SIGNALING_SYSTEM	52	-0.308536	-1.21584	0.172477	0.733737
PID_AURORA_A_PATHWAY	22	-0.379266	-1.21422	0.197393	0.735421
BIOCARTA_ARF_PATHWAY	12	-0.452922	-1.2139	0.244403	0.732824
HALLMARK_IL2_STAT5_SIGNALING	137	-0.264104	-1.21256	0.102236	0.73337
REACTOME_GOLGI_ASSOCIATED_VESICLE_BIOGENESIS	40	-0.328453	-1.21216	0.183929	0.730957
PID_AMB2_NEUTROPHILS_PATHWAY	23	-0.374779	-1.20957	0.198488	0.735924
REACTOME_NEP_NS2_INTERACTS_WITH_THE_CELLULAR_EXPORT_MACHINERY	23	-0.371974	-1.20876	0.209174	0.734862
REACTOME_PROSTACYCLIN_SIGNALLING_THROUGH_PROSTACYCLIN_RECEPTOR	12	-0.46055	-1.20777	0.23506	0.734538
REACTOME_TRANSPORT_OF_RIBONUCLEOPROTEINS_INTO_THE_HOST_NUCLEUS	23	-0.371313	-1.20724	0.208406	0.732701
KEGG_NON_HOMOLOGOUS_END_JOINING	11	-0.459046	-1.20638	0.244936	0.731865
SIG_REGULATION_OF_THE_ACTIN_CYTOSKELETON_BY_RHO_GTPASES	21	-0.381201	-1.20445	0.224453	0.734308
REACTOME_GASTRIN_CREB_SIGNALLING_PATHWAY_VIA_PKC_AND_MAPK	93	-0.279768	-1.2042	0.151463	0.731685
KEGG_PATHOGENIC_ESCHERICHIA_COLI_INFECTION	40	-0.324152	-1.20059	0.171769	0.739673
REACTOME_AKT_PHOSPHORYLATES_TARGETS_IN_THE_CYTOSOL	9	-0.482293	-1.19836	0.255906	0.743649
KEGG_PROGESTERONE_MEDIATED_OOCYTE_MATURATION	46	-0.320129	-1.19756	0.189983	0.742886
KEGG_VIBRIO_CHOLERAE_INFECTION	40	-0.330157	-1.19684	0.198261	0.741803
HALLMARK_ALLOGRAFT_REJECTION	140	-0.255029	-1.19659	0.104096	0.739163
REACTOME_ACTIVATION_OF_CHAPERONE_GENES_BY_XBP1S	36	-0.332757	-1.19453	0.190731	0.742347
NABA_ECM_REGULATORS	68	-0.291475	-1.19363	0.171123	0.741715
BIOCARTA_DREAM_PATHWAY	8	-0.501059	-1.19342	0.26297	0.739044
KEGG_TERPENOID_BACKBONE_BIOSYNTHESIS	12	-0.449498	-1.19105	0.237817	0.743597
PID_ER_NONGENOMIC_PATHWAY	27	-0.358011	-1.19079	0.218978	0.740966
REACTOME_ACTIVATION_OF_ATR_IN_RESPONSE_TO_REPLICATION_STRESS	21	-0.379861	-1.18971	0.220779	0.741127
PID_HIF1_TFPATHWAY	44	-0.313632	-1.18828	0.198569	0.742619
REACTOME_SIGNAL_REGULATORY_PROTEIN_SIRP_FAMILY_INTERACTIONS	11	-0.466362	-1.18827	0.231499	0.739227
PID_SYNDECAN_4_PATHWAY	20	-0.382862	-1.18813	0.23775	0.736362
REACTOME_IL_RECEPTOR_SHC_SIGNALING	18	-0.400331	-1.18769	0.240157	0.734494
REACTOME_ZINC_TRANSPORTERS	10	-0.467639	-1.18699	0.256881	0.733314
KEGG_GLUTATHIONE_METABOLISM	34	-0.327869	-1.18611	0.232108	0.732984
REACTOME_PI3K_CASCADE	40	-0.32293	-1.18416	0.211293	0.735846
KEGG_FATTY_ACID_METABOLISM	27	-0.352208	-1.18218	0.231054	0.738393
PID_HEDGEHOG_2PATHWAY	6	-0.552129	-1.18101	0.27593	0.738981
PID_IL8_CXCR1_PATHWAY	22	-0.373603	-1.1799	0.217626	0.739126
REACTOME_PLC_BETA_MEDIATED_EVENTS	24	-0.361815	-1.17483	0.23166	0.752514
KEGG_FOCAL_ADHESION	102	-0.268343	-1.17432	0.182741	0.750884
KEGG_ONE_CARBON_POOL_BY_FOLATE	13	-0.422903	-1.17419	0.252285	0.748043
REACTOME_TIGHT_JUNCTION_INTERACTIONS	7	-0.518078	-1.17269	0.283088	0.749664
REACTOME_MEMBRANE_TRAFFICKING	93	-0.270431	-1.17237	0.183639	0.747394
REACTOME_DIABETES_PATHWAYS	93	-0.270029	-1.1707	0.194296	0.749542
KEGG_GLYCEROLIPID_METABOLISM	32	-0.33735	-1.17042	0.236641	0.747286
REACTOME_CHEMOKINE_RECEPTORS_BIND_CHEMOKINES	21	-0.365337	-1.16957	0.248188	0.746658
BIOCARTA_CHREBP2_PATHWAY	32	-0.333759	-1.16813	0.20531	0.748054
REACTOME_PI3K_EVENTS_IN_ERBB4_SIGNALING	23	-0.359394	-1.16757	0.251309	0.746652
BIOCARTA_ACTINY_PATHWAY	11	-0.444714	-1.16513	0.274621	0.751014
PID_IL2_PI3K_PATHWAY	27	-0.343332	-1.1647	0.227915	0.749235
PID_RB_1PATHWAY	51	-0.303342	-1.16453	0.19697	0.7466
KEGG_SYSTEMIC_LUPUS_ERYTHEMATOSUS	52	-0.296945	-1.16181	0.212069	0.752366
REACTOME_SEMA3A_PAK_DEPENDENT_AXON_REPULSION	8	-0.492724	-1.15969	0.281369	0.755922
BIOCARTA_AKAPCENTROSOME_PATHWAY	9	-0.46634	-1.15712	0.288168	0.760914
REACTOME_PI3K_AKT_ACTIVATION	25	-0.349307	-1.15691	0.256458	0.758528
REACTOME_LIPOPROTEIN_METABOLISM	12	-0.430216	-1.15608	0.281664	0.757916
PID_DELTA_NP63_PATHWAY	21	-0.366487	-1.15296	0.255692	0.764533
REACTOME_G_BETA_GAMMA_SIGNALLING_THROUGH_PLC_BETA	12	-0.415445	-1.15109	0.296501	0.767308
PID_FGF_PATHWAY	35	-0.321805	-1.15035	0.228782	0.766565
PID_BETA_CATENIN_NUC_PATHWAY	44	-0.306501	-1.14983	0.233216	0.765145
HALLMARK_COMPLEMENT	143	-0.244243	-1.14929	0.18543	0.763847
REACTOME_PYRIMIDINE_METABOLISM	13	-0.417599	-1.14889	0.285185	0.762041
REACTOME_ACTIVATED_TAK1_MEDIATES_P38_MAPK_ACTIVATION	13	-0.417081	-1.14854	0.273973	0.760048
PID_CXCR4_PATHWAY	79	-0.271635	-1.14853	0.230375	0.757056
KEGG_AMINOACYL_TRNA_BIOSYNTHESIS	39	-0.305836	-1.1483	0.260148	0.754717
PID_TXA2PATHWAY	39	-0.311168	-1.14636	0.261023	0.757688
HALLMARK_MYOGENESIS	76	-0.270447	-1.14417	0.219388	0.761526
PID_TCR_PATHWAY	59	-0.286693	-1.14409	0.210896	0.758764
REACTOME_SEMA4D_INDUCED_CELL_MIGRATION_AND_GROWTH_CONE_COLLAPSE	15	-0.394158	-1.14232	0.291592	0.761399
PID_E2F_PATHWAY	47	-0.29756	-1.1401	0.258123	0.76555
REACTOME_SYNTHESIS_OF_PIPS_AT_THE_GOLGI_MEMBRANE	14	-0.401867	-1.13748	0.271429	0.770524
PID_TCPTP_PATHWAY	32	-0.324789	-1.13646	0.275046	0.770833
REACTOME_INTEGRIN_CELL_SURFACE_INTERACTIONS	42	-0.306156	-1.136	0.264286	0.769438
HALLMARK_INTERFERON_ALPHA_RESPONSE	91	-0.262797	-1.13545	0.222807	0.768176
HALLMARK_ESTROGEN_RESPONSE_EARLY	104	-0.255482	-1.13451	0.21202	0.768241
HALLMARK_E2F_TARGETS	142	-0.244108	-1.13433	0.201739	0.765865
REACTOME_CIRCADIAN_CLOCK	39	-0.306368	-1.1335	0.250454	0.76539
HALLMARK_PROTEIN_SECRETION	83	-0.268619	-1.13221	0.243007	0.766376
REACTOME_SIGNALING_BY_GPCR	247	-0.224742	-1.13125	0.180223	0.766516
HALLMARK_IL6_JAK_STAT3_SIGNALING	60	-0.28427	-1.1312	0.275311	0.763795
REACTOME_REGULATION_OF_WATER_BALANCE_BY_RENAL_AQUAPORINS	23	-0.349575	-1.12894	0.298913	0.768323
REACTOME_CA_DEPENDENT_EVENTS	17	-0.371876	-1.12746	0.275093	0.770221
PID_ERBB1_DOWNSTREAM_PATHWAY	88	-0.264227	-1.1269	0.228164	0.768972
REACTOME_PHOSPHOLIPID_METABOLISM	129	-0.248022	-1.12687	0.237542	0.766274
REACTOME_CRMPS_IN_SEMA3A_SIGNALING	7	-0.491033	-1.12584	0.313725	0.766798
BIOCARTA_HCMV_PATHWAY	16	-0.391404	-1.12543	0.330827	0.76532
REACTOME_PHOSPHOLIPASE_C_MEDIATED_CASCADE	23	-0.350348	-1.12498	0.294677	0.763801
PID_NCADHERIN_PATHWAY	26	-0.333245	-1.12442	0.277778	0.76282
BIOCARTA_FEEDER_PATHWAY	6	-0.512011	-1.12433	0.337812	0.760309
REACTOME_INTERFERON_SIGNALING	118	-0.248146	-1.12377	0.236273	0.759178
KEGG_GLYCOSAMINOGLYCAN_BIOSYNTHESIS_HEPARAN_SULFATE	13	-0.413435	-1.12354	0.316699	0.757201
REACTOME_IL1_SIGNALING	32	-0.316274	-1.12289	0.281416	0.756401
KEGG_ALDOSTERONE_REGULATED_SODIUM_REABSORPTION	23	-0.349426	-1.12228	0.300353	0.755738
KEGG_INOSITOL_PHOSPHATE_METABOLISM	39	-0.306985	-1.11855	0.282609	0.764117
PID_NFAT_TFPATHWAY	29	-0.318248	-1.11522	0.31127	0.771391
KEGG_TASTE_TRANSDUCTION	9	-0.447233	-1.1151	0.327485	0.769006
REACTOME_LIPID_DIGESTION_MOBILIZATION_AND_TRANSPORT	20	-0.359434	-1.11395	0.309833	0.769842
KEGG_ETHER_LIPID_METABOLISM	17	-0.370843	-1.11391	0.278481	0.767274
REACTOME_RECRUITMENT_OF_MITOTIC_CENTROSOME_PROTEINS_AND_COMPLEXES	42	-0.298819	-1.1124	0.297297	0.769247
REACTOME_PLATELET_ADHESION_TO_EXPOSED_COLLAGEN	7	-0.487997	-1.11169	0.32233	0.768895
BIOCARTA_TALL1_PATHWAY	10	-0.441397	-1.11102	0.335714	0.768263
REACTOME_GLUCOSE_METABOLISM	48	-0.285895	-1.11096	0.294224	0.765788
HALLMARK_MYC_TARGETS_V2	47	-0.290097	-1.11082	0.293286	0.763559
REACTOME_G2_M_CHECKPOINTS	23	-0.336536	-1.10755	0.324675	0.770628
SIG_PIP3_SIGNALING_IN_CARDIAC_MYOCTES	49	-0.288933	-1.10583	0.271478	0.773193
BIOCARTA_NTHI_PATHWAY	22	-0.3529	-1.10488	0.327138	0.773483
REACTOME_TRYPTOPHAN_CATABOLISM	7	-0.487253	-1.10438	0.34608	0.772287
PID_EPHA_FWDPATHWAY	17	-0.376023	-1.10382	0.316479	0.771435
PID_P38_ALPHA_BETA_PATHWAY	23	-0.337939	-1.10165	0.298479	0.775294
BIOCARTA_RNA_PATHWAY	10	-0.424858	-1.10095	0.328794	0.77474
REACTOME_HOMOLOGOUS_RECOMBINATION_REPAIR_OF_REPLICATION_INDEPENDENT_DOUBLE_STRAND_BREAKS	14	-0.387713	-1.10047	0.337058	0.773603
BIOCARTA_ACH_PATHWAY	12	-0.404069	-1.09956	0.337864	0.773743
BIOCARTA_INTRINSIC_PATHWAY	6	-0.508525	-1.09939	0.362816	0.771653
PID_MYC_REPRESS_PATHWAY	46	-0.293424	-1.09906	0.311828	0.770069
KEGG_PANTOTHENATE_AND_COA_BIOSYNTHESIS	9	-0.444877	-1.09839	0.347349	0.769534
BIOCARTA_DNAFRAGMENT_PATHWAY	8	-0.465744	-1.09616	0.354167	0.773624
REACTOME_EICOSANOID_LIGAND_BINDING_RECEPTORS	7	-0.484183	-1.09597	0.357401	0.771637
PID_P75_NTR_PATHWAY	55	-0.278001	-1.0943	0.297535	0.773983
REACTOME_TRANSFERRIN_ENDOCYTOSIS_AND_RECYCLING	18	-0.359372	-1.09176	0.319716	0.778889
REACTOME_METAL_ION_SLC_TRANSPORTERS	13	-0.38608	-1.09057	0.364286	0.779811
PID_VEGFR1_2_PATHWAY	58	-0.271015	-1.09019	0.318027	0.778313
REACTOME_TRANSPORT_OF_MATURE_MRNA_DERIVED_FROM_AN_INTRONLESS_TRANSCRIPT	29	-0.322887	-1.08717	0.325048	0.78447
REACTOME_AQUAPORIN_MEDIATED_TRANSPORT	24	-0.334557	-1.08676	0.342967	0.783099
KEGG_DNA_REPLICATION	32	-0.308872	-1.08383	0.311538	0.789146
REACTOME_SIGNALLING_BY_NGF	153	-0.22927	-1.08157	0.269492	0.793322
BIOCARTA_CARM_ER_PATHWAY	28	-0.321348	-1.0812	0.317669	0.791896
ST_STAT3_PATHWAY	7	-0.477931	-1.08021	0.386447	0.792384
PID_IL23_PATHWAY	22	-0.33545	-1.07595	0.379747	0.802715
NABA_CORE_MATRISOME	52	-0.275591	-1.07583	0.341463	0.800548
REACTOME_INTERACTIONS_OF_VPR_WITH_HOST_CELLULAR_PROTEINS	26	-0.324429	-1.07577	0.338951	0.798212
REACTOME_PROCESSING_OF_CAPPED_INTRON_CONTAINING_PRE_MRNA	115	-0.239294	-1.07473	0.290816	0.798746
REACTOME_PROTEIN_FOLDING	42	-0.281888	-1.07402	0.319778	0.798227
BIOCARTA_IL1R_PATHWAY	23	-0.334102	-1.07348	0.343066	0.797322
PID_THROMBIN_PAR4_PATHWAY	10	-0.413492	-1.07304	0.36862	0.796196
REACTOME_CYTOSOLIC_TRNA_AMINOACYLATION	22	-0.335987	-1.07102	0.351504	0.799895
PID_TGFBR_PATHWAY	40	-0.292889	-1.07068	0.348592	0.798489
KEGG_TIGHT_JUNCTION	64	-0.260842	-1.0705	0.340426	0.796563
KEGG_VASOPRESSIN_REGULATED_WATER_REABSORPTION	34	-0.29956	-1.06895	0.355072	0.798637
KEGG_DRUG_METABOLISM_CYTOCHROME_P450	16	-0.362757	-1.06674	0.369565	0.802585
KEGG_CYSTEINE_AND_METHIONINE_METABOLISM	22	-0.330528	-1.06476	0.361702	0.806062
REACTOME_CYTOKINE_SIGNALING_IN_IMMUNE_SYSTEM	200	-0.217042	-1.06402	0.315359	0.805716
BIOCARTA_NFAT_PATHWAY	34	-0.300844	-1.06379	0.364602	0.803935
PID_P53_DOWNSTREAM_PATHWAY	97	-0.240501	-1.06217	0.34375	0.806367
REACTOME_INTRINSIC_PATHWAY	8	-0.444701	-1.06195	0.391714	0.804637
HALLMARK_G2M_CHECKPOINT	131	-0.232018	-1.06058	0.342669	0.806225
KEGG_PPAR_SIGNALING_PATHWAY	35	-0.30187	-1.06012	0.35567	0.805009
KEGG_SELENOAMINO_ACID_METABOLISM	19	-0.341792	-1.06005	0.387947	0.802813
KEGG_RIG_I_LIKE_RECEPTOR_SIGNALING_PATHWAY	44	-0.281358	-1.05985	0.348511	0.800997
REACTOME_G_ALPHA_Z_SIGNALLING_EVENTS	26	-0.318966	-1.05849	0.381119	0.802749
PID_CDC42_REG_PATHWAY	19	-0.351879	-1.05754	0.395911	0.803137
REACTOME_TRIGLYCERIDE_BIOSYNTHESIS	29	-0.303797	-1.05708	0.375671	0.802096
REACTOME_MITOCHONDRIAL_FATTY_ACID_BETA_OXIDATION	12	-0.385429	-1.05695	0.378731	0.800088
KEGG_FRUCTOSE_AND_MANNOSE_METABOLISM	28	-0.309865	-1.05572	0.362477	0.801261
BIOCARTA_INSULIN_PATHWAY	19	-0.347063	-1.05368	0.381423	0.804891
REACTOME_DSCAM_INTERACTIONS	6	-0.488416	-1.05279	0.42	0.805083
REACTOME_SIGNALING_BY_FGFR1_FUSION_MUTANTS	16	-0.361293	-1.05236	0.386157	0.804095
REACTOME_NUCLEAR_RECEPTOR_TRANSCRIPTION_PATHWAY	20	-0.339606	-1.04795	0.401421	0.814672
REACTOME_G_ALPHA_I_SIGNALLING_EVENTS	75	-0.249233	-1.04741	0.372414	0.813808
BIOCARTA_INFLAM_PATHWAY	9	-0.417183	-1.04613	0.40619	0.815116
REACTOME_TRANSPORT_OF_MATURE_TRANSCRIPT_TO_CYTOPLASM	39	-0.284937	-1.04483	0.386207	0.816516
REACTOME_SYNTHESIS_OF_PIPS_AT_THE_PLASMA_MEMBRANE	23	-0.318682	-1.04405	0.38175	0.816497
ST_INTEGRIN_SIGNALING_PATHWAY	55	-0.263021	-1.04336	0.38574	0.81612
PID_PTP1B_PATHWAY	31	-0.296417	-1.0428	0.388385	0.815417
PID_TOLL_ENDOGENOUS_PATHWAY	19	-0.340576	-1.04213	0.381481	0.814896
KEGG_GLYCOLYSIS_GLUCONEOGENESIS	38	-0.284595	-1.03967	0.384615	0.819918
ST_GAQ_PATHWAY	21	-0.331171	-1.03953	0.381481	0.81809
PID_LKB1_PATHWAY	37	-0.286791	-1.03742	0.408273	0.822179
PID_PDGFRB_PATHWAY	106	-0.234554	-1.03424	0.364273	0.829263
REACTOME_METABOLISM_OF_CARBOHYDRATES	152	-0.218972	-1.03411	0.36745	0.827301
REACTOME_DESTABILIZATION_OF_MRNA_BY_TRISTETRAPROLIN_TTP	17	-0.339286	-1.03395	0.387405	0.825465
KEGG_ARRHYTHMOGENIC_RIGHT_VENTRICULAR_CARDIOMYOPATHY_ARVC	30	-0.295809	-1.03388	0.412186	0.823349
KEGG_GLYOXYLATE_AND_DICARBOXYLATE_METABOLISM	12	-0.383049	-1.03348	0.397338	0.822246
NABA_BASEMENT_MEMBRANES	5	-0.508949	-1.03288	0.429942	0.82169
REACTOME_OPIOID_SIGNALLING	48	-0.268516	-1.03007	0.398214	0.82743
BIOCARTA_STRESS_PATHWAY	23	-0.319948	-1.02649	0.427481	0.835422
HALLMARK_KRAS_SIGNALING_DN	55	-0.262683	-1.02477	0.4	0.837939
PID_INSULIN_GLUCOSE_PATHWAY	17	-0.350251	-1.02361	0.435185	0.838917
KEGG_FC_GAMMA_R_MEDIATED_PHAGOCYTOSIS	75	-0.24462	-1.02251	0.386643	0.839812
REACTOME_MRNA_SPLICING	90	-0.235046	-1.02226	0.400353	0.838271
KEGG_TYPE_II_DIABETES_MELLITUS	25	-0.309003	-1.02049	0.401119	0.841148
REACTOME_MRNA_PROCESSING	130	-0.220598	-1.01994	0.381601	0.840365
KEGG_APOPTOSIS	68	-0.248582	-1.01701	0.427598	0.846566
KEGG_NON_SMALL_CELL_LUNG_CANCER	43	-0.272477	-1.01359	0.437158	0.854283
REACTOME_CELL_DEATH_SIGNALLING_VIA_NRAGE_NRIF_AND_NADE	40	-0.278567	-1.01337	0.451327	0.85271
REACTOME_HS_GAG_DEGRADATION	15	-0.350404	-1.01033	0.44685	0.859236
PID_LYMPH_ANGIOGENESIS_PATHWAY	16	-0.342031	-1.0076	0.463138	0.864896
HALLMARK_INFLAMMATORY_RESPONSE	144	-0.2121	-1.00437	0.459507	0.871788
KEGG_BIOSYNTHESIS_OF_UNSATURATED_FATTY_ACIDS	14	-0.358019	-1.00423	0.46516	0.869896
HALLMARK_HYPOXIA	125	-0.215206	-1.00279	0.457976	0.871711
BIOCARTA_EIF4_PATHWAY	19	-0.328113	-1.00206	0.44732	0.871578
REACTOME_CALNEXIN_CALRETICULIN_CYCLE	8	-0.428123	-1.00142	0.46627	0.871151
REACTOME_METABOLISM_OF_LIPIDS_AND_LIPOPROTEINS	301	-0.195635	-1.00129	0.447712	0.869252
REACTOME_NITRIC_OXIDE_STIMULATES_GUANYLATE_CYCLASE	9	-0.413054	-0.99969	0.451737	0.871613
BIOCARTA_D4GDI_PATHWAY	13	-0.360423	-0.999427	0.451852	0.870125
REACTOME_NRAGE_SIGNALS_DEATH_THROUGH_JNK	27	-0.29809	-0.999201	0.459165	0.868503
REACTOME_PECAM1_INTERACTIONS	7	-0.433711	-0.99836	0.466019	0.868528
KEGG_HEMATOPOIETIC_CELL_LINEAGE	48	-0.260159	-0.998194	0.463551	0.866764
KEGG_CYTOKINE_CYTOKINE_RECEPTOR_INTERACTION	100	-0.225414	-0.997804	0.451499	0.865601
REACTOME_G1_S_SPECIFIC_TRANSCRIPTION	6	-0.462872	-0.997749	0.473394	0.863492
SA_PTEN_PATHWAY	14	-0.355733	-0.997313	0.425373	0.862449
BIOCARTA_TOLL_PATHWAY	30	-0.290285	-0.996424	0.461397	0.862662
REACTOME_CASPASE_MEDIATED_CLEAVAGE_OF_CYTOSKELETAL_PROTEINS	9	-0.405238	-0.996046	0.454376	0.861509
REACTOME_CELL_JUNCTION_ORGANIZATION	24	-0.306577	-0.995495	0.459615	0.860997
PID_EPHA2_FWD_PATHWAY	15	-0.35352	-0.995459	0.471455	0.858883
KEGG_INSULIN_SIGNALING_PATHWAY	96	-0.225362	-0.994001	0.471891	0.861041
REACTOME_ACTIVATION_OF_KAINATE_RECEPTORS_UPON_GLUTAMATE_BINDING	16	-0.340085	-0.992676	0.482821	0.862532
BIOCARTA_AGPCR_PATHWAY	8	-0.419859	-0.990082	0.46374	0.867504
HALLMARK_COAGULATION	60	-0.246426	-0.989623	0.467626	0.866607
REACTOME_FORMATION_OF_TUBULIN_FOLDING_INTERMEDIATES_BY_CCT_TRIC	15	-0.345796	-0.989161	0.463277	0.865713
PID_IL4_2PATHWAY	38	-0.274777	-0.987868	0.452206	0.867007
KEGG_ARGININE_AND_PROLINE_METABOLISM	22	-0.310761	-0.987282	0.471869	0.86646
BIOCARTA_AKAP13_PATHWAY	10	-0.390142	-0.987168	0.469613	0.864611
PID_INTEGRIN5_PATHWAY	6	-0.452083	-0.986464	0.457203	0.864549
REACTOME_TRAF6_MEDIATED_IRF7_ACTIVATION	14	-0.351392	-0.986424	0.485768	0.862511
PID_PI3KCI_PATHWAY	41	-0.271694	-0.985694	0.457143	0.862389
REACTOME_UNFOLDED_PROTEIN_RESPONSE	65	-0.240091	-0.985214	0.475265	0.861612
REACTOME_SYNTHESIS_OF_VERY_LONG_CHAIN_FATTY_ACYL_COAS	9	-0.392201	-0.982306	0.470919	0.867741
REACTOME_EFFECTS_OF_PIP2_HYDROLYSIS	15	-0.341655	-0.982249	0.472222	0.865743
KEGG_GLYCOSPHINGOLIPID_BIOSYNTHESIS_LACTO_AND_NEOLACTO_SERIES	14	-0.351761	-0.97911	0.483748	0.872336
KEGG_MELANOMA	35	-0.274435	-0.977627	0.484404	0.874363
REACTOME_METABOLISM_OF_NON_CODING_RNA	36	-0.2673	-0.977594	0.49009	0.872326
KEGG_PROSTATE_CANCER	57	-0.243602	-0.976801	0.494465	0.872484
PID_ERBB1_RECEPTOR_PROXIMAL_PATHWAY	31	-0.279565	-0.974402	0.474383	0.87688
BIOCARTA_PTEN_PATHWAY	16	-0.329877	-0.97393	0.470588	0.87604
PID_HDAC_CLASSII_PATHWAY	27	-0.284544	-0.973708	0.513258	0.874575
BIOCARTA_VIP_PATHWAY	18	-0.32573	-0.972543	0.463063	0.875616
REACTOME_RIG_I_MDA5_MEDIATED_INDUCTION_OF_IFN_ALPHA_BETA_PATHWAYS	51	-0.249179	-0.97249	0.507018	0.87368
BIOCARTA_ALK_PATHWAY	19	-0.326172	-0.971278	0.46679	0.874895
REACTOME_CELL_EXTRACELLULAR_MATRIX_INTERACTIONS	9	-0.392002	-0.970372	0.499069	0.875231
REACTOME_SIGNALING_BY_FGFR1_MUTANTS	17	-0.323823	-0.968256	0.500982	0.878838
REACTOME_SIGNALING_BY_PDGF	70	-0.234026	-0.967969	0.516351	0.877485
REACTOME_SIGNALING_BY_FGFR	64	-0.237881	-0.964418	0.512367	0.884984
PID_KIT_PATHWAY	41	-0.263519	-0.962899	0.507273	0.886964
PID_FAK_PATHWAY	46	-0.258138	-0.962666	0.5	0.885485
REACTOME_REGULATION_OF_RHEB_GTPASE_ACTIVITY_BY_AMPK	8	-0.408296	-0.962637	0.492308	0.883475
REACTOME_PIP3_ACTIVATES_AKT_SIGNALING	19	-0.31318	-0.960659	0.495512	0.886781
HALLMARK_P53_PATHWAY	150	-0.204509	-0.959986	0.543189	0.886585
REACTOME_P2Y_RECEPTORS	6	-0.449603	-0.958852	0.486056	0.887706
SIG_PIP3_SIGNALING_IN_B_LYMPHOCYTES	29	-0.281434	-0.958813	0.518987	0.885745
REACTOME_CYTOSOLIC_SULFONATION_OF_SMALL_MOLECULES	7	-0.435045	-0.958399	0.520073	0.884884
REACTOME_INNATE_IMMUNE_SYSTEM	174	-0.199684	-0.955349	0.567063	0.891016
REACTOME_SIGNALING_BY_INSULIN_RECEPTOR	68	-0.230856	-0.955035	0.540441	0.88984
PID_TELOMERASE_PATHWAY	53	-0.244194	-0.954784	0.542857	0.888459
REACTOME_MEIOTIC_RECOMBINATION	33	-0.268048	-0.952527	0.514184	0.892408
REACTOME_DOWNSTREAM_SIGNAL_TRANSDUCTION	64	-0.233393	-0.951856	0.550802	0.892234
PID_UPA_UPAR_PATHWAY	21	-0.30121	-0.951658	0.535185	0.890637
REACTOME_REGULATED_PROTEOLYSIS_OF_P75NTR	8	-0.391438	-0.950499	0.503953	0.89165
REACTOME_METABOLISM_OF_VITAMINS_AND_COFACTORS	36	-0.267402	-0.949729	0.533698	0.891712
PID_ARF6_PATHWAY	23	-0.301143	-0.949178	0.546448	0.891175
ST_ADRENERGIC	20	-0.308143	-0.946855	0.506446	0.895261
REACTOME_SLBP_DEPENDENT_PROCESSING_OF_REPLICATION_DEPENDENT_HISTONE_PRE_MRNAS	8	-0.396522	-0.942191	0.533835	0.905644
BIOCARTA_ATM_PATHWAY	18	-0.310311	-0.941004	0.523985	0.906661
SA_G1_AND_S_PHASES	12	-0.351692	-0.941	0.545966	0.90461
NABA_SECRETED_FACTORS	80	-0.220605	-0.940659	0.543071	0.903499
REACTOME_HEPARAN_SULFATE_HEPARIN_HS_GAG_METABOLISM	27	-0.284317	-0.940604	0.567878	0.901627
PID_NECTIN_PATHWAY	21	-0.303372	-0.938776	0.557587	0.904321
PID_TRKR_PATHWAY	44	-0.250312	-0.938449	0.565056	0.903155
REACTOME_CHOLESTEROL_BIOSYNTHESIS	17	-0.315104	-0.936	0.526802	0.907795
SA_TRKA_RECEPTOR	12	-0.350829	-0.93493	0.555556	0.908382
PID_ILK_PATHWAY	34	-0.268164	-0.934887	0.530165	0.906482
BIOCARTA_IGF1_PATHWAY	18	-0.304299	-0.933612	0.541436	0.907913
REACTOME_IL_6_SIGNALING	9	-0.379911	-0.932322	0.554902	0.909234
REACTOME_TRAF6_MEDIATED_INDUCTION_OF_NFKB_AND_MAP_KINASES_UPON_TLR7_8_OR_9_ACTIVATION	61	-0.231791	-0.929329	0.593583	0.915149
KEGG_DILATED_CARDIOMYOPATHY	34	-0.259452	-0.929039	0.574312	0.913927
KEGG_SULFUR_METABOLISM	10	-0.359365	-0.928557	0.563197	0.913228
BIOCARTA_IL5_PATHWAY	5	-0.450151	-0.925312	0.577281	0.919751
REACTOME_SIGNALING_BY_FGFR_IN_DISEASE	76	-0.21762	-0.925037	0.604317	0.918546
REACTOME_CITRIC_ACID_CYCLE_TCA_CYCLE	19	-0.301499	-0.924044	0.56044	0.919065
PID_ANGIOPOIETIN_RECEPTOR_PATHWAY	38	-0.254193	-0.923822	0.603175	0.917686
BIOCARTA_41BB_PATHWAY	12	-0.353541	-0.923638	0.566914	0.916155
REACTOME_GLYCEROPHOSPHOLIPID_BIOSYNTHESIS	52	-0.237662	-0.923301	0.594747	0.915084
REACTOME_DOWNREGULATION_OF_TGF_BETA_RECEPTOR_SIGNALING	14	-0.32322	-0.922908	0.57404	0.914192
REACTOME_SIGNALING_BY_ROBO_RECEPTOR	17	-0.307627	-0.922886	0.568932	0.912263
REACTOME_ADP_SIGNALLING_THROUGH_P2RY1	16	-0.314432	-0.921553	0.555133	0.913676
REACTOME_MRNA_SPLICING_MINOR_PATHWAY	36	-0.254954	-0.919464	0.597378	0.917039
BIOCARTA_KREB_PATHWAY	8	-0.397091	-0.919421	0.55684	0.915196
BIOCARTA_SET_PATHWAY	11	-0.353673	-0.91913	0.57722	0.914038
REACTOME_CTLA4_INHIBITORY_SIGNALING	15	-0.320976	-0.918365	0.545455	0.914033
REACTOME_REGULATION_OF_BETA_CELL_DEVELOPMENT	6	-0.429897	-0.916433	0.575238	0.917084
REACTOME_DNA_STRAND_ELONGATION	24	-0.281646	-0.916147	0.588561	0.915894
REACTOME_SEMAPHORIN_INTERACTIONS	37	-0.253282	-0.915895	0.618081	0.914571
REACTOME_CHONDROITIN_SULFATE_DERMATAN_SULFATE_METABOLISM	30	-0.263424	-0.913912	0.588653	0.917647
REACTOME_G_PROTEIN_ACTIVATION	14	-0.324054	-0.912923	0.573975	0.918294
PID_CXCR3_PATHWAY	31	-0.260975	-0.91226	0.623214	0.91798
KEGG_RETINOL_METABOLISM	13	-0.339473	-0.912162	0.565637	0.916337
PID_HIF1A_PATHWAY	13	-0.328422	-0.907743	0.577651	0.925422
REACTOME_GABA_B_RECEPTOR_ACTIVATION	17	-0.302991	-0.907062	0.614004	0.925296
ST_PHOSPHOINOSITIDE_3_KINASE_PATHWAY	29	-0.26458	-0.907051	0.591985	0.923389
REACTOME_MYD88_MAL_CASCADE_INITIATED_ON_PLASMA_MEMBRANE	68	-0.221858	-0.905522	0.639515	0.925418
PID_AR_NONGENOMIC_PATHWAY	25	-0.272362	-0.904745	0.598113	0.925425
REACTOME_MEIOSIS	52	-0.231164	-0.902597	0.628272	0.929051
REACTOME_GLYCOSAMINOGLYCAN_METABOLISM	59	-0.22373	-0.901401	0.631086	0.930156
BIOCARTA_TID_PATHWAY	15	-0.320571	-0.901027	0.593407	0.929123
PID_MYC_PATHWAY	23	-0.274255	-0.900807	0.586142	0.927767
REACTOME_GABA_RECEPTOR_ACTIVATION	18	-0.299214	-0.899848	0.587302	0.928141
PID_FCER1_PATHWAY	54	-0.225711	-0.899109	0.637782	0.928075
PID_NFKAPPAB_ATYPICAL_PATHWAY	15	-0.312409	-0.897858	0.603025	0.929282
PID_NOTCH_PATHWAY	35	-0.253298	-0.89677	0.645439	0.929913
PID_NETRIN_PATHWAY	22	-0.283607	-0.895188	0.620926	0.931812
BIOCARTA_NFKB_PATHWAY	19	-0.291578	-0.894975	0.614943	0.93046
KEGG_NEUROTROPHIN_SIGNALING_PATHWAY	95	-0.203257	-0.894331	0.657331	0.930129
BIOCARTA_PAR1_PATHWAY	24	-0.273427	-0.894127	0.622018	0.928732
BIOCARTA_IL4_PATHWAY	8	-0.374279	-0.893541	0.605214	0.928189
ST_GA12_PATHWAY	17	-0.299111	-0.893406	0.602231	0.926664
REACTOME_FATTY_ACID_TRIACYLGLYCEROL_AND_KETONE_BODY_METABOLISM	125	-0.195381	-0.890978	0.715947	0.930757
HALLMARK_ADIPOGENESIS	158	-0.187035	-0.890665	0.717608	0.929647
REACTOME_TRANSPORT_OF_VITAMINS_NUCLEOSIDES_AND_RELATED_MOLECULES	21	-0.286623	-0.889996	0.611012	0.929458
REACTOME_THE_NLRP3_INFLAMMASOME	9	-0.358478	-0.889987	0.574627	0.927603
BIOCARTA_MET_PATHWAY	34	-0.248748	-0.889575	0.654611	0.926755
BIOCARTA_PPARA_PATHWAY	41	-0.240385	-0.888636	0.649913	0.927136
KEGG_GLIOMA	42	-0.239549	-0.888214	0.640981	0.926348
REACTOME_PEROXISOMAL_LIPID_METABOLISM	18	-0.294933	-0.887764	0.629091	0.925541
PID_IL5_PATHWAY	13	-0.323133	-0.887223	0.578662	0.924955
REACTOME_BETA_DEFENSINS	6	-0.410235	-0.886518	0.618042	0.924704
REACTOME_DOWNSTREAM_SIGNALING_OF_ACTIVATED_FGFR	57	-0.222695	-0.886177	0.695271	0.923692
REACTOME_PPARA_ACTIVATES_GENE_EXPRESSION	76	-0.209566	-0.885349	0.671429	0.923829
REACTOME_LATENT_INFECTION_OF_HOMO_SAPIENS_WITH_MYCOBACTERIUM_TUBERCULOSIS	22	-0.278006	-0.884975	0.628037	0.922897
REACTOME_CD28_DEPENDENT_VAV1_PATHWAY	8	-0.371741	-0.883792	0.604651	0.923867
REACTOME_ASSOCIATION_OF_TRIC_CCT_WITH_TARGET_PROTEINS_DURING_BIOSYNTHESIS	23	-0.273111	-0.883125	0.636528	0.923622
HALLMARK_MYC_TARGETS_V1	170	-0.184074	-0.882003	0.744348	0.924471
REACTOME_FANCONI_ANEMIA_PATHWAY	13	-0.321419	-0.879849	0.615385	0.9277
BIOCARTA_IL7_PATHWAY	15	-0.312954	-0.87914	0.625448	0.927421
KEGG_HYPERTROPHIC_CARDIOMYOPATHY_HCM	31	-0.251355	-0.879069	0.648506	0.925774
REACTOME_THROMBOXANE_SIGNALLING_THROUGH_TP_RECEPTOR	14	-0.315018	-0.878851	0.646245	0.924494
BIOCARTA_CTL_PATHWAY	9	-0.354331	-0.878065	0.635209	0.924531
REACTOME_DEGRADATION_OF_THE_EXTRACELLULAR_MATRIX	9	-0.357769	-0.877255	0.623595	0.924585
BIOCARTA_ASBCELL_PATHWAY	6	-0.402768	-0.876756	0.598485	0.923967
REACTOME_PLATELET_HOMEOSTASIS	44	-0.231075	-0.875679	0.661319	0.924577
KEGG_CITRATE_CYCLE_TCA_CYCLE	26	-0.261681	-0.875089	0.666062	0.924105
PID_FAS_PATHWAY	32	-0.248244	-0.873941	0.650558	0.924858
BIOCARTA_BAD_PATHWAY	16	-0.29934	-0.87353	0.625	0.92402
BIOCARTA_ERK_PATHWAY	21	-0.275996	-0.871595	0.645455	0.92675
REACTOME_ALPHA_LINOLENIC_ACID_ALA_METABOLISM	8	-0.369233	-0.871361	0.635135	0.925522
PID_LYSOPHOSPHOLIPID_PATHWAY	46	-0.229135	-0.87104	0.676626	0.924503
REACTOME_TIE2_SIGNALING	13	-0.31067	-0.87085	0.630515	0.923182
BIOCARTA_TGFB_PATHWAY	11	-0.334102	-0.870663	0.631179	0.921838
BIOCARTA_GRANULOCYTES_PATHWAY	10	-0.335749	-0.869198	0.59542	0.923429
BIOCARTA_LEPTIN_PATHWAY	9	-0.346132	-0.865761	0.604052	0.929304
KEGG_SPHINGOLIPID_METABOLISM	27	-0.260684	-0.865062	0.678095	0.929173
KEGG_REGULATION_OF_AUTOPHAGY	17	-0.290938	-0.863803	0.671587	0.930196
KEGG_PYRUVATE_METABOLISM	32	-0.249766	-0.861211	0.660985	0.934318
KEGG_ACUTE_MYELOID_LEUKEMIA	46	-0.225861	-0.861117	0.719557	0.932741
HALLMARK_FATTY_ACID_METABOLISM	112	-0.190355	-0.861022	0.775891	0.931227
REACTOME_SYNTHESIS_SECRETION_AND_DEACYLATION_OF_GHRELIN	9	-0.340979	-0.859816	0.654717	0.932101
KEGG_PEROXISOME	56	-0.218415	-0.857685	0.740171	0.93508
REACTOME_MITOTIC_PROMETAPHASE	59	-0.211756	-0.857292	0.736746	0.93419
BIOCARTA_LAIR_PATHWAY	9	-0.342794	-0.856866	0.64794	0.933343
REACTOME_ACYL_CHAIN_REMODELLING_OF_PG	6	-0.381868	-0.853029	0.645756	0.940023
BIOCARTA_TPO_PATHWAY	22	-0.261618	-0.852488	0.689781	0.939544
REACTOME_IRAK1_RECRUITS_IKK_COMPLEX	9	-0.346287	-0.850352	0.670412	0.942356
PID_BCR_5PATHWAY	60	-0.210033	-0.849409	0.75365	0.942546
REACTOME_DEPOSITION_OF_NEW_CENPA_CONTAINING_NUCLEOSOMES_AT_THE_CENTROMERE	17	-0.285589	-0.849054	0.670433	0.941577
BIOCARTA_PARKIN_PATHWAY	9	-0.348308	-0.846959	0.673004	0.944342
KEGG_RENIN_ANGIOTENSIN_SYSTEM	7	-0.36107	-0.846479	0.681298	0.943568
BIOCARTA_PDGF_PATHWAY	29	-0.252905	-0.845422	0.733212	0.944207
REACTOME_EXTRACELLULAR_MATRIX_ORGANIZATION	21	-0.270186	-0.84514	0.671533	0.943086
REACTOME_SYNTHESIS_OF_PC	9	-0.346431	-0.844848	0.659048	0.941993
REACTOME_ANTIGEN_ACTIVATES_B_CELL_RECEPTOR_LEADING_TO_GENERATION_OF_SECOND_MESSENGERS	27	-0.252181	-0.839263	0.701465	0.952141
KEGG_GLYCOSAMINOGLYCAN_BIOSYNTHESIS_CHONDROITIN_SULFATE	18	-0.280025	-0.83872	0.683363	0.951516
BIOCARTA_SARS_PATHWAY	7	-0.373646	-0.837914	0.6875	0.951499
KEGG_MISMATCH_REPAIR	21	-0.270751	-0.83565	0.704044	0.954562
REACTOME_INTEGRATION_OF_ENERGY_METABOLISM	61	-0.208681	-0.834996	0.768421	0.954185
PID_HIV_NEF_PATHWAY	32	-0.236109	-0.834277	0.707361	0.953967
REACTOME_INTEGRIN_ALPHAIIB_BETA3_SIGNALING	18	-0.274241	-0.833614	0.708253	0.953605
REACTOME_GLUCAGON_TYPE_LIGAND_RECEPTORS	12	-0.308793	-0.831638	0.689908	0.955831
REACTOME_CELL_CYCLE_MITOTIC	213	-0.168865	-0.830802	0.893312	0.955858
KEGG_P53_SIGNALING_PATHWAY	46	-0.218246	-0.830479	0.742701	0.954803
REACTOME_CELL_CYCLE	253	-0.165132	-0.829741	0.911491	0.954527
REACTOME_HYALURONAN_UPTAKE_AND_DEGRADATION	5	-0.41052	-0.82945	0.692737	0.953456
REACTOME_CHROMOSOME_MAINTENANCE	59	-0.207392	-0.828472	0.780969	0.953746
REACTOME_CGMP_EFFECTS	8	-0.345815	-0.828279	0.693609	0.952424
REACTOME_ANTIVIRAL_MECHANISM_BY_IFN_STIMULATED_GENES	59	-0.206487	-0.828006	0.790576	0.951311
KEGG_GLYCOSAMINOGLYCAN_DEGRADATION	15	-0.290888	-0.826798	0.714286	0.951996
PID_IL2_STAT5_PATHWAY	22	-0.257602	-0.826549	0.736462	0.950776
REACTOME_PLATELET_AGGREGATION_PLUG_FORMATION	22	-0.260441	-0.825922	0.734694	0.950347
PID_IFNG_PATHWAY	34	-0.23378	-0.824725	0.765018	0.951006
BIOCARTA_TEL_PATHWAY	13	-0.298527	-0.824094	0.734653	0.950619
REACTOME_REGULATION_OF_INSULIN_SECRETION	41	-0.227486	-0.823699	0.764599	0.949739
PID_HDAC_CLASSI_PATHWAY	56	-0.210667	-0.822281	0.756757	0.950741
ST_INTERLEUKIN_4_PATHWAY	18	-0.274734	-0.820208	0.723757	0.953259
REACTOME_NEF_MEDIATED_DOWNREGULATION_OF_MHC_CLASS_I_COMPLEX_CELL_SURFACE_EXPRESSION	7	-0.360533	-0.819504	0.733075	0.952877
PID_NEPHRIN_NEPH1_PATHWAY	23	-0.257763	-0.818422	0.730909	0.953273
PID_CDC42_PATHWAY	52	-0.208204	-0.815496	0.775583	0.957132
BIOCARTA_RAB_PATHWAY	10	-0.31591	-0.808197	0.704174	0.969298
HALLMARK_PANCREAS_BETA_CELLS	12	-0.305972	-0.807439	0.746667	0.969058
BIOCARTA_P53_PATHWAY	13	-0.285674	-0.807327	0.734579	0.967565
REACTOME_TRANSPORT_TO_THE_GOLGI_AND_SUBSEQUENT_MODIFICATION	27	-0.240028	-0.806354	0.779385	0.967727
REACTOME_DESTABILIZATION_OF_MRNA_BY_BRF1	17	-0.268299	-0.805331	0.74141	0.967904
ST_G_ALPHA_S_PATHWAY	12	-0.299992	-0.803747	0.722936	0.969104
BIOCARTA_COMP_PATHWAY	7	-0.35322	-0.80242	0.685039	0.969922
PID_ECADHERIN_NASCENT_AJ_PATHWAY	33	-0.227815	-0.801778	0.804745	0.969421
BIOCARTA_NGF_PATHWAY	16	-0.272887	-0.799161	0.733696	0.972478
REACTOME_ADAPTIVE_IMMUNE_SYSTEM	386	-0.153498	-0.797931	0.972519	0.972924
KEGG_DRUG_METABOLISM_OTHER_ENZYMES	17	-0.270892	-0.797042	0.732314	0.972815
HALLMARK_HEDGEHOG_SIGNALING	14	-0.281436	-0.796086	0.735849	0.97276
KEGG_RIBOFLAVIN_METABOLISM	11	-0.298742	-0.795461	0.722753	0.972223
PID_P73PATHWAY	49	-0.207217	-0.792684	0.815603	0.975365
BIOCARTA_NO1_PATHWAY	11	-0.30387	-0.790325	0.735178	0.977852
REACTOME_APOPTOTIC_CLEAVAGE_OF_CELLULAR_PROTEINS	24	-0.239057	-0.78977	0.781482	0.977081
PID_IL12_2PATHWAY	39	-0.212668	-0.787332	0.811224	0.979467
BIOCARTA_PGC1A_PATHWAY	17	-0.263334	-0.786366	0.770677	0.979508
BIOCARTA_GLEEVEC_PATHWAY	22	-0.244787	-0.784218	0.798521	0.981508
BIOCARTA_NKCELLS_PATHWAY	15	-0.276445	-0.78338	0.780037	0.981304
REACTOME_MYOGENESIS	14	-0.282549	-0.781441	0.761818	0.982996
KEGG_JAK_STAT_SIGNALING_PATHWAY	77	-0.18375	-0.775649	0.889693	0.991
REACTOME_FATTY_ACYL_COA_BIOSYNTHESIS	13	-0.283831	-0.774806	0.757856	0.990687
PID_ATM_PATHWAY	32	-0.21822	-0.773486	0.78481	0.991163
REACTOME_SIGNALING_BY_NOTCH3	7	-0.339583	-0.770733	0.743017	0.993891
BIOCARTA_MTA3_PATHWAY	9	-0.313348	-0.766173	0.78424	0.999452
REACTOME_ASSEMBLY_OF_THE_PRE_REPLICATIVE_COMPLEX	48	-0.199439	-0.765654	0.857143	0.998613
REACTOME_HIV_LIFE_CYCLE	99	-0.173326	-0.762733	0.926117	1
KEGG_PENTOSE_PHOSPHATE_PATHWAY	22	-0.233262	-0.762386	0.810176	1
KEGG_ABC_TRANSPORTERS	18	-0.25138	-0.76161	0.789568	1
REACTOME_SYNTHESIS_AND_INTERCONVERSION_OF_NUCLEOTIDE_DI_AND_TRIPHOSPHATES	13	-0.276663	-0.759182	0.800745	1
REACTOME_INITIAL_TRIGGERING_OF_COMPLEMENT	6	-0.354864	-0.757963	0.783178	1
BIOCARTA_GATA3_PATHWAY	8	-0.313341	-0.757225	0.77881	1
KEGG_NATURAL_KILLER_CELL_MEDIATED_CYTOTOXICITY	77	-0.181708	-0.756338	0.901786	1
BIOCARTA_RANKL_PATHWAY	10	-0.298706	-0.753307	0.791271	1
SIG_BCR_SIGNALING_PATHWAY	37	-0.205131	-0.752987	0.85614	1
REACTOME_CLASS_A1_RHODOPSIN_LIKE_RECEPTORS	92	-0.173985	-0.750754	0.933216	1
KEGG_OLFACTORY_TRANSDUCTION	23	-0.231997	-0.747954	0.813462	1
BIOCARTA_CYTOKINE_PATHWAY	7	-0.32403	-0.74527	0.791506	1
REACTOME_HORMONE_SENSITIVE_LIPASE_HSL_MEDIATED_TRIACYLGLYCEROL_HYDROLYSIS	8	-0.313481	-0.744861	0.804428	1
REACTOME_COMPLEMENT_CASCADE	13	-0.270539	-0.74254	0.782857	1
KEGG_TOLL_LIKE_RECEPTOR_SIGNALING_PATHWAY	69	-0.176952	-0.73999	0.930233	1
REACTOME_RESOLUTION_OF_AP_SITES_VIA_THE_SINGLE_NUCLEOTIDE_REPLACEMENT_PATHWAY	11	-0.285858	-0.739264	0.833638	1
REACTOME_SYNTHESIS_OF_PA	17	-0.249336	-0.737293	0.837687	1
REACTOME_SYNTHESIS_OF_BILE_ACIDS_AND_BILE_SALTS_VIA_7ALPHA_HYDROXYCHOLESTEROL	7	-0.319603	-0.736657	0.804469	1
REACTOME_P38MAPK_EVENTS	11	-0.278742	-0.735329	0.832721	1
PID_RAC1_PATHWAY	43	-0.199205	-0.735185	0.894928	1
REACTOME_PHOSPHORYLATION_OF_THE_APC_C	10	-0.28143	-0.734932	0.83815	1
PID_TRAIL_PATHWAY	24	-0.223978	-0.734546	0.857664	1
REACTOME_REGULATION_OF_THE_FANCONI_ANEMIA_PATHWAY	6	-0.338918	-0.734155	0.80943	1
REACTOME_SYNTHESIS_OF_BILE_ACIDS_AND_BILE_SALTS	7	-0.319603	-0.733105	0.798493	1
REACTOME_SIGNALING_BY_FGFR_MUTANTS	23	-0.225667	-0.732695	0.862197	1
REACTOME_SIGNALING_BY_CONSTITUTIVELY_ACTIVE_EGFR	13	-0.270706	-0.732147	0.807767	1
HALLMARK_CHOLESTEROL_HOMEOSTASIS	56	-0.182744	-0.729419	0.920145	1
REACTOME_ACTIVATED_AMPK_STIMULATES_FATTY_ACID_OXIDATION_IN_MUSCLE	15	-0.247821	-0.728171	0.803403	1
REACTOME_ASPARAGINE_N_LINKED_GLYCOSYLATION	67	-0.177651	-0.727436	0.922034	1
REACTOME_N_GLYCAN_ANTENNAE_ELONGATION_IN_THE_MEDIAL_TRANS_GOLGI	12	-0.273798	-0.72502	0.80888	1
REACTOME_STRIATED_MUSCLE_CONTRACTION	8	-0.315621	-0.72419	0.82821	1
REACTOME_BASE_FREE_SUGAR_PHOSPHATE_REMOVAL_VIA_THE_SINGLE_NUCLEOTIDE_REPLACEMENT_PATHWAY	9	-0.296901	-0.722863	0.812734	1
PID_REELIN_PATHWAY	19	-0.239199	-0.722754	0.839623	1
SIG_IL4RECEPTOR_IN_B_LYPHOCYTES	20	-0.228402	-0.722175	0.872458	1
REACTOME_MRNA_DECAY_BY_3_TO_5_EXORIBONUCLEASE	11	-0.270497	-0.718625	0.835185	1
REACTOME_NOD1_2_SIGNALING_PATHWAY	24	-0.218723	-0.71733	0.878354	1
REACTOME_GRB2_SOS_PROVIDES_LINKAGE_TO_MAPK_SIGNALING_FOR_INTERGRINS_	9	-0.29755	-0.716989	0.831776	1
BIOCARTA_DEATH_PATHWAY	29	-0.210249	-0.712865	0.893309	1
REACTOME_COPI_MEDIATED_TRANSPORT	10	-0.277814	-0.71154	0.837079	1
BIOCARTA_P53HYPOXIA_PATHWAY	16	-0.245989	-0.711012	0.842478	1
REACTOME_REGULATION_OF_SIGNALING_BY_CBL	15	-0.242649	-0.710335	0.84854	1
BIOCARTA_CELL2CELL_PATHWAY	9	-0.290914	-0.710219	0.84261	1
REACTOME_MRNA_DECAY_BY_5_TO_3_EXORIBONUCLEASE	13	-0.258408	-0.70903	0.853211	1
REACTOME_IRON_UPTAKE_AND_TRANSPORT	25	-0.214692	-0.707531	0.863884	1
PID_INTEGRIN_A4B1_PATHWAY	22	-0.223047	-0.706966	0.867784	1
BIOCARTA_UCALPAIN_PATHWAY	12	-0.262454	-0.705303	0.859649	1
REACTOME_NOTCH1_INTRACELLULAR_DOMAIN_REGULATES_TRANSCRIPTION	33	-0.202469	-0.703629	0.905188	1
REACTOME_SIGNAL_ATTENUATION	8	-0.299765	-0.703492	0.860465	1
REACTOME_BASE_EXCISION_REPAIR	18	-0.230804	-0.70325	0.859316	1
REACTOME_GAP_JUNCTION_TRAFFICKING	10	-0.27432	-0.69997	0.848148	1
REACTOME_CELL_CELL_JUNCTION_ORGANIZATION	14	-0.251827	-0.699608	0.854685	1
REACTOME_COLLAGEN_FORMATION	12	-0.258746	-0.696397	0.855357	1
BIOCARTA_FREE_PATHWAY	8	-0.286543	-0.683878	0.851272	1
BIOCARTA_MEF2D_PATHWAY	16	-0.235907	-0.680979	0.887868	1
BIOCARTA_IL17_PATHWAY	8	-0.286022	-0.680938	0.887814	1
REACTOME_ELEVATION_OF_CYTOSOLIC_CA2_LEVELS	5	-0.333702	-0.679454	0.854545	1
REACTOME_APOBEC3G_MEDIATED_RESISTANCE_TO_HIV1_INFECTION	5	-0.337591	-0.676693	0.851562	1
REACTOME_A_TETRASACCHARIDE_LINKER_SEQUENCE_IS_REQUIRED_FOR_GAG_SYNTHESIS	14	-0.242294	-0.676529	0.882682	1
REACTOME_INTERFERON_ALPHA_BETA_SIGNALING	43	-0.179738	-0.672547	0.940541	1
REACTOME_N_GLYCAN_ANTENNAE_ELONGATION	9	-0.268533	-0.670186	0.875472	1
REACTOME_DCC_MEDIATED_ATTRACTIVE_SIGNALING	9	-0.265937	-0.667146	0.904762	1
REACTOME_ACYL_CHAIN_REMODELLING_OF_PC	10	-0.257589	-0.665798	0.867537	1
REACTOME_RAP1_SIGNALLING	10	-0.263892	-0.664756	0.898467	1
KEGG_NOTCH_SIGNALING_PATHWAY	33	-0.191161	-0.664616	0.930909	1
REACTOME_REGULATION_OF_IFNG_SIGNALING	10	-0.256965	-0.66454	0.869565	1
REACTOME_YAP1_AND_WWTR1_TAZ_STIMULATED_GENE_EXPRESSION	17	-0.220552	-0.662299	0.903285	1
PID_INTEGRIN_CS_PATHWAY	14	-0.234414	-0.658576	0.90689	1
REACTOME_SPHINGOLIPID_METABOLISM	41	-0.17485	-0.657901	0.971171	1
KEGG_METABOLISM_OF_XENOBIOTICS_BY_CYTOCHROME_P450	19	-0.2166	-0.655346	0.922936	1
REACTOME_SIGNALING_BY_NOTCH1	47	-0.172068	-0.654701	0.956897	1
BIOCARTA_MONOCYTE_PATHWAY	9	-0.263453	-0.649737	0.896488	1
ST_TUMOR_NECROSIS_FACTOR_PATHWAY	26	-0.194975	-0.649519	0.932563	1
REACTOME_SPHINGOLIPID_DE_NOVO_BIOSYNTHESIS	19	-0.211938	-0.649174	0.919173	1
REACTOME_RESOLUTION_OF_AP_SITES_VIA_THE_MULTIPLE_NUCLEOTIDE_PATCH_REPLACEMENT_PATHWAY	16	-0.21877	-0.648263	0.907749	1
HALLMARK_WNT_BETA_CATENIN_SIGNALING	28	-0.186288	-0.647384	0.957486	1
REACTOME_REGULATION_OF_AMPK_ACTIVITY_VIA_LKB1	12	-0.241043	-0.646624	0.910506	1
PID_CIRCADIAN_PATHWAY	9	-0.257716	-0.645923	0.891262	1
REACTOME_MEIOTIC_SYNAPSIS	28	-0.188417	-0.645242	0.949438	1
BIOCARTA_NOS1_PATHWAY	12	-0.240821	-0.643079	0.915663	1
REACTOME_TRAFFICKING_AND_PROCESSING_OF_ENDOSOMAL_TLR	9	-0.258019	-0.642036	0.888483	1
KEGG_NITROGEN_METABOLISM	9	-0.262577	-0.638346	0.910112	1
REACTOME_GAP_JUNCTION_DEGRADATION	7	-0.280656	-0.636439	0.925773	1
KEGG_PRIMARY_IMMUNODEFICIENCY	24	-0.196504	-0.636159	0.941499	1
REACTOME_TRANSPORT_OF_ORGANIC_ANIONS	7	-0.282832	-0.63545	0.902574	1
REACTOME_SIGNALING_BY_NOTCH2	8	-0.273487	-0.63515	0.908752	1
ST_TYPE_I_INTERFERON_PATHWAY	6	-0.301356	-0.634722	0.910946	1
BIOCARTA_IL22BP_PATHWAY	13	-0.227684	-0.631403	0.90613	1
PID_RAC1_REG_PATHWAY	27	-0.185955	-0.6292	0.961468	1
REACTOME_EGFR_DOWNREGULATION	19	-0.20442	-0.62879	0.921053	1
REACTOME_POTASSIUM_CHANNELS	31	-0.176675	-0.628604	0.965318	1
KEGG_OTHER_GLYCAN_DEGRADATION	11	-0.237148	-0.628124	0.927894	1
REACTOME_APC_C_CDC20_MEDIATED_DEGRADATION_OF_CYCLIN_B	11	-0.23858	-0.625003	0.937132	1
REACTOME_DEFENSINS	8	-0.260709	-0.62405	0.912477	1
REACTOME_INCRETIN_SYNTHESIS_SECRETION_AND_INACTIVATION	7	-0.26736	-0.620528	0.917279	1
REACTOME_MUSCLE_CONTRACTION	18	-0.199912	-0.618453	0.938406	1
REACTOME_NUCLEOTIDE_LIKE_PURINERGIC_RECEPTORS	10	-0.244511	-0.617902	0.937023	1
ST_JAK_STAT_PATHWAY	5	-0.302175	-0.616462	0.902585	1
REACTOME_SMOOTH_MUSCLE_CONTRACTION	12	-0.228239	-0.614442	0.949907	1
REACTOME_DOWNREGULATION_OF_ERBB2_ERBB3_SIGNALING	5	-0.300926	-0.614256	0.901141	0.999459
REACTOME_SYNTHESIS_SECRETION_AND_INACTIVATION_OF_GLP1	7	-0.26736	-0.608904	0.918561	1
REACTOME_REGULATION_OF_KIT_SIGNALING	11	-0.231276	-0.608087	0.939716	0.999741
REACTOME_CS_DS_DEGRADATION	6	-0.282198	-0.605895	0.926733	0.99944
REACTOME_ACTIVATION_OF_RAC	9	-0.245575	-0.605205	0.947686	0.998324
BIOCARTA_FAS_PATHWAY	27	-0.179553	-0.60365	0.973822	0.997622
KEGG_CALCIUM_SIGNALING_PATHWAY	71	-0.143886	-0.597497	0.99661	0.999217
ST_WNT_CA2_CYCLIC_GMP_PATHWAY	14	-0.209302	-0.591699	0.957143	1
PID_INTEGRIN_A9B1_PATHWAY	14	-0.206736	-0.586025	0.953571	1
REACTOME_NRIF_SIGNALS_CELL_DEATH_FROM_THE_NUCLEUS	10	-0.226146	-0.580833	0.949343	1
REACTOME_P75NTR_SIGNALS_VIA_NFKB	10	-0.226146	-0.577683	0.948148	1
REACTOME_IMMUNOREGULATORY_INTERACTIONS_BETWEEN_A_LYMPHOID_AND_A_NON_LYMPHOID_CELL	37	-0.155816	-0.571565	0.992481	1
REACTOME_TRAF6_MEDIATED_NFKB_ACTIVATION	15	-0.198985	-0.570673	0.962687	1
REACTOME_GLUCONEOGENESIS	20	-0.181844	-0.569621	0.972	1
REACTOME_ACTIVATION_OF_GENES_BY_ATF4	23	-0.175474	-0.56843	0.975191	0.999895
PID_HEDGEHOG_GLI_PATHWAY	33	-0.159567	-0.559132	0.982332	1
REACTOME_EXTRINSIC_PATHWAY_FOR_APOPTOSIS	11	-0.215503	-0.558114	0.961759	1
REACTOME_SYNTHESIS_OF_PE	5	-0.276948	-0.554659	0.957774	1
REACTOME_IL_7_SIGNALING	9	-0.226461	-0.554572	0.967181	0.998728
REACTOME_ACTIVATION_OF_CHAPERONE_GENES_BY_ATF6_ALPHA	7	-0.242562	-0.546321	0.966102	0.999648
SA_MMP_CYTOKINE_CONNECTION	11	-0.206528	-0.538074	0.972973	1
BIOCARTA_ETC_PATHWAY	10	-0.211727	-0.527204	0.97037	1
KEGG_PROXIMAL_TUBULE_BICARBONATE_RECLAMATION	11	-0.19708	-0.519901	0.986891	1
REACTOME_ACTIVATION_OF_CHAPERONES_BY_ATF6_ALPHA	9	-0.208039	-0.513497	0.983486	1
PID_RHODOPSIN_PATHWAY	9	-0.207271	-0.508596	0.988764	1
REACTOME_BILE_ACID_AND_BILE_SALT_METABOLISM	11	-0.193371	-0.507439	0.983019	0.99984
REACTOME_BRANCHED_CHAIN_AMINO_ACID_CATABOLISM	14	-0.176053	-0.490039	0.994275	1
BIOCARTA_NO2IL12_PATHWAY	8	-0.201217	-0.488896	0.997942	0.999725
REACTOME_GLYCOSPHINGOLIPID_METABOLISM	22	-0.149089	-0.472517	0.994485	1
BIOCARTA_IL12_PATHWAY	11	-0.170768	-0.440368	1	1
HALLMARK_APICAL_SURFACE	20	-0.143168	-0.438056	1	0.999765
REACTOME_BMAL1_CLOCK_NPAS2_ACTIVATES_CIRCADIAN_EXPRESSION	25	-0.12348	-0.408584	1	0.999338

## Sheet: HeartBEAT_post_vs_pre_pos
Pathway_name	Gene_number	Positive_enrichment_score	Negative_enrichment_score	P-value	FDR_q-value
HALLMARK_OXIDATIVE_PHOSPHORYLATION	198	0.505746	2.36331	0	0
KEGG_VALINE_LEUCINE_AND_ISOLEUCINE_DEGRADATION	43	0.616509	2.26693	0	0.000424716
REACTOME_TCA_CYCLE_AND_RESPIRATORY_ELECTRON_TRANSPORT	115	0.485764	2.15245	0	0.00413387
HALLMARK_FATTY_ACID_METABOLISM	156	0.460316	2.12091	0	0.00415198
REACTOME_RESPIRATORY_ELECTRON_TRANSPORT_ATP_SYNTHESIS_BY_CHEMIOSMOTIC_COUPLING_AND_HEAT_PRODUCTION_BY_UNCOUPLING_PROTEINS_	79	0.505831	2.09304	0	0.00482069
REACTOME_FORMATION_OF_ATP_BY_CHEMIOSMOTIC_COUPLING	13	0.76273	2.05992	0	0.00704944
HALLMARK_PROTEIN_SECRETION	96	0.474688	2.04505	0	0.00792747
KEGG_PANTOTHENATE_AND_COA_BIOSYNTHESIS	16	0.708191	2.04216	0	0.00765517
KEGG_OXIDATIVE_PHOSPHORYLATION	114	0.449742	1.95228	0	0.025602
REACTOME_IRON_UPTAKE_AND_TRANSPORT	36	0.556603	1.92494	0	0.0331986
REACTOME_CYTOSOLIC_SULFONATION_OF_SMALL_MOLECULES	12	0.729953	1.91417	0	0.0350531
REACTOME_LATENT_INFECTION_OF_HOMO_SAPIENS_WITH_MYCOBACTERIUM_TUBERCULOSIS	31	0.552256	1.91204	0	0.0333032
REACTOME_RESPIRATORY_ELECTRON_TRANSPORT	63	0.48788	1.91028	0	0.0315699
BIOCARTA_AHSP_PATHWAY	11	0.753903	1.89229	0	0.0372212
KEGG_BUTANOATE_METABOLISM	32	0.555457	1.89067	0.00378072	0.0353946
REACTOME_TRANSFERRIN_ENDOCYTOSIS_AND_RECYCLING	25	0.585224	1.89038	0	0.0333868
KEGG_LYSOSOME	121	0.419764	1.85887	0	0.0453278
REACTOME_ADHERENS_JUNCTIONS_INTERACTIONS	27	0.557971	1.82354	0.00358423	0.0637048
BIOCARTA_SALMONELLA_PATHWAY	13	0.669336	1.81787	0	0.064698
REACTOME_BRANCHED_CHAIN_AMINO_ACID_CATABOLISM	17	0.624037	1.8042	0.00571429	0.0698605
HALLMARK_MYC_TARGETS_V1	194	0.377201	1.7916	0	0.0764103
REACTOME_IKK_COMPLEX_RECRUITMENT_MEDIATED_BY_RIP1	9	0.737394	1.77405	0.00194553	0.0871034
REACTOME_PEROXISOMAL_LIPID_METABOLISM	20	0.594613	1.76765	0.00767754	0.089849
REACTOME_AUTODEGRADATION_OF_CDH1_BY_CDH1_APC_C	55	0.456059	1.75927	0	0.0936221
BIOCARTA_RAB_PATHWAY	12	0.652638	1.75673	0	0.0921827
REACTOME_APC_C_CDH1_MEDIATED_DEGRADATION_OF_CDC20_AND_OTHER_APC_C_CDH1_TARGETED_PROTEINS_IN_LATE_MITOSIS_EARLY_G1	63	0.440461	1.75469	0.00185874	0.0903198
KEGG_TRYPTOPHAN_METABOLISM	40	0.487767	1.74297	0.0019305	0.0973314
HALLMARK_ADIPOGENESIS	197	0.369295	1.74241	0	0.0943588
PID_TOLL_ENDOGENOUS_PATHWAY	25	0.551733	1.74056	0.00567108	0.0928983
KEGG_OTHER_GLYCAN_DEGRADATION	16	0.611602	1.73228	0.0075188	0.0981328
REACTOME_KERATAN_SULFATE_DEGRADATION	11	0.666007	1.72664	0.00976562	0.100126
KEGG_PARKINSONS_DISEASE	111	0.394913	1.72082	0.00182149	0.103458
REACTOME_MITOCHONDRIAL_FATTY_ACID_BETA_OXIDATION	14	0.640022	1.71822	0.00775194	0.103246
HALLMARK_MTORC1_SIGNALING	197	0.361084	1.69925	0	0.117552
KEGG_LIMONENE_AND_PINENE_DEGRADATION	10	0.677947	1.69051	0.0216535	0.124147
REACTOME_REGULATION_OF_ORNITHINE_DECARBOXYLASE_ODC	47	0.446696	1.68968	0	0.121889
REACTOME_INSULIN_RECEPTOR_RECYCLING	23	0.539047	1.68371	0.0110906	0.125308
KEGG_PROPANOATE_METABOLISM	32	0.497208	1.67433	0.016158	0.132405
KEGG_CITRATE_CYCLE_TCA_CYCLE	30	0.50298	1.66299	0.0095057	0.141665
KEGG_PYRUVATE_METABOLISM	39	0.462948	1.66169	0.0150659	0.139527
BIOCARTA_TOLL_PATHWAY	37	0.461269	1.63064	0.0113852	0.178256
REACTOME_RECEPTOR_LIGAND_BINDING_INITIATES_THE_SECOND_PROTEOLYTIC_CLEAVAGE_OF_NOTCH_RECEPTOR	11	0.636109	1.63041	0.016129	0.174406
BIOCARTA_PROTEASOME_PATHWAY	28	0.489716	1.62088	0.0150943	0.184095
BIOCARTA_TID_PATHWAY	19	0.545693	1.61967	0.0113422	0.181819
REACTOME_AUTODEGRADATION_OF_THE_E3_UBIQUITIN_LIGASE_COP1	46	0.430476	1.6073	0.00580271	0.19727
REACTOME_APC_C_CDC20_MEDIATED_DEGRADATION_OF_MITOTIC_PROTEINS	64	0.404675	1.60497	0.0128205	0.196746
REACTOME_METABOLISM_OF_PORPHYRINS	14	0.574475	1.60367	0.0304183	0.194841
REACTOME_VIF_MEDIATED_DEGRADATION_OF_APOBEC3G	48	0.424383	1.60078	0.00753296	0.195477
REACTOME_ALPHA_LINOLENIC_ACID_ALA_METABOLISM	11	0.619121	1.59836	0.028021	0.195403
REACTOME_P53_INDEPENDENT_G1_S_DNA_DAMAGE_CHECKPOINT	47	0.426215	1.59478	0.0092081	0.196957
REACTOME_MITOCHONDRIAL_PROTEIN_IMPORT	49	0.430874	1.59194	0.0115163	0.197567
REACTOME_CELL_CYCLE_CHECKPOINTS	110	0.358947	1.58464	0	0.204936
REACTOME_CROSS_PRESENTATION_OF_SOLUBLE_EXOGENOUS_ANTIGENS_ENDOSOMES	43	0.432492	1.58329	0.0185529	0.203088
REACTOME_OXYGEN_DEPENDENT_PROLINE_HYDROXYLATION_OF_HYPOXIA_INDUCIBLE_FACTOR_ALPHA	16	0.552251	1.58288	0.0371094	0.200121
REACTOME_APOPTOTIC_CLEAVAGE_OF_CELL_ADHESION_PROTEINS	11	0.600737	1.57818	0.0480769	0.203542
REACTOME_VITAMIN_B5_PANTOTHENATE_METABOLISM	11	0.606235	1.56693	0.0242086	0.218321
KEGG_ALZHEIMERS_DISEASE	153	0.343979	1.56654	0.00185185	0.215069
PID_ANTHRAX_PATHWAY	17	0.52921	1.56054	0.0247619	0.221538
KEGG_PROTEASOME	43	0.429685	1.55901	0.00760456	0.220445
KEGG_RENIN_ANGIOTENSIN_SYSTEM	17	0.5444	1.55658	0.0427184	0.221196
REACTOME_ACTIVATION_OF_NF_KAPPAB_IN_B_CELLS	60	0.392538	1.55547	0.0094518	0.219537
HALLMARK_XENOBIOTIC_METABOLISM	199	0.322555	1.54193	0	0.239367
REACTOME_IL1_SIGNALING	38	0.419484	1.53917	0.0229008	0.240403
KEGG_FATTY_ACID_METABOLISM	41	0.424991	1.5352	0.0204842	0.243538
REACTOME_PYRUVATE_METABOLISM_AND_CITRIC_ACID_TCA_CYCLE	40	0.427119	1.53438	0.0179283	0.241157
REACTOME_SCF_BETA_TRCP_MEDIATED_DEGRADATION_OF_EMI1	48	0.40311	1.53259	0.0151229	0.240866
REACTOME_REGULATION_OF_MITOTIC_CELL_CYCLE	76	0.368028	1.5315	0.00927644	0.238931
PID_FANCONI_PATHWAY	47	0.408949	1.5263	0.0235756	0.244684
REACTOME_CITRIC_ACID_CYCLE_TCA_CYCLE	19	0.50583	1.52368	0.0487805	0.246127
REACTOME_RNA_POL_II_TRANSCRIPTION	98	0.3541	1.52204	0.00353982	0.245489
REACTOME_BIOLOGICAL_OXIDATIONS	130	0.33625	1.51952	0.00377358	0.246638
REACTOME_PROCESSING_OF_CAPPED_INTRONLESS_PRE_MRNA	23	0.480135	1.5189	0.0298211	0.244326
REACTOME_ENDOGENOUS_STEROLS	15	0.54603	1.51426	0.0650096	0.248946
BIOCARTA_CDC42RAC_PATHWAY	16	0.533687	1.51215	0.0426716	0.249316
KEGG_NOD_LIKE_RECEPTOR_SIGNALING_PATHWAY	62	0.387396	1.51154	0.02	0.246974
REACTOME_REGULATION_OF_RHEB_GTPASE_ACTIVITY_BY_AMPK	10	0.601893	1.51142	0.0514286	0.243995
REACTOME_CDT1_ASSOCIATION_WITH_THE_CDC6_ORC_ORIGIN_COMPLEX	53	0.399726	1.50736	0.0254545	0.247632
HALLMARK_CHOLESTEROL_HOMEOSTASIS	73	0.367317	1.50628	0.0152672	0.246369
REACTOME_CS_DS_DEGRADATION	12	0.569317	1.50544	0.0714286	0.244855
REACTOME_APC_C_CDC20_MEDIATED_DEGRADATION_OF_CYCLIN_B	19	0.497259	1.50538	0.0541082	0.241887
BIOCARTA_GSK3_PATHWAY	27	0.453475	1.49445	0.0360531	0.257733
KEGG_HUNTINGTONS_DISEASE	168	0.322734	1.49346	0.00190114	0.256457
REACTOME_REGULATION_OF_APOPTOSIS	55	0.381986	1.48762	0.0206379	0.263377
REACTOME_THE_NLRP3_INFLAMMASOME	11	0.579649	1.48467	0.0541586	0.265725
KEGG_BETA_ALANINE_METABOLISM	22	0.485344	1.48464	0.0481928	0.262686
REACTOME_PHASE_II_CONJUGATION	62	0.377566	1.48313	0.0261569	0.262529
REACTOME_CDK_MEDIATED_PHOSPHORYLATION_AND_REMOVAL_OF_CDC6	45	0.399759	1.47154	0.0152091	0.280627
KEGG_AMYOTROPHIC_LATERAL_SCLEROSIS_ALS	52	0.380245	1.46601	0.0364372	0.287467
HALLMARK_PEROXISOME	102	0.338713	1.45577	0.00361011	0.303994
REACTOME_TRAFFICKING_AND_PROCESSING_OF_ENDOSOMAL_TLR	12	0.543481	1.453	0.0934394	0.306331
REACTOME_GRB2_EVENTS_IN_ERBB2_SIGNALING	22	0.45327	1.45287	0.0489237	0.303218
BIOCARTA_MPR_PATHWAY	34	0.417103	1.45214	0.0505415	0.301353
HALLMARK_ANGIOGENESIS	36	0.412485	1.4519	0.0479042	0.298457
REACTOME_PHOSPHORYLATION_OF_THE_APC_C	17	0.497587	1.45145	0.0649606	0.29611
REACTOME_METAL_ION_SLC_TRANSPORTERS	22	0.456526	1.45012	0.0613861	0.295422
REACTOME_PROCESSING_OF_INTRONLESS_PRE_MRNAS	14	0.541145	1.44845	0.0645793	0.295775
KEGG_VALINE_LEUCINE_AND_ISOLEUCINE_BIOSYNTHESIS	11	0.550962	1.44545	0.0711611	0.298731
REACTOME_CLEAVAGE_OF_GROWING_TRANSCRIPT_IN_THE_TERMINATION_REGION_	42	0.397832	1.44384	0.0419048	0.298919
HALLMARK_COMPLEMENT	198	0.303429	1.44348	0.00193424	0.29655
KEGG_SULFUR_METABOLISM	11	0.563254	1.44343	0.0705882	0.293685
KEGG_NON_HOMOLOGOUS_END_JOINING	13	0.54804	1.44132	0.0891608	0.294495
REACTOME_ACTIVATED_AMPK_STIMULATES_FATTY_ACID_OXIDATION_IN_MUSCLE	17	0.492123	1.43839	0.0698113	0.297262
KEGG_PPAR_SIGNALING_PATHWAY	66	0.358497	1.43121	0.0465587	0.308299
REACTOME_METABOLISM_OF_AMINO_ACIDS_AND_DERIVATIVES	190	0.303142	1.43053	0.00919118	0.30654
REACTOME_CYTOCHROME_P450_ARRANGED_BY_SUBSTRATE_TYPE	50	0.376813	1.42852	0.0320151	0.307352
REACTOME_LYSOSOME_VESICLE_BIOGENESIS	23	0.456233	1.42807	0.0557692	0.305311
REACTOME_ASSEMBLY_OF_THE_PRE_REPLICATIVE_COMPLEX	62	0.363931	1.42698	0.0255941	0.304619
PID_ERBB_NETWORK_PATHWAY	14	0.503991	1.42667	0.0815109	0.302301
REACTOME_TOLL_RECEPTOR_CASCADES	112	0.325444	1.42634	0.0148148	0.300151
KEGG_GLYCOSYLPHOSPHATIDYLINOSITOL_GPI_ANCHOR_BIOSYNTHESIS	25	0.454008	1.4256	0.0733083	0.298992
REACTOME_OLFACTORY_SIGNALING_PATHWAY	300	0.286071	1.42549	0.00347222	0.296485
KEGG_BIOSYNTHESIS_OF_UNSATURATED_FATTY_ACIDS	22	0.448422	1.4252	0.0705882	0.294326
REACTOME_ANDROGEN_BIOSYNTHESIS	10	0.577851	1.42512	0.0582707	0.291882
BIOCARTA_SARS_PATHWAY	10	0.570663	1.42412	0.114391	0.291066
REACTOME_SIGNALING_BY_WNT	62	0.358056	1.4241	0.0308285	0.288586
HALLMARK_IL6_JAK_STAT3_SIGNALING	87	0.337735	1.4169	0.0222222	0.299601
REACTOME_SYNTHESIS_SECRETION_AND_DEACYLATION_OF_GHRELIN	14	0.508302	1.41679	0.0666667	0.297224
REACTOME_PURINE_SALVAGE	13	0.521296	1.41591	0.0836735	0.296401
KEGG_PROTEIN_EXPORT	21	0.45217	1.41463	0.0760456	0.296391
BIOCARTA_LEPTIN_PATHWAY	11	0.547088	1.41125	0.0942308	0.300193
KEGG_TERPENOID_BACKBONE_BIOSYNTHESIS	15	0.508565	1.40904	0.0831758	0.301751
REACTOME_PHASE1_FUNCTIONALIZATION_OF_COMPOUNDS	69	0.347258	1.40692	0.0439771	0.303448
REACTOME_SCFSKP2_MEDIATED_DEGRADATION_OF_P27_P21	52	0.370344	1.4066	0.0638686	0.301586
KEGG_PORPHYRIN_AND_CHLOROPHYLL_METABOLISM	36	0.393909	1.40638	0.0723562	0.299535
REACTOME_ACTIVATION_OF_GENES_BY_ATF4	24	0.443076	1.40578	0.071291	0.298263
REACTOME_PERK_REGULATED_GENE_EXPRESSION	27	0.427335	1.3999	0.0656934	0.306934
REACTOME_P53_DEPENDENT_G1_DNA_DAMAGE_RESPONSE	52	0.368556	1.39668	0.0603113	0.310499
PID_IL1_PATHWAY	33	0.396968	1.39623	0.0662768	0.308969
REACTOME_ADVANCED_GLYCOSYLATION_ENDPRODUCT_RECEPTOR_SIGNALING	13	0.529591	1.39104	0.0933063	0.315972
KEGG_SPLICEOSOME	122	0.313966	1.38916	0.0218182	0.317315
PID_RAC1_PATHWAY	53	0.36325	1.38051	0.0527307	0.331766
BIOCARTA_MONOCYTE_PATHWAY	11	0.538809	1.37797	0.102041	0.334201
REACTOME_ASSOCIATION_OF_TRIC_CCT_WITH_TARGET_PROTEINS_DURING_BIOSYNTHESIS	26	0.420763	1.37616	0.0838207	0.335417
KEGG_EPITHELIAL_CELL_SIGNALING_IN_HELICOBACTER_PYLORI_INFECTION	68	0.337742	1.37138	0.0566728	0.342536
REACTOME_SYNTHESIS_OF_PIPS_AT_THE_LATE_ENDOSOME_MEMBRANE	10	0.545777	1.36868	0.111969	0.345594
PID_AJDISS_2PATHWAY	48	0.362937	1.36848	0.0579151	0.34349
REACTOME_PYRUVATE_METABOLISM	18	0.464811	1.36606	0.0933852	0.346038
SA_PROGRAMMED_CELL_DEATH	12	0.521891	1.36415	0.123482	0.347386
KEGG_HISTIDINE_METABOLISM	29	0.403106	1.36296	0.086444	0.347416
REACTOME_PROTEIN_FOLDING	51	0.364091	1.36241	0.0628571	0.345944
KEGG_PEROXISOME	77	0.332466	1.35758	0.0409683	0.353568
REACTOME_REGULATION_OF_PYRUVATE_DEHYDROGENASE_PDH_COMPLEX	12	0.517787	1.35695	0.111531	0.352471
PID_CDC42_PATHWAY	70	0.333915	1.35684	0.0502008	0.350242
KEGG_ASCORBATE_AND_ALDARATE_METABOLISM	20	0.447379	1.35681	0.097561	0.347873
HALLMARK_REACTIVE_OXIGEN_SPECIES_PATHWAY	48	0.354804	1.35588	0.0616822	0.347526
HALLMARK_ANDROGEN_RESPONSE	100	0.314147	1.35418	0.0455373	0.348579
REACTOME_SYNTHESIS_OF_VERY_LONG_CHAIN_FATTY_ACYL_COAS	14	0.4881	1.35391	0.134766	0.346714
KEGG_OLFACTORY_TRANSDUCTION	367	0.265162	1.34789	0.00541516	0.356715
REACTOME_MRNA_3_END_PROCESSING	33	0.389597	1.34723	0.107212	0.355671
REACTOME_METABOLISM_OF_STEROID_HORMONES_AND_VITAMINS_A_AND_D	35	0.384452	1.34017	0.0847784	0.367785
REACTOME_ORC1_REMOVAL_FROM_CHROMATIN	64	0.339473	1.33822	0.0445736	0.369242
REACTOME_SIGNALING_BY_NOTCH2	12	0.503573	1.33151	0.128906	0.380936
REACTOME_DESTABILIZATION_OF_MRNA_BY_TRISTETRAPROLIN_TTP	17	0.452231	1.3285	0.132673	0.385019
REACTOME_METABOLISM_OF_LIPIDS_AND_LIPOPROTEINS	467	0.25479	1.32557	0.00500835	0.388725
REACTOME_METABOLISM_OF_NON_CODING_RNA	46	0.355937	1.32526	0.0813492	0.386937
REACTOME_STEROID_HORMONES	29	0.389582	1.32351	0.132296	0.38801
REACTOME_PREFOLDIN_MEDIATED_TRANSFER_OF_SUBSTRATE_TO_CCT_TRIC	27	0.411162	1.32022	0.129293	0.392786
REACTOME_SIGNALING_BY_NOTCH3	12	0.500469	1.31975	0.13093	0.391227
REACTOME_SHC1_EVENTS_IN_ERBB4_SIGNALING	20	0.446435	1.31911	0.13271	0.390188
REACTOME_FORMATION_OF_THE_TERNARY_COMPLEX_AND_SUBSEQUENTLY_THE_43S_COMPLEX	41	0.361087	1.3189	0.0917266	0.388235
REACTOME_ENDOSOMAL_SORTING_COMPLEX_REQUIRED_FOR_TRANSPORT_ESCRT	26	0.407525	1.31683	0.0998081	0.390691
HALLMARK_GLYCOLYSIS	198	0.275731	1.31619	0.0172414	0.389768
KEGG_AMINO_SUGAR_AND_NUCLEOTIDE_SUGAR_METABOLISM	44	0.359039	1.31448	0.100189	0.390879
REACTOME_INTEGRATION_OF_PROVIRUS	8	0.567502	1.31375	0.156977	0.390029
REACTOME_PURINE_CATABOLISM	10	0.52031	1.3122	0.147727	0.391173
BIOCARTA_NFKB_PATHWAY	23	0.413227	1.31219	0.125498	0.388832
ST_PAC1_RECEPTOR_PATHWAY	7	0.585607	1.30884	0.159844	0.393668
REACTOME_MYD88_MAL_CASCADE_INITIATED_ON_PLASMA_MEMBRANE	80	0.315262	1.30852	0.0614203	0.39189
NABA_ECM_AFFILIATED	156	0.283837	1.30493	0.0496183	0.397219
HALLMARK_UNFOLDED_PROTEIN_RESPONSE	111	0.299335	1.30461	0.0507519	0.395542
KEGG_STEROID_HORMONE_BIOSYNTHESIS	50	0.34234	1.30424	0.0909091	0.394008
KEGG_ETHER_LIPID_METABOLISM	31	0.383708	1.30337	0.123656	0.393621
PID_P53_DOWNSTREAM_PATHWAY	136	0.286371	1.29762	0.0639098	0.40369
REACTOME_SIGNALING_BY_HIPPO	20	0.430802	1.29513	0.137066	0.406738
BIOCARTA_ATRBRCA_PATHWAY	21	0.410672	1.28986	0.143141	0.416331
REACTOME_METABOLISM_OF_NUCLEOTIDES	70	0.318334	1.28775	0.0863724	0.418606
REACTOME_CHOLESTEROL_BIOSYNTHESIS	22	0.412363	1.28683	0.143678	0.418366
BIOCARTA_PS1_PATHWAY	14	0.478171	1.2833	0.170825	0.423995
REACTOME_SLBP_DEPENDENT_PROCESSING_OF_REPLICATION_DEPENDENT_HISTONE_PRE_MRNAS	11	0.492678	1.27682	0.17795	0.436607
REACTOME_REGULATION_OF_HYPOXIA_INDUCIBLE_FACTOR_HIF_BY_OXYGEN	23	0.409999	1.27532	0.162571	0.437862
REACTOME_DIGESTION_OF_DIETARY_CARBOHYDRATE	5	0.645158	1.27486	0.182186	0.436553
PID_UPA_UPAR_PATHWAY	42	0.350763	1.2731	0.118321	0.438291
REACTOME_SYNTHESIS_OF_GLYCOSYLPHOSPHATIDYLINOSITOL_GPI	17	0.433903	1.27113	0.14733	0.440604
REACTOME_FORMATION_OF_TUBULIN_FOLDING_INTERMEDIATES_BY_CCT_TRIC	21	0.414128	1.27064	0.177388	0.439451
REACTOME_SYNTHESIS_AND_INTERCONVERSION_OF_NUCLEOTIDE_DI_AND_TRIPHOSPHATES	17	0.439932	1.2703	0.15873	0.437892
REACTOME_TRAF6_MEDIATED_IRF7_ACTIVATION_IN_TLR7_8_OR_9_SIGNALING	9	0.524844	1.26874	0.198131	0.439301
HALLMARK_E2F_TARGETS	197	0.267217	1.26729	0.0497336	0.440193
REACTOME_DESTABILIZATION_OF_MRNA_BY_AUF1_HNRNP_D0	49	0.334692	1.2653	0.122841	0.442565
REACTOME_TRAF6_MEDIATED_INDUCTION_OF_TAK1_COMPLEX	12	0.478564	1.26314	0.183594	0.445084
REACTOME_CELL_CELL_JUNCTION_ORGANIZATION	56	0.327508	1.26246	0.118126	0.444451
REACTOME_TRNA_AMINOACYLATION	42	0.344693	1.25847	0.143411	0.450974
KEGG_LEISHMANIA_INFECTION	66	0.322115	1.25657	0.10586	0.453243
REACTOME_SPHINGOLIPID_METABOLISM	67	0.308106	1.25264	0.110906	0.460389
REACTOME_SIGNALING_BY_NOTCH4	12	0.471802	1.2524	0.185185	0.458518
REACTOME_REGULATION_OF_MRNA_STABILITY_BY_PROTEINS_THAT_BIND_AU_RICH_ELEMENTS	80	0.301647	1.24928	0.0884086	0.463304
REACTOME_DESTABILIZATION_OF_MRNA_BY_KSRP	17	0.431415	1.24776	0.18	0.464382
BIOCARTA_RNA_PATHWAY	10	0.493824	1.24766	0.217476	0.462242
PID_WNT_SIGNALING_PATHWAY	28	0.377879	1.24694	0.158287	0.461567
KEGG_AMINOACYL_TRNA_BIOSYNTHESIS	41	0.345778	1.24581	0.125	0.461925
BIOCARTA_LYM_PATHWAY	11	0.497266	1.24326	0.194932	0.465678
REACTOME_ZINC_TRANSPORTERS	15	0.448338	1.24207	0.192523	0.46619
REACTOME_G2_M_CHECKPOINTS	41	0.340606	1.23869	0.181132	0.472074
REACTOME_MRNA_DECAY_BY_3_TO_5_EXORIBONUCLEASE	11	0.480086	1.23836	0.218631	0.470579
REACTOME_POST_TRANSLATIONAL_MODIFICATION_SYNTHESIS_OF_GPI_ANCHORED_PROTEINS	26	0.377133	1.23283	0.179688	0.481757
REACTOME_ACTIVATION_OF_ATR_IN_RESPONSE_TO_REPLICATION_STRESS	35	0.35116	1.23242	0.163265	0.480347
PID_FOXO_PATHWAY	49	0.322375	1.23063	0.153846	0.482261
BIOCARTA_EIF2_PATHWAY	11	0.477922	1.22777	0.210227	0.486999
REACTOME_ACTIVATED_NOTCH1_TRANSMITS_SIGNAL_TO_THE_NUCLEUS	26	0.377973	1.22739	0.174168	0.485695
PID_ATR_PATHWAY	39	0.344977	1.2267	0.161479	0.485044
REACTOME_GLYCOGEN_BREAKDOWN_GLYCOGENOLYSIS	16	0.426842	1.22362	0.195736	0.490264
REACTOME_ANTIGEN_PROCESSING_CROSS_PRESENTATION	68	0.30375	1.22202	0.13447	0.491884
REACTOME_GLYCOPROTEIN_HORMONES	9	0.508845	1.22155	0.216266	0.490714
REACTOME_RNA_POL_II_PRE_TRANSCRIPTION_EVENTS	56	0.318224	1.22118	0.178236	0.489345
REACTOME_G2_M_DNA_DAMAGE_CHECKPOINT	9	0.495913	1.22003	0.222857	0.489925
REACTOME_CALNEXIN_CALRETICULIN_CYCLE	11	0.47411	1.21906	0.224371	0.489934
REACTOME_KERATAN_SULFATE_KERATIN_METABOLISM	30	0.36239	1.21739	0.182857	0.491773
KEGG_SNARE_INTERACTIONS_IN_VESICULAR_TRANSPORT	38	0.347812	1.2159	0.169202	0.49314
REACTOME_ACTIVATED_TLR4_SIGNALLING	89	0.287009	1.21505	0.132353	0.492967
BIOCARTA_GRANULOCYTES_PATHWAY	14	0.44945	1.21463	0.224719	0.491609
REACTOME_PHOSPHOLIPID_METABOLISM	194	0.257352	1.21451	0.112132	0.489682
KEGG_DRUG_METABOLISM_OTHER_ENZYMES	46	0.328385	1.21417	0.158103	0.488262
REACTOME_ACTIVATION_OF_IRF3_IRF7_MEDIATED_BY_TBK1_IKK_EPSILON	12	0.46307	1.21105	0.215264	0.493799
KEGG_NICOTINATE_AND_NICOTINAMIDE_METABOLISM	23	0.388645	1.21031	0.211293	0.493414
PID_PLK1_PATHWAY	46	0.327657	1.20957	0.181644	0.493103
REACTOME_METABOLISM_OF_VITAMINS_AND_COFACTORS	49	0.322243	1.20843	0.178161	0.49355
REACTOME_MEMBRANE_TRAFFICKING	123	0.269874	1.20657	0.138577	0.49587
REACTOME_INSULIN_SYNTHESIS_AND_PROCESSING	20	0.390869	1.20521	0.216165	0.496947
REACTOME_MITOTIC_M_M_G1_PHASES	166	0.260606	1.20432	0.113106	0.496929
REACTOME_CONVERSION_FROM_APC_C_CDC20_TO_APC_C_CDH1_IN_LATE_ANAPHASE	16	0.421583	1.20388	0.233591	0.495813
REACTOME_SPHINGOLIPID_DE_NOVO_BIOSYNTHESIS	30	0.352078	1.19856	0.222008	0.506745
REACTOME_GLYCEROPHOSPHOLIPID_BIOSYNTHESIS	81	0.287274	1.19793	0.149813	0.505941
REACTOME_SYNTHESIS_SECRETION_AND_INACTIVATION_OF_GLP1	17	0.414557	1.19658	0.23221	0.507105
REACTOME_HORMONE_SENSITIVE_LIPASE_HSL_MEDIATED_TRIACYLGLYCEROL_HYDROLYSIS	12	0.449547	1.1948	0.233083	0.50933
PID_HIF1A_PATHWAY	19	0.395907	1.19344	0.236842	0.510423
REACTOME_DESTABILIZATION_OF_MRNA_BY_BRF1	17	0.407658	1.19151	0.240777	0.513157
REACTOME_BILE_SALT_AND_ORGANIC_ANION_SLC_TRANSPORTERS	11	0.455668	1.18914	0.246	0.516661
REACTOME_FATTY_ACYL_COA_BIOSYNTHESIS	18	0.400508	1.18874	0.222004	0.515443
PID_LIS1_PATHWAY	28	0.354843	1.18797	0.224953	0.515158
REACTOME_BASE_FREE_SUGAR_PHOSPHATE_REMOVAL_VIA_THE_SINGLE_NUCLEOTIDE_REPLACEMENT_PATHWAY	10	0.474751	1.18417	0.25	0.522398
REACTOME_PURINE_METABOLISM	33	0.342392	1.17937	0.228102	0.531852
REACTOME_ACTIVATION_OF_THE_MRNA_UPON_BINDING_OF_THE_CAP_BINDING_COMPLEX_AND_EIFS_AND_SUBSEQUENT_BINDING_TO_43S	48	0.314736	1.17919	0.212806	0.530116
REACTOME_INHIBITION_OF_THE_PROTEOLYTIC_ACTIVITY_OF_APC_C_REQUIRED_FOR_THE_ONSET_OF_ANAPHASE_BY_MITOTIC_SPINDLE_CHECKPOINT_COMPONENTS	18	0.39104	1.17831	0.243902	0.530091
REACTOME_ADP_SIGNALLING_THROUGH_P2RY12	21	0.373512	1.17805	0.235977	0.528529
REACTOME_DNA_REPLICATION	186	0.247729	1.17372	0.120438	0.537055
PID_FAS_PATHWAY	38	0.325761	1.17274	0.205455	0.537373
REACTOME_TRANS_GOLGI_NETWORK_VESICLE_BUDDING	57	0.304665	1.16876	0.208494	0.545557
KEGG_PATHOGENIC_ESCHERICHIA_COLI_INFECTION	55	0.306359	1.16852	0.195612	0.544083
KEGG_GLUTATHIONE_METABOLISM	49	0.310398	1.16806	0.202652	0.54308
REACTOME_GAP_JUNCTION_DEGRADATION	10	0.463031	1.16589	0.254174	0.546459
REACTOME_RAF_MAP_KINASE_CASCADE	10	0.463436	1.16122	0.291667	0.556473
REACTOME_INNATE_IMMUNE_SYSTEM	247	0.239503	1.16067	0.134409	0.555643
REACTOME_CYCLIN_E_ASSOCIATED_EVENTS_DURING_G1_S_TRANSITION_	61	0.298473	1.15761	0.208487	0.561299
PID_ATM_PATHWAY	34	0.335183	1.15743	0.24	0.559563
PID_P75_NTR_PATHWAY	69	0.282271	1.15585	0.20078	0.561451
REACTOME_DOUBLE_STRAND_BREAK_REPAIR	22	0.373476	1.15183	0.272381	0.56948
REACTOME_FATTY_ACID_TRIACYLGLYCEROL_AND_KETONE_BODY_METABOLISM	166	0.242767	1.15087	0.172477	0.569689
PID_NECTIN_PATHWAY	30	0.342357	1.14944	0.259615	0.570973
REACTOME_MYOGENESIS	27	0.350386	1.14772	0.237828	0.573173
REACTOME_ACYL_CHAIN_REMODELLING_OF_PC	22	0.370936	1.14688	0.256863	0.573313
BIOCARTA_RAC1_PATHWAY	23	0.365563	1.14202	0.277985	0.583424
REACTOME_SULFUR_AMINO_ACID_METABOLISM	24	0.359932	1.14198	0.261023	0.581293
REACTOME_APC_CDC20_MEDIATED_DEGRADATION_OF_NEK2A	21	0.375403	1.14001	0.28327	0.584323
REACTOME_METABOLISM_OF_PROTEINS	404	0.223963	1.13974	0.126606	0.582892
REACTOME_ACYL_CHAIN_REMODELLING_OF_PE	21	0.372874	1.13888	0.292453	0.582817
REACTOME_ACYL_CHAIN_REMODELLING_OF_PI	15	0.410457	1.13685	0.29222	0.585792
BIOCARTA_EIF_PATHWAY	15	0.405146	1.1345	0.301498	0.590004
KEGG_MATURITY_ONSET_DIABETES_OF_THE_YOUNG	25	0.348931	1.13093	0.281426	0.597187
REACTOME_SYNTHESIS_OF_PIPS_AT_THE_EARLY_ENDOSOME_MEMBRANE	12	0.43135	1.12945	0.32963	0.598915
KEGG_GLYCOSAMINOGLYCAN_DEGRADATION	21	0.365041	1.1277	0.296875	0.601317
ST_GRANULE_CELL_SURVIVAL_PATHWAY	27	0.336172	1.12579	0.284644	0.604296
REACTOME_REGULATION_OF_AMPK_ACTIVITY_VIA_LKB1	14	0.418276	1.12573	0.308642	0.602212
REACTOME_PEPTIDE_HORMONE_BIOSYNTHESIS	11	0.434794	1.12018	0.316479	0.61449
REACTOME_MITOCHONDRIAL_TRNA_AMINOACYLATION	21	0.364294	1.11995	0.298343	0.612859
REACTOME_HYALURONAN_METABOLISM	14	0.395982	1.11991	0.320312	0.610732
REACTOME_PROTEOLYTIC_CLEAVAGE_OF_SNARE_COMPLEX_PROTEINS	16	0.381787	1.11823	0.324272	0.613076
REACTOME_P75NTR_RECRUITS_SIGNALLING_COMPLEXES	11	0.44378	1.1148	0.350775	0.62035
REACTOME_SYNTHESIS_OF_DNA	89	0.264263	1.11437	0.248668	0.619187
REACTOME_HYALURONAN_UPTAKE_AND_DEGRADATION	10	0.442685	1.11353	0.343925	0.619221
NABA_PROTEOGLYCANS	35	0.317035	1.11268	0.282486	0.619251
REACTOME_METABOLISM_OF_RNA	237	0.227687	1.11259	0.192446	0.617244
REACTOME_IRAK1_RECRUITS_IKK_COMPLEX	9	0.469881	1.11092	0.341603	0.619531
REACTOME_MICRORNA_MIRNA_BIOGENESIS	22	0.351294	1.11075	0.3	0.617783
REACTOME_E2F_ENABLED_INHIBITION_OF_PRE_REPLICATION_COMPLEX_FORMATION	10	0.447716	1.1101	0.337165	0.617268
REACTOME_LATE_PHASE_OF_HIV_LIFE_CYCLE	97	0.25936	1.10915	0.250922	0.617742
REACTOME_CREATION_OF_C4_AND_C2_ACTIVATORS	8	0.479235	1.10728	0.343373	0.620441
BIOCARTA_IL5_PATHWAY	10	0.444397	1.1066	0.328215	0.620023
PID_S1P_S1P2_PATHWAY	24	0.352685	1.10526	0.316288	0.621551
REACTOME_ADENYLATE_CYCLASE_INHIBITORY_PATHWAY	13	0.408971	1.10401	0.314711	0.622801
PID_CONE_PATHWAY	23	0.354331	1.10373	0.333981	0.621428
REACTOME_SIGNALING_BY_RHO_GTPASES	110	0.251091	1.10256	0.259887	0.622428
HALLMARK_EPITHELIAL_MESENCHYMAL_TRANSITION	198	0.230537	1.10112	0.218412	0.624318
KEGG_SPHINGOLIPID_METABOLISM	39	0.305208	1.09842	0.306202	0.629331
BIOCARTA_HCMV_PATHWAY	17	0.385011	1.09815	0.338583	0.627971
ST_GA12_PATHWAY	23	0.339602	1.09616	0.306641	0.630986
KEGG_TOLL_LIKE_RECEPTOR_SIGNALING_PATHWAY	100	0.252597	1.09506	0.257603	0.631785
REACTOME_RNA_POL_II_TRANSCRIPTION_PRE_INITIATION_AND_PROMOTER_OPENING	38	0.309356	1.09466	0.302103	0.630808
KEGG_STEROID_BIOSYNTHESIS	17	0.376943	1.09406	0.336576	0.630235
REACTOME_HIV_LIFE_CYCLE	110	0.251444	1.09378	0.255725	0.628857
HALLMARK_COAGULATION	136	0.241197	1.09048	0.260177	0.635249
KEGG_MISMATCH_REPAIR	23	0.350977	1.08997	0.342857	0.634576
KEGG_DRUG_METABOLISM_CYTOCHROME_P450	66	0.274102	1.08993	0.3	0.632614
REACTOME_NFKB_AND_MAP_KINASES_ACTIVATION_MEDIATED_BY_TLR4_SIGNALING_REPERTOIRE	69	0.268913	1.08926	0.291743	0.632325
KEGG_P53_SIGNALING_PATHWAY	68	0.270377	1.0889	0.318436	0.631266
REACTOME_SIGNAL_AMPLIFICATION	31	0.319652	1.08635	0.330813	0.635915
KEGG_METABOLISM_OF_XENOBIOTICS_BY_CYTOCHROME_P450	64	0.277751	1.08631	0.333952	0.633933
REACTOME_PPARA_ACTIVATES_GENE_EXPRESSION	104	0.249351	1.08619	0.268571	0.632175
REACTOME_CELL_JUNCTION_ORGANIZATION	76	0.264245	1.08601	0.307407	0.630597
KEGG_STARCH_AND_SUCROSE_METABOLISM	43	0.298154	1.08554	0.311234	0.629867
NABA_ECM_REGULATORS	229	0.224738	1.08516	0.224417	0.628859
PID_HEDGEHOG_GLI_PATHWAY	48	0.289631	1.08486	0.323251	0.627597
REACTOME_P75_NTR_RECEPTOR_MEDIATED_SIGNALLING	79	0.262066	1.08105	0.335238	0.635872
REACTOME_DIABETES_PATHWAYS	125	0.241239	1.07986	0.281369	0.637001
REACTOME_M_G1_TRANSITION	77	0.264498	1.07588	0.325444	0.645484
REACTOME_ENERGY_DEPENDENT_REGULATION_OF_MTOR_BY_LKB1_AMPK	17	0.376359	1.07587	0.346591	0.643449
REACTOME_SEROTONIN_RECEPTORS	12	0.400797	1.07364	0.375	0.647389
REACTOME_CYTOSOLIC_TRNA_AMINOACYLATION	24	0.34018	1.07363	0.355641	0.64539
KEGG_PENTOSE_PHOSPHATE_PATHWAY	27	0.331461	1.07349	0.359528	0.643694
PID_MAPK_TRK_PATHWAY	34	0.30978	1.07293	0.346228	0.643201
ST_MYOCYTE_AD_PATHWAY	27	0.327788	1.07226	0.344168	0.643005
ST_INTERFERON_GAMMA_PATHWAY	10	0.431527	1.07185	0.35167	0.642169
BIOCARTA_D4GDI_PATHWAY	13	0.389734	1.06652	0.376426	0.654437
PID_P38_GAMMA_DELTA_PATHWAY	11	0.417016	1.06175	0.3762	0.664845
PID_DNA_PK_PATHWAY	16	0.375901	1.05933	0.370742	0.66939
BIOCARTA_AGR_PATHWAY	36	0.303916	1.0593	0.342541	0.667396
PID_INSULIN_GLUCOSE_PATHWAY	26	0.325159	1.05864	0.341131	0.667157
REACTOME_GLYCOSAMINOGLYCAN_METABOLISM	108	0.244506	1.05853	0.335807	0.665401
REACTOME_BETA_DEFENSINS	26	0.327247	1.05772	0.336	0.665508
PID_S1P_S1P4_PATHWAY	14	0.379369	1.05678	0.391813	0.666055
REACTOME_COMMON_PATHWAY	14	0.395716	1.05593	0.376426	0.666363
REACTOME_RNA_POL_I_TRANSCRIPTION_TERMINATION	19	0.354922	1.05533	0.383197	0.665937
BIOCARTA_TH1TH2_PATHWAY	19	0.352798	1.05249	0.3861	0.671491
REACTOME_G_PROTEIN_ACTIVATION	27	0.316809	1.05213	0.394161	0.670447
PID_SYNDECAN_3_PATHWAY	17	0.365821	1.05212	0.382625	0.668474
REACTOME_GLYCOSPHINGOLIPID_METABOLISM	37	0.297122	1.05114	0.405607	0.669063
REACTOME_TANDEM_PORE_DOMAIN_POTASSIUM_CHANNELS	12	0.396837	1.05015	0.396518	0.669643
KEGG_RETINOL_METABOLISM	59	0.265953	1.04614	0.389961	0.678212
REACTOME_G1_S_TRANSITION	104	0.239072	1.04536	0.372745	0.678169
HALLMARK_ESTROGEN_RESPONSE_LATE	196	0.220239	1.04369	0.344029	0.680712
PID_HIF2PATHWAY	34	0.302815	1.0436	0.385185	0.678955
REACTOME_TRANSPORT_OF_MATURE_TRANSCRIPT_TO_CYTOPLASM	52	0.276281	1.04328	0.383212	0.677795
KEGG_RIBOFLAVIN_METABOLISM	16	0.369855	1.04305	0.419476	0.676408
KEGG_GLYCINE_SERINE_AND_THREONINE_METABOLISM	31	0.307836	1.04168	0.387755	0.678049
PID_AURORA_B_PATHWAY	39	0.291782	1.04117	0.381044	0.677539
REACTOME_SYNTHESIS_OF_PIPS_AT_THE_GOLGI_MEMBRANE	17	0.360995	1.04084	0.396154	0.676505
REACTOME_GOLGI_ASSOCIATED_VESICLE_BIOGENESIS	50	0.275578	1.036	0.418216	0.68758
KEGG_REGULATION_OF_AUTOPHAGY	33	0.300755	1.03473	0.389113	0.688902
BIOCARTA_TFF_PATHWAY	21	0.338578	1.03471	0.382353	0.68701
REACTOME_INTRINSIC_PATHWAY_FOR_APOPTOSIS	29	0.309195	1.03422	0.407619	0.686364
BIOCARTA_ATM_PATHWAY	20	0.341666	1.03109	0.403738	0.692714
REACTOME_TRANSLATION	127	0.230256	1.02798	0.407895	0.698998
PID_BARD1_PATHWAY	29	0.30414	1.02735	0.402367	0.698661
REACTOME_PLATELET_SENSITIZATION_BY_LDL	16	0.352884	1.02406	0.391867	0.705478
REACTOME_MITOTIC_PROMETAPHASE	85	0.245752	1.02066	0.417603	0.712484
REACTOME_MRNA_PROCESSING	151	0.222215	1.02041	0.407678	0.711125
REACTOME_FORMATION_OF_RNA_POL_II_ELONGATION_COMPLEX_	40	0.285814	1.01888	0.411985	0.713305
PID_HNF3B_PATHWAY	44	0.27234	1.01775	0.433712	0.714273
REACTOME_PYRIMIDINE_METABOLISM	24	0.312935	1.01627	0.426357	0.716171
REACTOME_AMINE_DERIVED_HORMONES	15	0.365488	1.01506	0.458015	0.717335
REACTOME_DEFENSINS	31	0.298062	1.0149	0.433145	0.715754
PID_NCADHERIN_PATHWAY	33	0.294218	1.01339	0.421053	0.717824
REACTOME_RESOLUTION_OF_AP_SITES_VIA_THE_SINGLE_NUCLEOTIDE_REPLACEMENT_PATHWAY	12	0.386678	1.01247	0.417822	0.718408
PID_S1P_META_PATHWAY	21	0.330133	1.01193	0.423077	0.717962
KEGG_CARDIAC_MUSCLE_CONTRACTION	71	0.248751	1.01046	0.427746	0.719763
REACTOME_DNA_REPAIR	102	0.234615	1.01007	0.421818	0.718877
KEGG_BASAL_TRANSCRIPTION_FACTORS	34	0.288293	1.00894	0.444444	0.719936
REACTOME_REGULATED_PROTEOLYSIS_OF_P75NTR	10	0.407445	1.00891	0.453465	0.718052
REACTOME_TRANSPORT_OF_GLUCOSE_AND_OTHER_SUGARS_BILE_SALTS_AND_ORGANIC_ACIDS_METAL_IONS_AND_AMINE_COMPOUNDS	89	0.238481	1.00767	0.441288	0.719346
KEGG_ARGININE_AND_PROLINE_METABOLISM	51	0.264782	1.00606	0.430684	0.721716
PID_EPHB_FWD_PATHWAY	40	0.275586	1.00582	0.444234	0.720445
KEGG_GLYCOLYSIS_GLUCONEOGENESIS	59	0.258575	1.00549	0.464286	0.719389
REACTOME_ARMS_MEDIATED_ACTIVATION	17	0.343886	1.00416	0.464078	0.721154
REACTOME_METABOLISM_OF_CARBOHYDRATES	229	0.207596	1.00307	0.436229	0.722058
REACTOME_RNA_POL_III_TRANSCRIPTION	33	0.291781	1.00288	0.458753	0.720609
PID_WNT_CANONICAL_PATHWAY	20	0.333835	1.00125	0.431193	0.722954
REACTOME_CHONDROITIN_SULFATE_BIOSYNTHESIS	19	0.337574	0.997682	0.46332	0.730347
REACTOME_ELONGATION_ARREST_AND_RECOVERY	30	0.295641	0.997328	0.475229	0.729318
BIOCARTA_IL1R_PATHWAY	33	0.291174	0.99613	0.475822	0.730622
REACTOME_G1_S_SPECIFIC_TRANSCRIPTION	16	0.349749	0.995674	0.458256	0.729867
BIOCARTA_CHREBP2_PATHWAY	42	0.270116	0.993411	0.450593	0.733949
BIOCARTA_LAIR_PATHWAY	17	0.348875	0.989882	0.473585	0.741399
REACTOME_COLLAGEN_FORMATION	58	0.254761	0.988438	0.456238	0.743266
REACTOME_TRANSMEMBRANE_TRANSPORT_OF_SMALL_MOLECULES	409	0.191241	0.987881	0.492727	0.742768
BIOCARTA_RANKL_PATHWAY	14	0.357352	0.987038	0.462264	0.743066
REACTOME_EXTRACELLULAR_MATRIX_ORGANIZATION	85	0.235614	0.986145	0.469388	0.743462
REACTOME_GLUTATHIONE_CONJUGATION	23	0.308474	0.984408	0.473786	0.746102
REACTOME_HIV_INFECTION	188	0.208064	0.981005	0.50369	0.753193
REACTOME_GABA_A_RECEPTOR_ACTIVATION	12	0.374337	0.980489	0.488029	0.752574
BIOCARTA_ACTINY_PATHWAY	20	0.321984	0.97956	0.464991	0.753137
ST_TUMOR_NECROSIS_FACTOR_PATHWAY	29	0.293572	0.970575	0.501887	0.774852
REACTOME_CHONDROITIN_SULFATE_DERMATAN_SULFATE_METABOLISM	47	0.260052	0.970552	0.510557	0.772924
REACTOME_TRAF6_MEDIATED_INDUCTION_OF_NFKB_AND_MAP_KINASES_UPON_TLR7_8_OR_9_ACTIVATION	74	0.235823	0.966168	0.505703	0.782618
REACTOME_MRNA_SPLICING	104	0.224457	0.966025	0.555777	0.781009
REACTOME_GLUCURONIDATION	13	0.354431	0.964056	0.508604	0.784254
PID_E2F_PATHWAY	72	0.235646	0.96299	0.512524	0.785137
PID_ERBB1_INTERNALIZATION_PATHWAY	41	0.261921	0.960989	0.509018	0.788296
REACTOME_P75NTR_SIGNALS_VIA_NFKB	13	0.352779	0.958859	0.5	0.792001
PID_INTEGRIN5_PATHWAY	17	0.333418	0.954929	0.50369	0.800418
REACTOME_PROCESSING_OF_CAPPED_INTRON_CONTAINING_PRE_MRNA	133	0.2172	0.954655	0.574219	0.799197
REACTOME_APOPTOSIS	142	0.211252	0.954541	0.561062	0.797473
BIOCARTA_GABA_PATHWAY	10	0.377535	0.953623	0.513011	0.797945
KEGG_PURINE_METABOLISM	154	0.207418	0.949556	0.595785	0.806598
REACTOME_SIGNALLING_TO_P38_VIA_RIT_AND_RIN	15	0.338456	0.94432	0.517578	0.818378
BIOCARTA_MITOCHONDRIA_PATHWAY	21	0.310019	0.942042	0.543278	0.822279
KEGG_LYSINE_DEGRADATION	43	0.256324	0.939916	0.531429	0.825913
REACTOME_TRANSPORT_OF_MATURE_MRNA_DERIVED_FROM_AN_INTRONLESS_TRANSCRIPT	32	0.2738	0.939693	0.550186	0.824445
PID_ERBB1_DOWNSTREAM_PATHWAY	105	0.21707	0.939038	0.568266	0.824271
PID_INTEGRIN_A9B1_PATHWAY	25	0.289493	0.935871	0.562745	0.83044
REACTOME_FORMATION_OF_TRANSCRIPTION_COUPLED_NER_TC_NER_REPAIR_COMPLEX	26	0.286224	0.935061	0.566802	0.830446
PID_ARF6_TRAFFICKING_PATHWAY	49	0.248507	0.934865	0.598513	0.828905
REACTOME_CDC6_ASSOCIATION_WITH_THE_ORC_ORIGIN_COMPLEX	11	0.361346	0.932622	0.518727	0.832715
REACTOME_RNA_POL_III_TRANSCRIPTION_INITIATION_FROM_TYPE_3_PROMOTER	26	0.285397	0.930608	0.576108	0.835789
BIOCARTA_EDG1_PATHWAY	27	0.281149	0.929686	0.547893	0.836095
PID_S1P_S1P1_PATHWAY	21	0.296683	0.927489	0.558271	0.83985
REACTOME_S_PHASE	105	0.211404	0.926197	0.617284	0.841227
PID_BETA_CATENIN_DEG_PATHWAY	18	0.314845	0.92353	0.549407	0.846102
KEGG_ARRHYTHMOGENIC_RIGHT_VENTRICULAR_CARDIOMYOPATHY_ARVC	74	0.226199	0.923396	0.601942	0.844402
REACTOME_INFLAMMASOMES	16	0.325473	0.923156	0.575526	0.843033
REACTOME_SIGNALING_BY_INSULIN_RECEPTOR	105	0.2148	0.922665	0.64313	0.842285
REACTOME_THE_ACTIVATION_OF_ARYLSULFATASES	12	0.356862	0.917078	0.569288	0.855087
BIOCARTA_DNAFRAGMENT_PATHWAY	10	0.366384	0.916646	0.584615	0.854155
REACTOME_SLC_MEDIATED_TRANSMEMBRANE_TRANSPORT	240	0.186804	0.916073	0.70991	0.853633
REACTOME_CLASS_I_MHC_MEDIATED_ANTIGEN_PROCESSING_PRESENTATION	230	0.189554	0.912682	0.744268	0.860309
REACTOME_ACTIVATION_OF_BH3_ONLY_PROTEINS	16	0.320806	0.910654	0.574219	0.863597
REACTOME_INCRETIN_SYNTHESIS_SECRETION_AND_INACTIVATION	20	0.294246	0.910015	0.633721	0.863178
KEGG_HOMOLOGOUS_RECOMBINATION	28	0.278239	0.908618	0.614367	0.864726
REACTOME_TRANSCRIPTION_COUPLED_NER_TC_NER	41	0.251365	0.905963	0.623595	0.869457
KEGG_PYRIMIDINE_METABOLISM	94	0.215018	0.905059	0.657407	0.869691
REACTOME_ANTIGEN_PROCESSING_UBIQUITINATION_PROTEASOME_DEGRADATION	196	0.192289	0.904945	0.740038	0.867955
KEGG_PRIMARY_BILE_ACID_BIOSYNTHESIS	16	0.313419	0.902022	0.593985	0.87306
HALLMARK_DNA_REPAIR	147	0.19756	0.901175	0.700535	0.873242
REACTOME_RNA_POL_I_TRANSCRIPTION_INITIATION	22	0.287568	0.900553	0.608534	0.872781
BIOCARTA_IGF1MTOR_PATHWAY	20	0.295351	0.900536	0.599628	0.870809
BIOCARTA_FIBRINOLYSIS_PATHWAY	12	0.339811	0.899126	0.596	0.872189
KEGG_ARACHIDONIC_ACID_METABOLISM	56	0.228757	0.897778	0.648485	0.873438
REACTOME_ROLE_OF_DCC_IN_REGULATING_APOPTOSIS	10	0.361525	0.897738	0.604607	0.871526
KEGG_RNA_DEGRADATION	57	0.229137	0.894879	0.670157	0.876433
REACTOME_GENERIC_TRANSCRIPTION_PATHWAY	339	0.176801	0.892521	0.824957	0.880241
REACTOME_E2F_MEDIATED_REGULATION_OF_DNA_REPLICATION	32	0.260037	0.889247	0.645985	0.886343
REACTOME_EGFR_DOWNREGULATION	24	0.274099	0.885429	0.631579	0.893645
REACTOME_BOTULINUM_NEUROTOXICITY	18	0.306403	0.884623	0.632768	0.893458
REACTOME_REGULATION_OF_INSULIN_SECRETION	89	0.209815	0.880961	0.723926	0.900394
REACTOME_INFLUENZA_LIFE_CYCLE	121	0.197901	0.880312	0.737705	0.899996
REACTOME_INITIAL_TRIGGERING_OF_COMPLEMENT	12	0.330931	0.879484	0.626204	0.900007
BIOCARTA_PPARA_PATHWAY	56	0.226266	0.876531	0.695076	0.905027
REACTOME_METABOLISM_OF_MRNA	194	0.184271	0.87492	0.803371	0.906838
REACTOME_DEADENYLATION_DEPENDENT_MRNA_DECAY	43	0.233321	0.873215	0.68797	0.908774
REACTOME_XENOBIOTICS	15	0.308389	0.87238	0.652174	0.908685
REACTOME_ERK_MAPK_TARGETS	21	0.284311	0.870006	0.671727	0.912247
REACTOME_N_GLYCAN_TRIMMING_IN_THE_ER_AND_CALNEXIN_CALRETICULIN_CYCLE	13	0.326931	0.869199	0.622351	0.912136
BIOCARTA_CASPASE_PATHWAY	23	0.273344	0.868915	0.679061	0.91082
REACTOME_DOWNSTREAM_SIGNALING_EVENTS_OF_B_CELL_RECEPTOR_BCR	91	0.207131	0.868608	0.765504	0.909538
REACTOME_CTNNB1_PHOSPHORYLATION_CASCADE	16	0.299397	0.866435	0.642857	0.912555
REACTOME_CELL_CYCLE_MITOTIC	305	0.17337	0.865856	0.88057	0.911898
BIOCARTA_ETC_PATHWAY	11	0.335157	0.865049	0.621359	0.911772
REACTOME_ORGANIC_CATION_ANION_ZWITTERION_TRANSPORT	13	0.323397	0.863589	0.640159	0.913032
REACTOME_RECYCLING_OF_BILE_ACIDS_AND_SALTS	11	0.333581	0.862915	0.642023	0.912622
REACTOME_MAP_KINASE_ACTIVATION_IN_TLR_CASCADE	49	0.230176	0.862771	0.705667	0.910915
REACTOME_PEPTIDE_LIGAND_BINDING_RECEPTORS	181	0.183386	0.858399	0.835249	0.918683
PID_THROMBIN_PAR4_PATHWAY	15	0.304805	0.85812	0.657356	0.917391
REACTOME_CLASS_B_2_SECRETIN_FAMILY_RECEPTORS	87	0.202077	0.855756	0.770874	0.920622
REACTOME_TRYPTOPHAN_CATABOLISM	11	0.336505	0.855144	0.668712	0.919997
REACTOME_REGULATION_OF_INSULIN_SECRETION_BY_GLUCAGON_LIKE_PEPTIDE1	42	0.234403	0.855013	0.724138	0.918298
ST_PHOSPHOINOSITIDE_3_KINASE_PATHWAY	37	0.240861	0.854595	0.692607	0.917282
BIOCARTA_NUCLEARRS_PATHWAY	14	0.3084	0.853084	0.688213	0.918601
REACTOME_POST_CHAPERONIN_TUBULIN_FOLDING_PATHWAY	18	0.284426	0.847198	0.674464	0.929431
KEGG_VIBRIO_CHOLERAE_INFECTION	54	0.221751	0.846946	0.745387	0.928029
REACTOME_SHC1_EVENTS_IN_EGFR_SIGNALING	15	0.301836	0.845986	0.651163	0.928075
REACTOME_CELL_CELL_COMMUNICATION	117	0.190681	0.838775	0.833984	0.94122
PID_RHODOPSIN_PATHWAY	24	0.266048	0.838369	0.705323	0.940074
PID_ECADHERIN_NASCENT_AJ_PATHWAY	39	0.23099	0.838126	0.730697	0.938578
REACTOME_HIGHLY_CALCIUM_PERMEABLE_POSTSYNAPTIC_NICOTINIC_ACETYLCHOLINE_RECEPTORS	11	0.326828	0.834225	0.677419	0.944856
REACTOME_GPCR_LIGAND_BINDING	391	0.162132	0.831773	0.978571	0.947959
REACTOME_ACTIVATION_OF_CHAPERONE_GENES_BY_ATF6_ALPHA	9	0.346743	0.830982	0.705285	0.94747
KEGG_PENTOSE_AND_GLUCURONATE_INTERCONVERSIONS	23	0.259816	0.827285	0.742248	0.952996
BIOCARTA_MET_PATHWAY	37	0.229683	0.825634	0.76951	0.954372
REACTOME_RNA_POL_III_TRANSCRIPTION_TERMINATION	19	0.275739	0.825552	0.709369	0.95254
REACTOME_MRNA_CAPPING	27	0.249871	0.822224	0.758555	0.957277
KEGG_HEDGEHOG_SIGNALING_PATHWAY	56	0.212855	0.82081	0.79529	0.958013
REACTOME_INHIBITION_OF_INSULIN_SECRETION_BY_ADRENALINE_NORADRENALINE	25	0.254211	0.81826	0.747554	0.960968
BIOCARTA_SPPA_PATHWAY	22	0.267081	0.818009	0.734082	0.959447
REACTOME_CLASS_C_3_METABOTROPIC_GLUTAMATE_PHEROMONE_RECEPTORS	14	0.304262	0.815756	0.699234	0.961812
KEGG_ASTHMA	28	0.246944	0.814043	0.767619	0.963127
REACTOME_3_UTR_MEDIATED_TRANSLATIONAL_REGULATION	89	0.194288	0.813392	0.825704	0.962386
REACTOME_OTHER_SEMAPHORIN_INTERACTIONS	15	0.287134	0.812713	0.744841	0.961654
REACTOME_MAPK_TARGETS_NUCLEAR_EVENTS_MEDIATED_BY_MAP_KINASES	30	0.239716	0.811867	0.754513	0.96126
BIOCARTA_CELL2CELL_PATHWAY	14	0.296443	0.810841	0.730189	0.961228
BIOCARTA_ACE2_PATHWAY	13	0.301197	0.805934	0.729207	0.968271
BIOCARTA_VEGF_PATHWAY	29	0.24088	0.804691	0.781431	0.968523
REACTOME_RECRUITMENT_OF_NUMA_TO_MITOTIC_CENTROSOMES	10	0.31098	0.804535	0.72093	0.966817
PID_AVB3_OPN_PATHWAY	31	0.23668	0.801744	0.784615	0.96991
PID_S1P_S1P3_PATHWAY	29	0.24206	0.801679	0.785064	0.968056
BIOCARTA_MTOR_PATHWAY	22	0.258144	0.79665	0.767754	0.975044
BIOCARTA_GLYCOLYSIS_PATHWAY	8	0.341705	0.794944	0.713208	0.975912
REACTOME_REGULATION_OF_IFNG_SIGNALING	13	0.292099	0.792308	0.750491	0.978581
PID_P38_MKK3_6PATHWAY	26	0.241065	0.791895	0.782689	0.977328
PID_THROMBIN_PAR1_PATHWAY	43	0.212178	0.791572	0.815498	0.975976
KEGG_RIG_I_LIKE_RECEPTOR_SIGNALING_PATHWAY	70	0.195908	0.791432	0.870842	0.974224
HALLMARK_SPERMATOGENESIS	134	0.17681	0.791377	0.918182	0.972342
REACTOME_RECYCLING_PATHWAY_OF_L1	27	0.239122	0.789203	0.794677	0.973949
PID_IL8_CXCR1_PATHWAY	28	0.233842	0.786345	0.780198	0.976855
REACTOME_G_ALPHA_S_SIGNALLING_EVENTS	118	0.179183	0.786003	0.916211	0.975463
KEGG_OOCYTE_MEIOSIS	111	0.179372	0.785727	0.902878	0.973925
ST_JNK_MAPK_PATHWAY	40	0.219009	0.785287	0.844828	0.972707
REACTOME_AMINE_LIGAND_BINDING_RECEPTORS	37	0.21991	0.784359	0.809074	0.972393
REACTOME_DSCAM_INTERACTIONS	11	0.302885	0.780595	0.783203	0.976372
REACTOME_NUCLEAR_EVENTS_KINASE_AND_TRANSCRIPTION_FACTOR_ACTIVATION	24	0.245501	0.77847	0.773879	0.977831
REACTOME_BILE_ACID_AND_BILE_SALT_METABOLISM	27	0.239113	0.776899	0.815939	0.978332
REACTOME_REPAIR_SYNTHESIS_FOR_GAP_FILLING_BY_DNA_POL_IN_TC_NER	14	0.28705	0.776506	0.764595	0.977058
REACTOME_GAP_JUNCTION_TRAFFICKING	26	0.238565	0.775049	0.8125	0.977483
KEGG_GLYCOSPHINGOLIPID_BIOSYNTHESIS_GLOBO_SERIES	14	0.287842	0.774265	0.754455	0.976793
REACTOME_ACTIVATION_OF_THE_AP1_FAMILY_OF_TRANSCRIPTION_FACTORS	10	0.308507	0.774174	0.757225	0.975033
REACTOME_TRANSPORT_OF_VITAMINS_NUCLEOSIDES_AND_RELATED_MOLECULES	31	0.229691	0.774035	0.815891	0.97336
PID_INTEGRIN2_PATHWAY	29	0.228898	0.77002	0.811111	0.977582
REACTOME_ER_PHAGOSOME_PATHWAY	57	0.199334	0.769319	0.858716	0.976735
REACTOME_GAP_JUNCTION_ASSEMBLY	17	0.26668	0.769287	0.798507	0.974875
REACTOME_ERKS_ARE_INACTIVATED	12	0.285257	0.765524	0.764023	0.97866
REACTOME_KERATAN_SULFATE_BIOSYNTHESIS	26	0.239975	0.765398	0.840077	0.976917
REACTOME_METABOLISM_OF_POLYAMINES	15	0.276987	0.764472	0.793774	0.976344
REACTOME_SIGNAL_TRANSDUCTION_BY_L1	34	0.226003	0.763074	0.821705	0.976385
REACTOME_HEPARAN_SULFATE_HEPARIN_HS_GAG_METABOLISM	51	0.200937	0.762755	0.889101	0.974969
PID_PRL_SIGNALING_EVENTS_PATHWAY	23	0.237946	0.762467	0.809259	0.97352
REACTOME_NCAM1_INTERACTIONS	39	0.210517	0.758846	0.870057	0.976813
REACTOME_NITRIC_OXIDE_STIMULATES_GUANYLATE_CYCLASE	25	0.237582	0.758157	0.828571	0.975955
REACTOME_CGMP_EFFECTS	19	0.252442	0.756918	0.801158	0.97573
PID_INTEGRIN1_PATHWAY	66	0.185175	0.754396	0.908222	0.977278
NABA_COLLAGENS	43	0.203796	0.753849	0.875969	0.97617
REACTOME_REMOVAL_OF_THE_FLAP_INTERMEDIATE_FROM_THE_C_STRAND	10	0.295994	0.752331	0.780933	0.976374
REACTOME_ACTIVATION_OF_CHAPERONES_BY_ATF6_ALPHA	11	0.286641	0.751682	0.755814	0.975347
REACTOME_RESOLUTION_OF_AP_SITES_VIA_THE_MULTIPLE_NUCLEOTIDE_PATCH_REPLACEMENT_PATHWAY	17	0.260766	0.750358	0.819231	0.975365
REACTOME_SIGNALING_BY_BMP	21	0.244516	0.741834	0.863636	0.984317
REACTOME_CLASS_A1_RHODOPSIN_LIKE_RECEPTORS	290	0.150017	0.741237	0.994764	0.983233
KEGG_DORSO_VENTRAL_AXIS_FORMATION	24	0.229058	0.741101	0.860421	0.981537
REACTOME_FANCONI_ANEMIA_PATHWAY	21	0.240177	0.740496	0.826172	0.980378
NABA_SECRETED_FACTORS	327	0.145947	0.740092	0.998175	0.979018
REACTOME_MRNA_DECAY_BY_5_TO_3_EXORIBONUCLEASE	14	0.270132	0.738252	0.789168	0.979579
BIOCARTA_RHO_PATHWAY	32	0.213017	0.738092	0.867446	0.977894
BIOCARTA_P53HYPOXIA_PATHWAY	22	0.232266	0.732474	0.868571	0.982898
KEGG_NEUROACTIVE_LIGAND_RECEPTOR_INTERACTION	268	0.150307	0.731976	1	0.981641
PID_EPHA2_FWD_PATHWAY	19	0.243018	0.728728	0.863118	0.983541
REACTOME_SHC_RELATED_EVENTS	17	0.246507	0.728522	0.850598	0.981945
BIOCARTA_CK1_PATHWAY	17	0.25259	0.724024	0.837687	0.98515
KEGG_GALACTOSE_METABOLISM	26	0.224297	0.724014	0.885338	0.983337
REACTOME_PASSIVE_TRANSPORT_BY_AQUAPORINS	11	0.278901	0.723958	0.810204	0.981593
BIOCARTA_BCELLSURVIVAL_PATHWAY	16	0.253757	0.722952	0.845261	0.980886
KEGG_SELENOAMINO_ACID_METABOLISM	26	0.226651	0.721827	0.88743	0.98029
BIOCARTA_SPRY_PATHWAY	18	0.251407	0.72005	0.857678	0.980412
REACTOME_DEGRADATION_OF_THE_EXTRACELLULAR_MATRIX	27	0.22176	0.71781	0.868217	0.980985
HALLMARK_PANCREAS_BETA_CELLS	39	0.204472	0.716283	0.895604	0.980743
REACTOME_SHC_MEDIATED_SIGNALLING	15	0.252634	0.715561	0.851103	0.979657
REACTOME_LIGAND_GATED_ION_CHANNEL_TRANSPORT	21	0.23162	0.7155	0.878143	0.977937
REACTOME_OPSINS	8	0.311432	0.715473	0.81903	0.976188
BIOCARTA_AKAP95_PATHWAY	12	0.267631	0.704247	0.851429	0.985456
KEGG_RNA_POLYMERASE	27	0.213794	0.701492	0.897921	0.986253
KEGG_GAP_JUNCTION	89	0.167081	0.696372	0.97597	0.989248
REACTOME_ASSOCIATION_OF_LICENSING_FACTORS_WITH_THE_PRE_REPLICATIVE_COMPLEX	13	0.260533	0.696048	0.85	0.987737
KEGG_ALANINE_ASPARTATE_AND_GLUTAMATE_METABOLISM	32	0.203346	0.693919	0.907919	0.987865
REACTOME_FORMATION_OF_THE_HIV1_EARLY_ELONGATION_COMPLEX	31	0.20376	0.690872	0.90748	0.988688
REACTOME_RNA_POL_III_CHAIN_ELONGATION	17	0.230585	0.6894	0.891182	0.988148
BIOCARTA_HIF_PATHWAY	15	0.249498	0.689263	0.894539	0.986501
REACTOME_MITOTIC_G1_G1_S_PHASES	128	0.15577	0.688286	0.992523	0.985592
REACTOME_SOS_MEDIATED_SIGNALLING	14	0.253315	0.685987	0.89414	0.985704
BIOCARTA_COMP_PATHWAY	17	0.237983	0.685226	0.896078	0.984564
REACTOME_UNWINDING_OF_DNA	11	0.266126	0.681831	0.864372	0.985585
REACTOME_BASE_EXCISION_REPAIR	19	0.227722	0.68154	0.902857	0.98408
REACTOME_REGULATION_OF_THE_FANCONI_ANEMIA_PATHWAY	7	0.29997	0.681178	0.882466	0.982616
KEGG_GLYOXYLATE_AND_DICARBOXYLATE_METABOLISM	16	0.234662	0.673229	0.903846	0.987006
BIOCARTA_P35ALZHEIMERS_PATHWAY	11	0.266785	0.672481	0.86166	0.98583
REACTOME_SRP_DEPENDENT_COTRANSLATIONAL_PROTEIN_TARGETING_TO_MEMBRANE	92	0.156542	0.665557	0.990476	0.989087
KEGG_ONE_CARBON_POOL_BY_FOLATE	16	0.231207	0.664986	0.898305	0.987757
KEGG_PRION_DISEASES	35	0.191139	0.6618	0.930636	0.988253
REACTOME_SYNTHESIS_OF_BILE_ACIDS_AND_BILE_SALTS_VIA_7ALPHA_HYDROXYCHOLESTEROL	15	0.236629	0.659644	0.905797	0.988055
REACTOME_FRS2_MEDIATED_CASCADE	36	0.18408	0.655669	0.959847	0.988833
PID_SYNDECAN_1_PATHWAY	46	0.174959	0.65541	0.963303	0.987266
NABA_CORE_MATRISOME	273	0.132576	0.652621	1	0.987297
KEGG_PROXIMAL_TUBULE_BICARBONATE_RECLAMATION	23	0.204455	0.65165	0.938697	0.98621
PID_A6B1_A6B4_INTEGRIN_PATHWAY	46	0.176494	0.65131	0.973881	0.984727
REACTOME_SYNTHESIS_OF_BILE_ACIDS_AND_BILE_SALTS	19	0.21983	0.648191	0.922925	0.984855
REACTOME_A_TETRASACCHARIDE_LINKER_SEQUENCE_IS_REQUIRED_FOR_GAG_SYNTHESIS	25	0.196101	0.634752	0.953532	0.990653
BIOCARTA_EXTRINSIC_PATHWAY	13	0.238464	0.629401	0.937374	0.99166
REACTOME_POL_SWITCHING	13	0.233506	0.625472	0.922242	0.991839
REACTOME_HS_GAG_BIOSYNTHESIS	30	0.184354	0.625003	0.960526	0.990364
REACTOME_SYNTHESIS_OF_BILE_ACIDS_AND_BILE_SALTS_VIA_24_HYDROXYCHOLESTEROL	10	0.247053	0.620269	0.916988	0.99095
BIOCARTA_SET_PATHWAY	11	0.242405	0.616729	0.919087	0.99079
REACTOME_HS_GAG_DEGRADATION	20	0.199876	0.613791	0.950549	0.99035
NABA_ECM_GLYCOPROTEINS	195	0.129572	0.61296	1	0.988996
PID_INTEGRIN3_PATHWAY	43	0.166318	0.611629	0.986717	0.987867
REACTOME_PTM_GAMMA_CARBOXYLATION_HYPUSINE_FORMATION_AND_ARYLSULFATASE_ACTIVATION	26	0.191143	0.60789	0.960674	0.987782
REACTOME_REGULATION_OF_BETA_CELL_DEVELOPMENT	29	0.183142	0.607203	0.967213	0.986421
PID_LYMPH_ANGIOGENESIS_PATHWAY	25	0.185751	0.595035	0.95679	0.989256
REACTOME_P2Y_RECEPTORS	11	0.230167	0.594707	0.966732	0.987693
BIOCARTA_INTRINSIC_PATHWAY	23	0.181429	0.56846	0.968807	0.994197
REACTOME_COMPLEMENT_CASCADE	28	0.171247	0.562278	0.986056	0.994051
BIOCARTA_AKAPCENTROSOME_PATHWAY	15	0.199592	0.561176	0.973077	0.992648
NABA_BASEMENT_MEMBRANES	40	0.155285	0.559052	0.996161	0.991485
PID_RANBP2_PATHWAY	11	0.189533	0.490376	0.992048	1
BIOCARTA_AMI_PATHWAY	20	0.161434	0.483537	0.992095	0.999707
BIOCARTA_CLASSIC_PATHWAY	12	0.180735	0.482551	0.997984	0.998118
REACTOME_NA_CL_DEPENDENT_NEUROTRANSMITTER_TRANSPORTERS	17	0.149424	0.429349	1	0.999043

## Sheet: HeartBEAT_post_vs_pre_neg
Pathway_name	Gene_number	Positive_enrichment_score	Negative_enrichment_score	P-value	FDR_q-value
REACTOME_RNA_POL_I_PROMOTER_OPENING	50	-0.697367	-2.66569	0	0
REACTOME_PACKAGING_OF_TELOMERE_ENDS	42	-0.708074	-2.66173	0	0
REACTOME_AMYLOIDS	70	-0.641167	-2.607	0	0
PID_CD8_TCR_PATHWAY	53	-0.650805	-2.52259	0	0
REACTOME_MEIOTIC_SYNAPSIS	65	-0.614668	-2.47379	0	0
BIOCARTA_TOB1_PATHWAY	19	-0.780969	-2.42589	0	0
REACTOME_RNA_POL_I_TRANSCRIPTION	73	-0.57677	-2.35991	0	0.00017551
PID_TCR_PATHWAY	66	-0.573406	-2.34976	0	0.000153571
PID_CD8_TCR_DOWNSTREAM_PATHWAY	64	-0.574632	-2.32535	0	0.00026841
KEGG_T_CELL_RECEPTOR_SIGNALING_PATHWAY	107	-0.526747	-2.29929	0	0.000241569
REACTOME_GENERATION_OF_SECOND_MESSENGER_MOLECULES	26	-0.690021	-2.29132	0	0.000219608
PID_IL2_STAT5_PATHWAY	30	-0.678748	-2.29098	0	0.000201307
KEGG_PRIMARY_IMMUNODEFICIENCY	35	-0.651918	-2.28634	0	0.000185822
REACTOME_MEIOTIC_RECOMBINATION	72	-0.538911	-2.23272	0	0.000261576
REACTOME_TELOMERE_MAINTENANCE	69	-0.548571	-2.21476	0	0.000244138
REACTOME_MEIOSIS	100	-0.504958	-2.19193	0	0.000228879
REACTOME_DEPOSITION_OF_NEW_CENPA_CONTAINING_NUCLEOSOMES_AT_THE_CENTROMERE	56	-0.55777	-2.18394	0	0.000286334
SIG_IL4RECEPTOR_IN_B_LYPHOCYTES	27	-0.655541	-2.16037	0	0.000403151
PID_NFAT_TFPATHWAY	47	-0.571507	-2.15751	0	0.000381932
BIOCARTA_TCR_PATHWAY	44	-0.559331	-2.12129	0	0.00149846
KEGG_SYSTEMIC_LUPUS_ERYTHEMATOSUS	116	-0.472746	-2.11975	0	0.00148496
REACTOME_TCR_SIGNALING	50	-0.544672	-2.10106	0	0.00206533
PID_IL2_1PATHWAY	55	-0.540584	-2.09865	0.00208333	0.00208195
REACTOME_NEF_MEDIATES_DOWN_MODULATION_OF_CELL_SURFACE_RECEPTORS_BY_RECRUITING_THEM_TO_CLATHRIN_ADAPTERS	20	-0.678977	-2.08625	0	0.00248715
SIG_BCR_SIGNALING_PATHWAY	46	-0.557525	-2.07215	0	0.0028092
REACTOME_EFFECTS_OF_PIP2_HYDROLYSIS	23	-0.6418	-2.06001	0	0.00283661
BIOCARTA_TCYTOTOXIC_PATHWAY	12	-0.762658	-2.04675	0	0.0033885
REACTOME_THE_ROLE_OF_NEF_IN_HIV1_REPLICATION_AND_DISEASE_PATHOGENESIS	27	-0.610105	-2.04277	0	0.00356295
KEGG_CHRONIC_MYELOID_LEUKEMIA	73	-0.493564	-2.03202	0	0.00409803
ST_T_CELL_SIGNAL_TRANSDUCTION	45	-0.54074	-2.031	0	0.00404286
KEGG_NON_SMALL_CELL_LUNG_CANCER	54	-0.523339	-2.01708	0	0.00456334
PID_CD40_PATHWAY	31	-0.586502	-2.00993	0	0.00527021
KEGG_PHOSPHATIDYLINOSITOL_SIGNALING_SYSTEM	76	-0.478817	-1.99866	0	0.00641447
PID_IL2_PI3K_PATHWAY	34	-0.563665	-1.99662	0	0.00643316
REACTOME_RNA_POL_I_RNA_POL_III_AND_MITOCHONDRIAL_TRANSCRIPTION	106	-0.446879	-1.98902	0	0.00727189
REACTOME_ANTIGEN_ACTIVATES_B_CELL_RECEPTOR_LEADING_TO_GENERATION_OF_SECOND_MESSENGERS	29	-0.593472	-1.98603	0	0.00734261
BIOCARTA_IL7_PATHWAY	17	-0.679114	-1.9794	0.00213675	0.0076268
PID_SMAD2_3NUCLEAR_PATHWAY	82	-0.461706	-1.95626	0	0.0102125
REACTOME_BMAL1_CLOCK_NPAS2_ACTIVATES_CIRCADIAN_EXPRESSION	36	-0.545477	-1.94355	0	0.0118441
BIOCARTA_THELPER_PATHWAY	12	-0.70947	-1.91727	0.00195695	0.0162668
KEGG_VEGF_SIGNALING_PATHWAY	73	-0.463518	-1.91696	0	0.0158987
REACTOME_CHROMOSOME_MAINTENANCE	112	-0.434856	-1.91512	0	0.0156952
BIOCARTA_TCAPOPTOSIS_PATHWAY	9	-0.786552	-1.91457	0	0.0153868
BIOCARTA_STATHMIN_PATHWAY	19	-0.616717	-1.88259	0.00618557	0.0216144
KEGG_COLORECTAL_CANCER	62	-0.464646	-1.8824	0	0.0211607
REACTOME_COSTIMULATION_BY_THE_CD28_FAMILY	61	-0.467308	-1.87064	0	0.0237005
REACTOME_PLATELET_CALCIUM_HOMEOSTASIS	16	-0.656929	-1.86041	0	0.0256309
REACTOME_IMMUNOREGULATORY_INTERACTIONS_BETWEEN_A_LYMPHOID_AND_A_NON_LYMPHOID_CELL	59	-0.46411	-1.84252	0	0.031058
REACTOME_CIRCADIAN_CLOCK	52	-0.48298	-1.8416	0	0.0306629
KEGG_B_CELL_RECEPTOR_SIGNALING_PATHWAY	74	-0.447206	-1.83753	0	0.0312408
REACTOME_INTERACTION_BETWEEN_L1_AND_ANKYRINS	21	-0.591683	-1.83104	0.00211864	0.0333146
PID_IL12_2PATHWAY	63	-0.459345	-1.82878	0	0.0333823
BIOCARTA_CTL_PATHWAY	13	-0.67971	-1.81904	0.00204082	0.0364073
BIOCARTA_VDR_PATHWAY	12	-0.670654	-1.8167	0	0.0367035
PID_IL4_2PATHWAY	65	-0.441404	-1.81504	0	0.036598
KEGG_GLIOMA	65	-0.446739	-1.79732	0.0021692	0.0430817
BIOCARTA_IL17_PATHWAY	15	-0.623047	-1.79163	0.00650759	0.0447546
PID_PI3KCI_PATHWAY	49	-0.464694	-1.78753	0	0.0457087
BIOCARTA_NO2IL12_PATHWAY	17	-0.60803	-1.78498	0.00646552	0.0459236
PID_IGF1_PATHWAY	30	-0.520871	-1.7831	0.00631579	0.0458741
REACTOME_PHOSPHORYLATION_OF_CD3_AND_TCR_ZETA_CHAINS	15	-0.632768	-1.77871	0.00980392	0.0470008
BIOCARTA_IL2RB_PATHWAY	38	-0.485575	-1.77868	0	0.0462427
BIOCARTA_MYOSIN_PATHWAY	31	-0.503051	-1.75818	0.00437637	0.0558133
KEGG_PROSTATE_CANCER	89	-0.411333	-1.75555	0	0.056084
BIOCARTA_CSK_PATHWAY	22	-0.555425	-1.74804	0.00645161	0.0591868
BIOCARTA_CTLA4_PATHWAY	19	-0.581329	-1.74698	0.00630252	0.0589925
REACTOME_ELEVATION_OF_CYTOSOLIC_CA2_LEVELS	8	-0.732062	-1.7309	0.013834	0.0668997
BIOCARTA_IL2_PATHWAY	22	-0.558856	-1.72654	0.00645161	0.0683062
PID_TNF_PATHWAY	46	-0.456327	-1.72228	0.0043384	0.0700937
BIOCARTA_TCRA_PATHWAY	11	-0.661719	-1.72101	0.00819672	0.0698036
REACTOME_TRANSLOCATION_OF_ZAP_70_TO_IMMUNOLOGICAL_SYNAPSE	13	-0.63723	-1.71777	0.00625	0.0708214
REACTOME_DAG_AND_IP3_SIGNALING	31	-0.491096	-1.71198	0.0112867	0.0734971
REACTOME_SIGNALING_BY_ROBO_RECEPTOR	29	-0.510217	-1.71085	0.00444444	0.0731429
BIOCARTA_TRKA_PATHWAY	12	-0.653563	-1.70978	0.01766	0.0726062
REACTOME_ACETYLCHOLINE_NEUROTRANSMITTER_RELEASE_CYCLE	10	-0.657165	-1.70966	0.0147679	0.0717492
KEGG_ACUTE_MYELOID_LEUKEMIA	57	-0.427379	-1.70444	0.00441501	0.0742144
BIOCARTA_NKT_PATHWAY	29	-0.507746	-1.70249	0.00210084	0.0745519
REACTOME_SIGNALING_BY_FGFR1_MUTANTS	29	-0.504819	-1.70116	0.00220751	0.0745636
KEGG_ERBB_SIGNALING_PATHWAY	86	-0.393031	-1.6982	0.00431965	0.0757854
KEGG_INOSITOL_PHOSPHATE_METABOLISM	54	-0.428372	-1.69172	0	0.0788184
KEGG_SMALL_CELL_LUNG_CANCER	84	-0.400785	-1.69044	0.00218341	0.0788104
REACTOME_PD1_SIGNALING	17	-0.562307	-1.68567	0.0168067	0.0811003
REACTOME_RORA_ACTIVATES_CIRCADIAN_EXPRESSION	24	-0.51451	-1.68551	0.00858369	0.080239
REACTOME_AMINO_ACID_TRANSPORT_ACROSS_THE_PLASMA_MEMBRANE	31	-0.486059	-1.68453	0.00616016	0.0798338
REACTOME_IL_RECEPTOR_SHC_SIGNALING	27	-0.504222	-1.68409	0.0108696	0.0792856
REACTOME_PRE_NOTCH_TRANSCRIPTION_AND_TRANSLATION	27	-0.502696	-1.68344	0.00203252	0.0787536
BIOCARTA_VIP_PATHWAY	26	-0.500193	-1.68086	0.00440529	0.0795865
REACTOME_CD28_DEPENDENT_PI3K_AKT_SIGNALING	21	-0.525898	-1.67251	0.00650759	0.0848618
BIOCARTA_IL4_PATHWAY	11	-0.640166	-1.66954	0.021097	0.0858687
REACTOME_CIRCADIAN_REPRESSION_OF_EXPRESSION_BY_REV_ERBA	23	-0.532647	-1.6678	0.0147368	0.0859479
REACTOME_ANTIGEN_PRESENTATION_FOLDING_ASSEMBLY_AND_PEPTIDE_LOADING_OF_CLASS_I_MHC	20	-0.540526	-1.66434	0.018711	0.0876004
KEGG_N_GLYCAN_BIOSYNTHESIS	46	-0.438313	-1.65947	0.00618557	0.0901416
REACTOME_IL_7_SIGNALING	11	-0.643752	-1.65459	0.0234043	0.092635
REACTOME_GPVI_MEDIATED_ACTIVATION_CASCADE	31	-0.470174	-1.65207	0.0149254	0.0934121
KEGG_PANCREATIC_CANCER	70	-0.395106	-1.64737	0.00428265	0.0964533
REACTOME_IL_3_5_AND_GM_CSF_SIGNALING	43	-0.440296	-1.64093	0.00645161	0.100397
ST_INTERLEUKIN_4_PATHWAY	26	-0.488807	-1.63751	0.0140845	0.102049
BIOCARTA_CALCINEURIN_PATHWAY	18	-0.547846	-1.62195	0.0256959	0.11367
PID_RAS_PATHWAY	29	-0.487817	-1.62062	0.0121457	0.113653
REACTOME_N_GLYCAN_ANTENNAE_ELONGATION_IN_THE_MEDIAL_TRANS_GOLGI	18	-0.544625	-1.61606	0.012931	0.116629
REACTOME_DOWNSTREAM_SIGNAL_TRANSDUCTION	91	-0.381231	-1.61484	0.00214592	0.116552
REACTOME_N_GLYCAN_ANTENNAE_ELONGATION	14	-0.588477	-1.61005	0.026087	0.119901
REACTOME_DOPAMINE_NEUROTRANSMITTER_RELEASE_CYCLE	11	-0.613712	-1.60876	0.0385439	0.120016
BIOCARTA_G1_PATHWAY	27	-0.488838	-1.60521	0.0227273	0.122036
HALLMARK_UV_RESPONSE_DN	143	-0.344497	-1.60384	0	0.122215
REACTOME_DOWNREGULATION_OF_SMAD2_3_SMAD4_TRANSCRIPTIONAL_ACTIVITY	19	-0.518103	-1.60035	0.0306122	0.124305
REACTOME_FACTORS_INVOLVED_IN_MEGAKARYOCYTE_DEVELOPMENT_AND_PLATELET_PRODUCTION	122	-0.353428	-1.59417	0.00203252	0.128963
KEGG_NATURAL_KILLER_CELL_MEDIATED_CYTOTOXICITY	127	-0.347402	-1.59203	0	0.129856
HALLMARK_ALLOGRAFT_REJECTION	198	-0.327112	-1.59151	0	0.129069
BIOCARTA_BCR_PATHWAY	34	-0.454557	-1.59085	0.0102881	0.128638
REACTOME_POST_NMDA_RECEPTOR_ACTIVATION_EVENTS	33	-0.453217	-1.58691	0.0131004	0.131059
PID_FCER1_PATHWAY	62	-0.399667	-1.58628	0.00215517	0.130452
PID_CXCR4_PATHWAY	102	-0.358492	-1.58432	0.00669643	0.130998
REACTOME_TGF_BETA_RECEPTOR_SIGNALING_IN_EMT_EPITHELIAL_TO_MESENCHYMAL_TRANSITION	14	-0.567744	-1.58087	0.0335968	0.133279
REACTOME_TRANSPORT_TO_THE_GOLGI_AND_SUBSEQUENT_MODIFICATION	33	-0.458229	-1.57914	0.0191898	0.133996
SA_PTEN_PATHWAY	17	-0.527191	-1.57346	0.0301075	0.138701
REACTOME_SIGNALING_BY_TGF_BETA_RECEPTOR_COMPLEX	60	-0.39598	-1.56931	0.0162602	0.141917
PID_FAK_PATHWAY	58	-0.39824	-1.56844	0.00209644	0.1414
BIOCARTA_UCALPAIN_PATHWAY	18	-0.521576	-1.56648	0.0360934	0.142664
ST_STAT3_PATHWAY	11	-0.597879	-1.56599	0.0457516	0.142001
PID_SMAD2_3PATHWAY	17	-0.538499	-1.56565	0.0337553	0.141125
BIOCARTA_PITX2_PATHWAY	15	-0.547172	-1.56462	0.040404	0.141053
REACTOME_PLATELET_AGGREGATION_PLUG_FORMATION	35	-0.439711	-1.56434	0.0227743	0.140229
SA_REG_CASCADE_OF_CYCLIN_EXPR	13	-0.567295	-1.56376	0.0398406	0.139716
BIOCARTA_IL22BP_PATHWAY	16	-0.538223	-1.56133	0.0364026	0.1411
REACTOME_SIGNALING_BY_FGFR_IN_DISEASE	122	-0.341965	-1.55702	0	0.144421
REACTOME_SYNTHESIS_OF_PIPS_AT_THE_PLASMA_MEMBRANE	30	-0.457648	-1.55587	0.0226337	0.144472
REACTOME_HEMOSTASIS	443	-0.292973	-1.54975	0	0.149505
REACTOME_REVERSIBLE_HYDRATION_OF_CARBON_DIOXIDE	12	-0.583676	-1.54703	0.0420168	0.151212
REACTOME_SIGNALING_BY_FGFR1_FUSION_MUTANTS	18	-0.528013	-1.54537	0.0388769	0.151843
BIOCARTA_BIOPEPTIDES_PATHWAY	42	-0.411786	-1.54444	0.0246914	0.151793
BIOCARTA_ETS_PATHWAY	18	-0.519803	-1.54022	0.0346939	0.155523
REACTOME_NOTCH1_INTRACELLULAR_DOMAIN_REGULATES_TRANSCRIPTION	44	-0.41574	-1.54016	0.0208333	0.154407
REACTOME_IL_2_SIGNALING	41	-0.429133	-1.53913	0.0195228	0.15429
PID_BCR_5PATHWAY	65	-0.37368	-1.53315	0.0132159	0.159575
PID_NFAT_3PATHWAY	53	-0.393956	-1.53256	0.012766	0.159091
KEGG_AUTOIMMUNE_THYROID_DISEASE	49	-0.402152	-1.52974	0.0220264	0.160942
SIG_PIP3_SIGNALING_IN_CARDIAC_MYOCTES	67	-0.373691	-1.52942	0.0220751	0.160141
PID_RETINOIC_ACID_PATHWAY	30	-0.452316	-1.52942	0.0349076	0.158989
KEGG_ALLOGRAFT_REJECTION	35	-0.432474	-1.52878	0.028866	0.158605
ST_GAQ_PATHWAY	28	-0.446685	-1.52856	0.0310559	0.157698
REACTOME_SIGNALING_BY_THE_B_CELL_RECEPTOR_BCR	120	-0.339099	-1.52539	0.0158371	0.159939
REACTOME_TRANSCRIPTIONAL_ACTIVITY_OF_SMAD2_SMAD3_SMAD4_HETEROTRIMER	36	-0.424996	-1.52271	0.0408602	0.161509
REACTOME_SMAD2_SMAD3_SMAD4_HETEROTRIMER_REGULATES_TRANSCRIPTION	25	-0.48106	-1.52149	0.0444915	0.161706
SIG_PIP3_SIGNALING_IN_B_LYMPHOCYTES	36	-0.435068	-1.51918	0.0138889	0.163213
REACTOME_NETRIN1_SIGNALING	38	-0.422176	-1.51709	0.0275424	0.164301
KEGG_HEMATOPOIETIC_CELL_LINEAGE	83	-0.354736	-1.51511	0.00412371	0.165599
KEGG_JAK_STAT_SIGNALING_PATHWAY	152	-0.324516	-1.51508	0.00423729	0.16452
BIOCARTA_TGFB_PATHWAY	19	-0.496403	-1.51294	0.0362473	0.165859
REACTOME_ENDOSOMAL_VACUOLAR_PATHWAY	8	-0.644196	-1.50875	0.0604027	0.169811
PID_HDAC_CLASSI_PATHWAY	65	-0.371788	-1.50825	0.0125261	0.16928
BIOCARTA_CARDIACEGF_PATHWAY	18	-0.504568	-1.50371	0.0412148	0.173281
REACTOME_CREB_PHOSPHORYLATION_THROUGH_THE_ACTIVATION_OF_RAS	27	-0.448621	-1.49738	0.0383795	0.179589
REACTOME_PHOSPHOLIPASE_C_MEDIATED_CASCADE	53	-0.387881	-1.49706	0.0252101	0.178832
PID_SYNDECAN_4_PATHWAY	32	-0.429506	-1.49543	0.0252632	0.179532
REACTOME_SIGNALING_BY_CONSTITUTIVELY_ACTIVE_EGFR	17	-0.49939	-1.49319	0.0523256	0.180859
REACTOME_PI3K_AKT_ACTIVATION	36	-0.414595	-1.49116	0.0449679	0.181914
BIOCARTA_GPCR_PATHWAY	34	-0.434616	-1.48997	0.0448718	0.182299
PID_IL12_STAT4_PATHWAY	33	-0.41839	-1.48882	0.0307377	0.182593
KEGG_PATHWAYS_IN_CANCER	325	-0.290077	-1.48753	0	0.183085
KEGG_CIRCADIAN_RHYTHM_MAMMAL	13	-0.546723	-1.48507	0.0517598	0.184641
REACTOME_DOWNSTREAM_TCR_SIGNALING	33	-0.424524	-1.48286	0.0349345	0.186274
KEGG_WNT_SIGNALING_PATHWAY	149	-0.315001	-1.48127	0.00431965	0.187203
KEGG_ANTIGEN_PROCESSING_AND_PRESENTATION	79	-0.350857	-1.47885	0.0198238	0.189102
BIOCARTA_GATA3_PATHWAY	16	-0.518818	-1.47846	0.0589474	0.188422
BIOCARTA_INTEGRIN_PATHWAY	38	-0.412564	-1.47814	0.0396476	0.187602
KEGG_ENDOMETRIAL_CANCER	52	-0.385732	-1.47792	0.0354906	0.186735
REACTOME_SIGNALING_BY_ERBB2	97	-0.330256	-1.47716	0.0176991	0.186669
REACTOME_PLATELET_ACTIVATION_SIGNALING_AND_AGGREGATION	195	-0.303081	-1.47357	0	0.190194
PID_TCR_CALCIUM_PATHWAY	28	-0.437884	-1.47303	0.0430108	0.189726
PID_LPA4_PATHWAY	15	-0.512196	-1.47299	0.0591837	0.188637
REACTOME_SIGNALING_BY_EGFR_IN_CANCER	105	-0.335802	-1.47232	0.0169492	0.188436
BIOCARTA_CCR5_PATHWAY	17	-0.507691	-1.47083	0.057377	0.189163
REACTOME_CD28_CO_STIMULATION	31	-0.429791	-1.47053	0.0371179	0.188456
PID_NEPHRIN_NEPH1_PATHWAY	31	-0.430647	-1.46812	0.0456522	0.19043
BIOCARTA_CTCF_PATHWAY	23	-0.467284	-1.46786	0.0491453	0.189665
REACTOME_SIGNALING_BY_FGFR	108	-0.329204	-1.46444	0.0046083	0.192736
PID_TXA2PATHWAY	57	-0.380457	-1.4642	0.033264	0.191947
KEGG_VASOPRESSIN_REGULATED_WATER_REABSORPTION	44	-0.396621	-1.46242	0.05074	0.193125
REACTOME_SIGNALING_BY_ACTIVATED_POINT_MUTANTS_OF_FGFR1	11	-0.574723	-1.46232	0.0789474	0.192172
KEGG_CELL_ADHESION_MOLECULES_CAMS	131	-0.320844	-1.46191	0.00447427	0.19164
REACTOME_DOWNSTREAM_SIGNALING_OF_ACTIVATED_FGFR	97	-0.338655	-1.46062	0.0134228	0.192012
REACTOME_SIGNALING_BY_FGFR_MUTANTS	43	-0.396907	-1.46044	0.0383795	0.191158
BIOCARTA_EGF_PATHWAY	31	-0.422883	-1.45897	0.0548523	0.192026
REACTOME_GAB1_SIGNALOSOME	36	-0.401652	-1.45858	0.0340426	0.191394
SA_G1_AND_S_PHASES	15	-0.516102	-1.45739	0.0698152	0.19173
REACTOME_SIGNALING_BY_PDGF	118	-0.32275	-1.45658	0.01222	0.191629
SA_TRKA_RECEPTOR	17	-0.500832	-1.45525	0.0534979	0.192289
REACTOME_RAS_ACTIVATION_UOPN_CA2_INFUX_THROUGH_NMDA_RECEPTOR	17	-0.500133	-1.45066	0.0589391	0.196669
REACTOME_SIGNALING_BY_NOTCH	100	-0.333881	-1.44955	0.0167015	0.197145
HALLMARK_INTERFERON_GAMMA_RESPONSE	198	-0.300118	-1.44417	0.00645161	0.203137
REACTOME_PRE_NOTCH_EXPRESSION_AND_PROCESSING	42	-0.40187	-1.44327	0.05	0.203303
REACTOME_SEMA4D_IN_SEMAPHORIN_SIGNALING	30	-0.416814	-1.44035	0.060166	0.205954
REACTOME_APOBEC3G_MEDIATED_RESISTANCE_TO_HIV1_INFECTION	5	-0.72204	-1.43981	0.0940171	0.205663
BIOCARTA_CACAM_PATHWAY	13	-0.524476	-1.43506	0.0600414	0.210744
WNT_SIGNALING	87	-0.338075	-1.43388	0.0275862	0.211113
KEGG_ALDOSTERONE_REGULATED_SODIUM_REABSORPTION	42	-0.38729	-1.43332	0.0326087	0.210699
BIOCARTA_MEF2D_PATHWAY	18	-0.474926	-1.43242	0.0714286	0.211013
PID_INSULIN_PATHWAY	45	-0.381059	-1.42986	0.0494382	0.213183
REACTOME_CHEMOKINE_RECEPTORS_BIND_CHEMOKINES	53	-0.373719	-1.42986	0.039501	0.212123
REACTOME_AXON_GUIDANCE	241	-0.287411	-1.42874	0.00453515	0.212542
KEGG_TYPE_I_DIABETES_MELLITUS	41	-0.382885	-1.418	0.0503145	0.225834
PID_RHOA_REG_PATHWAY	44	-0.376436	-1.41798	0.0404255	0.224751
KEGG_GRAFT_VERSUS_HOST_DISEASE	36	-0.393919	-1.41602	0.0583333	0.226467
PID_RXR_VDR_PATHWAY	26	-0.420345	-1.41378	0.0451745	0.228536
REACTOME_NEF_MEDIATED_DOWNREGULATION_OF_MHC_CLASS_I_COMPLEX_CELL_SURFACE_EXPRESSION	9	-0.575727	-1.41163	0.10241	0.230522
BIOCARTA_TEL_PATHWAY	18	-0.47452	-1.41128	0.0788382	0.229922
KEGG_CHEMOKINE_SIGNALING_PATHWAY	183	-0.294575	-1.41022	0.0202247	0.230292
PID_BETA_CATENIN_NUC_PATHWAY	79	-0.334737	-1.40816	0.0448718	0.232054
BIOCARTA_PDGF_PATHWAY	32	-0.397989	-1.40783	0.0702128	0.231353
PID_ARF_3PATHWAY	19	-0.463256	-1.40648	0.0757576	0.232244
BIOCARTA_CXCR4_PATHWAY	24	-0.438243	-1.40626	0.0790598	0.231396
ST_WNT_CA2_CYCLIC_GMP_PATHWAY	20	-0.459246	-1.40309	0.0740741	0.234598
PID_CMYB_PATHWAY	84	-0.328932	-1.40015	0.0177384	0.237407
KEGG_NEUROTROPHIN_SIGNALING_PATHWAY	126	-0.30986	-1.39967	0.0230126	0.237051
BIOCARTA_NKCELLS_PATHWAY	20	-0.446637	-1.39856	0.0938865	0.237751
KEGG_VASCULAR_SMOOTH_MUSCLE_CONTRACTION	113	-0.314312	-1.39617	0.0190678	0.239797
ST_JAK_STAT_PATHWAY	9	-0.572731	-1.3958	0.130719	0.239282
BIOCARTA_ARENRF2_PATHWAY	13	-0.504393	-1.39245	0.116998	0.242873
HALLMARK_HEDGEHOG_SIGNALING	36	-0.396362	-1.39188	0.0686071	0.242533
KEGG_NOTCH_SIGNALING_PATHWAY	47	-0.367696	-1.39042	0.0528634	0.243492
REACTOME_NGF_SIGNALLING_VIA_TRKA_FROM_THE_PLASMA_MEMBRANE	134	-0.306283	-1.3898	0.0305882	0.243393
REACTOME_INTERFERON_ALPHA_BETA_SIGNALING	61	-0.349379	-1.38869	0.0381356	0.243676
REACTOME_PIP3_ACTIVATES_AKT_SIGNALING	27	-0.409284	-1.38566	0.0712743	0.24665
ST_B_CELL_ANTIGEN_RECEPTOR	40	-0.37219	-1.38359	0.0632054	0.248471
BIOCARTA_AGPCR_PATHWAY	13	-0.492458	-1.38356	0.109091	0.247408
REACTOME_TIE2_SIGNALING	17	-0.475824	-1.38349	0.0961145	0.246438
KEGG_MAPK_SIGNALING_PATHWAY	264	-0.274402	-1.37616	0.00680272	0.256044
BIOCARTA_TNFR2_PATHWAY	18	-0.467591	-1.37302	0.088172	0.259391
REACTOME_SIGNALLING_BY_NGF	212	-0.28099	-1.3679	0.00235294	0.266259
BIOCARTA_CARM_ER_PATHWAY	34	-0.391275	-1.3675	0.0829876	0.265783
REACTOME_ADENYLATE_CYCLASE_ACTIVATING_PATHWAY	10	-0.542114	-1.36701	0.113169	0.265348
REACTOME_ACTIVATION_OF_NMDA_RECEPTOR_UPON_GLUTAMATE_BINDING_AND_POSTSYNAPTIC_EVENTS	37	-0.383609	-1.36628	0.0571429	0.265226
SIG_CD40PATHWAYMAP	34	-0.386285	-1.36613	0.0793319	0.264328
REACTOME_TRANSCRIPTION	190	-0.280748	-1.36284	0.0194805	0.267976
REACTOME_PLATELET_ADHESION_TO_EXPOSED_COLLAGEN	11	-0.521124	-1.3603	0.115854	0.27074
REACTOME_INTRINSIC_PATHWAY	16	-0.4719	-1.36018	0.118896	0.269821
PID_HES_HEY_PATHWAY	48	-0.369001	-1.36005	0.0723141	0.268851
PID_IL3_PATHWAY	26	-0.408788	-1.36004	0.0956341	0.267726
REACTOME_DEVELOPMENTAL_BIOLOGY	383	-0.262774	-1.35957	0.00487805	0.267265
BIOCARTA_PAR1_PATHWAY	37	-0.388316	-1.35819	0.0951327	0.268179
PID_REELIN_PATHWAY	29	-0.404322	-1.35674	0.0957684	0.269317
REACTOME_INTEGRIN_ALPHAIIB_BETA3_SIGNALING	27	-0.409094	-1.3566	0.0651731	0.268411
KEGG_GLYCOSAMINOGLYCAN_BIOSYNTHESIS_KERATAN_SULFATE	15	-0.471786	-1.35529	0.110417	0.269232
PID_TGFBR_PATHWAY	55	-0.354343	-1.35517	0.0670996	0.268299
HALLMARK_IL2_STAT5_SIGNALING	199	-0.279096	-1.35516	0.0112108	0.267223
REACTOME_APOPTOSIS_INDUCED_DNA_FRAGMENTATION	13	-0.499875	-1.35313	0.111345	0.269426
PID_AP1_PATHWAY	70	-0.334306	-1.34903	0.0554415	0.274438
REACTOME_G_ALPHA_Z_SIGNALLING_EVENTS	44	-0.355407	-1.34754	0.0643863	0.275708
REACTOME_REGULATION_OF_IFNA_SIGNALING	23	-0.411883	-1.3422	0.10084	0.282985
PID_TCR_JNK_PATHWAY	14	-0.48524	-1.34168	0.123753	0.282742
PID_IL27_PATHWAY	26	-0.408695	-1.33999	0.100205	0.284135
BIOCARTA_TPO_PATHWAY	24	-0.412798	-1.33897	0.115226	0.284527
BIOCARTA_ERK_PATHWAY	28	-0.401206	-1.33653	0.0993915	0.28758
PID_ERA_GENOMIC_PATHWAY	64	-0.327368	-1.33442	0.072	0.28973
KEGG_RENAL_CELL_CARCINOMA	70	-0.323253	-1.33179	0.0606695	0.292723
KEGG_ENDOCYTOSIS	181	-0.279339	-1.33146	0.0326797	0.292148
BIOCARTA_CREB_PATHWAY	27	-0.40144	-1.3303	0.0897704	0.292745
BIOCARTA_MTA3_PATHWAY	17	-0.452702	-1.32753	0.131799	0.296168
REACTOME_GLUTAMATE_NEUROTRANSMITTER_RELEASE_CYCLE	15	-0.463787	-1.32665	0.133758	0.296515
REACTOME_GLYCOLYSIS	24	-0.408283	-1.32528	0.113839	0.29773
REACTOME_SIGNALING_BY_NOTCH1	68	-0.327064	-1.32267	0.0696629	0.300973
KEGG_FOCAL_ADHESION	199	-0.271831	-1.3202	0.028103	0.303884
KEGG_TIGHT_JUNCTION	132	-0.288871	-1.31934	0.0456349	0.304192
REACTOME_PI_METABOLISM	47	-0.348243	-1.31757	0.0989474	0.306098
KEGG_MELANOMA	71	-0.319705	-1.31542	0.0619835	0.308422
KEGG_TASTE_TRANSDUCTION	49	-0.345175	-1.31294	0.0997877	0.311278
KEGG_INSULIN_SIGNALING_PATHWAY	137	-0.284732	-1.30971	0.0405405	0.315504
ST_G_ALPHA_S_PATHWAY	16	-0.458261	-1.30889	0.148472	0.315719
REACTOME_NOREPINEPHRINE_NEUROTRANSMITTER_RELEASE_CYCLE	10	-0.518337	-1.30657	0.148796	0.318621
REACTOME_TRAF3_DEPENDENT_IRF_ACTIVATION_PATHWAY	14	-0.464724	-1.30461	0.154158	0.32064
REACTOME_YAP1_AND_WWTR1_TAZ_STIMULATED_GENE_EXPRESSION	24	-0.401085	-1.3033	0.135081	0.321811
BIOCARTA_KERATINOCYTE_PATHWAY	46	-0.347896	-1.30273	0.104034	0.32163
PID_MET_PATHWAY	80	-0.313129	-1.30093	0.0705128	0.323628
REACTOME_SMOOTH_MUSCLE_CONTRACTION	23	-0.409139	-1.30085	0.125523	0.322551
BIOCARTA_SHH_PATHWAY	16	-0.454527	-1.30071	0.142251	0.321646
REACTOME_AMINO_ACID_SYNTHESIS_AND_INTERCONVERSION_TRANSAMINATION	16	-0.452466	-1.29921	0.165631	0.323035
REACTOME_SIGNALING_BY_NODAL	17	-0.440434	-1.2967	0.156057	0.326106
PID_HDAC_CLASSII_PATHWAY	34	-0.375779	-1.29633	0.118143	0.325527
BIOCARTA_CHEMICAL_PATHWAY	22	-0.408042	-1.2962	0.146138	0.324601
HALLMARK_MITOTIC_SPINDLE	200	-0.269153	-1.29426	0.0266667	0.326745
PID_LKB1_PATHWAY	47	-0.345512	-1.29226	0.101266	0.329065
PID_ALPHA_SYNUCLEIN_PATHWAY	33	-0.371793	-1.29145	0.126362	0.32932
REACTOME_G1_PHASE	35	-0.359217	-1.28564	0.113131	0.338075
PID_GLYPICAN_1PATHWAY	27	-0.378893	-1.28434	0.113006	0.339335
REACTOME_SEMAPHORIN_INTERACTIONS	65	-0.321651	-1.28402	0.0792291	0.338724
PID_HIF1_TFPATHWAY	65	-0.318834	-1.28302	0.09375	0.339459
KEGG_CALCIUM_SIGNALING_PATHWAY	175	-0.268871	-1.28275	0.0594714	0.338818
PID_ERBB1_RECEPTOR_PROXIMAL_PATHWAY	35	-0.359152	-1.28113	0.132898	0.340531
ST_G_ALPHA_I_PATHWAY	35	-0.35891	-1.2802	0.130531	0.341003
KEGG_FC_EPSILON_RI_SIGNALING_PATHWAY	77	-0.307875	-1.27964	0.0794979	0.340822
BIOCARTA_IL12_PATHWAY	21	-0.403674	-1.27773	0.151064	0.342991
REACTOME_DARPP_32_EVENTS	24	-0.397292	-1.27694	0.156576	0.343344
REACTOME_CTLA4_INHIBITORY_SIGNALING	21	-0.410819	-1.27308	0.155172	0.348764
HALLMARK_INTERFERON_ALPHA_RESPONSE	97	-0.288346	-1.27104	0.0662393	0.35124
KEGG_INTESTINAL_IMMUNE_NETWORK_FOR_IGA_PRODUCTION	46	-0.335393	-1.26933	0.120582	0.353137
REACTOME_G_ALPHA_Q_SIGNALLING_EVENTS	177	-0.26977	-1.26755	0.0474041	0.35517
KEGG_CYTOSOLIC_DNA_SENSING_PATHWAY	53	-0.325422	-1.26693	0.108932	0.355146
REACTOME_SIGNALING_BY_SCF_KIT	75	-0.305654	-1.26654	0.0914761	0.354709
REACTOME_MTORC1_MEDIATED_SIGNALLING	11	-0.488931	-1.26631	0.185567	0.353998
PID_SHP2_PATHWAY	58	-0.321347	-1.26628	0.116564	0.352893
HALLMARK_NOTCH_SIGNALING	32	-0.369373	-1.26376	0.168421	0.356214
BIOCARTA_CCR3_PATHWAY	23	-0.396245	-1.26153	0.146186	0.359024
REACTOME_SYNTHESIS_OF_PE	10	-0.494584	-1.26125	0.191111	0.358374
SIG_INSULIN_RECEPTOR_PATHWAY_IN_CARDIAC_MYOCYTES	51	-0.330069	-1.2597	0.119048	0.359951
REACTOME_ENOS_ACTIVATION_AND_REGULATION	18	-0.41567	-1.25607	0.163265	0.365269
REACTOME_G_ALPHA1213_SIGNALLING_EVENTS	74	-0.30094	-1.25554	0.105932	0.365141
PID_CDC42_REG_PATHWAY	30	-0.370061	-1.25161	0.15894	0.371372
REACTOME_OPIOID_SIGNALLING	77	-0.302603	-1.25075	0.11359	0.371891
REACTOME_CELL_CYCLE	390	-0.238649	-1.24837	0.0159453	0.375184
REACTOME_TRAF6_MEDIATED_IRF7_ACTIVATION	29	-0.362189	-1.24825	0.157303	0.374182
PID_AR_TF_PATHWAY	53	-0.321835	-1.24737	0.117647	0.374675
REACTOME_DCC_MEDIATED_ATTRACTIVE_SIGNALING	13	-0.469745	-1.24727	0.190574	0.373652
BIOCARTA_ERYTH_PATHWAY	15	-0.442219	-1.24673	0.182752	0.373458
BIOCARTA_HDAC_PATHWAY	28	-0.374815	-1.24651	0.164062	0.372641
REACTOME_CREB_PHOSPHORYLATION_THROUGH_THE_ACTIVATION_OF_CAMKII	15	-0.431474	-1.24597	0.200393	0.372506
KEGG_DILATED_CARDIOMYOPATHY	90	-0.285832	-1.24364	0.0914894	0.375789
PID_LYSOPHOSPHOLIPID_PATHWAY	66	-0.304949	-1.24292	0.131696	0.376075
PID_PDGFRB_PATHWAY	129	-0.275783	-1.23926	0.0772627	0.38214
BIOCARTA_CARM1_PATHWAY	13	-0.458607	-1.23597	0.210843	0.387168
REACTOME_AKT_PHOSPHORYLATES_TARGETS_IN_THE_CYTOSOL	12	-0.454512	-1.23493	0.21322	0.388056
BIOCARTA_DEATH_PATHWAY	33	-0.354316	-1.23414	0.175	0.38841
KEGG_VIRAL_MYOCARDITIS	68	-0.300158	-1.23346	0.115468	0.388583
ST_DIFFERENTIATION_PATHWAY_IN_PC12_CELLS	45	-0.325559	-1.23293	0.160417	0.388429
REACTOME_SEMA4D_INDUCED_CELL_MIGRATION_AND_GROWTH_CONE_COLLAPSE	25	-0.370652	-1.23204	0.178279	0.388917
BIOCARTA_GCR_PATHWAY	19	-0.399673	-1.23194	0.177866	0.387929
BIOCARTA_MAPK_PATHWAY	86	-0.290496	-1.23027	0.127193	0.389985
HALLMARK_WNT_BETA_CATENIN_SIGNALING	42	-0.333147	-1.22932	0.149068	0.390556
REACTOME_BASIGIN_INTERACTIONS	24	-0.374616	-1.22875	0.172708	0.390367
KEGG_GNRH_SIGNALING_PATHWAY	99	-0.281085	-1.22777	0.118304	0.391119
REACTOME_REGULATION_OF_WATER_BALANCE_BY_RENAL_AQUAPORINS	43	-0.328778	-1.22338	0.130612	0.398332
REACTOME_PI_3K_CASCADE	54	-0.315483	-1.2232	0.147186	0.397496
BIOCARTA_P38MAPK_PATHWAY	39	-0.333128	-1.2226	0.160569	0.397445
BIOCARTA_NDKDYNAMIN_PATHWAY	18	-0.402753	-1.22103	0.210744	0.399309
BIOCARTA_INFLAM_PATHWAY	29	-0.35883	-1.22082	0.175824	0.398461
REACTOME_NEPHRIN_INTERACTIONS	19	-0.411911	-1.21973	0.205945	0.399581
REACTOME_TRANSCRIPTIONAL_REGULATION_OF_WHITE_ADIPOCYTE_DIFFERENTIATION	72	-0.299532	-1.21971	0.148454	0.398454
PID_RAC1_REG_PATHWAY	38	-0.336392	-1.21923	0.186	0.398207
REACTOME_FGFR1_LIGAND_BINDING_AND_ACTIVATION	14	-0.43747	-1.21707	0.239754	0.401311
SIG_CHEMOTAXIS	45	-0.324715	-1.21667	0.174888	0.400917
KEGG_ADHERENS_JUNCTION	73	-0.295563	-1.21665	0.130435	0.399789
BIOCARTA_CD40_PATHWAY	15	-0.436625	-1.21654	0.200436	0.398813
PID_EPO_PATHWAY	34	-0.334555	-1.21578	0.188679	0.399139
REACTOME_NEUROTRANSMITTER_RECEPTOR_BINDING_AND_DOWNSTREAM_TRANSMISSION_IN_THE_POSTSYNAPTIC_CELL	134	-0.264161	-1.2153	0.0861678	0.398875
REACTOME_PROLACTIN_RECEPTOR_SIGNALING	13	-0.43862	-1.21502	0.22664	0.3983
REACTOME_CYTOKINE_SIGNALING_IN_IMMUNE_SYSTEM	257	-0.241623	-1.21408	0.0444965	0.398915
BIOCARTA_PGC1A_PATHWAY	22	-0.391848	-1.21075	0.187373	0.40426
PID_HDAC_CLASSIII_PATHWAY	25	-0.369706	-1.21019	0.180293	0.404189
PID_IL23_PATHWAY	37	-0.337751	-1.21018	0.190381	0.403048
PID_ATF2_PATHWAY	58	-0.303576	-1.20285	0.149351	0.416864
KEGG_MTOR_SIGNALING_PATHWAY	52	-0.317926	-1.20098	0.177489	0.419427
REACTOME_ANTIVIRAL_MECHANISM_BY_IFN_STIMULATED_GENES	64	-0.295287	-1.19914	0.163866	0.421928
KEGG_LONG_TERM_POTENTIATION	69	-0.29209	-1.19836	0.157685	0.422253
BIOCARTA_HIVNEF_PATHWAY	57	-0.306724	-1.19761	0.176991	0.422697
REACTOME_ACTIVATION_OF_CHAPERONE_GENES_BY_XBP1S	43	-0.318986	-1.19727	0.187764	0.422165
BIOCARTA_HSP27_PATHWAY	15	-0.41675	-1.19642	0.230476	0.422662
REACTOME_ASPARAGINE_N_LINKED_GLYCOSYLATION	80	-0.283908	-1.19593	0.159041	0.42253
HALLMARK_P53_PATHWAY	199	-0.247393	-1.19584	0.0891304	0.421497
BIOCARTA_CDMAC_PATHWAY	15	-0.422728	-1.19455	0.244541	0.423033
KEGG_FC_GAMMA_R_MEDIATED_PHAGOCYTOSIS	92	-0.272605	-1.19287	0.160088	0.425344
HALLMARK_KRAS_SIGNALING_UP	200	-0.245923	-1.19227	0.0720721	0.425342
REACTOME_IONOTROPIC_ACTIVITY_OF_KAINATE_RECEPTORS	11	-0.458276	-1.19102	0.247967	0.426697
PID_PI3K_PLC_TRK_PATHWAY	36	-0.328482	-1.1908	0.199593	0.425991
REACTOME_INTERFERON_SIGNALING	149	-0.256505	-1.19053	0.112832	0.425392
REACTOME_SYNTHESIS_OF_PC	17	-0.405657	-1.18965	0.207877	0.425946
PID_ILK_PATHWAY	44	-0.319417	-1.18904	0.177824	0.426087
REACTOME_GABA_SYNTHESIS_RELEASE_REUPTAKE_AND_DEGRADATION	17	-0.403444	-1.18792	0.249004	0.427198
ST_ADRENERGIC	36	-0.326417	-1.1872	0.185654	0.42749
REACTOME_G0_AND_EARLY_G1	23	-0.373994	-1.18622	0.203426	0.428301
HALLMARK_APICAL_JUNCTION	200	-0.245558	-1.18427	0.0922747	0.431227
ST_TYPE_I_INTERFERON_PATHWAY	9	-0.489303	-1.18321	0.269565	0.432314
KEGG_CYTOKINE_CYTOKINE_RECEPTOR_INTERACTION	256	-0.23599	-1.18283	0.0954545	0.431885
REACTOME_CA_DEPENDENT_EVENTS	29	-0.348585	-1.18225	0.225806	0.432031
PID_KIT_PATHWAY	52	-0.304573	-1.1822	0.190965	0.430994
BIOCARTA_RARRXR_PATHWAY	15	-0.423742	-1.18156	0.261856	0.431161
BIOCARTA_WNT_PATHWAY	26	-0.352133	-1.17853	0.227273	0.436216
PID_TCR_RAS_PATHWAY	14	-0.424537	-1.17679	0.258727	0.438608
PID_EPHRINB_REV_PATHWAY	30	-0.347531	-1.17517	0.218295	0.440804
PID_ALK1_PATHWAY	26	-0.354403	-1.1705	0.249476	0.449566
HALLMARK_MYOGENESIS	200	-0.240481	-1.16884	0.107527	0.451656
REACTOME_GROWTH_HORMONE_RECEPTOR_SIGNALING	23	-0.369749	-1.16883	0.227557	0.450502
PID_ECADHERIN_STABILIZATION_PATHWAY	42	-0.321193	-1.16685	0.22479	0.453435
REACTOME_ACTIVATION_OF_KAINATE_RECEPTORS_UPON_GLUTAMATE_BINDING	31	-0.341104	-1.16602	0.241685	0.453871
BIOCARTA_BAD_PATHWAY	26	-0.351491	-1.1658	0.255034	0.453133
PID_NOTCH_PATHWAY	59	-0.293808	-1.16522	0.182195	0.45317
BIOCARTA_EPO_PATHWAY	19	-0.385459	-1.16445	0.268994	0.453614
HALLMARK_MYC_TARGETS_V2	58	-0.304337	-1.16298	0.205689	0.45555
PID_MYC_ACTIV_PATHWAY	76	-0.281257	-1.16237	0.195426	0.45568
KEGG_BASE_EXCISION_REPAIR	33	-0.331732	-1.16215	0.247357	0.454999
REACTOME_CELL_DEATH_SIGNALLING_VIA_NRAGE_NRIF_AND_NADE	58	-0.29542	-1.16009	0.194444	0.45819
REACTOME_APOPTOTIC_EXECUTION_PHASE	52	-0.305413	-1.16004	0.218182	0.457095
BIOCARTA_PTC1_PATHWAY	11	-0.443746	-1.15664	0.260606	0.462976
KEGG_BLADDER_CANCER	42	-0.312332	-1.15643	0.230599	0.462222
HALLMARK_APOPTOSIS	161	-0.245191	-1.15503	0.136957	0.464
BIOCARTA_GH_PATHWAY	28	-0.343546	-1.15298	0.261663	0.467255
REACTOME_GASTRIN_CREB_SIGNALLING_PATHWAY_VIA_PKC_AND_MAPK	198	-0.236683	-1.15277	0.136069	0.466554
REACTOME_MEMBRANE_BINDING_AND_TARGETTING_OF_GAG_PROTEINS	9	-0.471567	-1.15269	0.285408	0.465553
HALLMARK_INFLAMMATORY_RESPONSE	199	-0.238169	-1.15218	0.126609	0.465453
BIOCARTA_EIF4_PATHWAY	23	-0.361492	-1.15146	0.253863	0.465821
BIOCARTA_IL6_PATHWAY	22	-0.36752	-1.15107	0.271605	0.465452
BIOCARTA_IGF1R_PATHWAY	23	-0.356559	-1.14729	0.273109	0.47219
HALLMARK_ESTROGEN_RESPONSE_EARLY	198	-0.232672	-1.14577	0.152838	0.474206
REACTOME_NOTCH_HLH_TRANSCRIPTION_PATHWAY	12	-0.429298	-1.1434	0.292929	0.478246
REACTOME_ABCA_TRANSPORTERS_IN_LIPID_HOMEOSTASIS	17	-0.375508	-1.14187	0.277542	0.480366
REACTOME_SIGNALING_BY_ERBB4	86	-0.265995	-1.14109	0.219355	0.480943
PID_ALK2_PATHWAY	11	-0.441755	-1.13891	0.316854	0.484574
BIOCARTA_BARRESTIN_PATHWAY	10	-0.445211	-1.13829	0.283293	0.484595
REACTOME_NRAGE_SIGNALS_DEATH_THROUGH_JNK	43	-0.306389	-1.13638	0.232422	0.487626
REACTOME_PROSTACYCLIN_SIGNALLING_THROUGH_PROSTACYCLIN_RECEPTOR	19	-0.370523	-1.1346	0.277533	0.490539
KEGG_AXON_GUIDANCE	128	-0.25083	-1.13383	0.192547	0.49102
BIOCARTA_ARAP_PATHWAY	17	-0.385906	-1.13367	0.276956	0.4902
PID_ECADHERIN_KERATINOCYTE_PATHWAY	20	-0.366558	-1.13283	0.276859	0.490838
PID_CASPASE_PATHWAY	52	-0.289253	-1.13245	0.233684	0.490492
PID_VEGFR1_PATHWAY	26	-0.346942	-1.13115	0.263043	0.492113
PID_ANGIOPOIETIN_RECEPTOR_PATHWAY	50	-0.291217	-1.12908	0.239741	0.495363
REACTOME_TRANSMISSION_ACROSS_CHEMICAL_SYNAPSES	183	-0.236683	-1.12883	0.193694	0.49481
SA_CASPASE_CASCADE	19	-0.369361	-1.12849	0.277056	0.494458
BIOCARTA_ALK_PATHWAY	36	-0.316453	-1.12796	0.244259	0.49445
PID_CERAMIDE_PATHWAY	48	-0.292522	-1.12626	0.244813	0.496943
REACTOME_TGF_BETA_RECEPTOR_SIGNALING_ACTIVATES_SMADS	24	-0.343689	-1.12609	0.312634	0.496101
PID_FRA_PATHWAY	37	-0.312296	-1.12472	0.254737	0.497952
REACTOME_FGFR2C_LIGAND_BINDING_AND_ACTIVATION	12	-0.421643	-1.12399	0.313402	0.498591
ST_INTEGRIN_SIGNALING_PATHWAY	82	-0.264987	-1.12342	0.229339	0.498649
KEGG_O_GLYCAN_BIOSYNTHESIS	30	-0.329375	-1.12265	0.268145	0.499198
BIOCARTA_CFTR_PATHWAY	12	-0.428374	-1.12209	0.31875	0.499081
BIOCARTA_PYK2_PATHWAY	28	-0.337144	-1.12182	0.315565	0.498482
REACTOME_NFKB_IS_ACTIVATED_AND_SIGNALS_SURVIVAL	10	-0.440267	-1.12152	0.298539	0.497922
HALLMARK_HYPOXIA	199	-0.23122	-1.12085	0.201207	0.49831
REACTOME_SEMA3A_PLEXIN_REPULSION_SIGNALING_BY_INHIBITING_INTEGRIN_ADHESION	13	-0.402546	-1.11795	0.302734	0.503553
REACTOME_GLOBAL_GENOMIC_NER_GG_NER	31	-0.319821	-1.11625	0.281046	0.506199
BIOCARTA_VITCB_PATHWAY	11	-0.430944	-1.11616	0.318182	0.505208
KEGG_MELANOGENESIS	101	-0.257019	-1.11275	0.250526	0.51148
REACTOME_G_BETA_GAMMA_SIGNALLING_THROUGH_PI3KGAMMA	25	-0.345219	-1.11126	0.301927	0.513767
REACTOME_NUCLEAR_RECEPTOR_TRANSCRIPTION_PATHWAY	47	-0.288539	-1.10982	0.291667	0.515821
PID_AVB3_INTEGRIN_PATHWAY	75	-0.270642	-1.10865	0.245283	0.517218
REACTOME_G_PROTEIN_BETA_GAMMA_SIGNALLING	28	-0.330144	-1.10861	0.289583	0.516092
PID_P38_ALPHA_BETA_DOWNSTREAM_PATHWAY	38	-0.310657	-1.10803	0.2881	0.516237
REACTOME_REGULATION_OF_SIGNALING_BY_CBL	18	-0.36929	-1.10637	0.321285	0.518739
KEGG_TAURINE_AND_HYPOTAURINE_METABOLISM	10	-0.441608	-1.10339	0.330435	0.524259
PID_INTEGRIN_A4B1_PATHWAY	33	-0.316675	-1.10339	0.283517	0.52307
BIOCARTA_PTDINS_PATHWAY	23	-0.351488	-1.10249	0.30531	0.524011
PID_MYC_PATHWAY	25	-0.341617	-1.10194	0.318841	0.524032
REACTOME_GLUCOSE_TRANSPORT	38	-0.305945	-1.10092	0.308765	0.525092
KEGG_REGULATION_OF_ACTIN_CYTOSKELETON	211	-0.225281	-1.09957	0.226804	0.526925
PID_CIRCADIAN_PATHWAY	16	-0.386278	-1.09885	0.343035	0.527312
KEGG_ABC_TRANSPORTERS	44	-0.291248	-1.0955	0.282979	0.533758
PID_HIV_NEF_PATHWAY	35	-0.311635	-1.09488	0.290389	0.533783
REACTOME_REGULATORY_RNA_PATHWAYS	25	-0.33532	-1.09441	0.328947	0.53359
REACTOME_L1CAM_INTERACTIONS	83	-0.260473	-1.0938	0.276458	0.533788
REACTOME_CASPASE_MEDIATED_CLEAVAGE_OF_CYTOSKELETAL_PROTEINS	12	-0.411886	-1.09289	0.35729	0.534662
REACTOME_TRANSPORT_OF_INORGANIC_CATIONS_ANIONS_AND_AMINO_ACIDS_OLIGOPEPTIDES	93	-0.249989	-1.09152	0.244211	0.536694
PID_MTOR_4PATHWAY	68	-0.267922	-1.09149	0.290984	0.535596
REACTOME_LIPOPROTEIN_METABOLISM	27	-0.331708	-1.08947	0.335317	0.539236
PID_REG_GR_PATHWAY	81	-0.258475	-1.08892	0.292632	0.53935
REACTOME_NEGATIVE_REGULATION_OF_THE_PI3K_AKT_NETWORK	7	-0.487084	-1.08856	0.343115	0.539032
BIOCARTA_ASBCELL_PATHWAY	12	-0.414401	-1.08794	0.348387	0.539292
KEGG_BASAL_CELL_CARCINOMA	55	-0.280538	-1.086	0.334071	0.542559
BIOCARTA_IGF1_PATHWAY	21	-0.343793	-1.08594	0.332645	0.541534
REACTOME_NUCLEOTIDE_BINDING_DOMAIN_LEUCINE_RICH_REPEAT_CONTAINING_RECEPTOR_NLR_SIGNALING_PATHWAYS	44	-0.291118	-1.0854	0.304703	0.541624
PID_PTP1B_PATHWAY	51	-0.281316	-1.0853	0.32	0.540682
HALLMARK_PI3K_AKT_MTOR_SIGNALING	105	-0.245662	-1.08183	0.295964	0.547513
KEGG_TGF_BETA_SIGNALING_PATHWAY	84	-0.254199	-1.07965	0.312364	0.551403
PID_BMP_PATHWAY	41	-0.294592	-1.07795	0.314225	0.55406
PID_TCPTP_PATHWAY	43	-0.289333	-1.07793	0.318182	0.55291
PID_PDGFRA_PATHWAY	22	-0.341052	-1.07584	0.33682	0.556462
REACTOME_MUSCLE_CONTRACTION	46	-0.283219	-1.07567	0.32265	0.555722
HALLMARK_HEME_METABOLISM	197	-0.222357	-1.07488	0.273585	0.556403
PID_RB_1PATHWAY	65	-0.267759	-1.07459	0.335456	0.555846
REACTOME_RIG_I_MDA5_MEDIATED_INDUCTION_OF_IFN_ALPHA_BETA_PATHWAYS	71	-0.264524	-1.07325	0.338362	0.557791
KEGG_CELL_CYCLE	123	-0.237487	-1.0732	0.261538	0.556708
BIOCARTA_CELLCYCLE_PATHWAY	23	-0.341094	-1.07171	0.354772	0.559067
PID_MYC_REPRESS_PATHWAY	62	-0.268584	-1.07108	0.317568	0.559321
REACTOME_ACYL_CHAIN_REMODELLING_OF_PG	16	-0.373085	-1.06883	0.353319	0.563218
PID_ER_NONGENOMIC_PATHWAY	41	-0.291165	-1.06788	0.350701	0.564235
REACTOME_ACTIVATION_OF_RAC	13	-0.393406	-1.06696	0.396341	0.565132
REACTOME_PKA_MEDIATED_PHOSPHORYLATION_OF_CREB	17	-0.365428	-1.06683	0.340909	0.564189
BIOCARTA_AT1R_PATHWAY	32	-0.30493	-1.06645	0.345339	0.563882
REACTOME_SIGNALING_BY_FGFR3_MUTANTS	11	-0.417419	-1.06455	0.373894	0.567197
REACTOME_TRAFFICKING_OF_AMPA_RECEPTORS	27	-0.316624	-1.06414	0.359574	0.566916
PID_ENDOTHELIN_PATHWAY	63	-0.267269	-1.06285	0.32244	0.568884
BIOCARTA_NTHI_PATHWAY	24	-0.324663	-1.06284	0.375254	0.567728
REACTOME_TRIGLYCERIDE_BIOSYNTHESIS	37	-0.299996	-1.0618	0.36952	0.569007
PID_PI3KCI_AKT_PATHWAY	35	-0.301354	-1.06158	0.372951	0.5683
ST_WNT_BETA_CATENIN_PATHWAY	34	-0.304665	-1.05609	0.351544	0.580039
REACTOME_NUCLEOTIDE_EXCISION_REPAIR	46	-0.278573	-1.05584	0.364008	0.579491
REACTOME_TRAFFICKING_OF_GLUR2_CONTAINING_AMPA_RECEPTORS	15	-0.361	-1.0548	0.370763	0.580745
REACTOME_VOLTAGE_GATED_POTASSIUM_CHANNELS	43	-0.281765	-1.05316	0.354167	0.583377
PID_PS1_PATHWAY	46	-0.277385	-1.0528	0.331976	0.583045
REACTOME_NONSENSE_MEDIATED_DECAY_ENHANCED_BY_THE_EXON_JUNCTION_COMPLEX	92	-0.242435	-1.05256	0.317697	0.582355
REACTOME_RIP_MEDIATED_NFKB_ACTIVATION_VIA_DAI	18	-0.35793	-1.04898	0.369025	0.5897
REACTOME_SIGNAL_ATTENUATION	13	-0.390876	-1.04743	0.386318	0.592345
BIOCARTA_41BB_PATHWAY	17	-0.348891	-1.04719	0.376874	0.591717
KEGG_LONG_TERM_DEPRESSION	68	-0.257081	-1.04651	0.364425	0.592285
ST_GA13_PATHWAY	37	-0.29026	-1.04635	0.367432	0.591492
REACTOME_AQUAPORIN_MEDIATED_TRANSPORT	50	-0.267325	-1.04602	0.36952	0.591138
REACTOME_IRAK2_MEDIATED_ACTIVATION_OF_TAK1_COMPLEX_UPON_TLR7_8_OR_9_STIMULATION	8	-0.447887	-1.04135	0.404858	0.600989
REACTOME_PLC_BETA_MEDIATED_EVENTS	42	-0.281388	-1.04078	0.402542	0.601124
BIOCARTA_NFAT_PATHWAY	53	-0.274584	-1.03952	0.391304	0.60293
PID_ERBB4_PATHWAY	38	-0.288489	-1.03813	0.403292	0.605193
PID_ARF6_PATHWAY	35	-0.300021	-1.03812	0.391753	0.603988
REACTOME_AMINO_ACID_AND_OLIGOPEPTIDE_SLC_TRANSPORTERS	49	-0.270767	-1.03787	0.355319	0.603386
BIOCARTA_LONGEVITY_PATHWAY	15	-0.370772	-1.03608	0.402105	0.606413
PID_P73PATHWAY	78	-0.251532	-1.03551	0.375271	0.606629
REACTOME_CELL_SURFACE_INTERACTIONS_AT_THE_VASCULAR_WALL	84	-0.243029	-1.03467	0.394794	0.607494
BIOCARTA_NO1_PATHWAY	30	-0.30402	-1.03447	0.401674	0.606785
REACTOME_PLATELET_HOMEOSTASIS	76	-0.247543	-1.03319	0.386412	0.608697
BIOCARTA_SRCRPTP_PATHWAY	11	-0.398663	-1.03284	0.432203	0.6083
PID_FOXM1_PATHWAY	40	-0.285505	-1.03223	0.378924	0.608518
BIOCARTA_FCER1_PATHWAY	38	-0.288123	-1.03095	0.407921	0.61025
REACTOME_NEUROTRANSMITTER_RELEASE_CYCLE	34	-0.292502	-1.03086	0.398707	0.609297
ST_IL_13_PATHWAY	7	-0.448822	-1.02997	0.428008	0.610326
PID_P38_MK2_PATHWAY	21	-0.329243	-1.02986	0.397089	0.60934
REACTOME_INTERFERON_GAMMA_SIGNALING	57	-0.262619	-1.02896	0.435388	0.610329
HALLMARK_TNFA_SIGNALING_VIA_NFKB	199	-0.210924	-1.02824	0.371849	0.61085
PID_TRKR_PATHWAY	62	-0.255469	-1.02406	0.413943	0.61961
REACTOME_GLUCOSE_METABOLISM	61	-0.253956	-1.02362	0.410256	0.619512
BIOCARTA_DC_PATHWAY	22	-0.315829	-1.01951	0.426667	0.628175
KEGG_GLYCOSPHINGOLIPID_BIOSYNTHESIS_LACTO_AND_NEOLACTO_SERIES	26	-0.310074	-1.0152	0.436681	0.637463
BIOCARTA_STRESS_PATHWAY	25	-0.306926	-1.01167	0.466667	0.644733
BIOCARTA_SODD_PATHWAY	10	-0.406575	-1.01146	0.430584	0.643967
REACTOME_TRANSPORT_OF_RIBONUCLEOPROTEINS_INTO_THE_HOST_NUCLEUS	27	-0.304617	-1.01137	0.425764	0.642998
REACTOME_ION_TRANSPORT_BY_P_TYPE_ATPASES	33	-0.291373	-1.01125	0.426087	0.642059
SA_G2_AND_M_PHASES	8	-0.423723	-1.00977	0.407484	0.644399
BIOCARTA_STEM_PATHWAY	15	-0.35106	-1.00942	0.432609	0.644037
REACTOME_PI3K_EVENTS_IN_ERBB4_SIGNALING	36	-0.282376	-1.00836	0.441304	0.64543
KEGG_LEUKOCYTE_TRANSENDOTHELIAL_MIGRATION	115	-0.225142	-1.00825	0.412442	0.644444
BIOCARTA_PTEN_PATHWAY	18	-0.339919	-1.00764	0.419149	0.644737
REACTOME_HOST_INTERACTIONS_OF_HIV_FACTORS	118	-0.223005	-1.0061	0.416486	0.647232
KEGG_UBIQUITIN_MEDIATED_PROTEOLYSIS	132	-0.219604	-1.0061	0.431416	0.646018
KEGG_THYROID_CANCER	29	-0.296035	-1.00448	0.456476	0.64862
REACTOME_O_LINKED_GLYCOSYLATION_OF_MUCINS	53	-0.257366	-1.00259	0.449064	0.651961
REACTOME_NEURONAL_SYSTEM	275	-0.198654	-1.00152	0.44519	0.653303
KEGG_HYPERTROPHIC_CARDIOMYOPATHY_HCM	83	-0.237532	-1.00007	0.441048	0.655574
KEGG_NUCLEOTIDE_EXCISION_REPAIR	43	-0.274018	-0.997903	0.462527	0.659806
PID_P38_ALPHA_BETA_PATHWAY	31	-0.294743	-0.995864	0.450317	0.663573
REACTOME_SIGNALING_BY_ILS	105	-0.223825	-0.99579	0.43038	0.66251
BIOCARTA_ECM_PATHWAY	24	-0.30787	-0.995708	0.462203	0.661503
KEGG_GLYCOSAMINOGLYCAN_BIOSYNTHESIS_CHONDROITIN_SULFATE	22	-0.323049	-0.993556	0.461874	0.665608
ST_FAS_SIGNALING_PATHWAY	64	-0.244299	-0.992428	0.462185	0.66708
PID_VEGFR1_2_PATHWAY	69	-0.242027	-0.988815	0.474388	0.67479
REACTOME_POST_TRANSLATIONAL_PROTEIN_MODIFICATION	180	-0.204227	-0.988631	0.478788	0.674038
REACTOME_NEGATIVE_REGULATORS_OF_RIG_I_MDA5_SIGNALING	30	-0.289697	-0.987797	0.478079	0.674947
REACTOME_PI3K_EVENTS_IN_ERBB2_SIGNALING	42	-0.263392	-0.987289	0.469298	0.674968
REACTOME_DOWNREGULATION_OF_ERBB2_ERBB3_SIGNALING	11	-0.378865	-0.985912	0.48	0.677043
PID_ERBB2_ERBB3_PATHWAY	44	-0.26338	-0.985712	0.47412	0.676267
REACTOME_TRIF_MEDIATED_TLR3_SIGNALING	72	-0.238475	-0.98488	0.481876	0.677127
REACTOME_GLUCAGON_SIGNALING_IN_METABOLIC_REGULATION	33	-0.278152	-0.984176	0.467991	0.677573
HALLMARK_BILE_ACID_METABOLISM	112	-0.220794	-0.982687	0.515151	0.680033
REACTOME_FGFR4_LIGAND_BINDING_AND_ACTIVATION	12	-0.368625	-0.977771	0.486486	0.690894
PID_IL6_7_PATHWAY	47	-0.255788	-0.97773	0.459459	0.68974
BIOCARTA_GLEEVEC_PATHWAY	23	-0.305751	-0.977392	0.472689	0.689295
PID_AR_PATHWAY	59	-0.248172	-0.977106	0.507157	0.688693
REACTOME_ION_CHANNEL_TRANSPORT	54	-0.24861	-0.977032	0.485777	0.687657
REACTOME_TERMINATION_OF_O_GLYCAN_BIOSYNTHESIS	19	-0.31435	-0.977009	0.48374	0.686465
BIOCARTA_NOS1_PATHWAY	21	-0.31171	-0.97656	0.514739	0.686389
REACTOME_HDL_MEDIATED_LIPID_TRANSPORT	14	-0.348118	-0.976379	0.485772	0.685622
REACTOME_ACYL_CHAIN_REMODELLING_OF_PS	15	-0.347267	-0.976171	0.482255	0.684886
REACTOME_DOWNREGULATION_OF_TGF_BETA_RECEPTOR_SIGNALING	21	-0.31017	-0.974606	0.480519	0.687412
BIOCARTA_FMLP_PATHWAY	35	-0.275455	-0.974458	0.485169	0.686496
REACTOME_REGULATION_OF_GLUCOKINASE_BY_GLUCOKINASE_REGULATORY_PROTEIN	27	-0.299953	-0.974447	0.488613	0.685298
PID_TAP63_PATHWAY	54	-0.246117	-0.973323	0.492205	0.686707
BIOCARTA_RAS_PATHWAY	23	-0.302959	-0.973289	0.487705	0.685578
REACTOME_REGULATION_OF_GENE_EXPRESSION_IN_BETA_CELLS	20	-0.315869	-0.970415	0.492723	0.691347
HALLMARK_APICAL_SURFACE	44	-0.259667	-0.968704	0.501035	0.694335
REACTOME_REGULATION_OF_COMPLEMENT_CASCADE	12	-0.356546	-0.968143	0.49345	0.694462
PID_NFKAPPAB_ATYPICAL_PATHWAY	17	-0.324743	-0.967683	0.485714	0.694258
REACTOME_IL_6_SIGNALING	10	-0.382393	-0.96427	0.503171	0.701474
PID_RET_PATHWAY	39	-0.267939	-0.963895	0.519588	0.701177
KEGG_TYPE_II_DIABETES_MELLITUS	46	-0.257593	-0.963827	0.517103	0.700121
HALLMARK_TGF_BETA_SIGNALING	53	-0.244413	-0.961841	0.534304	0.703553
REACTOME_HOMOLOGOUS_RECOMBINATION_REPAIR_OF_REPLICATION_INDEPENDENT_DOUBLE_STRAND_BREAKS	16	-0.333347	-0.961608	0.498973	0.702889
KEGG_PROGESTERONE_MEDIATED_OOCYTE_MATURATION	85	-0.224106	-0.95943	0.558621	0.707022
KEGG_APOPTOSIS	86	-0.226673	-0.957695	0.554639	0.709952
REACTOME_GLUCONEOGENESIS	29	-0.280526	-0.954114	0.569536	0.717269
KEGG_CYSTEINE_AND_METHIONINE_METABOLISM	34	-0.270409	-0.953303	0.530568	0.718044
BIOCARTA_MCALPAIN_PATHWAY	25	-0.290306	-0.952405	0.525164	0.718967
REACTOME_NEP_NS2_INTERACTS_WITH_THE_CELLULAR_EXPORT_MACHINERY	27	-0.289212	-0.950364	0.514223	0.722683
KEGG_GLYCEROPHOSPHOLIPID_METABOLISM	73	-0.229101	-0.948265	0.546392	0.726376
HALLMARK_UV_RESPONSE_UP	158	-0.202296	-0.946023	0.59695	0.730719
PID_RHOA_PATHWAY	45	-0.251213	-0.945091	0.528066	0.731566
KEGG_DNA_REPLICATION	36	-0.267029	-0.942118	0.549683	0.737373
BIOCARTA_BARR_MAPK_PATHWAY	12	-0.357044	-0.941821	0.570815	0.736774
PID_WNT_NONCANONICAL_PATHWAY	32	-0.268408	-0.93799	0.580508	0.744787
REACTOME_MITOTIC_G2_G2_M_PHASES	78	-0.224797	-0.936506	0.586639	0.747155
KEGG_FRUCTOSE_AND_MANNOSE_METABOLISM	34	-0.260368	-0.930477	0.584551	0.760268
BIOCARTA_FEEDER_PATHWAY	9	-0.380791	-0.930125	0.549894	0.759821
BIOCARTA_TNFR1_PATHWAY	29	-0.268472	-0.92708	0.562368	0.765663
BIOCARTA_NGF_PATHWAY	18	-0.308324	-0.926512	0.562368	0.765784
REACTOME_FORMATION_OF_FIBRIN_CLOT_CLOTTING_CASCADE	31	-0.262548	-0.925933	0.565737	0.765893
REACTOME_RAP1_SIGNALLING	16	-0.317175	-0.924939	0.546584	0.76696
REACTOME_PI3K_CASCADE	68	-0.226483	-0.924447	0.615894	0.766762
REACTOME_LOSS_OF_NLP_FROM_MITOTIC_CENTROSOMES	56	-0.232408	-0.924417	0.607375	0.765553
PID_AR_NONGENOMIC_PATHWAY	31	-0.267365	-0.922266	0.570842	0.769329
REACTOME_PEPTIDE_CHAIN_ELONGATION	71	-0.224494	-0.92198	0.632911	0.768765
PID_INTEGRIN_CS_PATHWAY	26	-0.28258	-0.920073	0.566116	0.772014
REACTOME_RESPONSE_TO_ELEVATED_PLATELET_CYTOSOLIC_CA2_	79	-0.217184	-0.9198	0.615561	0.771322
KEGG_ALPHA_LINOLENIC_ACID_METABOLISM	17	-0.316504	-0.918674	0.570213	0.77266
REACTOME_SHC_MEDIATED_CASCADE	28	-0.27144	-0.917615	0.585774	0.77382
REACTOME_GLUCAGON_TYPE_LIGAND_RECEPTORS	33	-0.259649	-0.917416	0.562762	0.773046
REACTOME_G_BETA_GAMMA_SIGNALLING_THROUGH_PLC_BETA	20	-0.299983	-0.916905	0.587054	0.772901
PID_TELOMERASE_PATHWAY	68	-0.222189	-0.914184	0.628998	0.778066
REACTOME_KINESINS	24	-0.279942	-0.913159	0.603448	0.779211
REACTOME_NOD1_2_SIGNALING_PATHWAY	29	-0.274325	-0.910783	0.600423	0.783469
REACTOME_MHC_CLASS_II_ANTIGEN_PRESENTATION	90	-0.210745	-0.910268	0.651416	0.783417
REACTOME_ABC_FAMILY_PROTEINS_MEDIATED_TRANSPORT	33	-0.259008	-0.908197	0.60334	0.786793
BIOCARTA_PARKIN_PATHWAY	12	-0.336497	-0.908129	0.576842	0.785666
REACTOME_SIGNALLING_TO_ERKS	36	-0.252431	-0.907384	0.626033	0.786089
REACTOME_NUCLEAR_SIGNALING_BY_ERBB4	37	-0.255772	-0.907245	0.579957	0.785093
BIOCARTA_DREAM_PATHWAY	14	-0.330894	-0.906311	0.582979	0.785942
REACTOME_INTEGRATION_OF_ENERGY_METABOLISM	116	-0.200512	-0.905573	0.7	0.786319
REACTOME_PROCESSIVE_SYNTHESIS_ON_THE_LAGGING_STRAND	15	-0.326266	-0.904193	0.60177	0.78818
PID_IFNG_PATHWAY	40	-0.250453	-0.903078	0.592132	0.789385
ST_P38_MAPK_PATHWAY	37	-0.249198	-0.902375	0.631696	0.789733
REACTOME_PRE_NOTCH_PROCESSING_IN_GOLGI	16	-0.312607	-0.901233	0.595142	0.791003
REACTOME_SYNTHESIS_OF_PA	27	-0.271765	-0.900924	0.590631	0.790385
KEGG_NITROGEN_METABOLISM	23	-0.280563	-0.89843	0.621339	0.794795
REACTOME_POTASSIUM_CHANNELS	98	-0.206532	-0.896203	0.698545	0.798781
REACTOME_PECAM1_INTERACTIONS	10	-0.359095	-0.89231	0.577434	0.806222
REACTOME_THROMBOXANE_SIGNALLING_THROUGH_TP_RECEPTOR	23	-0.28111	-0.891359	0.624473	0.807133
PID_AMB2_NEUTROPHILS_PATHWAY	41	-0.243115	-0.889734	0.644172	0.809615
KEGG_RIBOSOME	74	-0.211985	-0.889418	0.705882	0.809082
REACTOME_PROSTANOID_LIGAND_RECEPTORS	8	-0.380309	-0.88935	0.622845	0.807924
REACTOME_RETROGRADE_NEUROTROPHIN_SIGNALLING	13	-0.319139	-0.889141	0.609054	0.807085
REACTOME_REGULATION_OF_KIT_SIGNALING	16	-0.30962	-0.88819	0.61336	0.807921
BIOCARTA_PML_PATHWAY	17	-0.297841	-0.885406	0.610417	0.812863
PID_NETRIN_PATHWAY	32	-0.25919	-0.88492	0.661504	0.812647
REACTOME_P38MAPK_EVENTS	13	-0.32027	-0.881038	0.619565	0.820209
REACTOME_ROLE_OF_SECOND_MESSENGERS_IN_NETRIN1_SIGNALING	9	-0.355787	-0.879963	0.61875	0.82126
REACTOME_APOPTOTIC_CLEAVAGE_OF_CELLULAR_PROTEINS	38	-0.245118	-0.878343	0.696653	0.823434
BIOCARTA_FREE_PATHWAY	10	-0.341739	-0.878126	0.626866	0.822607
REACTOME_FORMATION_OF_INCISION_COMPLEX_IN_GG_NER	19	-0.283761	-0.871605	0.653226	0.835744
BIOCARTA_TALL1_PATHWAY	15	-0.302648	-0.870539	0.633124	0.836663
BIOCARTA_CERAMIDE_PATHWAY	22	-0.274646	-0.870523	0.675966	0.835392
BIOCARTA_KREB_PATHWAY	8	-0.362589	-0.867615	0.634146	0.840335
REACTOME_INSULIN_RECEPTOR_SIGNALLING_CASCADE	84	-0.203777	-0.86747	0.765957	0.839355
REACTOME_PROLONGED_ERK_ACTIVATION_EVENTS	19	-0.280972	-0.867462	0.639839	0.838052
REACTOME_LIPID_DIGESTION_MOBILIZATION_AND_TRANSPORT	44	-0.23621	-0.86589	0.694215	0.840201
BIOCARTA_RELA_PATHWAY	16	-0.303043	-0.865737	0.661795	0.839206
REACTOME_INTEGRIN_CELL_SURFACE_INTERACTIONS	79	-0.204866	-0.865622	0.731183	0.838118
HALLMARK_G2M_CHECKPOINT	198	-0.175629	-0.862488	0.851111	0.843511
REACTOME_RECRUITMENT_OF_MITOTIC_CENTROSOME_PROTEINS_AND_COMPLEXES	63	-0.211964	-0.861115	0.73673	0.845289
REACTOME_CHYLOMICRON_MEDIATED_LIPID_TRANSPORT	15	-0.307902	-0.859689	0.642222	0.846905
REACTOME_INTERACTIONS_OF_VPR_WITH_HOST_CELLULAR_PROTEINS	32	-0.249274	-0.858623	0.677215	0.847794
PID_EPHA_FWDPATHWAY	34	-0.241943	-0.853386	0.707265	0.857252
PID_GMCSF_PATHWAY	37	-0.237929	-0.84885	0.716049	0.86534
REACTOME_AMINE_COMPOUND_SLC_TRANSPORTERS	27	-0.25459	-0.848808	0.707113	0.864091
BIOCARTA_FAS_PATHWAY	30	-0.251919	-0.848709	0.719745	0.862936
REACTOME_TIGHT_JUNCTION_INTERACTIONS	29	-0.247389	-0.845971	0.724	0.867331
BIOCARTA_HER2_PATHWAY	22	-0.270914	-0.845928	0.69392	0.866105
BIOCARTA_AKT_PATHWAY	22	-0.266916	-0.845463	0.707469	0.86571
BIOCARTA_IL10_PATHWAY	17	-0.285716	-0.844515	0.672802	0.866362
PID_FGF_PATHWAY	55	-0.216943	-0.844166	0.754639	0.865749
REACTOME_INWARDLY_RECTIFYING_K_CHANNELS	31	-0.245755	-0.838289	0.721868	0.875996
REACTOME_NUCLEOTIDE_LIKE_PURINERGIC_RECEPTORS	15	-0.292423	-0.837648	0.650826	0.875874
PID_P53_REGULATION_PATHWAY	58	-0.213124	-0.83755	0.769076	0.874733
PID_HEDGEHOG_2PATHWAY	22	-0.263265	-0.837152	0.70935	0.874239
PID_HNF3A_PATHWAY	44	-0.222683	-0.836258	0.758475	0.874747
KEGG_LINOLEIC_ACID_METABOLISM	27	-0.249643	-0.834676	0.720081	0.876481
REACTOME_EXTENSION_OF_TELOMERES	27	-0.249768	-0.833945	0.717213	0.876502
REACTOME_UNFOLDED_PROTEIN_RESPONSE	75	-0.199476	-0.832211	0.802105	0.878423
BIOCARTA_CYTOKINE_PATHWAY	21	-0.26549	-0.830697	0.723711	0.879975
REACTOME_PRESYNAPTIC_NICOTINIC_ACETYLCHOLINE_RECEPTORS	12	-0.304528	-0.82358	0.678431	0.89206
REACTOME_INHIBITION_OF_REPLICATION_INITIATION_OF_DAMAGED_DNA_BY_RB1_E2F1	12	-0.309879	-0.821651	0.685072	0.894288
REACTOME_MRNA_SPLICING_MINOR_PATHWAY	42	-0.223483	-0.82016	0.788913	0.895753
PID_IL8_CXCR2_PATHWAY	34	-0.235152	-0.813964	0.760776	0.905583
REACTOME_INHIBITION_OF_VOLTAGE_GATED_CA2_CHANNELS_VIA_GBETA_GAMMA_SUBUNITS	25	-0.249262	-0.813058	0.74569	0.905809
REACTOME_EARLY_PHASE_OF_HIV_LIFE_CYCLE	13	-0.295498	-0.812389	0.703781	0.905631
PID_TRAIL_PATHWAY	28	-0.248105	-0.809749	0.744554	0.908766
REACTOME_NRIF_SIGNALS_CELL_DEATH_FROM_THE_NUCLEUS	14	-0.293904	-0.808898	0.716024	0.908936
KEGG_TYROSINE_METABOLISM	42	-0.220103	-0.808567	0.773455	0.908141
PID_CXCR3_PATHWAY	43	-0.215004	-0.806664	0.811563	0.910132
BIOCARTA_EPONFKB_PATHWAY	11	-0.305094	-0.805404	0.741803	0.910932
KEGG_ADIPOCYTOKINE_SIGNALING_PATHWAY	66	-0.199654	-0.803997	0.85	0.912048
REACTOME_G_ALPHA_I_SIGNALLING_EVENTS	190	-0.165967	-0.803243	0.958237	0.911902
REACTOME_NCAM_SIGNALING_FOR_NEURITE_OUT_GROWTH	64	-0.197805	-0.802722	0.864017	0.911503
REACTOME_TAK1_ACTIVATES_NFKB_BY_PHOSPHORYLATION_AND_ACTIVATION_OF_IKKS_COMPLEX	23	-0.252987	-0.802319	0.773707	0.910864
REACTOME_NEGATIVE_REGULATION_OF_FGFR_SIGNALING	36	-0.229677	-0.800955	0.798371	0.911768
REACTOME_PYRIMIDINE_CATABOLISM	12	-0.300654	-0.80064	0.717694	0.910933
SA_FAS_SIGNALING	9	-0.329817	-0.800444	0.735729	0.909924
REACTOME_TRAF6_MEDIATED_NFKB_ACTIVATION	21	-0.261153	-0.799932	0.769556	0.909436
HALLMARK_KRAS_SIGNALING_DN	197	-0.165988	-0.799083	0.954644	0.909468
REACTOME_CRMPS_IN_SEMA3A_SIGNALING	14	-0.284183	-0.796987	0.722567	0.911483
BIOCARTA_BARRESTIN_SRC_PATHWAY	15	-0.282029	-0.795493	0.745798	0.91259
REACTOME_TETRAHYDROBIOPTERIN_BH4_SYNTHESIS_RECYCLING_SALVAGE_AND_REGULATION	11	-0.305921	-0.793858	0.730193	0.913832
PID_ARF6_DOWNSTREAM_PATHWAY	15	-0.284303	-0.793581	0.748899	0.912998
REACTOME_GABA_RECEPTOR_ACTIVATION	52	-0.204394	-0.79185	0.849372	0.91442
REACTOME_COPI_MEDIATED_TRANSPORT	9	-0.325411	-0.790583	0.729897	0.915047
REACTOME_ACTIVATION_OF_THE_PRE_REPLICATIVE_COMPLEX	30	-0.227077	-0.786638	0.8125	0.919676
REACTOME_INFLUENZA_VIRAL_RNA_TRANSCRIPTION_AND_REPLICATION	87	-0.185775	-0.784676	0.898268	0.921437
SA_B_CELL_RECEPTOR_COMPLEXES	24	-0.234869	-0.784138	0.80202	0.920935
REACTOME_JNK_C_JUN_KINASES_PHOSPHORYLATION_AND_ACTIVATION_MEDIATED_BY_ACTIVATED_HUMAN_TAK1	16	-0.265967	-0.7818	0.763747	0.923169
BIOCARTA_ACH_PATHWAY	16	-0.268039	-0.78167	0.798729	0.922041
PID_SYNDECAN_2_PATHWAY	33	-0.223638	-0.780521	0.827443	0.9225
REACTOME_PKB_MEDIATED_EVENTS	28	-0.236226	-0.777209	0.830544	0.926136
REACTOME_ACTIVATED_TAK1_MEDIATES_P38_MAPK_ACTIVATION	17	-0.266095	-0.775228	0.781857	0.927857
REACTOME_THROMBIN_SIGNALLING_THROUGH_PROTEINASE_ACTIVATED_RECEPTORS_PARS	32	-0.222762	-0.774395	0.828571	0.927734
REACTOME_SPRY_REGULATION_OF_FGF_SIGNALING	13	-0.287553	-0.771844	0.796219	0.929979
BIOCARTA_MAL_PATHWAY	19	-0.2438	-0.766032	0.810417	0.936815
SIG_REGULATION_OF_THE_ACTIN_CYTOSKELETON_BY_RHO_GTPASES	35	-0.215775	-0.765994	0.8583	0.935544
REACTOME_FGFR_LIGAND_BINDING_AND_ACTIVATION	22	-0.239543	-0.761822	0.827515	0.939936
REACTOME_LAGGING_STRAND_SYNTHESIS	19	-0.248376	-0.761025	0.808554	0.939711
KEGG_ECM_RECEPTOR_INTERACTION	83	-0.177158	-0.758347	0.931868	0.941971
BIOCARTA_NEUROTRANSMITTERS_PATHWAY	6	-0.353944	-0.754573	0.748491	0.945675
REACTOME_CD28_DEPENDENT_VAV1_PATHWAY	11	-0.288001	-0.753659	0.777778	0.945471
REACTOME_SEMA3A_PAK_DEPENDENT_AXON_REPULSION	14	-0.270112	-0.75248	0.789691	0.945639
BIOCARTA_EGFR_SMRTE_PATHWAY	11	-0.29077	-0.750668	0.786585	0.946508
REACTOME_GRB2_SOS_PROVIDES_LINKAGE_TO_MAPK_SIGNALING_FOR_INTERGRINS_	15	-0.261399	-0.748555	0.809829	0.947897
KEGG_COMPLEMENT_AND_COAGULATION_CASCADES	67	-0.181514	-0.738248	0.928144	0.959049
REACTOME_DEADENYLATION_OF_MRNA	18	-0.245529	-0.735715	0.847162	0.960713
REACTOME_CYCLIN_A_B1_ASSOCIATED_EVENTS_DURING_G2_M_TRANSITION	15	-0.260092	-0.735016	0.841004	0.960165
BIOCARTA_SKP2E2F_PATHWAY	10	-0.293558	-0.730867	0.810526	0.963593
REACTOME_PURINE_RIBONUCLEOSIDE_MONOPHOSPHATE_BIOSYNTHESIS	11	-0.271015	-0.727469	0.831534	0.966082
BIOCARTA_RB_PATHWAY	13	-0.265079	-0.72658	0.82265	0.965667
REACTOME_SYNTHESIS_OF_SUBSTRATES_IN_N_GLYCAN_BIOSYTHESIS	14	-0.259711	-0.724774	0.863736	0.966305
REACTOME_BIOSYNTHESIS_OF_THE_N_GLYCAN_PRECURSOR_DOLICHOL_LIPID_LINKED_OLIGOSACCHARIDE_LLO_AND_TRANSFER_TO_A_NASCENT_PROTEIN	28	-0.213157	-0.723705	0.874468	0.966056
REACTOME_FACILITATIVE_NA_INDEPENDENT_GLUCOSE_TRANSPORTERS	12	-0.271278	-0.723578	0.792735	0.964839
BIOCARTA_INSULIN_PATHWAY	22	-0.227579	-0.723541	0.865801	0.963528
REACTOME_GABA_B_RECEPTOR_ACTIVATION	38	-0.205285	-0.722885	0.89485	0.962874
REACTOME_SIGNAL_REGULATORY_PROTEIN_SIRP_FAMILY_INTERACTIONS	12	-0.268463	-0.720611	0.822449	0.964046
REACTOME_ACTIVATED_POINT_MUTANTS_OF_FGFR2	16	-0.248995	-0.717681	0.874214	0.965786
BIOCARTA_G2_PATHWAY	24	-0.216107	-0.715333	0.864629	0.966826
PID_NFKAPPAB_CANONICAL_PATHWAY	23	-0.225015	-0.70962	0.869121	0.971204
REACTOME_UNBLOCKING_OF_NMDA_RECEPTOR_GLUTAMATE_BINDING_AND_ACTIVATION	15	-0.253284	-0.708648	0.880658	0.970804
BIOCARTA_PLCE_PATHWAY	12	-0.271359	-0.708025	0.845833	0.970049
KEGG_GLYCOSAMINOGLYCAN_BIOSYNTHESIS_HEPARAN_SULFATE	26	-0.214855	-0.70769	0.887689	0.969011
KEGG_GLYCOSPHINGOLIPID_BIOSYNTHESIS_GANGLIO_SERIES	15	-0.2487	-0.702708	0.853814	0.972396
BIOCARTA_P53_PATHWAY	16	-0.236642	-0.699525	0.896406	0.973997
BIOCARTA_BLYMPHOCYTE_PATHWAY	11	-0.266836	-0.699146	0.874449	0.973004
BIOCARTA_AKAP13_PATHWAY	12	-0.25647	-0.696314	0.887097	0.974244
REACTOME_CELL_EXTRACELLULAR_MATRIX_INTERACTIONS	13	-0.258732	-0.694984	0.874747	0.974119
PID_VEGF_VEGFR_PATHWAY	10	-0.270379	-0.690999	0.87751	0.976158
PID_IL5_PATHWAY	14	-0.251642	-0.690948	0.855895	0.974867
ST_ERK1_ERK2_MAPK_PATHWAY	32	-0.200705	-0.685239	0.91939	0.978115
KEGG_FOLATE_BIOSYNTHESIS	10	-0.267767	-0.684735	0.850526	0.977247
BIOCARTA_RACCYCD_PATHWAY	26	-0.209831	-0.68454	0.91129	0.976077
REACTOME_NFKB_ACTIVATION_THROUGH_FADD_RIP1_PATHWAY_MEDIATED_BY_CASPASE_8_AND10	12	-0.262645	-0.680385	0.883197	0.977984
REACTOME_RNA_POL_III_TRANSCRIPTION_INITIATION_FROM_TYPE_2_PROMOTER	23	-0.210944	-0.678305	0.925532	0.978155
REACTOME_EICOSANOID_LIGAND_BINDING_RECEPTORS	14	-0.245864	-0.67779	0.870637	0.9772
PID_DELTA_NP63_PATHWAY	47	-0.178045	-0.675471	0.980435	0.977572
REACTOME_SYNTHESIS_SECRETION_AND_INACTIVATION_OF_GIP	12	-0.250566	-0.673782	0.883117	0.977492
REACTOME_ACETYLCHOLINE_BINDING_AND_DOWNSTREAM_EVENTS	14	-0.242489	-0.672226	0.89916	0.977275
REACTOME_DNA_STRAND_ELONGATION	30	-0.196929	-0.669816	0.94433	0.97771
PID_AURORA_A_PATHWAY	30	-0.193809	-0.66759	0.95112	0.978003
BIOCARTA_IL3_PATHWAY	15	-0.2309	-0.663625	0.879098	0.979343
BIOCARTA_EPHA4_PATHWAY	10	-0.271342	-0.663581	0.875264	0.978059
KEGG_PHENYLALANINE_METABOLISM	18	-0.22348	-0.663013	0.917051	0.977155
KEGG_GLYCEROLIPID_METABOLISM	48	-0.175994	-0.661702	0.967603	0.976732
REACTOME_SIGNALLING_TO_RAS	27	-0.202807	-0.658383	0.944444	0.977667
BIOCARTA_ERK5_PATHWAY	17	-0.220183	-0.654194	0.91875	0.978904
REACTOME_VEGF_LIGAND_RECEPTOR_INTERACTIONS	10	-0.255732	-0.651857	0.869835	0.978992
REACTOME_ETHANOL_OXIDATION	10	-0.250287	-0.648388	0.882	0.979729
REACTOME_ADP_SIGNALLING_THROUGH_P2RY1	25	-0.202748	-0.64464	0.934783	0.980738
BIOCARTA_PLATELETAPP_PATHWAY	14	-0.225936	-0.643372	0.917373	0.980185
REACTOME_REGULATION_OF_INSULIN_LIKE_GROWTH_FACTOR_IGF_ACTIVITY_BY_INSULIN_LIKE_GROWTH_FACTOR_BINDING_PROTEINS_IGFBPS	16	-0.222522	-0.638748	0.929336	0.981377
BIOCARTA_RANMS_PATHWAY	9	-0.25278	-0.61657	0.915433	0.991003
REACTOME_VIRAL_MESSENGER_RNA_SYNTHESIS	14	-0.218986	-0.610911	0.953061	0.992116
REACTOME_P130CAS_LINKAGE_TO_MAPK_SIGNALING_FOR_INTEGRINS	15	-0.209119	-0.599508	0.948718	0.99534
REACTOME_ABORTIVE_ELONGATION_OF_HIV1_TRANSCRIPT_IN_THE_ABSENCE_OF_TAT	23	-0.191012	-0.598777	0.968287	0.994271
REACTOME_REGULATION_OF_INSULIN_SECRETION_BY_ACETYLCHOLINE	10	-0.238728	-0.591721	0.971134	0.995485
PID_ERB_GENOMIC_PATHWAY	15	-0.206805	-0.581482	0.957356	0.99741
REACTOME_ABACAVIR_TRANSPORT_AND_METABOLISM	10	-0.232071	-0.580017	0.953781	0.996551
REACTOME_TRANSPORT_OF_ORGANIC_ANIONS	11	-0.22417	-0.577548	0.962025	0.995934
SA_MMP_CYTOKINE_CONNECTION	15	-0.203125	-0.576998	0.969697	0.994781
BIOCARTA_CDK5_PATHWAY	11	-0.216347	-0.563487	0.974684	0.997034
REACTOME_GAMMA_CARBOXYLATION_TRANSPORT_AND_AMINO_TERMINAL_CLEAVAGE_OF_PROTEINS	10	-0.213918	-0.553129	0.971429	0.998104
PID_INTEGRIN4_PATHWAY	11	-0.21002	-0.545571	0.956	0.998342
BIOCARTA_ARF_PATHWAY	17	-0.178993	-0.531554	0.98783	0.999653
REACTOME_STRIATED_MUSCLE_CONTRACTION	27	-0.157991	-0.522383	0.994106	0.999731
BIOCARTA_LECTIN_PATHWAY	10	-0.204035	-0.518203	0.976987	0.999025
BIOCARTA_MCM_PATHWAY	18	-0.16885	-0.506368	0.989035	0.999223
REACTOME_EXTRINSIC_PATHWAY_FOR_APOPTOSIS	13	-0.174564	-0.482622	0.990234	1
BIOCARTA_CBL_PATHWAY	13	-0.172675	-0.472192	0.997904	0.999694
BIOCARTA_P27_PATHWAY	13	-0.166972	-0.463065	0.991416	0.998961
REACTOME_HORMONE_LIGAND_BINDING_RECEPTORS	10	-0.171594	-0.432342	0.995506	0.999021

## Sheet: MESA_avgO2_pos
Pathway_name	Gene_number	Positive_enrichment_score	Negative_enrichment_score	P-value	FDR_q-value
REACTOME_TRNA_AMINOACYLATION	39	0.500881	2.1533	0	0.0535274
REACTOME_INFLUENZA_VIRAL_RNA_TRANSCRIPTION_AND_REPLICATION	62	0.458348	2.08496	0	0.0550673
KEGG_RNA_POLYMERASE	23	0.575733	2.05875	0	0.0518807
REACTOME_BRANCHED_CHAIN_AMINO_ACID_CATABOLISM	14	0.664481	2.04496	0	0.0442792
REACTOME_PEPTIDE_CHAIN_ELONGATION	47	0.465555	2.01895	0	0.0461666
REACTOME_MITOCHONDRIAL_TRNA_AMINOACYLATION	20	0.559908	1.9843	0.0028169	0.0575345
KEGG_PURINE_METABOLISM	104	0.379567	1.97191	0	0.0560744
KEGG_RIBOSOME	48	0.447395	1.9451	0	0.0657028
KEGG_PYRIMIDINE_METABOLISM	74	0.40274	1.93582	0	0.0634926
REACTOME_3_UTR_MEDIATED_TRANSLATIONAL_REGULATION	64	0.408609	1.93079	0	0.0593285
REACTOME_RNA_POL_III_TRANSCRIPTION_INITIATION_FROM_TYPE_2_PROMOTER	20	0.545371	1.92827	0	0.0551872
KEGG_AMINOACYL_TRNA_BIOSYNTHESIS	39	0.460738	1.88781	0.00340136	0.0724377
REACTOME_SRP_DEPENDENT_COTRANSLATIONAL_PROTEIN_TARGETING_TO_MEMBRANE	66	0.403895	1.86773	0	0.081205
REACTOME_FORMATION_OF_TRANSCRIPTION_COUPLED_NER_TC_NER_REPAIR_COMPLEX	26	0.492839	1.86112	0	0.0794119
REACTOME_SYNTHESIS_OF_GLYCOSYLPHOSPHATIDYLINOSITOL_GPI	15	0.584904	1.83818	0.013624	0.0912311
REACTOME_NONSENSE_MEDIATED_DECAY_ENHANCED_BY_THE_EXON_JUNCTION_COMPLEX	63	0.387161	1.8104	0.0037037	0.109697
REACTOME_PURINE_RIBONUCLEOSIDE_MONOPHOSPHATE_BIOSYNTHESIS	11	0.644768	1.80279	0	0.109683
REACTOME_INFLUENZA_LIFE_CYCLE	91	0.35446	1.79835	0	0.107549
REACTOME_TRANSLATION	99	0.35553	1.79276	0	0.105889
REACTOME_MRNA_SPLICING_MINOR_PATHWAY	36	0.433584	1.7678	0	0.122487
HALLMARK_MYC_TARGETS_V1	170	0.316291	1.75039	0	0.133734
KEGG_LIMONENE_AND_PINENE_DEGRADATION	8	0.684575	1.74095	0.0105541	0.137291
KEGG_VALINE_LEUCINE_AND_ISOLEUCINE_BIOSYNTHESIS	9	0.649895	1.73954	0.0124378	0.132819
REACTOME_METABOLISM_OF_AMINO_ACIDS_AND_DERIVATIVES	115	0.333191	1.73606	0	0.13104
KEGG_VALINE_LEUCINE_AND_ISOLEUCINE_DEGRADATION	36	0.42246	1.72307	0.00310559	0.139296
REACTOME_MITOCHONDRIAL_PROTEIN_IMPORT	38	0.412789	1.71096	0.00682594	0.14631
KEGG_TRYPTOPHAN_METABOLISM	22	0.484091	1.71043	0.00849858	0.141444
REACTOME_METABOLISM_OF_NUCLEOTIDES	49	0.39311	1.70889	0	0.13818
REACTOME_FORMATION_OF_ATP_BY_CHEMIOSMOTIC_COUPLING	12	0.575066	1.70861	0.0165746	0.133609
REACTOME_RNA_POL_III_TRANSCRIPTION	30	0.435671	1.70213	0.00595238	0.135391
REACTOME_N_GLYCAN_TRIMMING_IN_THE_ER_AND_CALNEXIN_CALRETICULIN_CYCLE	10	0.623055	1.7009	0.0130208	0.132224
KEGG_ASCORBATE_AND_ALDARATE_METABOLISM	6	0.732129	1.68486	0.0226131	0.143294
REACTOME_TRYPTOPHAN_CATABOLISM	7	0.671451	1.66913	0.0184757	0.155869
HALLMARK_DNA_REPAIR	134	0.312215	1.65534	0	0.166424
REACTOME_PURINE_METABOLISM	25	0.432335	1.61568	0.00980392	0.211164
REACTOME_CYTOSOLIC_TRNA_AMINOACYLATION	22	0.456305	1.60979	0.00611621	0.214177
REACTOME_P2Y_RECEPTORS	6	0.686944	1.5819	0.0547619	0.246877
REACTOME_DNA_REPAIR	91	0.315601	1.57555	0.0045045	0.250924
REACTOME_METABOLISM_OF_PROTEINS	298	0.264586	1.57179	0	0.250056
REACTOME_FORMATION_OF_INCISION_COMPLEX_IN_GG_NER	19	0.450739	1.57072	0.0226629	0.245483
KEGG_PENTOSE_AND_GLUCURONATE_INTERCONVERSIONS	7	0.634028	1.5585	0.0515464	0.257711
KEGG_CYSTEINE_AND_METHIONINE_METABOLISM	22	0.436813	1.55099	0.0235988	0.263317
REACTOME_RNA_POL_III_TRANSCRIPTION_INITIATION_FROM_TYPE_3_PROMOTER	24	0.429161	1.55073	0.0432099	0.257675
REACTOME_METABOLISM_OF_MRNA	154	0.282818	1.54571	0	0.259277
KEGG_LYSINE_DEGRADATION	32	0.386136	1.53524	0.0260586	0.270025
REACTOME_METABOLISM_OF_RNA	187	0.276552	1.53078	0	0.272051
REACTOME_CALNEXIN_CALRETICULIN_CYCLE	8	0.5837	1.52787	0.0625	0.270367
KEGG_PARKINSONS_DISEASE	86	0.313182	1.5212	0.0128205	0.274896
REACTOME_MRNA_CAPPING	27	0.405288	1.50781	0.0442478	0.290662
KEGG_GLYCOSYLPHOSPHATIDYLINOSITOL_GPI_ANCHOR_BIOSYNTHESIS	21	0.432147	1.48851	0.0428571	0.317251
REACTOME_RESPIRATORY_ELECTRON_TRANSPORT_ATP_SYNTHESIS_BY_CHEMIOSMOTIC_COUPLING_AND_HEAT_PRODUCTION_BY_UNCOUPLING_PROTEINS_	69	0.315224	1.4871	0.012	0.313205
REACTOME_SYNTHESIS_AND_INTERCONVERSION_OF_NUCLEOTIDE_DI_AND_TRIPHOSPHATES	13	0.487095	1.46884	0.0727763	0.337717
REACTOME_RNA_POL_I_TRANSCRIPTION_TERMINATION	16	0.446728	1.46579	0.0535211	0.336547
REACTOME_TRANSCRIPTION_COUPLED_NER_TC_NER	40	0.352196	1.45778	0.0304054	0.344905
HALLMARK_MYC_TARGETS_V2	47	0.328373	1.44756	0.0226415	0.357454
REACTOME_RNA_POL_III_CHAIN_ELONGATION	15	0.464268	1.44275	0.0714286	0.360337
REACTOME_SLBP_DEPENDENT_PROCESSING_OF_REPLICATION_DEPENDENT_HISTONE_PRE_MRNAS	8	0.57077	1.43333	0.0954774	0.37117
REACTOME_NUCLEOTIDE_EXCISION_REPAIR	45	0.332815	1.42537	0.0274914	0.379898
REACTOME_APOBEC3G_MEDIATED_RESISTANCE_TO_HIV1_INFECTION	5	0.652088	1.42363	0.130841	0.376928
REACTOME_TERMINATION_OF_O_GLYCAN_BIOSYNTHESIS	8	0.550751	1.42189	0.110831	0.374021
KEGG_PORPHYRIN_AND_CHLOROPHYLL_METABOLISM	21	0.400277	1.41022	0.0826446	0.391378
BIOCARTA_AHSP_PATHWAY	10	0.488153	1.36464	0.116992	0.483326
REACTOME_FORMATION_OF_RNA_POL_II_ELONGATION_COMPLEX_	38	0.332108	1.35972	0.0588235	0.487297
REACTOME_RNA_POL_III_TRANSCRIPTION_TERMINATION	17	0.413401	1.35508	0.104972	0.490471
REACTOME_VIRAL_MESSENGER_RNA_SYNTHESIS	14	0.430478	1.34959	0.141388	0.495615
KEGG_ARGININE_AND_PROLINE_METABOLISM	22	0.370751	1.34401	0.0851735	0.50095
REACTOME_ACTIVATION_OF_THE_MRNA_UPON_BINDING_OF_THE_CAP_BINDING_COMPLEX_AND_EIFS_AND_SUBSEQUENT_BINDING_TO_43S	40	0.317148	1.33423	0.0778443	0.516685
REACTOME_FORMATION_OF_THE_TERNARY_COMPLEX_AND_SUBSEQUENTLY_THE_43S_COMPLEX	33	0.328542	1.33319	0.122324	0.511514
REACTOME_SYNTHESIS_SECRETION_AND_DEACYLATION_OF_GHRELIN	9	0.494506	1.32142	0.161369	0.532505
REACTOME_GLOBAL_GENOMIC_NER_GG_NER	30	0.340561	1.31804	0.107937	0.533167
REACTOME_SULFUR_AMINO_ACID_METABOLISM	19	0.382847	1.31315	0.134615	0.537698
BIOCARTA_SET_PATHWAY	11	0.459682	1.30806	0.163265	0.542841
REACTOME_FORMATION_OF_THE_HIV1_EARLY_ELONGATION_COMPLEX	30	0.331065	1.30643	0.109091	0.539438
REACTOME_PREFOLDIN_MEDIATED_TRANSFER_OF_SUBSTRATE_TO_CCT_TRIC	21	0.366624	1.30502	0.129231	0.535763
REACTOME_RESPIRATORY_ELECTRON_TRANSPORT	56	0.284184	1.30396	0.0896552	0.531383
REACTOME_TCA_CYCLE_AND_RESPIRATORY_ELECTRON_TRANSPORT	101	0.254843	1.2979	0.0636364	0.538561
REACTOME_ASSEMBLY_OF_THE_PRE_REPLICATIVE_COMPLEX	48	0.29824	1.29747	0.0965517	0.532575
REACTOME_SYNTHESIS_OF_SUBSTRATES_IN_N_GLYCAN_BIOSYTHESIS	13	0.431742	1.29605	0.148541	0.528932
REACTOME_METABOLISM_OF_PORPHYRINS	13	0.42577	1.29467	0.176944	0.525715
REACTOME_HDL_MEDIATED_LIPID_TRANSPORT	7	0.532697	1.28858	0.169856	0.534017
REACTOME_DEADENYLATION_DEPENDENT_MRNA_DECAY	40	0.304938	1.28799	0.120743	0.528916
REACTOME_ABCA_TRANSPORTERS_IN_LIPID_HOMEOSTASIS	5	0.574999	1.28321	0.18451	0.53346
REACTOME_AMINE_LIGAND_BINDING_RECEPTORS	5	0.611497	1.27779	0.202733	0.540347
KEGG_INTESTINAL_IMMUNE_NETWORK_FOR_IGA_PRODUCTION	22	0.344147	1.27767	0.138462	0.534178
KEGG_HISTIDINE_METABOLISM	15	0.396385	1.27682	0.171123	0.530066
REACTOME_RNA_POL_II_TRANSCRIPTION_PRE_INITIATION_AND_PROMOTER_OPENING	37	0.313048	1.27679	0.117216	0.523951
KEGG_DNA_REPLICATION	32	0.327851	1.27083	0.132258	0.53174
KEGG_ONE_CARBON_POOL_BY_FOLATE	13	0.426421	1.2627	0.163317	0.544345
REACTOME_MITOTIC_M_M_G1_PHASES	120	0.238677	1.2614	0.0747663	0.541405
REACTOME_M_G1_TRANSITION	58	0.277326	1.25681	0.150407	0.545994
BIOCARTA_CARM_ER_PATHWAY	28	0.326971	1.25186	0.146552	0.551854
REACTOME_BASE_FREE_SUGAR_PHOSPHATE_REMOVAL_VIA_THE_SINGLE_NUCLEOTIDE_REPLACEMENT_PATHWAY	9	0.459755	1.2517	0.179747	0.546288
REACTOME_METABOLISM_OF_NON_CODING_RNA	36	0.30725	1.25088	0.137255	0.542201
REACTOME_POST_TRANSLATIONAL_MODIFICATION_SYNTHESIS_OF_GPI_ANCHORED_PROTEINS	23	0.331851	1.24752	0.155367	0.544525
REACTOME_MICRORNA_MIRNA_BIOGENESIS	21	0.345934	1.24372	0.178161	0.548052
BIOCARTA_IL5_PATHWAY	5	0.570486	1.23726	0.259346	0.55826
REACTOME_VIF_MEDIATED_DEGRADATION_OF_APOBEC3G	42	0.290432	1.23549	0.132013	0.556794
REACTOME_REGULATION_OF_ORNITHINE_DECARBOXYLASE_ODC	42	0.287849	1.21818	0.177083	0.594143
REACTOME_EXTENSION_OF_TELOMERES	22	0.344663	1.21103	0.185841	0.607008
REACTOME_BIOSYNTHESIS_OF_THE_N_GLYCAN_PRECURSOR_DOLICHOL_LIPID_LINKED_OLIGOSACCHARIDE_LLO_AND_TRANSFER_TO_A_NASCENT_PROTEIN	25	0.33265	1.20373	0.190476	0.619378
PID_MYC_ACTIV_PATHWAY	58	0.263737	1.20231	0.158088	0.616828
REACTOME_ASSOCIATION_OF_LICENSING_FACTORS_WITH_THE_PRE_REPLICATIVE_COMPLEX	5	0.557789	1.19731	0.274559	0.623789
REACTOME_INTEGRATION_OF_PROVIRUS	8	0.46207	1.19551	0.238663	0.622695
REACTOME_RESOLUTION_OF_AP_SITES_VIA_THE_SINGLE_NUCLEOTIDE_REPLACEMENT_PATHWAY	11	0.419876	1.19528	0.243842	0.617271
KEGG_SMALL_CELL_LUNG_CANCER	52	0.272878	1.19527	0.185874	0.611419
HALLMARK_SPERMATOGENESIS	51	0.274027	1.1906	0.172662	0.617746
REACTOME_CITRIC_ACID_CYCLE_TCA_CYCLE	19	0.348943	1.18852	0.229167	0.617616
KEGG_RETINOL_METABOLISM	13	0.386042	1.18292	0.257453	0.626095
KEGG_BUTANOATE_METABOLISM	20	0.340017	1.18119	0.222222	0.624684
HALLMARK_OXIDATIVE_PHOSPHORYLATION	174	0.214055	1.17797	0.117241	0.627181
KEGG_GRAFT_VERSUS_HOST_DISEASE	19	0.336239	1.17583	0.24234	0.627466
REACTOME_GENERIC_TRANSCRIPTION_PATHWAY	216	0.206317	1.17204	0.0892857	0.631959
REACTOME_RNA_POL_II_PRE_TRANSCRIPTION_EVENTS	53	0.256954	1.16118	0.21875	0.654425
KEGG_NUCLEOTIDE_EXCISION_REPAIR	41	0.274851	1.15943	0.211356	0.653213
PID_IL12_STAT4_PATHWAY	20	0.33678	1.15157	0.246649	0.668622
REACTOME_LIPID_DIGESTION_MOBILIZATION_AND_TRANSPORT	20	0.329206	1.14936	0.255618	0.669081
KEGG_ALANINE_ASPARTATE_AND_GLUTAMATE_METABOLISM	17	0.347734	1.14384	0.264789	0.677765
REACTOME_DESTABILIZATION_OF_MRNA_BY_BRF1	17	0.349672	1.14031	0.295322	0.681699
REACTOME_RNA_POL_I_TRANSCRIPTION_INITIATION	20	0.33237	1.13914	0.274011	0.679428
KEGG_SELENOAMINO_ACID_METABOLISM	19	0.332889	1.13832	0.264045	0.676064
REACTOME_PROCESSING_OF_CAPPED_INTRON_CONTAINING_PRE_MRNA	115	0.216172	1.13792	0.195767	0.671506
REACTOME_MITOTIC_PROMETAPHASE	59	0.25122	1.13791	0.230769	0.666013
REACTOME_DNA_REPLICATION	134	0.213676	1.13543	0.19337	0.667389
REACTOME_CDT1_ASSOCIATION_WITH_THE_CDC6_ORC_ORIGIN_COMPLEX	40	0.272455	1.13319	0.265306	0.667623
KEGG_RNA_DEGRADATION	49	0.257899	1.13215	0.244681	0.665019
REACTOME_MRNA_PROCESSING	130	0.215502	1.13176	0.161616	0.660722
REACTOME_MITOCHONDRIAL_FATTY_ACID_BETA_OXIDATION	12	0.373761	1.13077	0.256983	0.657988
REACTOME_INTRINSIC_PATHWAY_FOR_APOPTOSIS	28	0.287673	1.12871	0.285714	0.657952
REACTOME_MRNA_SPLICING	90	0.228085	1.12754	0.20082	0.656085
REACTOME_MRNA_DECAY_BY_5_TO_3_EXORIBONUCLEASE	13	0.360357	1.12743	0.297521	0.651301
REACTOME_RNA_POL_I_RNA_POL_III_AND_MITOCHONDRIAL_TRANSCRIPTION	64	0.24589	1.12307	0.21374	0.657798
KEGG_CARDIAC_MUSCLE_CONTRACTION	29	0.298337	1.12142	0.258786	0.657196
SA_REG_CASCADE_OF_CYCLIN_EXPR	6	0.497364	1.11926	0.328767	0.657772
REACTOME_ZINC_TRANSPORTERS	10	0.400696	1.11795	0.29902	0.656237
KEGG_DRUG_METABOLISM_OTHER_ENZYMES	17	0.326125	1.1112	0.272981	0.668663
REACTOME_SYNTHESIS_SECRETION_AND_INACTIVATION_OF_GLP1	7	0.451206	1.1105	0.310905	0.665571
REACTOME_REGULATORY_RNA_PATHWAYS	23	0.306122	1.10135	0.301724	0.684327
REACTOME_ASSOCIATION_OF_TRIC_CCT_WITH_TARGET_PROTEINS_DURING_BIOSYNTHESIS	23	0.306801	1.09688	0.29683	0.691534
REACTOME_INCRETIN_SYNTHESIS_SECRETION_AND_INACTIVATION	7	0.451206	1.09314	0.360849	0.696386
BIOCARTA_ETC_PATHWAY	10	0.391141	1.08954	0.341333	0.701423
REACTOME_REGULATION_OF_MITOTIC_CELL_CYCLE	58	0.239612	1.08919	0.260223	0.697381
BIOCARTA_ETS_PATHWAY	14	0.344017	1.07908	0.32973	0.719569
REACTOME_ACTIVATION_OF_BH3_ONLY_PROTEINS	15	0.335637	1.07774	0.348774	0.718426
REACTOME_PROTEIN_FOLDING	42	0.253887	1.07547	0.315789	0.719454
KEGG_GLYCEROLIPID_METABOLISM	32	0.273215	1.06938	0.346154	0.731412
REACTOME_SCFSKP2_MEDIATED_DEGRADATION_OF_P27_P21	43	0.252589	1.0691	0.309677	0.727098
KEGG_AUTOIMMUNE_THYROID_DISEASE	18	0.313801	1.06866	0.396601	0.72337
HALLMARK_NOTCH_SIGNALING	22	0.299173	1.0672	0.360129	0.722164
KEGG_PROTEASOME	37	0.253599	1.06464	0.351852	0.724169
REACTOME_S_PHASE	77	0.219631	1.064	0.34322	0.72105
REACTOME_EARLY_PHASE_OF_HIV_LIFE_CYCLE	12	0.361464	1.06026	0.391521	0.726534
KEGG_GLYOXYLATE_AND_DICARBOXYLATE_METABOLISM	12	0.355672	1.0549	0.358904	0.736156
REACTOME_SCF_BETA_TRCP_MEDIATED_DEGRADATION_OF_EMI1	41	0.24671	1.05282	0.369906	0.737105
KEGG_PROPANOATE_METABOLISM	29	0.277586	1.05015	0.364548	0.739534
KEGG_ALLOGRAFT_REJECTION	19	0.301586	1.04476	0.369973	0.749446
REACTOME_REGULATION_OF_APOPTOSIS	46	0.248727	1.04429	0.365132	0.745913
KEGG_OXIDATIVE_PHOSPHORYLATION	88	0.215481	1.03965	0.380531	0.75344
REACTOME_HIV_LIFE_CYCLE	99	0.20504	1.03877	0.386364	0.751108
REACTOME_NUCLEOTIDE_LIKE_PURINERGIC_RECEPTORS	10	0.380867	1.03851	0.378866	0.747075
REACTOME_CDK_MEDIATED_PHOSPHORYLATION_AND_REMOVAL_OF_CDC6	39	0.248696	1.03771	0.369403	0.744698
[truncated: 145 more rows]

## Sheet: MESA_avgO2_neg
Pathway_name	Gene_number	Positive_enrichment_score	Negative_enrichment_score	P-value	FDR_q-value
[truncated: 992 more rows]

[truncated: 4 more sheets: MESA_minO2_pos, MESA_minO2_neg, MESA_AHI_pos, MESA_AHI_neg]
