# Supplementary material for: Low oxygen saturation during sleep reduces CD1D and RAB20 expressions that are reversed by CPAP therapy
Source: eBioMedicine. 2020 Jun 5;56:102803. doi: 10.1016/j.ebiom.2020.102803 (PMC7276515; doi:10.1016/j.ebiom.2020.102803)
Supplement: Supplementary file 2 [file mmc2.xlsx]

## Sheet: Perry_MESA_FOS
Gene	MESA_ID	FHS_ID	MESA_beta_rdi3p	MESA_p_rdi3p	FHS_beta_rdi3p	FHS_p_rdi3p	MESA_beta_avgsat	MESA_p_avgsat	FHS_beta_avgsat	FHS_p_avgsat	MESA_beta_minsat	MESA_p_minsat	FHS_beta_minsat	FHS_p_minsat
ANGPTL4	ILMN_2386444	3819474	-0.00124	0.0906	-0.000303	0.365	0.00327	0.677	-0.000889	0.724	0.00329	0.0612	0.000239	0.759
BAX	ILMN_1683300	3838067	-0.0016	0.0167	-0.000559	0.53	0.00518	0.47	0.0153	0.0216	-0.000223	0.891	0.00283	0.168
BAX	ILMN_2258383	3838067	-0.000434	0.573	-0.000559	0.53	-0.00745	0.365	0.0153	0.0216	-0.00196	0.287	0.00283	0.168
BAX	ILMN_2321064	3838067	0.000254	0.657	-0.000559	0.53	-0.00649	0.286	0.0153	0.0216	-0.00145	0.301	0.00283	0.168
CAT	ILMN_1651705	3326400	0.000743	0.117	0.00215	0.0152	-0.00395	0.433	-0.0179	0.00734	-0.00186	0.108	-0.00563	0.00624
CAT	ILMN_2151739	3326400	0.00121	0.0965	0.00215	0.0152	0.000505	0.948	-0.0179	0.00734	-0.00252	0.159	-0.00563	0.00624
CSTB	ILMN_1761797	3934245	0.000778	0.0547	-0.000742	0.187	-0.0127	0.00304	0.00467	0.269	-0.00146	0.14	0.00118	0.368
DAPK3	ILMN_1792710	3846507	-0.000222	0.762	-0.000314	0.612	-0.00632	0.42	0.00254	0.585	0.00034	0.85	0.00207	0.149
ECE1	ILMN_1672174	2400518	-0.000121	0.876	-0.000598	0.444	-0.0025	0.762	0.00431	0.462	0.00219	0.248	0.000899	0.62
EP300	ILMN_1744665	3946615	-4.31e-05	0.952	8.64e-05	0.903	-0.00628	0.416	-0.00534	0.316	0.00202	0.253	-0.00159	0.332
HIF1A	ILMN_1681283	3539070	-0.000544	0.53	-0.000692	0.347	-0.00436	0.636	0.016	0.00369	0.00386	0.0672	0.00232	0.172
HIF1A	ILMN_1763260	3539070	-0.000103	0.895	-0.000692	0.347	-0.00235	0.777	0.016	0.00369	0.00369	0.0493	0.00232	0.172
HIF1A	ILMN_2379788	3539070	-0.000515	0.509	-0.000692	0.347	0.00325	0.696	0.016	0.00369	0.00183	0.342	0.00232	0.172
HIF1AN	ILMN_1681812	3260666	0.000829	0.117	0.000136	0.86	-2.87e-05	0.996	0.00263	0.651	-0.00186	0.151	0.0013	0.469
IL6ST	ILMN_1797861	2857416	-5.94e-05	0.946	0.00045	0.624	-0.00673	0.472	-0.00174	0.801	-0.00131	0.54	2.94e-06	0.999
KAT5	ILMN_1724138	3335517	-0.000263	0.732	0.000744	0.191	-0.00284	0.728	0.00662	0.12	0.00174	0.345	-0.000491	0.709
KAT5	ILMN_1759789	3335517	-5.22e-05	0.931	0.000744	0.191	-0.00106	0.869	0.00662	0.12	0.00133	0.359	-0.000491	0.709
KAT5	ILMN_2414366	3335517	-0.000183	0.767	0.000744	0.191	-0.00135	0.838	0.00662	0.12	-0.00157	0.295	-0.000491	0.709
KHSRP	ILMN_1673936	3847814	0.000333	0.549	0.000202	0.618	-0.00298	0.613	0.00238	0.436	-0.000484	0.722	-0.000252	0.79
MAN2B1	ILMN_1759341	3851545	-0.000607	0.251	7.68e-05	0.86	-0.00213	0.705	0.00195	0.553	0.00058	0.655	-0.00074	0.466
NUDT2	ILMN_1778347	3167383	-0.00149	0.232	0.000324	0.659	0.0171	0.194	-0.000971	0.861	0.00238	0.434	-0.000941	0.582
NUDT2	ILMN_2349444	3167383	-0.0013	0.333	0.000324	0.659	0.0129	0.362	-0.000971	0.861	0.00144	0.659	-0.000941	0.582
PPP2CB	ILMN_1675693	3130211	-0.000177	0.802	8.53e-05	0.927	-0.0061	0.416	-0.00102	0.884	-0.000199	0.909	0.00199	0.357
PPP2CB	ILMN_1712659	3130211	0.000226	0.479	8.53e-05	0.927	-0.00413	0.224	-0.00102	0.884	-0.000321	0.679	0.00199	0.357
PPP2CB	ILMN_1768582	3130211	-0.000227	0.689	8.53e-05	0.927	-0.00528	0.378	-0.00102	0.884	0.000162	0.91	0.00199	0.357
PRKAA1	ILMN_1783889	2854737	0.000457	0.209	-0.000108	0.836	-0.00117	0.763	-0.00225	0.57	-8.26e-05	0.925	0.000227	0.853
PRKAA1	ILMN_2357577	2854737	0.000569	0.11	-0.000108	0.836	-0.00735	0.0517	-0.00225	0.57	-0.00125	0.15	0.000227	0.853
PRPF40A	ILMN_1659854	2581548	0.000129	0.824	-0.00206	0.0089	-0.00169	0.786	0.0101	0.0883	0.000429	0.76	0.00369	0.0438
PRPF40A	ILMN_1666648	2581548	6.68e-05	0.929	-0.00206	0.0089	0.00657	0.414	0.0101	0.0883	0.00142	0.436	0.00369	0.0438
PSMB3	ILMN_1748651	3719962	-0.000257	0.503	-2.23e-05	0.98	-0.00645	0.114	0.00462	0.494	-0.00194	0.0374	-0.000974	0.641
RPL28	ILMN_1673509	3842141	0.000348	0.63	0.000848	0.259	-0.00024	0.975	0.0105	0.0648	-0.00167	0.347	-0.00103	0.556
RPS2	ILMN_2218277	3676300	2.3e-05	0.951	0.00141	0.313	-0.000524	0.895	-0.0147	0.162	-0.00125	0.165	8.28e-05	0.98
SAE1	ILMN_1657204	3837132	0.000205	0.489	-4.32e-05	0.939	-0.00133	0.678	0.00104	0.807	0.000699	0.316	0.000726	0.58
SLC2A1	ILMN_1659027	2409104	-0.000563	0.467	0.00135	0.0763	0.00782	0.34	-0.00681	0.235	0.00315	0.0985	-0.000276	0.877
SNRNP70	ILMN_1732053	3838185	-0.000711	0.266	0.000366	0.556	-0.00234	0.731	0.00759	0.104	0.00229	0.143	0.000586	0.685
SNRNP70	ILMN_2380839	3838185	-0.000752	0.288	0.000366	0.556	-0.00464	0.539	0.00759	0.104	0.00127	0.459	0.000586	0.685
SNRNP70	ILMN_3248113	3838185	-0.000226	0.71	0.000366	0.556	-0.00801	0.218	0.00759	0.104	0.00104	0.48	0.000586	0.685
SSSCA1	ILMN_1728714	3335327	-0.000762	0.306	0.000326	0.742	-0.00559	0.481	0.00592	0.427	-0.00162	0.368	-0.000391	0.865
TUBA4A	ILMN_1784300	2600068	-3.79e-05	0.956	-0.00101	0.17	0.00821	0.257	0.0132	0.0165	-0.00112	0.513	0.00277	0.105
UCP2	ILMN_1685625	3381817	0.000601	0.495	0.00154	0.0237	-0.0211	0.0225	0.00304	0.555	-0.00295	0.173	-0.00188	0.237
VEGFA	ILMN_1803882	2908179	-5.17e-05	0.93	-6.47e-05	0.907	0.000256	0.967	0.000415	0.921	0.00066	0.653	0.00041	0.751
VEGFA	ILMN_2375879	2908179	-0.000369	0.643	-6.47e-05	0.907	-0.012	0.151	0.000415	0.921	0.00125	0.522	0.00041	0.751
	<0.1, > 0.05
	< 0.05
	< 0.01

## Sheet: Chen_HeartBEAT
Gene	Chen_effect	Chen_p_value	HB_effect	HB_p_value
ADAR	0.3	0.0447	0.96	0.0681
AMOT	0.78	0.0321	1	0.817
BIRC3	0.71	0.0496	0.95	0.237
CD200R1	0.35	0.00151	1.04	0.963
GAS6	1.63	0.0131	1.04	0.214
LGALS3	0.29	0.0462	1.14	0.041
NACC2	2.55	0.00732	1.03	0.892
NCOA3	0.74	0.0086	0.97	0.248
PEX16	1.38	0.0149	0.97	0.282
PLEKHH3	0.31	0.0483	1.09	0.223
SCARB1	1.64	0.0254	1.03	0.635
SOCS5	0.15	0.00193	1	0.799
TMEM97	1.31	0.0164	1.01	0.845
	<0.1, > 0.05
	< 0.05
	< 0.01

## Sheet: Perry_HeartBEAT
Gene	Perry_direction	Perry_type	HB_effect	HB_p_value
ANGPTL4	negative	Severe_OSA_vs_CPAP	1.03	0.676
ANGPTL4	negative	Control_vs_severe_OSA	1.03	0.676
ARNT2	positive	Severe_OSA_vs_CPAP	1.06	0.225
BAX	negative	Severe_OSA_vs_CPAP	1	0.99
BHLHE40	negative	Severe_OSA_vs_CPAP	1.01	0.833
CAT	negative	Severe_OSA_vs_CPAP	1.07	0.0301
CSTB	negative	Severe_OSA_vs_CPAP	1.03	0.128
DAPK3	negative	Control_vs_OSA	0.95	0.117
DAPK3	negative	Severe_OSA_vs_CPAP	0.95	0.117
DAPK3	negative	Control_vs_severe_OSA	0.95	0.117
ECE1	negative	Severe_OSA_vs_CPAP	0.97	0.192
EP300	negative	Control_vs_severe_OSA	0.98	0.189
HIF1A	negative	Severe_OSA_vs_CPAP	1.05	0.747
HIF1AN	negative	Severe_OSA_vs_CPAP	1	0.852
IL6ST	negative	Severe_OSA_vs_CPAP	1.03	0.839
KAT5	negative	Control_vs_OSA	1.02	0.403
KAT5	negative	Severe_OSA_vs_CPAP	1.02	0.403
KAT5	negative	Control_vs_severe_OSA	1.02	0.403
KHSRP	negative	Severe_OSA_vs_CPAP	1	0.785
KHSRP	negative	Control_vs_severe_OSA	1	0.785
MAN2B1	negative	Severe_OSA_vs_CPAP	1.01	0.932
MT3	negative	Control_vs_severe_OSA	1.02	0.729
NAA10	negative	Control_vs_severe_OSA	0.99	0.604
NUDT2	negative	Severe_OSA_vs_CPAP	1.05	0.315
PPARA	negative	Severe_OSA_vs_CPAP	0.99	0.544
PPP2CB	negative	Severe_OSA_vs_CPAP	1.04	0.54
PRKAA1	negative	Severe_OSA_vs_CPAP	1.04	0.309
PRPF40A	negative	Control_vs_severe_OSA	1.07	0.225
PSMB3	negative	Severe_OSA_vs_CPAP	1.01	0.96
PTX3	negative	Severe_OSA_vs_CPAP	1.1	0.115
RPL28	negative	Control_vs_severe_OSA	1	0.866
RPL28	negative	Severe_OSA_vs_CPAP	1	0.866
SAE1	positive	Severe_OSA_vs_CPAP	1	0.938
SLC2A1	negative	Severe_OSA_vs_CPAP	0.96	0.152
SNRNP70	negative	Control_vs_severe_OSA	0.99	0.551
SSSCA1	positive	Severe_OSA_vs_CPAP	0.99	0.678
TUBA4A	negative	Severe_OSA_vs_CPAP	0.92	0.0843
UCP2	negative	Severe_OSA_vs_CPAP	0.97	0.223
VEGFA	negative	Severe_OSA_vs_CPAP	1.06	0.287
	<0.1, > 0.05
	< 0.05
	< 0.01

## Sheet: Chen_MESA_FOS
Gene	MESA_ID	FHS_ID	MESA_beta_rdi3p	MESA_p_rdi3p	FHS_beta_rdi3p	FHS_p_rdi3p	MESA_beta_avgsat	MESA_p_avgsat	FHS_beta_avgsat	FHS_p_avgsat	MESA_beta_minsat	MESA_p_minsat	FHS_beta_minsat	FHS_p_minsat
ADAR	ILMN_1776777	2436754	0.000381	0.575	-3.05e-05	0.967	-0.00722	0.316	-0.00728	0.195	0.000883	0.593	-0.00103	0.554
ADAR	ILMN_2320964	2436754	-0.000791	0.213	-3.05e-05	0.967	-0.00415	0.541	-0.00728	0.195	0.00258	0.0931	-0.00103	0.554
AMOT	ILMN_1792409	4018454	4.11e-05	0.941	4.69e-05	0.903	-0.00282	0.634	0.00177	0.54	0.000818	0.539	-0.00036	0.688
BIRC3	ILMN_1681644	3346548	-0.000157	0.872	0.000975	0.296	-0.0173	0.0953	-0.00229	0.745	-0.00221	0.357	-0.00294	0.175
BIRC3	ILMN_1776181	3346548	0.00144	0.0244	0.000975	0.296	-0.0138	0.0418	-0.00229	0.745	-0.00174	0.265	-0.00294	0.175
BIRC3	ILMN_2405684	3346548	0.000891	0.348	0.000975	0.296	0.00308	0.762	-0.00229	0.745	0.000494	0.828	-0.00294	0.175
CD200R1	ILMN_1750003	2688955	0.00092	0.363	-0.000205	0.806	-0.0125	0.242	0.00184	0.769	-0.00257	0.287	0.00129	0.507
CD200R1	ILMN_2408112	2688955	0.000452	0.613	-0.000205	0.806	-0.00211	0.823	0.00184	0.769	-0.000145	0.945	0.00129	0.507
GAS6	ILMN_1779558	3502829	0.00275	0.0185	0.000109	0.757	-0.0386	0.00176	0.000496	0.851	-0.00801	0.00464	0.000148	0.856
GAS6	ILMN_1784749	3502829	0.00398	0.000972	0.000109	0.757	-0.0497	9.55e-05	0.000496	0.851	-0.00845	0.00398	0.000148	0.856
LGALS3	ILMN_1803788	3536706	0.00118	0.108	0.000596	0.543	-0.00163	0.838	-0.0198	0.00703	-0.00346	0.0521	-0.00272	0.231
NACC2	ILMN_1809522	3229628	0.0019	0.0476	-4.21e-05	0.916	-0.0296	0.0033	-0.00227	0.448	-0.0032	0.174	-0.000359	0.698
NACC2	ILMN_3242377	3229628	0.00152	0.0549	-4.21e-05	0.916	-0.0207	0.0127	-0.00227	0.448	-0.00448	0.022	-0.000359	0.698
NCOA3	ILMN_1708805	3887635	-9.51e-05	0.799	0.000698	0.187	-0.000716	0.856	0.00133	0.739	0.00209	0.0209	-0.000869	0.481
PEX16	ILMN_1701466	3371303	1.68e-05	0.965	5.88e-05	0.863	0.000624	0.877	0.00108	0.672	-0.00102	0.267	0.000444	0.573
PEX16	ILMN_1745655	3371303	-0.000387	0.312	5.88e-05	0.863	0.00327	0.425	0.00108	0.672	0.000906	0.329	0.000444	0.573
SCARB1	ILMN_2183409	3476665	-0.00123	0.106	-0.000202	0.575	0.000408	0.96	0.00364	0.179	0.00204	0.276	0.000857	0.306
SOCS5	ILMN_1785286	2480619	-0.000318	0.575	1.43e-05	0.982	-0.00407	0.499	0.00248	0.614	-0.000609	0.655	0.000108	0.943
SOCS5	ILMN_2350970	2480619	0.00129	0.108	1.43e-05	0.982	0.00966	0.256	0.00248	0.614	-0.00142	0.467	0.000108	0.943
TMEM97	ILMN_1710962	3715489	-0.00159	0.0752	-0.00126	0.159	0.0158	0.0987	-0.000649	0.923	0.00544	0.0102	0.00271	0.193
TMEM97	ILMN_1753890	3715489	5.78e-05	0.908	-0.00126	0.159	-0.00122	0.819	-0.000649	0.923	-0.00129	0.281	0.00271	0.193
	<0.1, > 0.05
	< 0.05
	< 0.01
