# Supplementary material for: Low oxygen saturation during sleep reduces CD1D and RAB20 expressions that are reversed by CPAP therapy
Source: eBioMedicine. 2020 Jun 5;56:102803. doi: 10.1016/j.ebiom.2020.102803 (PMC7276515; doi:10.1016/j.ebiom.2020.102803)
Supplement: Supplementary file 3 [file mmc3.xlsx]

## Sheet: MESA
Illumina.ID	Gene	avgO2.Beta	avgO2.SE	avgO2.pval	avgO2.FDRq	minO2.Beta	minO2.SE	minO2.pval	minO2.FDRq	AHI.Beta	AHI.SE	AHI.pval	AHI.FDRq
ILMN_1343291	EEF1A1	-0.000364948	0.0018561	0.844124	0.895421	-0.000298669	0.000419987	0.476998	0.721405	-0.000130611	0.000174287	0.453615	0.974606
ILMN_1343295	GAPDH	-0.000889649	0.00525188	0.865485	0.897738	-0.00273674	0.00120222	0.0228213	0.363018	4.79463e-05	0.00049304	0.922531	0.98735
ILMN_1651228	RPS28	-0.00118704	0.00462709	0.797533	0.889984	-0.000279304	0.00106971	0.794013	0.804847	0.000144775	0.000432561	0.737856	0.984234
ILMN_1651229	IPO13	0.00181042	0.00522318	0.728882	0.880856	-0.00143636	0.00118483	0.225399	0.610623	0.000240077	0.000488777	0.6233	0.981391
ILMN_1651254	LPP	0.00327438	0.00784763	0.6765	0.872804	0.00327023	0.00176364	0.0637043	0.455312	-0.000218043	0.000734468	0.766564	0.984816
ILMN_1651262	HNRNPAB	-0.00330458	0.00441867	0.45454	0.826821	0.000556432	0.000999787	0.577834	0.753049	-6.60907e-05	0.000414957	0.873455	0.986649
ILMN_1651278	SNIP1	-0.00250111	0.00569045	0.660279	0.870085	-0.00187241	0.00128153	0.143994	0.55148	0.000199263	0.000534085	0.70908	0.983605
ILMN_1651315	HMG20B	-0.00493143	0.00467631	0.291629	0.78339	-0.000384534	0.0010685	0.718936	0.788772	0.000265831	0.000436704	0.542709	0.978686
ILMN_1651316	CD69	0.00031181	0.00877485	0.971654	0.907883	0.00131478	0.00206596	0.524513	0.737492	0.00035808	0.000833924	0.667638	0.982605
ILMN_1651336	MLYCD	-0.00111161	0.00698511	0.873558	0.898587	-0.0012224	0.00162148	0.450922	0.711498	-7.35605e-05	0.000656073	0.910726	0.987189
ILMN_1651339	UHRF1BP1L	-0.00198283	0.007334	0.786882	0.88866	0.00121917	0.00170597	0.474825	0.720611	0.000256304	0.00069398	0.711886	0.983669
ILMN_1651343	ITGA11	-0.00275588	0.00701926	0.694602	0.875707	-0.000924222	0.00158679	0.560266	0.748181	0.000183225	0.000658052	0.780678	0.985086
ILMN_1651346	TICAM2	0.00225533	0.00425745	0.596294	0.858123	-0.00024934	0.000971002	0.797344	0.805503	8.72082e-06	0.000398268	0.98253	0.988114
ILMN_1651347	SERTAD2	-0.00210362	0.00637378	0.741368	0.882627	0.000479514	0.00143623	0.738478	0.793205	0.00016942	0.000597766	0.776854	0.985014
ILMN_1651364	PCBD2	0.0068	0.00808694	0.400425	0.813428	0.00234698	0.0018833	0.212689	0.601565	0.000122483	0.000766245	0.873001	0.986642
ILMN_1651378	AUP1	0.00325421	0.0045533	0.474798	0.831141	0.000749348	0.00103377	0.468531	0.71828	-0.000159723	0.000427808	0.708886	0.983601
ILMN_1651385	MFN2	-0.00313063	0.00757734	0.679492	0.873293	0.000543035	0.00174145	0.755171	0.796848	0.000619543	0.000709898	0.382815	0.97005
ILMN_1651405	BRD9	0.00868019	0.00384511	0.0239791	0.466554	0.00252818	0.000874136	0.00382556	0.211181	-0.000373185	0.000360709	0.300862	0.9622
ILMN_1651429	SELM	-0.0134286	0.00880381	0.127179	0.682961	-0.00135676	0.00200348	0.498277	0.728901	0.000308893	0.000826419	0.708573	0.983593
ILMN_1651433	DCK	-0.00242302	0.0044088	0.582602	0.855271	0.000411787	0.0010145	0.684813	0.780556	-0.00032702	0.000413971	0.429552	0.973222
ILMN_1651438	ZFPM1	-0.00715551	0.00595859	0.229801	0.757648	-0.000920645	0.00139854	0.51035	0.732939	-4.73093e-05	0.000564352	0.933192	0.987493
ILMN_1651464	KDM2B	-0.00879285	0.00693044	0.204538	0.743538	-0.0029589	0.00159784	0.0640526	0.455866	0.00135863	0.000651669	0.0370838	0.759459
ILMN_1651496	HIST1H2BD	-0.021383	0.0147124	0.146112	0.698954	-0.00077684	0.00333684	0.815911	0.809084	0.00140487	0.00137358	0.30641	0.96286
ILMN_1651498	GADD45G	-0.000565068	0.00750139	0.939953	0.905071	0.00150638	0.00174328	0.38753	0.686934	-0.000524203	0.000706329	0.457996	0.974843
ILMN_1651499	ERGIC1	-0.00118443	0.0128282	0.926436	0.903819	-0.00103843	0.0029379	0.723744	0.78988	0.00205774	0.00120206	0.0869254	0.880306
ILMN_1651501	ABCD4	0.00229603	0.00823759	0.780455	0.887846	0.000715593	0.00184593	0.698268	0.783871	0.000547153	0.00076165	0.472524	0.975597
ILMN_1651504	FAM193A	-0.0021458	0.0096598	0.824207	0.893164	0.00394183	0.00217576	0.0700328	0.464701	-0.000309989	0.000904533	0.73182	0.984106
ILMN_1651506	NCOA6IP	-0.0132293	0.0107539	0.218626	0.751744	-0.000610581	0.00247686	0.805284	0.807051	0.000187117	0.00101491	0.853725	0.986345
ILMN_1651513	SKIV2L2	-0.00047059	0.00414677	0.909647	0.902217	-2.25978e-05	0.000950836	0.981039	0.835947	0.000274046	0.000390334	0.48263	0.976096
ILMN_1651544	HDAC8	0.00687611	0.00626758	0.272602	0.776544	0.000723759	0.00142818	0.612315	0.762094	-0.000803943	0.000585443	0.169683	0.934881
ILMN_1651557	KDELC2	0.00182413	0.0086569	0.83311	0.894185	0.00391099	0.00198155	0.0484159	0.428381	0.000236913	0.000812437	0.770586	0.984894
ILMN_1651617	CTNNB1	0.00236092	0.008318	0.776538	0.887344	0.000515868	0.00198272	0.794724	0.804987	0.000685492	0.000789655	0.385344	0.970241
ILMN_1651628	EXOC6	-0.0109482	0.0041534	0.00838983	0.331942	-0.000876687	0.000968918	0.365566	0.677557	0.000813231	0.000395064	0.0395439	0.77044
ILMN_1651642	GPC2	0.00772849	0.00771939	0.31674	0.791314	0.00265921	0.00178885	0.137135	0.546215	0.000244324	0.000729461	0.737672	0.98423
ILMN_1651692	STK10	-0.0070611	0.00622999	0.257044	0.770299	0.00133661	0.00142071	0.346804	0.669686	-8.02478e-05	0.000585421	0.89097	0.986908
ILMN_1651699	EPS8	-0.00355288	0.0106902	0.739626	0.882383	-0.00434918	0.00252103	0.0844994	0.4856	0.00263871	0.00101154	0.00909096	0.580959
ILMN_1651705	CAT	-0.0039544	0.00504385	0.433038	0.821849	-0.00186173	0.0011572	0.107655	0.517801	0.000743111	0.000474519	0.117341	0.908492
ILMN_1651715	RNF2	-0.00590503	0.00760097	0.437231	0.822852	-0.00137416	0.00174772	0.431718	0.703852	0.000743234	0.000714007	0.297906	0.96184
ILMN_1651719	MBTPS1	-0.00194775	0.0047847	0.683951	0.874015	0.0016159	0.00106317	0.12854	0.538993	-0.000144433	0.000447614	0.746943	0.984423
ILMN_1651735	TGOLN2	-0.0107723	0.00634379	0.0894925	0.635688	0.000349259	0.0014445	0.808947	0.807757	0.000492666	0.0005997	0.41135	0.97207
ILMN_1651752	CXORF21	0.0103565	0.00750741	0.167738	0.717211	0.0011547	0.00172871	0.504164	0.730888	0.000291181	0.00070607	0.680049	0.982917
ILMN_1651767	MKL1	-0.00894041	0.00703032	0.203482	0.742885	0.00276517	0.00166467	0.0966941	0.503977	-0.000665569	0.000669444	0.320119	0.964393
ILMN_1651769	ZFYVE16	-0.0123962	0.00575429	0.0312198	0.500133	-0.00120314	0.0013105	0.35858	0.674393	0.000369471	0.000545114	0.497907	0.976813
ILMN_1651776	FHOD1	-0.00152554	0.00585694	0.794504	0.889611	-0.000495134	0.00135523	0.714849	0.78782	-0.000215658	0.000553326	0.696722	0.983319
ILMN_1651788	MAP3K11	-0.0101172	0.006564	0.123241	0.679129	-0.000124436	0.00153807	0.935518	0.829327	0.000490069	0.000620721	0.429811	0.973237
ILMN_1651799	SLC38A2	-0.00196812	0.00534741	0.712836	0.8785	-0.00236845	0.00123875	0.0558796	0.442461	0.00050645	0.000505105	0.316024	0.963949
ILMN_1651800	GSTM4	-0.0264064	0.0141573	0.0621524	0.580584	0.00205499	0.00328903	0.532102	0.739855	0.00109702	0.00134352	0.414198	0.972257
ILMN_1651819	GALNT11	-0.00426613	0.00445755	0.338538	0.797344	7.16113e-06	0.0010209	0.994403	0.837794	0.000262899	0.000418315	0.529695	0.978174
ILMN_1651826	BASP1	0.00102602	0.00783347	0.895792	0.900855	0.00547146	0.0018142	0.00256207	0.181967	-0.000711607	0.00074446	0.339138	0.966323
ILMN_1651828	CCT3	-0.000892702	0.00519226	0.863493	0.897526	-0.0021884	0.00118799	0.0654613	0.458061	-0.000139592	0.000491316	0.77632	0.985004
ILMN_1651832	EHD1	-0.00184614	0.00720271	0.79771	0.890005	0.00284266	0.00164595	0.084156	0.485028	-0.000587872	0.000678658	0.386366	0.970317
ILMN_1651850	RPS16	0.000541022	0.00198656	0.78536	0.888469	-0.000380594	0.00045987	0.407891	0.694924	0.000160729	0.000188308	0.393357	0.97083
ILMN_1651872	UBIAD1	-0.00480453	0.00433471	0.267695	0.774642	0.000246104	0.00100179	0.805943	0.807178	8.09786e-05	0.000411052	0.843825	0.986187
ILMN_1651886	CWF19L1	-0.00758875	0.00400607	0.0581837	0.574225	-0.000607591	0.000897464	0.4984	0.728943	0.000404849	0.000376001	0.281604	0.95972
ILMN_1651902	RASL11A	-0.0222947	0.0102496	0.0296172	0.49271	-0.00738939	0.0024043	0.00211627	0.172071	0.0022355	0.000968226	0.0209514	0.690081
ILMN_1651936	SETD8	-0.00720088	0.00627611	0.251238	0.767799	-0.000174425	0.00145302	0.904449	0.824493	0.000309973	0.000592711	0.600992	0.980713
ILMN_1651949	SCYL3	-0.00264558	0.00759452	0.727575	0.880668	-0.000413919	0.00175455	0.813501	0.808627	0.000844126	0.000723443	0.243284	0.953669
ILMN_1651950	TPST1	0.00540005	0.0152509	0.723278	0.880044	0.00457059	0.0034383	0.183743	0.582131	-0.00120807	0.00142463	0.396442	0.97105
ILMN_1651964	ABCC5	-0.000744399	0.0078809	0.924747	0.90366	0.000264463	0.00176293	0.880754	0.820618	0.000227677	0.000737466	0.757528	0.984637
ILMN_1651967	TP53I3	-0.0066833	0.00473397	0.158016	0.708724	-0.0024641	0.00110442	0.025673	0.37344	0.000737696	0.000446537	0.0985273	0.89289
ILMN_1651987	C6ORF129	-0.00384821	0.00782606	0.622919	0.863358	-0.00316684	0.00176607	0.0729477	0.468587	-0.000221555	0.000733867	0.762727	0.984741
ILMN_1652000	FAM156A	-0.00669324	0.00845463	0.428556	0.820758	0.000723769	0.00191924	0.70609	0.785752	-0.000376134	0.000796392	0.636714	0.981776
ILMN_1652003	GNG10	-0.00928542	0.0080958	0.251405	0.767873	-0.00346576	0.00182259	0.0572294	0.444807	0.00123753	0.000750079	0.0989694	0.893318
ILMN_1652006	SMC1A	-0.00136082	0.00761018	0.858083	0.896947	0.000894021	0.00171309	0.601756	0.759355	0.000196806	0.000714004	0.782826	0.985126
ILMN_1652008	C15ORF23	-0.00211168	0.00607174	0.727999	0.880729	-0.00193395	0.0013914	0.164551	0.568291	3.18657e-05	0.000573527	0.955692	0.987784
ILMN_1652024	CSNK1G3	-0.00372439	0.0049716	0.453777	0.826651	0.000353671	0.00114112	0.756611	0.797156	0.000228165	0.000468183	0.626016	0.98147
ILMN_1652065	KCNMB1	-0.00232939	0.0081102	0.773946	0.88701	0.00101351	0.00183109	0.57992	0.753611	0.000608573	0.000757849	0.421959	0.972753
ILMN_1652082	ELF4	-0.00199542	0.00575377	0.728739	0.880836	0.000572164	0.0013189	0.664419	0.775334	0.000225601	0.000543267	0.677946	0.982865
ILMN_1652085	MPHOSPH10	-8.86928e-05	0.006857	0.98968	0.909408	0.00414215	0.00151142	0.00613343	0.245971	-0.0010045	0.000636666	0.114622	0.906524
ILMN_1652123	HMGN1	0.0190151	0.00597558	0.00146193	0.168788	0.00517922	0.00137957	0.000173879	0.0488039	-0.00115441	0.000568006	0.0421136	0.780854
ILMN_1652128	LMBRD1	-0.00169945	0.00297936	0.568401	0.85219	-0.000980963	0.000688385	0.154151	0.559696	0.000545127	0.000281827	0.0530808	0.817886
ILMN_1652160	LRBA	-0.000635789	0.00600375	0.915663	0.902797	0.000386276	0.00138069	0.779654	0.801964	-0.000518242	0.000565181	0.35917	0.968141
ILMN_1652161	PNKD	-0.00192261	0.00834744	0.817841	0.892422	0.00134604	0.0019235	0.484058	0.723948	-0.000961767	0.00078625	0.221241	0.949287
ILMN_1652163	DVL2	-0.0106168	0.00732464	0.147207	0.699773	-0.00116923	0.00164904	0.478303	0.721879	0.000238387	0.000678288	0.725248	0.983965
ILMN_1652185	IL4R	-0.0125603	0.00596625	0.0352724	0.516661	-0.00227221	0.00137193	0.0976779	0.505312	0.00120792	0.000563416	0.0320387	0.733015
ILMN_1652198	CCM2	-0.00334184	0.00727311	0.64589	0.867574	0.00123995	0.00167112	0.458096	0.714308	0.000806591	0.000687212	0.24051	0.95316
ILMN_1652207	COX4I1	-0.00495194	0.00281914	0.078996	0.616575	-0.000851973	0.000654244	0.192839	0.587921	0.000296364	0.000265478	0.264275	0.957191
ILMN_1652223	WDR91	0.00299541	0.00599709	0.617443	0.862313	-0.000245043	0.00138448	0.859514	0.816997	0.000209474	0.000566748	0.711676	0.983664
ILMN_1652277	SECTM1	0.00616915	0.00750356	0.410984	0.816281	-0.000645942	0.00171571	0.706555	0.785863	0.00021838	0.000712832	0.759333	0.984673
ILMN_1652280	FBXO32	-0.00129985	0.00704922	0.853703	0.896473	-0.00308077	0.00158726	0.0522665	0.435726	-0.000173764	0.000661824	0.792895	0.985313
ILMN_1652306	MEGF10	-0.00426606	0.00790035	0.589208	0.856661	-0.000467014	0.0018075	0.796117	0.805262	-0.000341248	0.00074329	0.64616	0.982037
ILMN_1652331	KCTD5	-0.00947301	0.00709388	0.181752	0.728139	-0.000241599	0.00163908	0.882817	0.820963	0.00105784	0.000668356	0.11348	0.905672
ILMN_1652333	FN3KRP	-0.00269159	0.00698182	0.699857	0.876525	0.000204992	0.001589	0.897352	0.82335	-0.000839752	0.000657235	0.201354	0.944556
ILMN_1652357	PDHX	-0.00388057	0.00363971	0.286345	0.781568	-0.0010735	0.000852796	0.208101	0.598097	0.000551982	0.000345884	0.11052	0.90339
ILMN_1652369	ERCC1	-0.00352892	0.0080696	0.661886	0.87036	-0.00372526	0.00185114	0.0441763	0.419517	0.00112837	0.000760316	0.137788	0.920998
ILMN_1652378	IPO7	0.00353929	0.00677066	0.601156	0.859109	-7.69836e-05	0.00156391	0.96074	0.83306	0.000109753	0.000636189	0.863031	0.98649
ILMN_1652379	SUCLG2	-0.000965723	0.00580555	0.867886	0.897992	-0.000704886	0.00134092	0.599115	0.758658	-0.000185527	0.000548276	0.735075	0.984176
ILMN_1652381	SIGLEC5	-0.0123374	0.00987187	0.211389	0.747643	-0.00334593	0.0022564	0.138111	0.54699	0.000941558	0.000931992	0.312369	0.963542
ILMN_1652394	RAB2A	-0.0099166	0.00416487	0.0172653	0.426939	-0.00146932	0.00096481	0.12778	0.538318	0.00118714	0.000391086	0.0024013	0.370899
ILMN_1652407	ZMYND8	-0.0218277	0.00958136	0.022718	0.460455	0.00231239	0.00217447	0.287589	0.645807	-0.000111224	0.0008993	0.90157	0.98706
ILMN_1652409	SPATA7	-0.00385323	0.00729557	0.597388	0.858346	-0.00304015	0.00171951	0.0770552	0.473661	0.000349616	0.000692317	0.613563	0.981101
ILMN_1652412	PHKB	0.00288139	0.00584659	0.622131	0.863209	0.00334723	0.00132358	0.0114414	0.299059	-0.000408409	0.000545567	0.454101	0.974633
ILMN_1652417	DC36	0.0019129	0.00662763	0.772868	0.88687	0.00128712	0.00153157	0.400687	0.692169	-0.000142684	0.000626606	0.819873	0.985789
ILMN_1652434	MTHFD2L	0.00543239	0.00650618	0.403742	0.814338	0.000973501	0.0014843	0.511911	0.73345	0.000115536	0.00061349	0.850622	0.986296
ILMN_1652464	TUBA3E	-0.000175318	0.00680817	0.979456	0.908549	-0.00134308	0.00154364	0.384263	0.685591	0.000743121	0.000637993	0.244109	0.953818
ILMN_1652486	THAP7	0.0119671	0.00748981	0.110091	0.66474	-0.000369718	0.00174693	0.832389	0.812154	-0.00118524	0.000705886	0.0931359	0.887388
ILMN_1652487	RIOK1	0.00145365	0.00610314	0.811741	0.891701	0.00244722	0.0013663	0.0732719	0.469004	-0.000856725	0.000567975	0.131456	0.917507
ILMN_1652490	MANSC1	-0.00175555	0.00726037	0.808936	0.891366	-0.00047363	0.00165964	0.775352	0.801084	-0.00042958	0.000684789	0.530451	0.978204
ILMN_1652505	APEX2	-0.00792031	0.00383772	0.0390359	0.529661	-0.000629927	0.000877875	0.473029	0.719951	0.000123806	0.000361055	0.731673	0.984103
ILMN_1652512	C2CD2	0.00555952	0.00589664	0.345769	0.799195	0.00060938	0.00134866	0.651385	0.771864	-0.000609558	0.000553217	0.27053	0.95814
ILMN_1652521	MTMR9	-0.00231991	0.00435163	0.593956	0.857644	-0.000305452	0.000978734	0.754973	0.796806	0.000460534	0.000407472	0.258383	0.956258
ILMN_1652525	FAM125B	-0.000883421	0.0105561	0.933304	0.904459	0.00319044	0.00241643	0.18673	0.584082	-0.000216976	0.000999344	0.828116	0.985928
ILMN_1652533	DKFZP434K191	0.00806206	0.00927355	0.38465	0.808914	0.000857535	0.00206886	0.678511	0.778969	-5.79787e-05	0.000858097	0.946131	0.987662
ILMN_1652540	RELL2	-0.00680202	0.00749133	0.363886	0.803543	-0.00152771	0.00172691	0.376345	0.682263	0.000535455	0.000707981	0.449461	0.974377
ILMN_1652580	POLD1	-0.00647264	0.00794021	0.414973	0.817326	0.00120001	0.00181568	0.508666	0.732385	-0.000525406	0.00074166	0.478685	0.975904
ILMN_1652594	ACTR5	0.0109118	0.00629623	0.0830835	0.624437	0.000419427	0.00146564	0.774746	0.800959	0.000511753	0.00059559	0.390211	0.970601
ILMN_1652604	GGT1	-0.00716135	0.00687379	0.297489	0.785344	-0.00104924	0.00162194	0.517692	0.735323	0.000292368	0.000651284	0.653496	0.982235
ILMN_1652631	GLIPR2	-0.0108667	0.00324606	0.000814951	0.137038	-0.00173289	0.000756564	0.0219936	0.359617	0.000236278	0.000308606	0.443897	0.974065
ILMN_1652638	LRRC58	0.00642323	0.00772269	0.405559	0.814831	0.000746875	0.00175674	0.670729	0.776976	-0.000385844	0.000726554	0.595377	0.980535
ILMN_1652647	INPP4A	-0.00564285	0.00636228	0.37512	0.806049	-0.00214784	0.0014243	0.131555	0.541612	-0.000364644	0.000600297	0.543559	0.978719
ILMN_1652662	GRB10	0.00183048	0.00697271	0.79292	0.889414	0.000367581	0.00160509	0.818862	0.809641	-0.00068181	0.000656775	0.299214	0.962
ILMN_1652677	FAM89A	-0.00919168	0.0141461	0.515843	0.839814	-0.00408694	0.00324692	0.208134	0.598122	0.00131148	0.0013316	0.324679	0.964876
ILMN_1652716	THEX1	0.00326574	0.00563155	0.561981	0.850753	0.000337649	0.00136329	0.804388	0.806878	-0.000193631	0.00053919	0.719509	0.983839
ILMN_1652722	C14ORF2	0.00771318	0.00595456	0.195203	0.737563	-0.00105057	0.0013434	0.434201	0.704842	-0.000345717	0.000556194	0.534221	0.978355
ILMN_1652735	RFXAP	-0.00550331	0.00649419	0.396761	0.812407	-0.000276582	0.00146718	0.850475	0.815411	0.000368619	0.000609466	0.545297	0.978785
ILMN_1652736	RPS6KA3	-0.00247485	0.00660946	0.708076	0.877783	-0.000423608	0.0015311	0.782035	0.802448	0.000199074	0.000622964	0.749302	0.984471
ILMN_1652749	ERF	0.000188365	0.00670065	0.977573	0.908389	0.00176874	0.0015362	0.249577	0.625899	0.000208965	0.00062712	0.738973	0.984258
ILMN_1652753	PAAF1	-0.00639107	0.00583824	0.273652	0.776943	-0.00225607	0.00131282	0.0857086	0.487589	0.000486353	0.000549659	0.376251	0.969544
ILMN_1652754	ZNF428	-3.41809e-05	0.00465619	0.994143	0.909778	0.00113177	0.0010596	0.285471	0.644808	-5.66838e-05	0.000439422	0.897361	0.987
ILMN_1652762	HIC2	-0.002225	0.00983821	0.821078	0.8928	0.00266796	0.0022104	0.227432	0.612001	0.000630324	0.000922573	0.494466	0.976655
ILMN_1652777	CDC42EP2	0.0079085	0.00930162	0.395198	0.811967	-0.000445972	0.00211166	0.832735	0.812217	-0.00013453	0.000873874	0.877652	0.986712
ILMN_1652787	PIK3AP1	-0.00591015	0.00706878	0.403103	0.814164	-0.000140373	0.00162346	0.931096	0.828655	0.000732231	0.000659168	0.266637	0.957555
ILMN_1652790	CLK1	0.00638282	0.00986496	0.51762	0.840195	0.0025688	0.00227199	0.258207	0.630816	-6.36317e-05	0.000929009	0.945392	0.987652
ILMN_1652806	ATP5J	0.000522712	0.00567286	0.926585	0.903833	-5.72369e-05	0.00125893	0.963737	0.833492	0.00028887	0.000523234	0.580889	0.980059
ILMN_1652819	OPA3	-0.0215954	0.0088676	0.0148789	0.407136	-0.00077759	0.00199628	0.696892	0.783536	0.000863893	0.000829634	0.297739	0.961819
ILMN_1652825	IL10RA	0.00386744	0.00512602	0.450566	0.825933	0.00297527	0.00115969	0.0103002	0.291012	-0.000474695	0.000481256	0.323953	0.9648
ILMN_1652846	PCYT2	0.00773226	0.00678456	0.254418	0.76918	-0.00300986	0.00158422	0.0574458	0.445175	-0.000532863	0.000644494	0.408354	0.971871
ILMN_1652906	GBGT1	-0.00085302	0.00585562	0.884178	0.899683	0.000553936	0.00134479	0.680404	0.779448	-0.000139207	0.000550762	0.800459	0.985449
ILMN_1652907	CDC5L	-0.00989749	0.00467551	0.0342701	0.512842	-0.00187427	0.00107655	0.0816827	0.480817	0.000276032	0.000439022	0.529518	0.978167
ILMN_1652913	EZH2	-0.0130735	0.0082856	0.1146	0.669974	-0.00202994	0.0018895	0.282676	0.643471	2.66178e-05	0.000782213	0.972854	0.987997
ILMN_1652918	RHOF	0.00994733	0.00824692	0.227745	0.756598	0.000666982	0.00187316	0.721785	0.78943	-0.000977223	0.00077306	0.206195	0.945787
ILMN_1652928	ORAI2	-0.00265344	0.00725074	0.714399	0.878734	-0.000504707	0.00165342	0.760176	0.797915	0.000733843	0.000683576	0.283031	0.959915
ILMN_1652989	NUP160	0.00145517	0.00471066	0.75739	0.884824	-0.00108533	0.00107684	0.313508	0.657153	-4.11452e-05	0.000441418	0.925736	0.987394
ILMN_1652996	SMG1	0.000706229	0.00647119	0.913096	0.902551	-0.00128358	0.00149663	0.391085	0.688376	0.000631785	0.000611364	0.301416	0.962267
ILMN_1653026	PLAC8	-0.00445728	0.0100247	0.656588	0.86945	-0.00326947	0.00230283	0.155678	0.561013	-0.000213583	0.000944493	0.821096	0.98581
ILMN_1653047	DHX40	-0.000660806	0.00577346	0.908876	0.902143	4.56676e-06	0.00130906	0.997217	0.838178	0.000137472	0.000541656	0.79965	0.985435
ILMN_1653115	ECH1	-0.00681702	0.0039171	0.0818023	0.622029	-0.000137147	0.000902832	0.87926	0.820368	-0.000191408	0.000369447	0.604394	0.98082
ILMN_1653120	ST6GAL1	0.000354003	0.00806278	0.96498	0.907305	-0.00072213	0.00187134	0.699579	0.784189	-0.000352358	0.000754872	0.640658	0.981886
ILMN_1653129	CSTF2	-0.00583423	0.00391986	0.136651	0.691424	0.000810561	0.00089113	0.36304	0.676423	0.0001392	0.000369361	0.706272	0.983541
ILMN_1653134	TMEM188	-0.00285637	0.00505265	0.571855	0.852951	-0.00240045	0.00115048	0.0369349	0.403756	0.000596144	0.000473322	0.207853	0.946196
ILMN_1653143	ECD	3.77719e-05	0.00490964	0.993862	0.909755	-0.000515148	0.00111467	0.643971	0.769872	-0.000273105	0.000459561	0.552328	0.979049
ILMN_1653163	ZSCAN2	-0.005985	0.00716757	0.403712	0.81433	-0.000358191	0.00165139	0.828284	0.811398	0.000572103	0.000680049	0.400199	0.971314
ILMN_1653165	AAMP	0.0081725	0.00427414	0.0558656	0.570167	0.00099516	0.000967568	0.303707	0.653045	-0.0010103	0.000399417	0.0114244	0.609039
ILMN_1653166	CLEC10A	-0.0143426	0.0116725	0.219166	0.752041	0.0036644	0.00268014	0.171549	0.573617	-0.00103094	0.00110269	0.349823	0.967318
ILMN_1653180	TPM4	-0.00653947	0.00870684	0.452609	0.826391	-0.00265777	0.00196956	0.177201	0.577677	0.00147295	0.000811428	0.0694838	0.854628
ILMN_1653200	SLC22A17	0.00325803	0.00696232	0.639819	0.866486	0.00158255	0.0016569	0.339511	0.667113	-1.68836e-05	0.000662247	0.979661	0.988079
ILMN_1653205	C8ORF59	0.00414182	0.00505806	0.412869	0.816777	0.000134959	0.00109838	0.902209	0.824134	0.000181093	0.000461554	0.694796	0.983274
ILMN_1653220	PITPNM1	-0.00136954	0.00660327	0.835694	0.894477	0.00169836	0.00151923	0.263607	0.633766	-0.000104844	0.000619983	0.865712	0.986531
ILMN_1653228	C3ORF22	-0.00356633	0.00726087	0.623305	0.863431	-0.000387646	0.00166591	0.816	0.809101	0.000269868	0.000683933	0.693151	0.983234
ILMN_1653266	DNAJB14	0.00233812	0.00459945	0.61121	0.861104	-0.000145388	0.00104676	0.889535	0.822074	-7.0546e-05	0.000427633	0.868969	0.986581
ILMN_1653283	APP	-0.00933996	0.0074461	0.209718	0.746662	-0.00040494	0.00171722	0.813579	0.808642	-9.84396e-05	0.000703049	0.888646	0.986874
ILMN_1653292	PFKFB4	0.0022392	0.00423746	0.597201	0.858308	0.000292395	0.000966533	0.762256	0.798356	0.000383855	0.000397663	0.334406	0.965863
ILMN_1653337	USP32	0.000538142	0.00656985	0.934718	0.90459	0.00311734	0.00148139	0.0353487	0.400117	-0.000364518	0.000613625	0.552485	0.979055
ILMN_1653342	DUS1L	0.00595301	0.00773809	0.441708	0.823905	0.00189167	0.00179048	0.290733	0.647269	-0.000711402	0.000727632	0.328225	0.965242
ILMN_1653367	TAF12	-0.0010942	0.0038728	0.777533	0.887472	-0.000715055	0.000892585	0.423071	0.700489	-0.00020788	0.000366105	0.570162	0.979691
ILMN_1653404	NKIRAS2	-0.0051792	0.00388888	0.182926	0.728992	-0.000221491	0.000893738	0.80427	0.806855	6.75477e-05	0.000365488	0.853374	0.986339
ILMN_1653412	RAXL1	0.0127153	0.0118859	0.28472	0.780996	0.00131455	0.00267609	0.623271	0.764857	0.00048298	0.00111236	0.664149	0.982515
ILMN_1653429	SLC35A3	-0.00461151	0.00388876	0.23568	0.760584	-0.00110538	0.000878029	0.208055	0.598062	0.000324871	0.00036444	0.372701	0.969263
ILMN_1653432	HNRPDL	-0.00186786	0.00919169	0.838969	0.894846	-0.000262106	0.00209964	0.900655	0.823884	8.97546e-05	0.00086182	0.917054	0.987276
ILMN_1653438	PHF14	-0.00521328	0.00562123	0.353704	0.801148	-0.00212593	0.00125987	0.0915227	0.496619	0.000681898	0.000524732	0.193767	0.94251
ILMN_1653443	CDK2	-0.00483553	0.00695916	0.487153	0.83362	-0.00289509	0.00160731	0.0716718	0.466917	0.000554607	0.0006559	0.397794	0.971146
ILMN_1653466	HES4	0.014147	0.0159102	0.373906	0.805785	0.00305337	0.00365997	0.404133	0.693497	-0.000453209	0.00150406	0.763167	0.984749
ILMN_1653469	RPL12	0.00388251	0.00450133	0.388398	0.810015	0.00132558	0.00103525	0.200387	0.592404	-0.000617779	0.000424549	0.14563	0.924934
ILMN_1653480	KENAE	-0.01739	0.00754727	0.0212149	0.452486	-0.000395398	0.00173325	0.819549	0.80977	0.000408824	0.000714233	0.567054	0.979582
ILMN_1653494	S100A1	0.00502789	0.00881029	0.568214	0.852148	0.00438039	0.00204254	0.0319863	0.391625	-0.000795615	0.000822247	0.333239	0.965747
ILMN_1653496	GLUL	-0.00561296	0.00783209	0.473583	0.830891	-0.00295176	0.00178282	0.0977888	0.505461	0.00100449	0.00073749	0.173187	0.936115
ILMN_1653498	IGSF6	-0.0153035	0.00935064	0.101708	0.654037	0.00181246	0.00212705	0.394157	0.689605	0.00111193	0.000878644	0.205688	0.945661
ILMN_1653504	EDG1	-0.00897002	0.00869004	0.30197	0.786793	-0.00313851	0.00200049	0.116678	0.527676	0.000659499	0.000820688	0.421632	0.972732
ILMN_1653514	RBBP4	0.00473559	0.00616419	0.442344	0.824053	-0.00154997	0.00144381	0.283034	0.643644	-0.000290276	0.000583995	0.619152	0.981268
ILMN_1653524	SIKE	-0.0132555	0.00753802	0.0786651	0.615969	-0.000888813	0.0017477	0.611059	0.761772	0.000805401	0.00071418	0.259435	0.956428
ILMN_1653529	TEX10	0.00343625	0.00490675	0.483733	0.832945	-0.000967674	0.001138	0.395141	0.689995	0.000165307	0.000464528	0.721946	0.983892
ILMN_1653553	C14ORF80	-0.0215402	0.00932906	0.0209469	0.450977	-0.00190049	0.00222853	0.393772	0.689451	0.000891025	0.000891137	0.317371	0.964096
ILMN_1653575	IL18BP	0.00543614	0.00744439	0.465248	0.829146	-0.00214157	0.00172175	0.21356	0.602211	0.000354002	0.00070062	0.613369	0.981095
ILMN_1653599	ATP5D	0.00575366	0.00399841	0.150154	0.701927	0.00124843	0.000911653	0.170871	0.573116	-0.000849456	0.00037104	0.0220566	0.695793
ILMN_1653612	KCTD9	-0.00860412	0.0043502	0.0479437	0.553931	-0.000836039	0.00100868	0.407192	0.69466	0.000848356	0.000410545	0.0387896	0.767188
ILMN_1653613	PIGO	-0.00279126	0.0068461	0.683483	0.87394	-0.00311918	0.00156047	0.0456218	0.422682	0.000117132	0.000645783	0.856069	0.986382
ILMN_1653618	ZZZ3	0.00175055	0.00409985	0.669394	0.871627	-0.000534922	0.000932792	0.566331	0.749888	0.000604489	0.000383885	0.115335	0.907048
ILMN_1653646	UBL7	-0.00213271	0.00575705	0.711046	0.878232	0.00105308	0.0013154	0.423373	0.700596	-0.000837175	0.000536111	0.118389	0.909229
ILMN_1653648	GPR63	-0.00982242	0.0108444	0.365064	0.803812	-0.00319807	0.00242389	0.187037	0.584279	0.000845462	0.00101043	0.402742	0.97149
ILMN_1653652	PTPRC	-0.0121259	0.0110866	0.274067	0.7771	0.000771581	0.00249856	0.757466	0.797339	0.000149734	0.00103056	0.884478	0.986813
ILMN_1653708	CORO1B	-0.00121706	0.0047231	0.796652	0.889875	-0.000482151	0.00110012	0.661191	0.774484	-0.00027258	0.000445616	0.540741	0.97861
ILMN_1653709	TIMM9	0.0114934	0.00578898	0.0470999	0.551946	0.000633465	0.00131138	0.629058	0.766285	-0.000792619	0.000544394	0.145402	0.924825
ILMN_1653711	FZD2	-0.0115609	0.00700447	0.0988386	0.650046	-0.00193824	0.00161655	0.23053	0.614066	0.000210808	0.000660631	0.74965	0.984478
ILMN_1653712	UAP1L1	0.00136353	0.010732	0.898899	0.901164	0.00073858	0.00235027	0.753328	0.796452	0.000361682	0.00100626	0.719273	0.983834
ILMN_1653718	ZFAND2B	-0.00203654	0.00370708	0.582754	0.855303	-0.00147754	0.000863946	0.0872252	0.490028	0.000181457	0.000352527	0.606739	0.980892
ILMN_1653738	INTS4	-0.00837343	0.00612885	0.171866	0.72058	-0.000652252	0.00140099	0.641527	0.769293	-7.20391e-05	0.000576761	0.9006	0.987046
ILMN_1653793	PDPK1	0.00300706	0.00545426	0.581412	0.855018	0.00207113	0.00123774	0.0942655	0.500595	-0.000379905	0.000512276	0.458328	0.974861
ILMN_1653794	C6ORF160	0.0168065	0.0145969	0.249579	0.767066	0.0034755	0.00332288	0.295593	0.649479	-0.00157952	0.00137018	0.249	0.954684
ILMN_1653797	C6ORF62	0.00197974	0.00495807	0.689676	0.87493	0.00173507	0.00113321	0.12574	0.536473	-9.5464e-05	0.000465834	0.837626	0.986086
ILMN_1653828	CHFR	-0.00719577	0.00456265	0.114772	0.670168	-0.000946298	0.00103126	0.358822	0.674504	0.000701221	0.000427487	0.100936	0.895178
ILMN_1653856	STS-1	0.00189135	0.0067686	0.779915	0.887777	0.00112019	0.00155518	0.471344	0.719328	0.000472005	0.000640441	0.461123	0.975009
ILMN_1653861	SCMH1	0.00684877	0.00471429	0.146288	0.699087	0.000576662	0.0010903	0.596873	0.758066	-0.000257412	0.00044157	0.559929	0.979328
ILMN_1653871	NAMPT	-0.00952608	0.00905766	0.29293	0.783829	-0.000913314	0.00209489	0.662857	0.774924	0.000989323	0.000858841	0.249351	0.954745
ILMN_1653876	SPG21	0.0079135	0.00704205	0.261119	0.771997	0.00208877	0.00159844	0.191296	0.58697	-0.000557433	0.000659466	0.397955	0.971157
ILMN_1653896	ATRIP	0.00237837	0.00815591	0.770582	0.886572	0.0010377	0.00186658	0.578256	0.753163	-0.000418048	0.000767683	0.586057	0.980231
ILMN_1654001	SMC6	-0.0253707	0.014136	0.0726935	0.60432	-0.00210841	0.0032799	0.520335	0.736169	0.0025646	0.00134243	0.0560803	0.825931
ILMN_1654010	AGPAT3	0.000628508	0.009112	0.945009	0.905531	0.0038811	0.00213628	0.0692543	0.463619	-0.000637003	0.00086508	0.461517	0.97503
ILMN_1654016	MRLC2	-0.00393452	0.00341312	0.249007	0.766812	-0.0016158	0.000786572	0.0399529	0.410123	0.000234669	0.000321406	0.465309	0.975229
ILMN_1654032	ZER1	-0.011625	0.00628506	0.0643683	0.585458	-0.000646045	0.0014493	0.655769	0.773043	0.000507869	0.000596139	0.394253	0.970894
ILMN_1654060	MKNK2	0.00440511	0.00577807	0.44583	0.824857	0.00283182	0.00133332	0.0336792	0.395997	-0.000479606	0.000543007	0.377106	0.969611
ILMN_1654065	ATOH8	-0.0127197	0.0147114	0.387249	0.809679	-0.00714558	0.00335254	0.0330568	0.394379	0.00239446	0.00138776	0.0844531	0.877232
ILMN_1654068	NUDT1	0.000853592	0.00881101	0.922823	0.903479	-0.00108149	0.00201115	0.59075	0.75648	-0.000529454	0.000828168	0.522623	0.977885
ILMN_1654099	LRIG2	0.0202329	0.0085246	0.0176217	0.429574	0.0040929	0.00191123	0.0322333	0.392264	-0.000924385	0.000798454	0.246979	0.95433
ILMN_1654112	PARD6A	-0.00592393	0.00859967	0.490914	0.834353	-0.00439041	0.0019949	0.027749	0.379971	0.00218131	0.000805402	0.0067618	0.539046
ILMN_1654118	BCL2L1	0.00555223	0.004631	0.230557	0.758029	0.00282156	0.00106324	0.00796082	0.269638	-0.000517533	0.000436134	0.235371	0.952186
ILMN_1654141	ZDHHC20	-0.0115811	0.00728648	0.111972	0.666966	-0.00287982	0.00165349	0.0815676	0.480631	0.000650067	0.000680289	0.339287	0.966337
ILMN_1654151	COX6C	0.00717198	0.00387805	0.0644035	0.585545	0.001674	0.000863221	0.0524705	0.436125	-0.0004002	0.000362807	0.269999	0.958061
ILMN_1654210	CD1C	0.017365	0.00898492	0.0532754	0.565291	0.00177166	0.00206713	0.391411	0.688507	-0.00154478	0.000846052	0.0678694	0.851683
ILMN_1654246	SIRT6	0.0106197	0.00723181	0.141975	0.695765	-0.00146656	0.00166653	0.378852	0.683329	-0.000553626	0.000681949	0.41689	0.972431
ILMN_1654250	MRPL21	0.0181029	0.00679483	0.00771674	0.323549	0.00304911	0.0015553	0.0499418	0.431282	-0.000422237	0.000641357	0.510314	0.977364
ILMN_1654262	ZMAT3	-0.000826159	0.00534939	0.877263	0.898972	-0.0020404	0.00123106	0.0974313	0.504979	0.000524774	0.0005044	0.298158	0.961871
ILMN_1654268	HMGB2	-0.0029121	0.00534636	0.585968	0.855983	0.00176879	0.00121338	0.144914	0.552155	1.25783e-05	0.000501684	0.979997	0.988083
ILMN_1654287	ADCY9	-0.0131699	0.0107518	0.220613	0.75283	0.00069053	0.00254172	0.785869	0.803222	5.52433e-05	0.00102381	0.956968	0.9878
ILMN_1654289	ELK1	-0.00136206	0.00391914	0.728184	0.880756	-0.000457637	0.000914824	0.616902	0.76326	0.00023668	0.000371566	0.524138	0.977948
ILMN_1654318	PTPN23	0.00170843	0.00656713	0.794749	0.889641	0.0029997	0.00150525	0.0462802	0.424073	-0.000817266	0.000616281	0.184798	0.939887
ILMN_1654322	ATP1B3	-0.00796903	0.00540594	0.140448	0.694548	-0.00173161	0.00124989	0.165927	0.569366	-0.000156268	0.000511218	0.75985	0.984684
ILMN_1654340	UGP2	-0.0117623	0.0100901	0.243725	0.764413	0.00352024	0.00227058	0.121053	0.532051	1.09081e-05	0.000945708	0.990797	0.988212
ILMN_1654357	ZNF24	-0.0114307	0.00545738	0.0362121	0.520096	-0.00203539	0.00122887	0.0976596	0.505287	0.00114815	0.000512139	0.0249694	0.708766
ILMN_1654370	TESK2	-0.0136446	0.00600118	0.0229872	0.4618	-0.00257689	0.00138961	0.0636813	0.455275	0.000637012	0.000569394	0.263245	0.957031
ILMN_1654385	ASB13	0.017067	0.00598386	0.00434208	0.261675	-0.000210546	0.00139768	0.88026	0.820536	-0.000456473	0.000567302	0.421029	0.972694
ILMN_1654392	KHNYN	0.00728255	0.00960719	0.448432	0.825451	-7.50652e-05	0.00222487	0.973085	0.834828	0.000112305	0.000908562	0.901626	0.987061
ILMN_1654396	ITGB2	-0.00610436	0.00361903	0.091654	0.63921	-0.000490845	0.000819601	0.549251	0.745004	0.000748704	0.000341906	0.0285389	0.721507
ILMN_1654398	RGL1	-0.0103872	0.0110001	0.345024	0.799008	0.00103046	0.00252663	0.683391	0.7802	-0.000197411	0.00104054	0.849528	0.986278
ILMN_1654414	ACSL3	-0.00873806	0.0084579	0.301546	0.786657	0.000209798	0.00192891	0.913389	0.825912	0.000521694	0.000794279	0.5113	0.977406
ILMN_1654421	MPHOSPH9	-0.00118649	0.0051903	0.819182	0.892579	-0.00166822	0.00120409	0.165911	0.569353	0.000323219	0.000489978	0.509473	0.977327
ILMN_1654441	OAT	-0.00451648	0.00516406	0.381793	0.808062	-0.00186253	0.00118428	0.115786	0.526753	0.000435023	0.000486611	0.37133	0.969153
ILMN_1654457	TXN2	0.00752378	0.00772045	0.329795	0.79501	-0.002069	0.00176982	0.242386	0.621598	0.000303508	0.000727186	0.676405	0.982827
ILMN_1654488	UTX	0.00199362	0.0049668	0.688134	0.874685	0.00203379	0.0011092	0.0667194	0.459959	-0.000437745	0.000462622	0.344033	0.966786
ILMN_1654497	ATAD1	-0.00115469	0.00399976	0.772819	0.886864	-0.00139125	0.000918189	0.129718	0.540028	0.000379461	0.000377482	0.31478	0.963811
ILMN_1654504	CLEC7A	0.0019277	0.0108114	0.858486	0.89699	0.000901691	0.00248641	0.716868	0.788291	-0.000183759	0.00101214	0.855932	0.98638
ILMN_1654516	TMEM120A	0.00513639	0.00529469	0.331995	0.795608	0.000404835	0.00120041	0.735931	0.792638	-0.000766029	0.000496173	0.122618	0.912084
ILMN_1654518	LRCH4	0.013288	0.0207317	0.521553	0.841032	0.00519307	0.00471481	0.270706	0.637504	-0.000833063	0.00193915	0.667485	0.982601
ILMN_1654534	NPSR1	0.00395527	0.00694274	0.568882	0.852296	0.0026816	0.00159417	0.0925441	0.49812	-0.000889865	0.000654188	0.173748	0.936308
ILMN_1654542	C5ORF21	-0.000341236	0.00398101	0.931692	0.90431	0.00109727	0.000907686	0.226715	0.611517	0.000186038	0.000373096	0.618037	0.981235
ILMN_1654543	MED6	-0.00250807	0.00354371	0.479099	0.832017	-0.000741314	0.000818367	0.365018	0.677312	0.000528311	0.00033264	0.112233	0.904724
ILMN_1654545	CPSF1	0.00455512	0.00683505	0.505132	0.837464	0.000751541	0.00155551	0.628992	0.766269	-0.00022573	0.000640349	0.724455	0.983947
ILMN_1654552	MRPS31	6.51013e-05	0.00390327	0.986693	0.909159	0.000533798	0.000886974	0.547295	0.744429	-1.10073e-05	0.000367628	0.976114	0.988036
ILMN_1654560	TLR6	-0.00092049	0.00501766	0.854445	0.896553	-0.00168373	0.00113695	0.138629	0.547398	-0.000378628	0.000467726	0.418223	0.972516
ILMN_1654563	EFNB1	-0.00214227	0.00678612	0.752242	0.884127	0.000587051	0.0015591	0.706521	0.785855	0.000239122	0.000635299	0.706624	0.983549
ILMN_1654571	FCHO1	-0.00407814	0.00960498	0.671139	0.871918	-0.000448216	0.00218683	0.837602	0.813104	-0.000187032	0.000900852	0.835528	0.986052
ILMN_1654583	CHD1	0.00397791	0.00719775	0.580496	0.854822	0.00403014	0.00162058	0.0128882	0.30968	-0.000210292	0.000673254	0.754773	0.984582
ILMN_1654586	RASA3	-0.0180396	0.0082099	0.0279987	0.48461	-0.00262217	0.00185333	0.157115	0.562234	0.00117446	0.000773952	0.129144	0.916154
ILMN_1654609	TIGA1	0.00907576	0.0050203	0.0706356	0.599966	0.000945777	0.00114982	0.410767	0.696003	-0.00078593	0.000468517	0.093448	0.887722
ILMN_1654612	ZNF589	0.00625391	0.0101768	0.538867	0.845341	0.004107	0.00232633	0.0774893	0.474171	-0.000689617	0.000955898	0.470642	0.975502
ILMN_1654629	TMEM175	-0.00790994	0.00550004	0.150388	0.702095	-0.00030501	0.0012971	0.814094	0.80874	8.57284e-05	0.000522987	0.869794	0.986594
ILMN_1654630	FAM193B	-0.00565512	0.00517101	0.274122	0.777121	-4.3816e-05	0.00119632	0.970784	0.834501	0.000373116	0.000489392	0.445818	0.974173
ILMN_1654637	SETD5	-0.00659831	0.00711721	0.353878	0.80119	-0.00159891	0.00166538	0.337013	0.666211	-0.000310451	0.000674276	0.645214	0.982011
ILMN_1654639	HERC6	0.00212568	0.00913559	0.816009	0.892206	0.00130551	0.00215919	0.545424	0.743877	-0.00048729	0.000864222	0.572858	0.979785
ILMN_1654653	KLC1	0.00265954	0.00592634	0.653601	0.868932	0.00108994	0.00134615	0.418129	0.698712	-0.00114125	0.000552105	0.0387259	0.766909
ILMN_1654685	MCTP1	0.00589249	0.0080077	0.46182	0.828412	0.000358717	0.00182407	0.844096	0.814275	-0.000183365	0.000757461	0.808719	0.985596
ILMN_1654689	ZNF197	0.00681652	0.00767105	0.374216	0.805853	0.000167479	0.00174874	0.923702	0.82752	-0.000577596	0.000720816	0.422953	0.972815
ILMN_1654690	CECR5	0.00928664	0.00477454	0.0517712	0.562279	-0.00038041	0.00110652	0.731004	0.791532	-0.00069128	0.000451384	0.125654	0.914026
ILMN_1654691	FKBP3	0.0112629	0.00583453	0.0535588	0.565844	4.15931e-05	0.00130789	0.97463	0.835046	-0.000238355	0.000544896	0.661799	0.982454
ILMN_1654735	SLCO3A1	-0.0190813	0.0067774	0.00487109	0.273502	-0.00131872	0.00155416	0.396153	0.690396	0.000690659	0.000640308	0.28075	0.959602
ILMN_1654737	TRIM32	0.00462748	0.00805942	0.565853	0.851623	0.000272408	0.00189053	0.885429	0.821396	-0.000816001	0.000762433	0.284502	0.960114
ILMN_1654773	CASK	-0.00950326	0.00631516	0.132367	0.687721	-0.000944926	0.00141733	0.504968	0.731157	-0.000848797	0.000593411	0.152611	0.92812
ILMN_1654778	LSP1	0.00239114	0.00992828	0.809678	0.891455	0.00612036	0.00226908	0.00699061	0.258055	-0.00101056	0.000935849	0.280216	0.959528
ILMN_1654812	UNC93B1	-0.00453207	0.00694365	0.513955	0.839406	0.000741812	0.00158462	0.63969	0.768856	0.000412752	0.000652282	0.526876	0.97806
ILMN_1654819	ZNF589	-0.000203189	0.00757649	0.978605	0.908477	0.00147784	0.00170886	0.387142	0.686776	-0.000421988	0.000709987	0.552271	0.979047
ILMN_1654851	FAM134A	0.0119533	0.00571415	0.0364504	0.520947	-0.000558616	0.00132409	0.673109	0.777589	-0.000129644	0.000540739	0.810522	0.985627
ILMN_1654861	ACO2	0.00654231	0.00484134	0.176586	0.724274	0.000293525	0.00109428	0.788518	0.803753	-0.000709002	0.000451767	0.116555	0.907932
ILMN_1654864	C1ORF58	-0.0216774	0.011119	0.0512257	0.561151	-0.00162195	0.00256347	0.526918	0.738247	0.000968973	0.00104567	0.354107	0.967701
ILMN_1654866	RANBP2	-0.00357648	0.00828375	0.665925	0.871045	0.00124003	0.00188609	0.510885	0.733114	0.000653129	0.000774677	0.399174	0.971242
ILMN_1654890	LENG8	-0.000865962	0.00784978	0.912158	0.90246	0.00203906	0.00181699	0.26177	0.632773	0.000331076	0.000737383	0.653441	0.982234
ILMN_1654893	SCAMP2	-0.00357618	0.00645097	0.57933	0.854573	-0.000237944	0.00148642	0.872819	0.819282	-0.0005828	0.000605876	0.336093	0.966028
ILMN_1654920	HNRPH3	0.00435592	0.00572376	0.446643	0.825043	0.00431499	0.00129609	0.000870868	0.118917	-0.000664305	0.000536858	0.21594	0.948107
ILMN_1654939	TMED2	0.00112257	0.00400934	0.779486	0.887723	0.000275443	0.000922826	0.765339	0.799005	-0.000301933	0.000379168	0.425855	0.972995
ILMN_1654942	NFIC	-0.00173691	0.00689111	0.801002	0.890408	0.00156219	0.00157755	0.322046	0.660567	-0.00101209	0.000650128	0.11953	0.910017
ILMN_1654946	ZSCAN18	0.0190959	0.00649979	0.00330418	0.233853	0.00209866	0.00147264	0.154129	0.559677	-0.000995885	0.000612645	0.104046	0.897992
ILMN_1655011	SERF1B	0.0107594	0.00892603	0.228051	0.756756	0.00328134	0.00203424	0.106733	0.516721	-0.000642524	0.000840947	0.444839	0.974118
ILMN_1655046	NUTF2	-0.00740153	0.00616495	0.229913	0.757704	-0.00241615	0.00139539	0.0833586	0.483687	0.000520381	0.000580731	0.37021	0.969062
ILMN_1655051	FAM86B1	0.00228999	0.00840426	0.785253	0.888455	-0.00104605	0.00193298	0.588399	0.755865	0.000339127	0.000795887	0.670035	0.982666
ILMN_1655068	TOM1L2	-0.0136286	0.00808809	0.0919848	0.639737	-0.00345624	0.00188732	0.0670559	0.460458	0.00151278	0.000768111	0.048898	0.80534
ILMN_1655077	PRDM1	-0.000571101	0.0115637	0.960611	0.906922	0.00542862	0.002602	0.0369493	0.403788	-0.00081967	0.00108747	0.451005	0.974463
ILMN_1655114	ABR	0.00517507	0.0082745	0.531693	0.843581	0.00135927	0.00191965	0.478893	0.722093	-0.000619635	0.000780462	0.427234	0.97308
ILMN_1655117	WDR19	0.000671993	0.00706312	0.924203	0.903609	-0.000822679	0.00161136	0.609667	0.761414	0.00102426	0.000663556	0.122686	0.912128
ILMN_1655126	PI4KAP2	-0.00873773	0.0083268	0.294017	0.784194	-0.00145996	0.00187396	0.435934	0.705527	0.000734666	0.000776019	0.343786	0.966763
ILMN_1655137	ZCCHC11	-0.00146835	0.00812089	0.856515	0.896778	0.00376775	0.00186677	0.0435579	0.418115	-0.000580289	0.000769885	0.451008	0.974463
ILMN_1655154	PTBP1	-0.00335476	0.0056003	0.549151	0.847797	0.00159442	0.00125116	0.20254	0.59374	-0.0003104	0.000522587	0.552534	0.979057
ILMN_1655163	STK24	-0.00711953	0.00449825	0.113483	0.668709	0.000571419	0.00101103	0.57195	0.751444	0.000207051	0.000423291	0.624738	0.981433
ILMN_1655165	RNF138	0.00234917	0.00854209	0.783308	0.888209	-0.000103815	0.00193718	0.957261	0.832555	-6.35436e-05	0.000801008	0.93677	0.98754
ILMN_1655177	PIK4CA	-0.00135525	0.00785372	0.862996	0.897473	0.00168502	0.00176914	0.340868	0.667599	-0.000385568	0.000730798	0.597778	0.980611
ILMN_1655191	CASZ1	-0.0216622	0.0101296	0.0324757	0.505577	0.000423891	0.00237078	0.858096	0.81675	0.00107528	0.000962533	0.263937	0.957139
ILMN_1655194	PHF17	-0.00349587	0.00525351	0.505772	0.837607	0.000585382	0.00119698	0.624806	0.765238	-0.000352551	0.000491794	0.473457	0.975644
ILMN_1655195	SMA4	-0.0016158	0.0073938	0.827012	0.893488	0.00226279	0.00168752	0.179953	0.579582	-5.91259e-05	0.000695393	0.932241	0.98748
ILMN_1655206	ZBTB34	0.00857518	0.00526119	0.103124	0.655941	0.00102581	0.00121076	0.396863	0.690675	-0.00011113	0.000498364	0.823544	0.985851
ILMN_1655225	C19ORF25	-0.00392434	0.00682178	0.565111	0.851457	-0.00148301	0.00157345	0.345926	0.669381	0.000471087	0.000640861	0.462288	0.975071
ILMN_1655245	MDM1	0.0012217	0.00779421	0.875447	0.898784	0.00175719	0.00178213	0.324129	0.661377	4.86094e-05	0.00073873	0.947536	0.98768
ILMN_1655261	ERP27	0.0082142	0.00679914	0.226999	0.756214	0.00251502	0.00154942	0.104547	0.514103	-0.00061593	0.000643739	0.338668	0.966278
ILMN_1655296	UTRN	0.00432527	0.00862986	0.616231	0.86208	0.00146034	0.00192497	0.448076	0.710364	-3.34169e-05	0.000801969	0.966763	0.987922
ILMN_1655307	FAM136A	-0.0020422	0.00413505	0.621394	0.863069	0.00154271	0.000962576	0.109004	0.519357	-0.000205387	0.000390541	0.598955	0.980649
ILMN_1655312	HPS5	0.00506835	0.00542457	0.350133	0.800279	0.00213991	0.00124357	0.0852918	0.486908	-0.000934124	0.00051029	0.0671637	0.850358
ILMN_1655316	PSMC6	-0.00639593	0.0038556	0.0971427	0.647601	-0.00308637	0.000863079	0.000348895	0.07124	0.000667912	0.000361999	0.0650281	0.846199
ILMN_1655329	RIOK2	-0.00195617	0.00391401	0.617225	0.862271	-0.00070939	0.000896169	0.428605	0.702598	-0.000175325	0.000369117	0.634797	0.981721
ILMN_1655340	RNF181	0.0037845	0.00550297	0.491629	0.834491	-0.00144676	0.00133127	0.277149	0.640766	-0.000204884	0.000527757	0.697856	0.983346
ILMN_1655377	MRPS22	0.00556123	0.00372261	0.1352	0.690191	-0.000780683	0.000854941	0.361167	0.675576	7.7796e-05	0.00034926	0.823734	0.985855
ILMN_1655382	DCLRE1B	0.00479209	0.00645586	0.457915	0.827564	0.0012831	0.00148112	0.386325	0.686441	7.20988e-06	0.000606301	0.990512	0.988208
ILMN_1655414	TNFSF14	-0.0034317	0.0107893	0.750435	0.883881	0.000651071	0.00243639	0.789293	0.803908	0.000415118	0.0010142	0.682316	0.982973
ILMN_1655418	CAPNS1	-0.00237125	0.00388352	0.541469	0.84597	0.000814936	0.00088127	0.355107	0.672796	-0.000656988	0.000360655	0.0685082	0.852862
ILMN_1655422	RPL17	-0.000713359	0.0059669	0.904838	0.901749	-5.93996e-06	0.00133729	0.996456	0.838074	-0.000297592	0.000556373	0.592733	0.98045
ILMN_1655429	TNFAIP1	-0.00847614	0.00529497	0.109423	0.663936	-0.00303423	0.0011857	0.0104966	0.292488	0.000937804	0.000494522	0.057909	0.830496
ILMN_1655433	BCKDHB	0.00285547	0.00636616	0.653764	0.86896	0.00165605	0.00147476	0.261467	0.632608	-0.0014805	0.00059729	0.0131862	0.629363
ILMN_1655469	TSPAN3	0.00266641	0.00632766	0.67347	0.872305	-0.000895937	0.00145762	0.538781	0.741891	-5.32586e-05	0.000597883	0.929019	0.987438
ILMN_1655482	TRIM27	0.00561201	0.00505986	0.267377	0.774517	-0.0001008	0.00116195	0.93087	0.828621	-0.000115202	0.000476462	0.808946	0.9856
ILMN_1655485	C1ORF124	-0.00176079	0.00420507	0.675414	0.872626	0.000859962	0.000972432	0.376511	0.682335	0.000328189	0.00039773	0.409284	0.971933
ILMN_1655497	EIF4B	0.00431355	0.0050776	0.395589	0.812077	0.00150335	0.00111424	0.177268	0.577724	-0.000508989	0.000469423	0.278238	0.959252
ILMN_1655509	ASAH1	0.00338184	0.007298	0.643082	0.867073	0.00363791	0.00164228	0.0267493	0.376924	-0.000829298	0.000676175	0.220027	0.949022
ILMN_1655525	FLCN	0.00124971	0.00631683	0.843172	0.895315	-0.000889385	0.00141227	0.528856	0.738851	-2.94185e-05	0.000591042	0.960303	0.987842
ILMN_1655537	ING1	0.00305963	0.00719357	0.670597	0.871828	0.00109522	0.00168741	0.516303	0.734876	0.00012927	0.000682312	0.849733	0.986282
ILMN_1655545	ZMYND12	-0.0102778	0.00781957	0.188721	0.733129	-0.00105022	0.00178559	0.556422	0.747083	0.000539283	0.000734578	0.462864	0.975101
ILMN_1655549	SIGLEC10	0.00704184	0.00925044	0.446511	0.825013	0.00198597	0.00208089	0.339887	0.667248	0.000735431	0.00086776	0.396714	0.971069
ILMN_1655557	INTS6	-0.00927466	0.00483319	0.0549902	0.568561	-0.00110515	0.00110939	0.319166	0.659432	0.000499022	0.000456036	0.273841	0.958625
ILMN_1655561	ARPC3	-0.00269146	0.00256007	0.293111	0.78389	4.74101e-05	0.000599863	0.937005	0.829552	-0.000254639	0.000240813	0.290322	0.960882
ILMN_1655577	TIAM1	-0.026594	0.0109891	0.0155194	0.412854	-0.00356217	0.00247227	0.149627	0.555821	0.00228982	0.00102433	0.0253895	0.710426
ILMN_1655608	KLHL18	-0.00240261	0.00484035	0.619633	0.862733	-4.42539e-05	0.00109926	0.967888	0.834088	0.000667937	0.000455012	0.142117	0.92322
ILMN_1655612	ARRDC2	-0.00729218	0.00776173	0.347472	0.799621	0.000237841	0.00177008	0.893112	0.82266	0.000128509	0.000727837	0.859852	0.986441
ILMN_1655622	PRKRIR	0.00718423	0.00312094	0.0213383	0.453172	0.00175494	0.000716739	0.0143452	0.318773	-0.000602353	0.000295277	0.041354	0.77786
ILMN_1655635	METTL3	-0.00220392	0.00569728	0.698877	0.876373	-0.000683722	0.00129451	0.597379	0.758198	0.000296865	0.00053719	0.58052	0.980047
ILMN_1655645	AK2	-0.00202111	0.00580473	0.727703	0.880686	0.00115673	0.00132927	0.38419	0.685561	9.06733e-06	0.000548024	0.986799	0.988164
ILMN_1655654	MPDU1	-0.000537098	0.00586031	0.926976	0.90387	-0.00165913	0.00134566	0.217594	0.605154	0.000267046	0.000552142	0.628631	0.981546
ILMN_1655663	SC65	-0.00274453	0.00668945	0.681602	0.873636	-0.0026653	0.00152151	0.0798172	0.477816	0.00100482	0.000627562	0.109344	0.902452
ILMN_1655684	SARS2	0.00275936	0.0059837	0.644694	0.867361	-0.000117386	0.00135438	0.930933	0.828631	-0.000219666	0.000564402	0.697127	0.983329
ILMN_1655702	ABHD5	-0.00261646	0.00568387	0.645279	0.867466	-0.000823632	0.00130784	0.52885	0.738849	0.0001383	0.000534755	0.795926	0.985368
ILMN_1655733	RFC2	0.00299347	0.00602619	0.61937	0.862683	-0.00191273	0.00138696	0.16787	0.57086	0.000592384	0.000566233	0.295476	0.961538
ILMN_1655734	RPF1	0.000962318	0.00467419	0.836885	0.894612	-0.000848423	0.0010488	0.418547	0.698864	-0.000301411	0.00043603	0.4894	0.976419
ILMN_1655765	MRPS21	0.0126784	0.0047491	0.00759294	0.321895	4.09233e-06	0.00109271	0.997012	0.83815	-0.000385312	0.000447858	0.3896	0.970557
ILMN_1655766	ANKRD34B	-0.0254241	0.0124357	0.0409088	0.535442	-0.00428367	0.002882	0.137186	0.546256	0.00124037	0.00117647	0.291739	0.961065
ILMN_1655780	METTL10	-0.00347763	0.00654899	0.595407	0.857941	0.00033141	0.00153291	0.828835	0.8115	-0.000899631	0.000620111	0.146847	0.925509
ILMN_1655821	CAPG	0.000633711	0.00779963	0.935244	0.904638	-0.00117041	0.0017815	0.511194	0.733216	0.000469839	0.000733082	0.521582	0.977842
ILMN_1655827	COPS2	0.00266668	0.00710835	0.707551	0.877704	-0.00111411	0.00164954	0.499416	0.729288	0.000516801	0.000665309	0.437287	0.973683
ILMN_1655868	ANP32C	-0.00592539	0.00609614	0.331055	0.795353	-0.000848907	0.00139235	0.542066	0.742878	0.000629046	0.000566246	0.266609	0.95755
ILMN_1655876	TMEM159	0.00704377	0.00680434	0.300581	0.786348	-0.00196213	0.00157094	0.211658	0.600796	0.000167214	0.000643904	0.795104	0.985353
ILMN_1655880	CHST11	0.00353187	0.00703938	0.615858	0.862008	0.00205296	0.00161963	0.20496	0.595657	-0.000722768	0.000664481	0.27672	0.959038
ILMN_1655884	ATP2A2	-0.00101617	0.00560282	0.856079	0.896731	0.00161198	0.0012616	0.201345	0.592955	-0.00061129	0.000520704	0.240407	0.953141
ILMN_1655894	MYL1	-0.00338097	0.00746732	0.650715	0.868427	-0.00217988	0.00172261	0.20571	0.596244	0.00109482	0.000704066	0.119947	0.910302
ILMN_1655906	FBXW7	-0.00646078	0.0064632	0.317491	0.791534	-0.00268594	0.00149153	0.071736	0.467002	0.00135859	0.000607423	0.0253093	0.710112
ILMN_1655913	NUCB2	-0.00651722	0.00609656	0.28507	0.78112	-0.000651781	0.00139564	0.64049	0.769047	0.000422798	0.000569583	0.45791	0.974838
ILMN_1655921	GTF2E1	-0.00209603	0.00431126	0.626843	0.864097	-0.00136794	0.000972851	0.159691	0.564382	0.000815606	0.000400983	0.0419502	0.780193
ILMN_1655922	SAPS2	2.93161e-05	0.00781135	0.997006	0.910014	-0.000697892	0.00175573	0.691003	0.782094	-0.000430798	0.000728893	0.5545	0.97913
ILMN_1655924	TRNT1	-0.0107079	0.00628005	0.0881807	0.633487	-0.00420635	0.00145772	0.00390707	0.212722	0.0011506	0.00059428	0.0528525	0.817243
ILMN_1655930	ELL2	-0.0142241	0.00669051	0.0335023	0.509803	-0.00594322	0.00151647	8.8871e-05	0.0364663	0.00187554	0.000628425	0.00284037	0.395334
ILMN_1655935	ADCY7	0.00840464	0.00853854	0.32496	0.793672	0.0035415	0.00190744	0.0633574	0.454755	-0.000421256	0.000794358	0.595897	0.980551
ILMN_1655941	DKFZP434N035	0.0100612	0.00890406	0.258495	0.770909	-0.000376368	0.00200657	0.851215	0.815542	-0.000401107	0.000836406	0.63154	0.981629
ILMN_1655952	FAM39E	0.00776749	0.0102839	0.450068	0.825821	0.00497634	0.00232667	0.0324496	0.392817	-0.00138255	0.000958878	0.149349	0.926665
ILMN_1655961	C7ORF54	0.00501036	0.0125588	0.689929	0.87497	0.000242607	0.00282313	0.931518	0.82872	0.000694126	0.00118044	0.556517	0.979204
ILMN_1655974	PDE6B	-0.0023497	0.00731563	0.748067	0.883556	-0.00172548	0.00168585	0.306069	0.654054	4.96247e-05	0.000690807	0.942732	0.987618
ILMN_1655987	STAB1	0.00230494	0.009182	0.801792	0.890504	0.000760041	0.00209775	0.717118	0.78835	0.000247991	0.000867393	0.774952	0.984978
ILMN_1655990	CDK5RAP2	-0.0116615	0.0122622	0.341601	0.798137	0.00432007	0.00281685	0.125115	0.535899	-8.85123e-05	0.00115475	0.938901	0.987568
ILMN_1656011	RGS1	0.015115	0.0181068	0.403849	0.814367	0.00161097	0.00420726	0.701793	0.784723	0.000933522	0.00172757	0.588944	0.980326
ILMN_1656016	DHX9	0.0044396	0.00490757	0.365655	0.803947	0.000472165	0.0011022	0.668371	0.776365	-0.000244093	0.000454302	0.591066	0.980396
ILMN_1656066	TNPO2	-0.00230065	0.00567702	0.685288	0.87423	0.000575914	0.00131702	0.661903	0.774672	-8.70111e-05	0.00053163	0.869992	0.986597
ILMN_1656082	H3F3A	-0.0015889	0.00218445	0.467	0.829517	0.000512395	0.000501895	0.307292	0.654572	-4.84156e-05	0.000205302	0.813568	0.98568
ILMN_1656111	MYLIP	0.0217826	0.00661417	0.00099012	0.147851	0.00349523	0.00151945	0.0214299	0.357191	-0.00185194	0.000621991	0.0029067	0.399201
ILMN_1656118	ZBTB7A	0.00253706	0.00581337	0.662533	0.87047	0.000350156	0.00133692	0.793389	0.804723	0.000248497	0.000546168	0.649122	0.982118
ILMN_1656129	SLC39A10	-0.0138043	0.00810686	0.0886079	0.634209	-0.00202212	0.00190533	0.288555	0.646259	0.000777448	0.000772084	0.31396	0.96372
ILMN_1656134	CNOT7	-0.000180239	0.00338963	0.957594	0.906656	-0.000197269	0.000777982	0.799831	0.805991	-0.000361489	0.000319677	0.258142	0.956219
ILMN_1656136	STAU1	-0.00871929	0.00514875	0.0903647	0.637125	0.00102674	0.00117056	0.38041	0.683985	4.67394e-05	0.000484762	0.923189	0.987359
ILMN_1656145	GOT1	0.00886786	0.00578672	0.125411	0.681265	0.000972284	0.00134509	0.469779	0.718745	0.000240382	0.000542178	0.657503	0.982342
ILMN_1656165	USP9X	-0.000591633	0.00476485	0.901184	0.90139	0.00122244	0.00105066	0.244627	0.622959	-0.000234301	0.000445672	0.599078	0.980653
ILMN_1656184	PI4KAP1	0.00307348	0.00843974	0.715733	0.878932	0.00427659	0.00193102	0.026782	0.377026	-0.00111419	0.000794126	0.160604	0.931452
ILMN_1656185	DEF8	-0.00291986	0.00661507	0.658927	0.869854	-0.003107	0.00150011	0.0383414	0.406781	0.000285609	0.000619755	0.644912	0.982003
ILMN_1656194	TSPAN10	-0.00479421	0.00763384	0.52999	0.843157	0.00103666	0.00178057	0.560427	0.748226	-0.000147186	0.000721336	0.838317	0.986097
ILMN_1656196	E2F6	0.0054531	0.00503224	0.278528	0.778763	-0.00116571	0.00117309	0.320364	0.659906	-0.000365885	0.000475028	0.441159	0.973908
ILMN_1656254	NOTCH2NL	0.0111598	0.0085102	0.18974	0.733843	0.00246182	0.00200751	0.220083	0.606929	-0.000495448	0.000809221	0.540371	0.978596
ILMN_1656274	PRPF38A	0.00324886	0.00396252	0.412275	0.816621	0.00230883	0.000923087	0.0123773	0.306131	-0.000404516	0.000375445	0.281288	0.959676
ILMN_1656285	METTL7A	-0.00490033	0.00607321	0.419738	0.818552	-0.00177617	0.00143064	0.214412	0.60284	0.00107283	0.000572988	0.0611591	0.838045
ILMN_1656287	SPOCK2	0.00202768	0.0102704	0.843492	0.895351	0.00245326	0.00237483	0.301592	0.65213	-0.00144213	0.000963262	0.134358	0.919145
ILMN_1656293	GOSR2	-0.00448487	0.00537849	0.404364	0.814507	-0.00278462	0.00121962	0.0224192	0.361389	0.000622129	0.000504738	0.217733	0.948512
ILMN_1656297	C21ORF57	0.0256651	0.0184018	0.163105	0.713267	0.00244913	0.00432297	0.571027	0.751191	-0.00380145	0.00174497	0.0293676	0.724076
ILMN_1656300	GFRA2	0.00704436	0.0147525	0.633004	0.865242	0.00614905	0.00332391	0.0643216	0.456291	-0.00359601	0.00138093	0.00921281	0.582699
ILMN_1656310	INDO	0.000886066	0.0158137	0.955317	0.906455	0.00483064	0.00366209	0.187138	0.584344	-0.00109246	0.00150062	0.46661	0.975296
ILMN_1656315	DMD	0.00079005	0.00683672	0.908001	0.902057	0.00117185	0.00156644	0.454399	0.712868	-0.000419823	0.000645149	0.515215	0.977574
ILMN_1656316	ZMYM3	-0.000558139	0.00890597	0.950029	0.905983	0.00524163	0.00201516	0.00929272	0.282743	-0.00159728	0.000832822	0.0551219	0.823439
ILMN_1656327	GLT1D1	-0.0135779	0.00913085	0.137007	0.691723	-0.000426989	0.00208562	0.837784	0.813137	8.53476e-05	0.000857861	0.92075	0.987326
ILMN_1656335	RIT1	-0.0124396	0.00524629	0.0177336	0.430386	-0.00313952	0.00119364	0.00853333	0.275618	0.000591647	0.000495019	0.232008	0.951526
ILMN_1656368	ALDH4A1	9.93047e-05	0.00942342	0.991592	0.909567	0.00120824	0.00217138	0.577909	0.753069	-0.000255283	0.000886091	0.77327	0.984945
ILMN_1656372	PES1	0.00374958	0.00541485	0.488647	0.833912	-0.000252889	0.00124968	0.839633	0.813472	0.000277576	0.000509689	0.586029	0.98023
ILMN_1656378	NMT2	0.00251365	0.00767637	0.743326	0.8829	1.76437e-05	0.00176137	0.992008	0.837466	-0.00039065	0.000721072	0.587982	0.980295
ILMN_1656382	BOLA2	-0.00852046	0.0070627	0.227662	0.756556	0.00111059	0.00159705	0.486804	0.724922	-0.000159586	0.00066414	0.810105	0.98562
ILMN_1656386	SEC24D	-0.00467242	0.00575964	0.417231	0.81791	-0.000359332	0.00134123	0.788768	0.803803	5.41273e-05	0.000541603	0.920393	0.987321
ILMN_1656393	PPP2R3A	0.012431	0.0109805	0.25759	0.770529	-0.000186297	0.00245283	0.939457	0.829921	0.000906385	0.00102164	0.374979	0.969444
ILMN_1656399	TCEAL8	0.00232028	0.00564229	0.680905	0.873523	-0.000551474	0.00128	0.666586	0.775901	-0.000125274	0.000526612	0.811969	0.985653
ILMN_1656413	ZMPSTE24	-0.00188981	0.00377314	0.616469	0.862126	-0.00190915	0.00086814	0.0278686	0.380324	0.00026323	0.000356653	0.46048	0.974975
ILMN_1656415	CDKN2C	0.00135932	0.00767585	0.859437	0.897093	-0.00207644	0.00175882	0.237767	0.618731	8.5072e-05	0.000724048	0.906468	0.987129
ILMN_1656424	SNRPE	0.0020191	0.0085122	0.812501	0.891791	-0.00138135	0.00194042	0.476536	0.721237	4.75706e-05	0.000799264	0.95254	0.987744
ILMN_1656427	C17ORF39	-0.00235878	0.00511293	0.644557	0.867337	-0.000843957	0.00116368	0.468301	0.718193	0.000517326	0.000476524	0.277645	0.959169
ILMN_1656429	GUCY2E	0.00975766	0.00640147	0.127438	0.683206	0.0006275	0.00148288	0.672177	0.77735	-0.000335346	0.000604504	0.579068	0.979998
ILMN_1656434	IP6K1	0.00466689	0.00611829	0.445597	0.824804	0.00198855	0.00142987	0.164311	0.568102	-0.000247927	0.000580678	0.669407	0.98265
ILMN_1656463	C11ORF73	-0.000988314	0.00892177	0.911794	0.902425	-0.00318478	0.00203703	0.117948	0.528972	0.000242135	0.000832797	0.771243	0.984906
ILMN_1656477	ARSA	-0.00315816	0.00960641	0.742341	0.882763	9.54955e-05	0.00216556	0.964827	0.833649	-0.000373516	0.000901595	0.678666	0.982883
ILMN_1656482	OSBPL2	-0.00144803	0.00430515	0.736608	0.881958	0.00187331	0.000966892	0.0526896	0.436551	2.17986e-05	0.000402155	0.956772	0.987798
ILMN_1656486	DNAJC10	-0.0126972	0.0072363	0.0793176	0.617195	-0.00101267	0.00172676	0.557569	0.747412	0.000606721	0.00069011	0.379311	0.969782
ILMN_1656496	EPC2	-0.00799709	0.00609106	0.189209	0.733472	-0.000548363	0.00141261	0.697875	0.783776	0.000410445	0.000575164	0.475466	0.975745
ILMN_1656501	DUSP5	0.016377	0.00955413	0.0865052	0.630602	0.00224215	0.00221001	0.310324	0.655841	-0.000175015	0.000906778	0.846953	0.986237
ILMN_1656504	ZNF304	-0.00554033	0.00793879	0.485252	0.833246	-0.00141318	0.00182787	0.439448	0.706905	0.000819523	0.000749665	0.274313	0.958693
ILMN_1656521	CGI-96	0.0111364	0.0111041	0.315905	0.791068	0.00229876	0.00256625	0.370379	0.679685	-0.00138852	0.00105357	0.187529	0.940711
ILMN_1656537	SNRPN	0.0003038	0.00789707	0.969313	0.907681	-0.000952862	0.00182491	0.601572	0.759307	-0.000573837	0.000745693	0.441576	0.973932
ILMN_1656540	RUVBL1	0.00685941	0.00750095	0.360469	0.802753	-0.000138251	0.00171679	0.935817	0.829372	4.80953e-05	0.000704539	0.945575	0.987655
ILMN_1656563	PAX8	-0.00240238	0.00710291	0.735194	0.881758	0.000223704	0.00160978	0.889477	0.822065	0.000421217	0.000661313	0.524164	0.977949
ILMN_1656574	PCGF6	0.000371732	0.00406018	0.927051	0.903877	-0.000265639	0.000931573	0.775528	0.80112	-1.67289e-05	0.000385441	0.965381	0.987905
ILMN_1656595	STAC3	-0.00587031	0.00847982	0.488769	0.833936	-0.000835096	0.00193473	0.666007	0.775749	0.0005044	0.000799415	0.528066	0.978108
ILMN_1656621	CHMP2A	-0.0155284	0.00509753	0.00231701	0.205595	-0.00192371	0.001186	0.1048	0.514411	0.000259068	0.000478814	0.588465	0.980311
ILMN_1656625	RPS24	-0.00423621	0.00232184	0.068075	0.594277	0.000133188	0.000542448	0.806045	0.807198	0.000173572	0.000220428	0.431029	0.973311
ILMN_1656628	WDR4	0.0139404	0.00597815	0.019706	0.443601	0.00219461	0.0013841	0.112832	0.523615	-0.000646989	0.000568359	0.254977	0.9557
ILMN_1656656	COX19	0.0115226	0.009339	0.217271	0.750994	0.000460171	0.00208563	0.825374	0.810859	-4.31752e-06	0.000872086	0.99605	0.988273
ILMN_1656670	HLA-G	-0.0117218	0.00899788	0.192669	0.735859	-0.00224437	0.00205946	0.275806	0.640096	0.000538625	0.000844512	0.523608	0.977926
ILMN_1656676	ZYG11B	0.00192963	0.00424746	0.649612	0.868233	0.000264528	0.000947729	0.780154	0.802066	-2.05338e-05	0.000394541	0.958493	0.987819
ILMN_1656682	AZIN1	0.00225988	0.00400788	0.57285	0.853169	0.000373776	0.000912372	0.682045	0.779862	-0.000155333	0.000374154	0.678025	0.982867
ILMN_1656691	FBXO4	0.00523421	0.00660795	0.428297	0.820694	0.000185935	0.00149407	0.90096	0.823933	-0.000859012	0.000619848	0.165795	0.933456
ILMN_1656718	DEF8	0.0013549	0.00647568	0.834269	0.894316	-0.00155589	0.00146074	0.286816	0.645443	7.52621e-05	0.000608622	0.901585	0.98706
ILMN_1656761	TGIF1	-0.00306797	0.00700765	0.661529	0.870299	-0.00139849	0.00158857	0.378671	0.683252	0.000168045	0.00065808	0.798448	0.985413
ILMN_1656791	RPS6	0.00262326	0.00352228	0.456416	0.827235	0.00106497	0.000806336	0.186584	0.583987	-7.5454e-05	0.00033174	0.820074	0.985792
ILMN_1656798	TIMM17A	-0.00502292	0.0067366	0.455899	0.827121	0.000253796	0.0015329	0.868499	0.818547	0.000303481	0.000634835	0.632617	0.98166
ILMN_1656807	RPL27	0.00141256	0.0026846	0.598769	0.858626	0.000114945	0.000611606	0.850925	0.815491	-0.000101707	0.000251658	0.686104	0.983065
ILMN_1656818	GPR141	-0.0170974	0.00798642	0.0322898	0.50479	-0.00181646	0.00180569	0.314434	0.65753	0.000538985	0.000746435	0.470246	0.975482
ILMN_1656822	DNM2	-0.0062338	0.0054844	0.255687	0.769724	0.00107492	0.00126418	0.395161	0.690003	-0.000854171	0.000509926	0.0939169	0.88822
ILMN_1656826	SH3RF1	0.0188256	0.00992145	0.0577663	0.573514	0.00136883	0.00229172	0.55031	0.745314	-6.89536e-06	0.000936899	0.994128	0.988251
ILMN_1656840	VPS13D	-0.00632839	0.0057366	0.269958	0.775527	0.000136626	0.00132655	0.917968	0.82663	0.000357154	0.000538766	0.507387	0.977236
ILMN_1656869	LGALS9B	-0.0120258	0.00859905	0.161961	0.712266	-0.00234769	0.00197995	0.235728	0.617439	0.0019578	0.00080163	0.0145951	0.644125
ILMN_1656886	LIN37	0.00312717	0.00669172	0.640271	0.866567	0.000632968	0.00153117	0.679323	0.779174	-7.34057e-05	0.000628659	0.907046	0.987137
ILMN_1656900	SULT1A1	-0.00157114	0.00891461	0.860103	0.897164	-0.000319986	0.00204374	0.875585	0.81975	-0.000943231	0.000837397	0.260003	0.956519
ILMN_1656902	HECTD3	-0.00525991	0.00566949	0.353534	0.801107	-0.00100966	0.00128242	0.431101	0.703604	0.000941619	0.000532282	0.07689	0.866765
ILMN_1656910	TRIM6	-0.0185701	0.00756499	0.0140984	0.39971	-0.000391135	0.00178842	0.826881	0.811139	0.00041971	0.000720218	0.560059	0.979333
ILMN_1656913	MDH1	-0.00243116	0.00353451	0.491556	0.834477	-0.00105425	0.000812664	0.194538	0.588954	0.000167257	0.000333711	0.616227	0.981181
ILMN_1656920	CRIP1	-0.0312056	0.00946436	0.000976658	0.147107	-0.00854394	0.00216555	7.96671e-05	0.0347515	0.00305246	0.000895292	0.000650925	0.278323
ILMN_1656934	REPS2	-0.00693297	0.00617139	0.261266	0.772057	-0.00215826	0.00143104	0.13151	0.541573	0.0009125	0.000579614	0.115413	0.907105
ILMN_1656951	APCDD1	-0.0360295	0.0122185	0.00319031	0.231191	-0.00822209	0.0027836	0.00313923	0.196769	0.00185959	0.00115588	0.107659	0.901076
ILMN_1656977	HIBCH	-0.00140166	0.00515696	0.785777	0.888521	0.000266206	0.00118146	0.82173	0.81018	0.000491228	0.000483413	0.30955	0.963222
ILMN_1657050	ARSK	-0.0132684	0.00626699	0.0342444	0.512742	-0.000974843	0.00144287	0.499276	0.72924	0.000627446	0.000594948	0.291597	0.961046
ILMN_1657064	C6ORF70	-0.00143254	0.00632615	0.820854	0.892774	-0.00192891	0.00147287	0.190323	0.586363	8.02581e-05	0.000597225	0.893098	0.986939
ILMN_1657077	SOCS6	0.0163504	0.00789648	0.0383969	0.52759	0.0034834	0.00176394	0.048293	0.428141	-0.00085413	0.000739083	0.24782	0.954478
ILMN_1657095	STARD3	0.00444414	0.00484143	0.358651	0.802327	0.0005716	0.0011169	0.608808	0.761193	-0.00106635	0.00045374	0.0187669	0.677167
ILMN_1657129	SKAP2	-0.00895986	0.00406155	0.0273827	0.481353	-0.0018475	0.000928382	0.0465882	0.424713	0.000577322	0.00038353	0.13225	0.917962
ILMN_1657139	ADAT1	-0.00484075	0.0052986	0.360931	0.802861	-0.0014253	0.00119131	0.231538	0.614729	3.9009e-05	0.000496851	0.93742	0.987549
ILMN_1657153	ACTR3	-0.00973492	0.00526521	0.0644704	0.585711	-0.00229478	0.00121588	0.0591158	0.447944	0.00122655	0.000489565	0.0122315	0.617913
ILMN_1657158	RNF168	0.00205932	0.00619974	0.739766	0.882403	-0.00129063	0.00144724	0.372508	0.680612	0.00055933	0.000588612	0.341984	0.966594
ILMN_1657204	SAE1	-0.00132519	0.00319592	0.678398	0.873115	0.000699313	0.000697099	0.315776	0.658074	0.00020546	0.000296793	0.48877	0.976389
ILMN_1657237	NUBP2	-0.00899143	0.00730399	0.218312	0.751571	-0.00234907	0.00164882	0.154243	0.559776	-1.59523e-05	0.000681872	0.981335	0.988099
ILMN_1657278	DVL1	0.00172051	0.00737014	0.815417	0.892136	0.00134336	0.00169806	0.428876	0.702708	-0.000344306	0.000695975	0.620805	0.981317
ILMN_1657283	ALKBH5	-0.0059176	0.00461465	0.19972	0.740512	-0.000357083	0.00102755	0.728208	0.790899	0.000217861	0.000432895	0.614778	0.981138
ILMN_1657288	GUSBL2	0.00231915	0.00519528	0.655311	0.869229	0.000947594	0.00119985	0.429667	0.703027	-0.000518565	0.000489888	0.28981	0.960816
ILMN_1657302	SULT1A1	0.017716	0.00957232	0.064205	0.585052	0.00295286	0.00219508	0.178556	0.578621	-0.00126591	0.000903799	0.161318	0.931735
ILMN_1657317	POLR2J	-0.000466066	0.0117038	0.968235	0.907587	-0.00367741	0.00266337	0.16736	0.57047	-0.000104148	0.00109878	0.924486	0.987377
ILMN_1657332	CCDC85B	0.00200194	0.00667685	0.764305	0.885747	-0.00120815	0.00150883	0.423295	0.700569	-0.000465436	0.00062663	0.457627	0.974823
ILMN_1657361	CBX7	0.00492099	0.00618967	0.426594	0.820274	0.00213942	0.00142414	0.13303	0.542859	-0.000535682	0.000586739	0.361252	0.968319
ILMN_1657395	HMGCR	-0.00628617	0.00421084	0.135475	0.690427	-0.00203277	0.000978699	0.0378005	0.405639	0.000608089	0.000398454	0.12698	0.914847
ILMN_1657405	SPPL3	0.00123802	0.00598571	0.836143	0.894528	0.00137537	0.00136097	0.312216	0.656623	-0.00086071	0.000559302	0.123829	0.912869
ILMN_1657423	SPG21	-0.00328776	0.00386914	0.39547	0.812043	-0.00129942	0.000910306	0.153449	0.559085	0.000595247	0.000366529	0.104373	0.898279
ILMN_1657436	FGFR1OP2	-0.00442376	0.00562371	0.4315	0.821477	-0.000250363	0.00133617	0.851368	0.815569	0.000230186	0.000535126	0.667084	0.982591
ILMN_1657446	C1ORF57	0.00204627	0.00812883	0.80125	0.890438	-0.000199905	0.00181655	0.912373	0.825752	0.000178113	0.000755034	0.813509	0.985679
ILMN_1657451	SRPK2	0.00881542	0.00729376	0.226807	0.756114	0.00451063	0.00163992	0.00595026	0.243723	-0.00110819	0.000684688	0.105547	0.899297
ILMN_1657455	CEACAM4	-0.0156882	0.00943536	0.0963711	0.646466	-0.00094218	0.00213476	0.658958	0.773893	0.000915411	0.000891353	0.304425	0.962626
ILMN_1657470	YTHDF3	0.00251659	0.00467578	0.590426	0.856914	-0.000573458	0.00108217	0.596169	0.757885	0.000228147	0.000440614	0.604603	0.980826
ILMN_1657475	GALT	0.0034216	0.0053079	0.51917	0.840526	0.000129567	0.00123163	0.916218	0.826356	-0.000446047	0.000497455	0.369902	0.969037
ILMN_1657478	MAGEL2	-0.000158544	0.0060211	0.978993	0.90851	-0.00141461	0.00138349	0.306546	0.654256	-0.000108136	0.000565951	0.848471	0.986261
ILMN_1657483	SEC23B	-0.00396858	0.00445941	0.373501	0.805696	-0.00184904	0.00105526	0.0797378	0.47769	0.000365	0.000422569	0.387717	0.970418
ILMN_1657486	OR2AG2	0.0050475	0.00746845	0.499141	0.836112	-0.000177235	0.00171381	0.917633	0.826578	0.000858098	0.000699113	0.219668	0.948942
ILMN_1657495	MLEC	0.0203902	0.00836987	0.014845	0.406824	0.000423647	0.00196737	0.829505	0.811624	-0.00127555	0.000795241	0.108717	0.901945
ILMN_1657505	HR	0.0039642	0.0068214	0.561145	0.850564	-0.00282709	0.00154805	0.0678169	0.46157	0.000515596	0.000641966	0.421887	0.972748
ILMN_1657515	RPS6KA5	0.00417239	0.0045143	0.35535	0.801544	0.000831843	0.00102966	0.41916	0.699085	-0.000239557	0.000425258	0.573216	0.979797
ILMN_1657547	CCDC34	0.00889945	0.00780017	0.253899	0.768957	0.00304798	0.0017937	0.0892682	0.493218	-0.00132767	0.000737415	0.0717907	0.858639
ILMN_1657550	MVD	-0.000860067	0.00736893	0.907086	0.901968	0.000669754	0.00166721	0.687889	0.781323	0.000559489	0.000689152	0.416877	0.97243
ILMN_1657571	ASNA1	0.00378213	0.0105912	0.721016	0.879713	-0.000687355	0.00241938	0.776331	0.801285	-0.000257235	0.000996774	0.796355	0.985375
ILMN_1657619	DNAJB14	-0.00137876	0.00534291	0.796364	0.88984	0.00012383	0.00123818	0.920337	0.826999	0.000197008	0.000500211	0.693692	0.983247
ILMN_1657624	NSFL1C	0.00255192	0.00530567	0.630531	0.864785	0.00191164	0.00121507	0.115654	0.526615	-0.000535681	0.000499733	0.283749	0.960012
ILMN_1657627	CBFA2T3	-0.00838669	0.00783604	0.284497	0.780917	-3.83129e-05	0.00180094	0.983027	0.836225	0.000344779	0.000739227	0.640926	0.981893
ILMN_1657632	ZMYM6	-0.0025297	0.00446341	0.570874	0.852736	-0.00242803	0.00103214	0.018651	0.343709	0.000375846	0.000422141	0.373287	0.969309
ILMN_1657679	VAV3	0.00118378	0.00480278	0.805312	0.890931	0.000974081	0.00108701	0.370195	0.679604	-5.73998e-05	0.000451903	0.898926	0.987023
ILMN_1657680	CCDC69	-0.00207742	0.00609875	0.733381	0.881501	0.00264397	0.00136565	0.0528616	0.436884	-0.000194972	0.00056921	0.731951	0.984109
ILMN_1657682	GFM1	0.00756921	0.0033603	0.0242883	0.467976	-5.73345e-05	0.000762594	0.940069	0.830013	8.9177e-05	0.00031646	0.7781	0.985037
ILMN_1657683	C1ORF198	-0.00301102	0.00698854	0.666576	0.871155	-0.000861897	0.00162082	0.594888	0.757555	0.000690221	0.000665789	0.299877	0.962081
ILMN_1657697	SAR1A	-0.00100585	0.00499465	0.840396	0.895006	-0.00155233	0.00113985	0.173238	0.574852	0.000790651	0.000464783	0.0889207	0.882676
ILMN_1657701	TMEM137	0.0103674	0.0134382	0.440418	0.823603	-0.00191831	0.00302365	0.525796	0.737895	0.000689657	0.00126092	0.584415	0.980177
ILMN_1657708	MGLL	-0.00321433	0.0085033	0.705423	0.87738	-0.000994931	0.00189507	0.599576	0.758781	0.00115096	0.000790588	0.145442	0.924844
ILMN_1657722	RPS3A	0.00184149	0.00262423	0.482851	0.83277	-0.000246116	0.000619796	0.691299	0.782167	-0.000388038	0.000249068	0.119242	0.909819
ILMN_1657729	ZNF254	0.0102173	0.00568363	0.0722279	0.603352	0.00192729	0.0013201	0.144302	0.551707	-0.000564194	0.000538578	0.29484	0.961458
ILMN_1657744	C15ORF17	-0.00454958	0.00557276	0.414274	0.817144	-0.000546408	0.00128523	0.670731	0.776977	0.000419162	0.000526407	0.425875	0.972997
ILMN_1657746	BPHL	-0.00652455	0.00700269	0.351481	0.800609	-0.00328119	0.00157894	0.0377009	0.405426	0.000503509	0.000657461	0.443772	0.974057
ILMN_1657754	RPAP2	0.00373323	0.00525831	0.477724	0.831739	0.000191059	0.00118419	0.871824	0.819114	0.000552044	0.000493487	0.263285	0.957037
ILMN_1657771	CRTC2	0.00305874	0.00827195	0.711552	0.878308	0.00429584	0.00191741	0.0250623	0.371361	-0.00116087	0.000777001	0.135166	0.919589
ILMN_1657790	SFRS11	-0.0031558	0.00691138	0.647952	0.86794	0.000483651	0.00156308	0.757001	0.79724	7.95027e-05	0.000638628	0.900927	0.987051
ILMN_1657797	FIBP	0.00622957	0.00455033	0.170987	0.719873	0.000332147	0.00106209	0.754487	0.796701	-0.000304928	0.000429175	0.477395	0.97584
ILMN_1657803	CFH	-0.00383225	0.00844136	0.64984	0.868273	0.00313922	0.00196439	0.110029	0.520519	-0.0010011	0.000798927	0.210186	0.946762
ILMN_1657810	PPM1M	-0.000612207	0.00437051	0.888599	0.900133	-0.00104654	0.00102353	0.306554	0.65426	0.000396856	0.000414351	0.338176	0.96623
ILMN_1657837	ZC3H8	0.0011884	0.00654036	0.855817	0.896702	0.000477732	0.00149983	0.750088	0.795752	0.000511857	0.000615172	0.405378	0.97167
ILMN_1657857	TMEM14C	0.00305303	0.00617001	0.620729	0.862942	-0.00102609	0.00147769	0.487438	0.725145	0.000509041	0.000588272	0.386866	0.970355
ILMN_1657860	C1ORF151	0.00272357	0.00643553	0.672144	0.872085	-0.000591617	0.00146634	0.686605	0.781004	0.000157266	0.00060526	0.794994	0.985351
ILMN_1657862	AHCY	0.00898134	0.00624419	0.150334	0.702056	-1.2496e-05	0.0014339	0.993047	0.837609	-0.000737367	0.000585495	0.207889	0.946205
ILMN_1657864	TMUB2	-0.0030485	0.00482805	0.52777	0.842601	0.00124855	0.00113134	0.269766	0.637017	1.72771e-06	0.000457085	0.996984	0.988284
ILMN_1657871	RSAD2	-0.000777461	0.0165346	0.962497	0.907088	0.00223773	0.00386509	0.562616	0.748846	-0.000636057	0.00156435	0.684306	0.983021
ILMN_1657873	XPO4	0.00517997	0.00385515	0.179062	0.726149	0.00174607	0.000876344	0.0463218	0.424159	-0.00054711	0.000362465	0.131193	0.917355
ILMN_1657884	NME2	0.00946495	0.00588639	0.107849	0.662008	0.00185401	0.00138901	0.181953	0.580937	-0.00066497	0.000560178	0.235201	0.952153
ILMN_1657891	TNKS	-0.000165963	0.00627281	0.978892	0.908501	-0.000634894	0.0014239	0.655682	0.77302	0.000414745	0.000588017	0.480606	0.975998
ILMN_1657892	TLR8	-0.00637099	0.00534017	0.232857	0.759188	-0.00104973	0.00119821	0.380983	0.684226	0.000671062	0.000501023	0.180446	0.938527
ILMN_1657893	TXNRD2	-0.00139668	0.00541344	0.796405	0.889845	0.000103543	0.00123901	0.933399	0.829006	-0.000124298	0.000509628	0.807309	0.985571
ILMN_1657932	MUC6	-0.0155577	0.010512	0.138876	0.693272	-0.00353813	0.00249054	0.155424	0.560795	-0.00026318	0.00100386	0.793191	0.985318
ILMN_1657949	RHEB	0.000946485	0.00366666	0.796304	0.889833	-0.000770936	0.000832237	0.354269	0.672484	-2.19349e-05	0.000344659	0.949255	0.987702
ILMN_1657950	RPS26P10	0.00230887	0.0202941	0.90942	0.902195	-0.000896328	0.00462647	0.84638	0.814683	0.0015891	0.00191635	0.406973	0.971778
ILMN_1657968	MAP2K2	-0.00336609	0.00652568	0.605979	0.860073	0.00214617	0.00147718	0.146257	0.553128	-0.000467067	0.000610483	0.444225	0.974083
ILMN_1657977	MSRB2	0.00236883	0.00574403	0.680048	0.873384	0.000581488	0.0013363	0.663455	0.775081	-0.00016184	0.00053931	0.76411	0.984768
ILMN_1657983	TERF2IP	0.000759123	0.00337253	0.821909	0.892897	0.000116952	0.00078807	0.882024	0.820831	0.000160906	0.000320337	0.615454	0.981158
ILMN_1657993	ADNP	-0.00479435	0.00618535	0.438272	0.823098	-6.37786e-06	0.00140269	0.996372	0.838063	0.000439829	0.000579251	0.447669	0.974278
ILMN_1658015	MBNL2	0.000238201	0.00782177	0.975705	0.90823	-0.00246893	0.00183195	0.177752	0.578063	0.000307282	0.000734316	0.675611	0.982807
ILMN_1658053	DYNLRB1	-0.00726515	0.00402149	0.0708272	0.60038	-0.0013425	0.000925628	0.146957	0.55363	0.000487273	0.000375672	0.194606	0.942744
ILMN_1658071	ATP1B1	-0.000390458	0.0153335	0.979685	0.908569	0.00407826	0.00344315	0.236233	0.61776	-0.000537205	0.00144036	0.709175	0.983607
ILMN_1658080	ZNF573	0.00674695	0.00993981	0.497277	0.835686	0.00232222	0.00226381	0.304986	0.653593	-0.000485925	0.000934862	0.603215	0.980783
ILMN_1658083	ABT1	0.00921681	0.0070548	0.191396	0.734989	-0.000514193	0.00162046	0.751006	0.795951	-0.00039519	0.000661957	0.550506	0.978982
ILMN_1658104	KBTBD6	0.00485231	0.00715358	0.497578	0.835755	0.000364268	0.00162754	0.822902	0.810399	-0.000228442	0.00067324	0.734371	0.984161
ILMN_1658110	C18ORF19	0.00219841	0.00658915	0.738651	0.882246	-0.00167163	0.00151086	0.268549	0.636384	0.000257149	0.000620097	0.678368	0.982875
ILMN_1658121	CFP	0.00911888	0.00446746	0.0412332	0.536402	0.00281812	0.00101618	0.00555022	0.238461	-0.00057653	0.000417963	0.167777	0.93419
ILMN_1658143	RFC3	-0.000278219	0.00909786	0.975604	0.908221	0.0010312	0.00210194	0.623715	0.764967	4.09755e-07	0.000857288	0.999619	0.988314
ILMN_1658144	TRIP11	-0.00152545	0.00959191	0.873641	0.898596	0.00445978	0.00213841	0.0370188	0.403942	-0.000592849	0.000893849	0.507167	0.977226
ILMN_1658152	MAP3K10	0.00238799	0.00774944	0.757968	0.884902	-0.000560797	0.00180822	0.756456	0.797123	0.000677963	0.000732382	0.354604	0.967744
ILMN_1658160	FAM156A	0.00530027	0.00841416	0.528745	0.842846	0.00348675	0.00189201	0.0653473	0.457886	-0.000885558	0.000784284	0.258843	0.956332
ILMN_1658176	ABCG1	-0.00199386	0.00679718	0.769265	0.8864	-0.00024877	0.00154338	0.871948	0.819135	0.000335377	0.000638873	0.599618	0.98067
ILMN_1658182	MEX3C	0.00144849	0.00525967	0.783012	0.888172	0.0018374	0.00121149	0.129356	0.539712	0.000470093	0.000493151	0.340466	0.96645
ILMN_1658221	POLH	-0.00350726	0.00744002	0.637352	0.866038	0.002376	0.00169455	0.160872	0.565348	-0.000453263	0.000698194	0.516213	0.977617
ILMN_1658232	FBXL10	0.0232259	0.00769307	0.00253554	0.21302	0.00299093	0.00180103	0.096778	0.504092	-0.000970958	0.000731288	0.184265	0.939724
ILMN_1658247	OAS1	-0.013573	0.0234221	0.562255	0.850815	0.00258935	0.00536613	0.629425	0.766376	0.000158095	0.00221213	0.943026	0.987622
ILMN_1658259	DRG1	0.00119888	0.00436887	0.783767	0.888267	-0.000695664	0.000976909	0.476398	0.721187	-0.000355822	0.000406982	0.381958	0.969985
ILMN_1658283	RPL17	0.0012162	0.00270583	0.65309	0.868843	0.00065577	0.000612545	0.284364	0.644281	-0.000170738	0.000254451	0.502217	0.977007
ILMN_1658289	WDR54	0.00351384	0.00601463	0.559075	0.850094	-0.00151278	0.00135703	0.264949	0.634484	0.000333737	0.000561125	0.552001	0.979037
ILMN_1658290	C16ORF68	-0.00364353	0.00549055	0.506947	0.837868	-0.00112013	0.00125718	0.372935	0.680797	0.000375927	0.000516257	0.466504	0.97529
ILMN_1658302	PIAS2	0.0347464	0.00861531	5.50447e-05	0.0440153	0.00463031	0.00199561	0.0203276	0.352163	-0.00142623	0.000818702	0.0814981	0.873344
ILMN_1658327	BAZ1A	-0.00286848	0.00834551	0.73106	0.881169	0.00464018	0.00187379	0.0132726	0.31222	-0.00107572	0.000778446	0.167008	0.933907
ILMN_1658337	AKIRIN1	-0.003279	0.00470391	0.485753	0.833345	8.12934e-05	0.00109749	0.940953	0.830145	0.000107413	0.000446008	0.809685	0.985613
ILMN_1658351	FIS1	0.00187046	0.00606767	0.75788	0.88489	0.000158984	0.00138565	0.908654	0.825163	-0.000626524	0.000568695	0.270598	0.95815
ILMN_1658369	TACR3	0.0089524	0.00641698	0.162983	0.713161	0.00220447	0.00149444	0.140182	0.548605	-0.000770629	0.00060671	0.204022	0.945241
ILMN_1658373	PAN2	-0.0138037	0.00611496	0.0239855	0.466584	0.00052484	0.00142049	0.711771	0.787098	0.000280468	0.000579497	0.628396	0.981539
ILMN_1658399	KLRG1	-0.00401586	0.0078343	0.608231	0.860519	-0.00361291	0.00176139	0.0402507	0.410748	-0.000493736	0.000730511	0.499119	0.976868
ILMN_1658407	SLC43A3	0.00250629	0.00409993	0.540999	0.845857	-0.000205009	0.000951374	0.829388	0.811602	-0.000417356	0.000388157	0.282274	0.959811
ILMN_1658411	CHD4	-0.00209368	0.00665346	0.753009	0.884232	0.00293347	0.00148518	0.0482499	0.428057	-0.000604048	0.000620372	0.330212	0.965444
ILMN_1658416	MRPS18C	-0.00578864	0.00448856	0.197175	0.738864	-0.000723685	0.00101147	0.474315	0.720424	0.000746487	0.000417937	0.0740792	0.862405
ILMN_1658420	DSCAM	0.000399061	0.00655767	0.951475	0.906112	-0.000169541	0.00148873	0.909331	0.825271	0.000671237	0.000608487	0.269973	0.958057
ILMN_1658425	DAG1	-0.0154005	0.0076433	0.0439156	0.543913	0.00040904	0.00173745	0.813878	0.808699	0.000676533	0.000722381	0.349	0.967243
ILMN_1658437	SFXN4	0.0120307	0.00556746	0.0307039	0.497804	0.0003941	0.0013084	0.763256	0.798566	-0.00121566	0.000524053	0.0203561	0.686791
ILMN_1658439	C5ORF44	-0.002579	0.00517755	0.618405	0.862498	-0.00203604	0.00114515	0.0754096	0.471681	0.000307566	0.000482351	0.523708	0.97793
ILMN_1658452	FAM53A	0.0172935	0.00872441	0.047457	0.552793	0.00463814	0.00205671	0.0241257	0.368017	-0.00184073	0.000827736	0.0261615	0.713355
ILMN_1658464	GTF3A	0.00247792	0.00398871	0.534447	0.844262	-0.000554199	0.000938974	0.555044	0.746687	-8.97197e-05	0.00037724	0.812011	0.985653
ILMN_1658469	TP53AP1	0.00400994	0.00764208	0.599779	0.858831	-0.000220857	0.00172707	0.898244	0.823495	-0.000198897	0.000715033	0.780886	0.98509
ILMN_1658472	APH1A	0.00515772	0.00397013	0.1939	0.736691	-0.00119422	0.000908121	0.188496	0.585212	-0.000216563	0.00037476	0.563351	0.979451
ILMN_1658481	DGUOK	-0.00530867	0.00634774	0.402982	0.81413	-0.00088583	0.00145503	0.542655	0.743053	0.000691361	0.00059756	0.247283	0.954384
ILMN_1658486	MRPL54	-2.13121e-05	0.00641747	0.99735	0.910042	-0.000836669	0.00144224	0.561834	0.748625	0.000316185	0.000596329	0.59596	0.980553
ILMN_1658494	C13ORF15	-0.0220641	0.0135099	0.102431	0.655014	-0.00721947	0.00312208	0.0207561	0.354164	0.00121536	0.00128333	0.343619	0.966748
ILMN_1658504	CHKA	0.00898505	0.00610619	0.141165	0.695122	0.000986295	0.00140423	0.482445	0.723372	-0.000223785	0.000576159	0.697714	0.983342
ILMN_1658513	IQSEC2	-0.0100449	0.00705462	0.154483	0.705429	0.00027034	0.00165555	0.870288	0.818852	0.000336231	0.000668504	0.614992	0.981144
ILMN_1658519	SLC13A3	-0.00285847	0.00765552	0.708861	0.877902	0.002317	0.00179338	0.196367	0.590051	-0.000957809	0.000717084	0.181647	0.938908
ILMN_1658526	RYK	0.0017126	0.00496919	0.730363	0.881069	-0.000220091	0.00112074	0.844313	0.814314	0.000127342	0.000465343	0.784353	0.985155
ILMN_1658579	CDK5RAP3	0.0157363	0.0169423	0.352986	0.800975	0.0039175	0.00384478	0.308244	0.654972	-0.00156235	0.00159106	0.326124	0.965026
ILMN_1658607	DLEU2	0.00742478	0.00785582	0.344592	0.798899	0.00263303	0.00177959	0.138989	0.547679	-0.00116967	0.000737466	0.112725	0.905101
ILMN_1658624	UBXN6	0.000846138	0.00421952	0.841066	0.895081	-0.000957706	0.000976854	0.326889	0.662439	-0.000454063	0.000395142	0.250509	0.954945
ILMN_1658636	MRE11A	-0.00175702	0.00675318	0.794728	0.889638	-0.000260359	0.00156899	0.868204	0.818496	-0.000362606	0.000638761	0.570258	0.979695
ILMN_1658639	SLC46A3	-0.00626995	0.00434316	0.148841	0.700976	3.63256e-05	0.00101124	0.971345	0.834581	0.000173872	0.000412591	0.673452	0.982753
ILMN_1658675	CDH23	0.0146167	0.00621754	0.0187292	0.437305	0.000156514	0.00141326	0.911817	0.825664	-0.000714514	0.000583891	0.221061	0.949248
ILMN_1658678	SAAL1	-0.00458119	0.00433262	0.290342	0.782951	-0.00178177	0.000992274	0.0725512	0.468073	0.00091971	0.000404267	0.0229056	0.699863
ILMN_1658684	ATP9B	-0.00221583	0.00831726	0.789921	0.889041	0.0023799	0.00188417	0.206552	0.5969	-0.000775082	0.000783943	0.322812	0.96468
ILMN_1658706	ST6GALNAC2	-0.00472911	0.0147312	0.748191	0.883573	-0.0051037	0.00344714	0.138724	0.547472	0.000831862	0.00139137	0.549925	0.97896
ILMN_1658717	DEPDC5	0.00351563	0.00672372	0.601065	0.85909	0.000300213	0.00152884	0.844324	0.814316	0.000211889	0.000631304	0.737145	0.984219
ILMN_1658728	ZBTB25	0.00341103	0.00819961	0.67741	0.872953	0.000528358	0.00183812	0.773771	0.800758	0.000236231	0.00076812	0.758429	0.984655
ILMN_1658743	CCNDBP1	-0.000719506	0.00574068	0.900259	0.901298	-0.00249861	0.00127687	0.0503688	0.432069	0.000441445	0.000535079	0.409366	0.971938
ILMN_1658758	NPB	-0.00303946	0.00852806	0.721536	0.879789	-0.000366128	0.00193216	0.849707	0.815275	-0.000145193	0.000803689	0.856636	0.986391
ILMN_1658759	PEX19	0.003947	0.00362507	0.276239	0.777916	0.000811792	0.000819213	0.321714	0.660437	2.24321e-05	0.00033964	0.947341	0.987678
ILMN_1658798	MEGF9	-0.00797581	0.00890105	0.370225	0.804974	0.00235124	0.00205335	0.252178	0.627408	-0.00131362	0.00083674	0.116431	0.907843
ILMN_1658800	BRPF3	-0.00319609	0.00936683	0.732943	0.881438	0.00165928	0.00208711	0.426608	0.701787	0.000566275	0.0008729	0.516514	0.977629
ILMN_1658802	KRTCAP2	0.00592929	0.00457791	0.195253	0.737596	-0.000198435	0.00106292	0.851904	0.815664	-0.000333734	0.000431571	0.439344	0.973803
ILMN_1658807	HMOX2	0.00530809	0.00729982	0.467132	0.829545	-0.000463522	0.00166828	0.781131	0.802265	0.000365867	0.000690716	0.596325	0.980565
ILMN_1658821	SAMD1	-0.00675197	0.00810087	0.40457	0.814563	-0.000119026	0.00187628	0.949419	0.831405	-0.00118584	0.000763065	0.120174	0.910456
ILMN_1658830	C10ORF26	-0.00664418	0.00475402	0.162236	0.712508	-0.000467011	0.00111177	0.674441	0.777931	0.000279826	0.000451027	0.534982	0.978385
ILMN_1658834	ZC3H18	-0.0100162	0.00706013	0.155986	0.706845	0.000149339	0.00164238	0.927549	0.828113	0.000342754	0.000672256	0.610152	0.980997
ILMN_1658853	ARHGAP25	-0.00888791	0.00899272	0.322983	0.793114	0.00222563	0.002063	0.280663	0.642495	0.000345643	0.000843916	0.682121	0.982968
ILMN_1658858	SP140L	-0.0068739	0.00791755	0.385293	0.809104	-0.000855773	0.00180998	0.63635	0.768056	0.000628642	0.000744915	0.398719	0.97121
ILMN_1658861	FAM86B1	0.00420056	0.00779604	0.59002	0.85683	0.00142592	0.00177225	0.421063	0.699771	-0.000225032	0.000735615	0.759674	0.98468
ILMN_1658883	ARAF	-0.00509487	0.00522007	0.329056	0.794808	0.000126856	0.0012187	0.917097	0.826494	3.06942e-05	0.00049412	0.950468	0.987718
ILMN_1658884	ATP11B	-0.010942	0.00541221	0.0432044	0.541993	-0.000742999	0.00124107	0.54939	0.745045	0.00056881	0.00051056	0.265241	0.957341
ILMN_1658885	DAGLB	-0.00452558	0.00476424	0.342161	0.79828	-0.00059462	0.00107978	0.581848	0.754128	0.000177447	0.000446901	0.691322	0.983191
ILMN_1658902	DEAF1	-0.00287916	0.00620035	0.642394	0.86695	-0.0020561	0.00144807	0.155639	0.56098	0.000461429	0.000589162	0.433512	0.97346
ILMN_1658904	ID2B	0.0107261	0.00706975	0.129222	0.684873	-0.00218553	0.00161614	0.176275	0.577026	-0.000475573	0.000671165	0.478586	0.975899
ILMN_1658909	OSGEPL1	-0.00364492	0.00749136	0.626577	0.864048	-0.00169429	0.00173077	0.327619	0.662717	0.000711994	0.000706374	0.313476	0.963666
ILMN_1658920	MCTP1	0.000529155	0.00837527	0.949623	0.905946	0.00134821	0.00192973	0.484769	0.724201	0.000589297	0.000789515	0.455424	0.974704
ILMN_1658928	GNB2	-0.00644787	0.00496122	0.193719	0.73657	-0.00245234	0.00115554	0.0338177	0.396351	0.000152502	0.000470279	0.745726	0.984398
ILMN_1658962	LCP2	0.00038683	0.00611086	0.949526	0.905938	0.00266197	0.00136075	0.0504353	0.43219	-0.000865874	0.000570354	0.128981	0.916057
ILMN_1658992	DPM1	0.00119532	0.00372124	0.748048	0.883553	-0.000778124	0.000846432	0.357939	0.674098	0.000322722	0.000348479	0.354401	0.967727
ILMN_1658995	ACOT9	-0.00256838	0.00556593	0.644478	0.867323	-0.00268726	0.00126779	0.0340372	0.396907	0.000404106	0.00052499	0.441455	0.973925
ILMN_1659017	C11ORF74	0.00174441	0.00661262	0.791935	0.889292	-0.00166154	0.00150098	0.268308	0.636258	0.000194322	0.000617625	0.753045	0.984547
ILMN_1659026	POLR2K	0.00507511	0.00822313	0.537119	0.844916	-0.00137506	0.00183767	0.454302	0.71283	0.000228599	0.000762819	0.764424	0.984774
ILMN_1659027	SLC2A1	0.00782183	0.00819858	0.34006	0.79774	0.00314802	0.00190541	0.0985037	0.506417	-0.000563407	0.000774869	0.467165	0.975324
ILMN_1659029	FAM116B	0.000676176	0.00652237	0.917431	0.902966	0.000119307	0.0014983	0.936533	0.829481	0.000163733	0.000617276	0.790816	0.985275
ILMN_1659047	HIST2H2AA3	-0.0108391	0.00960124	0.258929	0.77109	-0.00407765	0.00217733	0.0610991	0.451078	0.000523773	0.000900701	0.560892	0.979363
ILMN_1659054	CHKB	0.0109912	0.00625003	0.078648	0.615937	0.00244227	0.00144407	0.090792	0.49553	-0.00129279	0.000589186	0.0282214	0.720488
ILMN_1659058	PPP1R10	0.00192917	0.00500872	0.700116	0.876565	-0.000361969	0.00112704	0.748083	0.795317	0.000370855	0.000467625	0.427742	0.973111
ILMN_1659075	HLA-DOA	0.0236314	0.0134484	0.0788849	0.616372	0.00989523	0.00303377	0.0011075	0.133938	-0.00294193	0.00126471	0.0200093	0.684799
ILMN_1659082	ZCRB1	0.00254122	0.0065316	0.697227	0.876117	0.000217699	0.00149006	0.883841	0.821133	-0.000938918	0.000611933	0.124944	0.913579
ILMN_1659099	ROCK2	-0.00213695	0.00602158	0.722677	0.879956	0.0029719	0.00136512	0.029479	0.384856	-0.000207137	0.000562638	0.712759	0.983688
ILMN_1659122	KLF10	-0.0130612	0.0107877	0.225992	0.755691	0.000966656	0.00240019	0.687139	0.781137	0.000838623	0.000997519	0.400511	0.971336
ILMN_1659156	ANKRD16	0.00720374	0.00701465	0.304441	0.787576	0.000883118	0.00158451	0.577293	0.752902	0.000403316	0.000659577	0.540884	0.978616
ILMN_1659189	C9ORF89	0.00266418	0.00556193	0.631936	0.865045	0.000108147	0.00129267	0.933325	0.828995	0.00014315	0.000527238	0.785999	0.985186
ILMN_1659206	RARA	-0.0132408	0.00780248	0.0896969	0.636027	0.000694819	0.00179536	0.698751	0.783988	0.000520803	0.000736694	0.4796	0.975949
ILMN_1659227	CD79A	-0.00908382	0.00775848	0.241669	0.763455	-0.00235461	0.00179508	0.18962	0.585922	0.000637471	0.000734729	0.385598	0.97026
ILMN_1659240	MTMR14	0.000495571	0.00375502	0.895004	0.900776	-0.000188422	0.000858088	0.826196	0.811012	-7.15555e-05	0.000351797	0.838822	0.986106
ILMN_1659255	RP2	-0.00510855	0.00547185	0.350507	0.800371	-0.00211398	0.00123568	0.0871222	0.489864	0.000193426	0.000511041	0.705064	0.983513
ILMN_1659257	TNFRSF8	-0.0007032	0.00613522	0.908749	0.90213	-0.00205538	0.00142093	0.148035	0.554453	0.000942678	0.000576734	0.102151	0.896296
ILMN_1659259	PRPF6	-0.000413463	0.0057864	0.943036	0.905352	0.00205152	0.00135014	0.128641	0.539082	-0.000640002	0.000547548	0.242463	0.95352
ILMN_1659270	OTP	-0.00113157	0.00753237	0.880585	0.899315	-0.000610768	0.00174975	0.727044	0.790634	0.000683228	0.000711521	0.336936	0.96611
ILMN_1659285	PSMG1	-0.000377575	0.00510797	0.941075	0.905173	-0.000715476	0.0011606	0.537584	0.741529	0.000194022	0.000478555	0.68516	0.983042
ILMN_1659339	ELP4	0.00216179	0.00674305	0.748517	0.883618	-0.00150315	0.0015418	0.329593	0.663465	-0.000113193	0.000631844	0.857822	0.986409
ILMN_1659343	BOLA2	-3.86324e-05	0.00600701	0.994869	0.909838	-0.000319126	0.00135538	0.813859	0.808695	-0.000566948	0.000560677	0.311928	0.963493
ILMN_1659350	CASP6	0.00796228	0.00739756	0.281776	0.779945	-0.000246427	0.00171005	0.885417	0.821395	0.000232426	0.000696542	0.738617	0.98425
ILMN_1659352	KCNK13	0.00154088	0.00738822	0.834792	0.894375	-0.00200557	0.00168608	0.234249	0.616491	9.47979e-05	0.000693958	0.891343	0.986914
ILMN_1659364	RFC5	0.00315231	0.00441965	0.475692	0.831324	-0.00178427	0.00101576	0.0789889	0.476491	0.000457282	0.000417659	0.273575	0.958586
ILMN_1659371	ADRA2A	0.00502699	0.0073435	0.493629	0.834875	-0.00115187	0.00170547	0.499422	0.72929	-7.49569e-05	0.000694266	0.914023	0.987234
ILMN_1659411	POLR2C	0.0137126	0.00718776	0.0564216	0.571165	-0.00118344	0.00166589	0.47746	0.721573	-0.000162181	0.000680749	0.811696	0.985648
ILMN_1659415	MAP2K1IP1	-0.00205869	0.00375413	0.583432	0.855447	-0.00056593	0.000844619	0.502831	0.730441	0.000304146	0.000350543	0.385591	0.970259
ILMN_1659437	TXNDC17	-0.00268437	0.00354766	0.449255	0.825637	-0.000196906	0.000789382	0.803017	0.806612	-0.000115002	0.000329438	0.727025	0.984003
ILMN_1659444	KIF1B	0.0001825	0.00714515	0.979623	0.908563	9.93456e-05	0.00163881	0.951661	0.831735	-0.000172641	0.000672218	0.797316	0.985393
ILMN_1659462	DUSP23	0.00186581	0.00397303	0.638628	0.86627	-0.000643896	0.000917622	0.482866	0.723522	-0.000113543	0.000375222	0.762193	0.98473
ILMN_1659463	APAF1	0.015011	0.00558496	0.00719339	0.316296	0.00234707	0.001294	0.0697074	0.464251	-0.000169779	0.000527796	0.747699	0.984439
ILMN_1659470	PBRM1	-0.0156979	0.00639598	0.0141143	0.399866	-0.00166373	0.00145806	0.253844	0.628362	0.000856189	0.000597731	0.15203	0.927865
ILMN_1659488	PLXNB2	-0.00655624	0.00661954	0.321961	0.792824	-0.000181783	0.00151162	0.904279	0.824466	-0.000411827	0.000623838	0.509158	0.977313
ILMN_1659517	WDR89	0.00371593	0.00651921	0.56868	0.852251	0.00363161	0.00147453	0.0137824	0.315428	-0.000252531	0.000609128	0.678452	0.982877
ILMN_1659523	USP39	0.000463454	0.00371002	0.900587	0.901331	-0.000830327	0.000851134	0.329286	0.663349	-0.000390036	0.000348895	0.263602	0.957087
ILMN_1659524	C6ORF66	0.00706891	0.00511748	0.167179	0.716744	0.000247796	0.00118629	0.83454	0.812547	-3.25263e-05	0.000485101	0.946541	0.987667
ILMN_1659536	FAM24B	0.00881844	0.00917631	0.336552	0.796824	0.00162754	0.00208033	0.43401	0.704766	-0.000962984	0.00086109	0.263425	0.957059
ILMN_1659537	MED8	-0.00672446	0.0061703	0.275797	0.777751	-0.00185616	0.00139636	0.183755	0.582139	0.000537811	0.000579784	0.353612	0.967657
ILMN_1659544	STX3	0.00251789	0.00491237	0.608258	0.860524	-0.00036217	0.0011377	0.75023	0.795783	-0.000349375	0.000465117	0.45256	0.974548
ILMN_1659553	ANAPC1	0.0025235	0.00759929	0.739836	0.882413	0.00148745	0.00171459	0.385655	0.686166	2.58636e-07	0.000713678	0.999711	0.988316
ILMN_1659564	SEC61A1	-0.000541723	0.00453133	0.904839	0.901749	0.000334676	0.00103072	0.745407	0.794733	-9.02741e-05	0.000422913	0.83097	0.985976
ILMN_1659620	MYCBP	-0.00958831	0.00724028	0.185403	0.730763	-0.00239882	0.00163435	0.142171	0.550121	0.00155065	0.000675748	0.0217491	0.694252
ILMN_1659659	MAGEH1	0.0105316	0.00744596	0.157241	0.708011	8.78721e-05	0.0017536	0.960035	0.832958	-0.000656186	0.000706515	0.353011	0.967604
ILMN_1659682	GALK2	-6.13793e-05	0.00599609	0.991833	0.909587	-0.000185881	0.00134547	0.890119	0.82217	-0.000273697	0.000561528	0.625964	0.981468
ILMN_1659688	LGALS3BP	0.0124827	0.0191562	0.514639	0.839554	0.00530566	0.00429256	0.216454	0.60433	-0.00120439	0.00179298	0.501758	0.976987
ILMN_1659703	WWP2	-0.00481684	0.00627081	0.442406	0.824067	0.00260359	0.00145398	0.0733459	0.469099	-0.000461851	0.000590997	0.434522	0.97352
ILMN_1659725	EXOSC5	0.0160305	0.00675248	0.0175958	0.429385	0.00131633	0.00157827	0.404262	0.693546	-0.00128142	0.000639841	0.0452078	0.792744
ILMN_1659727	CDAN1	0.0036075	0.00886406	0.684023	0.874027	0.00317618	0.00199333	0.11107	0.521683	-0.00013593	0.000829769	0.869876	0.986595
ILMN_1659753	LAMP2	-0.00858333	0.00476315	0.0715411	0.601905	-0.00148104	0.00110486	0.180091	0.579676	0.00022484	0.000452124	0.618979	0.981263
ILMN_1659761	SNX29	0.00300669	0.00811307	0.710937	0.878215	-0.00156716	0.00186693	0.401226	0.692378	0.000216542	0.000765242	0.777198	0.98502
ILMN_1659762	BTF3	0.00128227	0.00272709	0.638215	0.866195	0.00018286	0.000646495	0.777293	0.801482	-0.000466217	0.000258	0.0707557	0.856867
ILMN_1659766	BAG3	-0.0117541	0.0101816	0.248317	0.766503	-0.00202534	0.00231331	0.381293	0.684356	-0.000116238	0.000961488	0.903775	0.987091
ILMN_1659777	RUFY1	-0.00376862	0.00604853	0.533243	0.843965	-0.000923817	0.00137855	0.50277	0.730421	6.15419e-05	0.000569067	0.913881	0.987232
ILMN_1659782	STK19	-0.00261852	0.00491473	0.594179	0.85769	-0.00128266	0.00113084	0.256689	0.629969	3.32841e-05	0.000462222	0.942595	0.987616
ILMN_1659786	CCDC76	0.00450847	0.00595297	0.448841	0.825544	0.000922827	0.00138445	0.505051	0.731185	8.44648e-05	0.000562811	0.880704	0.986758
ILMN_1659800	BCL11A	-0.00743685	0.00964192	0.440527	0.823629	0.00214137	0.00214879	0.318986	0.65936	-0.00039223	0.000897884	0.662229	0.982465
ILMN_1659801	ATP6V1C1	0.00354767	0.00700598	0.612592	0.861374	-0.00223682	0.00158443	0.158023	0.562997	-8.33811e-06	0.000657033	0.989875	0.988201
ILMN_1659843	DNAJC3	-0.011282	0.0063418	0.0752426	0.609464	0.000592894	0.00145227	0.683087	0.780124	-0.000679682	0.000593357	0.252008	0.955201
ILMN_1659854	PRPF40A	-0.00168923	0.00621583	0.785805	0.888525	0.000429021	0.00140494	0.760088	0.797897	0.000129446	0.000580414	0.823518	0.985851
ILMN_1659857	SNAP29	0.002001	0.0070431	0.776328	0.887317	0.000647784	0.00164132	0.693085	0.782606	0.000102073	0.000668633	0.878667	0.986727
ILMN_1659874	SFRS15	-0.00254574	0.00567697	0.653841	0.868974	0.0011763	0.00130145	0.366081	0.677787	-0.000403963	0.000532317	0.447926	0.974292
ILMN_1659888	PPP1R14B	0.00479141	0.00487552	0.325731	0.793888	-1.21735e-05	0.00113711	0.991458	0.837391	-0.000520386	0.000458659	0.25655	0.955959
ILMN_1659894	SLC25A26	0.0107744	0.0064811	0.0964264	0.646548	-0.000118307	0.00147439	0.936045	0.829407	-0.000421263	0.000611809	0.491104	0.976499
ILMN_1659895	MSN	-0.00102312	0.00481116	0.831595	0.894012	0.00087179	0.00108276	0.420732	0.699652	0.000166319	0.00045052	0.711999	0.983671
ILMN_1659913	ISG20	0.0091702	0.0090093	0.308745	0.788914	0.00502874	0.00206495	0.0148799	0.321777	-0.00150131	0.000849382	0.0771387	0.867137
ILMN_1659923	GNAQ	-0.0106325	0.00676782	0.116174	0.671724	8.78044e-05	0.00152994	0.954234	0.832113	0.000774702	0.000628263	0.217544	0.94847
ILMN_1659936	PPP1R15A	-0.00758496	0.0128984	0.556494	0.849503	0.00305953	0.00295272	0.30012	0.651488	-0.0007265	0.0012056	0.546771	0.978841
ILMN_1659937	ZBTB24	0.00216259	0.0046303	0.640463	0.866602	0.00233012	0.00106039	0.0279905	0.380681	-0.000250199	0.000436419	0.566441	0.979561
ILMN_1659952	MTMR2	0.0186048	0.00659719	0.0048006	0.27202	0.00286776	0.00151465	0.0583109	0.446625	-0.0009505	0.000624532	0.128024	0.915483
ILMN_1659960	IL4I1	0.00133999	0.0110381	0.903376	0.901605	0.00151149	0.00254131	0.551999	0.745806	-0.00156055	0.00103843	0.132891	0.918325
ILMN_1659975	C1ORF216	0.00760441	0.00610689	0.213052	0.748606	-0.00252507	0.00142802	0.0770225	0.473622	0.00034447	0.000578978	0.551869	0.979032
ILMN_1659976	CLP1	-0.00245841	0.00558893	0.660029	0.870043	-0.00173557	0.00125865	0.167922	0.5709	0.000648042	0.000522067	0.214495	0.947775
ILMN_1659985	RSPH9	-0.00620076	0.00667381	0.352828	0.800937	-0.000399776	0.00151786	0.792257	0.804499	-6.85458e-05	0.000624481	0.912596	0.987214
ILMN_1659990	C7ORF68	-0.00352197	0.00944845	0.70933	0.877973	-0.00191513	0.00212744	0.368011	0.678643	-0.000158507	0.000882544	0.857465	0.986404
ILMN_1660000	SNURF	0.00440017	0.00778297	0.57183	0.852946	-0.000648387	0.00181214	0.720491	0.789132	-0.000598658	0.000735844	0.415893	0.972366
ILMN_1660021	M6PRBP1	-0.00939737	0.0039866	0.0184112	0.435153	-0.00271411	0.0008907	0.00231015	0.176706	0.00120347	0.000373224	0.00126183	0.32265
ILMN_1660027	FCGR2B	0.00966065	0.0105295	0.358891	0.802383	-0.00135633	0.00238926	0.570252	0.750977	-0.000617034	0.000993902	0.534718	0.978374
ILMN_1660031	P2RY6	-0.00405766	0.00963061	0.673514	0.872312	0.00353503	0.00219989	0.108074	0.518288	-0.00109278	0.000908113	0.22884	0.950888
ILMN_1660043	UBXN11	-0.00429245	0.00677838	0.526566	0.842298	0.000309287	0.00154346	0.841179	0.813751	-0.000196711	0.000639288	0.758308	0.984653
ILMN_1660063	POLE4	0.00120075	0.00354178	0.734591	0.881673	0.000712602	0.00081469	0.381742	0.684543	-0.000328906	0.000332792	0.322995	0.964699
ILMN_1660079	RNF44	-0.0105683	0.0079565	0.184091	0.729829	0.00161563	0.00181386	0.373081	0.68086	0.000135907	0.000750738	0.856343	0.986386
ILMN_1660111	UCHL3	0.00190329	0.00450836	0.672902	0.872211	-0.00144183	0.00102404	0.159135	0.563922	0.000123039	0.000423185	0.771245	0.984907
ILMN_1660125	SFMBT2	0.0125425	0.00922184	0.173802	0.722115	0.00163474	0.00210401	0.437182	0.706019	0.000613115	0.000869376	0.480663	0.976001
ILMN_1660144	TCF20	0.00485062	0.00675414	0.472652	0.830699	-0.000716869	0.00156612	0.647143	0.770711	0.0011988	0.000639038	0.0606631	0.836937
ILMN_1660179	MATR3	-0.0209816	0.00864856	0.0152655	0.410625	-0.000544122	0.00193479	0.778534	0.801736	-5.21172e-05	0.00079919	0.948005	0.987686
ILMN_1660186	SYF2	0.000493945	0.00357023	0.889963	0.90027	-0.000161523	0.000804147	0.840806	0.813684	3.23577e-06	0.000334074	0.992272	0.988229
ILMN_1660193	ZNF529	0.0150524	0.00740724	0.0421416	0.539029	8.38438e-05	0.00165008	0.959475	0.832876	-0.00108227	0.000694067	0.118922	0.909599
ILMN_1660199	ACAA2	-0.000483096	0.00489964	0.921457	0.903349	-0.00178241	0.00112455	0.112969	0.523763	0.000284423	0.000462625	0.538685	0.97853
ILMN_1660223	CREBL2	0.00724321	0.00745078	0.33098	0.795333	-0.000204786	0.00173459	0.90602	0.824744	0.000196685	0.00070255	0.779509	0.985064
ILMN_1660232	PEX5	-0.00134016	0.00565417	0.81264	0.891808	-0.00132351	0.00129041	0.305055	0.653622	0.000503289	0.000533775	0.345739	0.966945
ILMN_1660261	TDRD6	-0.0030598	0.00866371	0.723957	0.880143	-0.00067673	0.00196967	0.731165	0.791568	0.000357277	0.000814933	0.661087	0.982436
ILMN_1660270	C7ORF28A	0.00456955	0.00664562	0.491702	0.834505	-0.00124406	0.00148795	0.403104	0.693102	0.000661906	0.00060943	0.277431	0.959139
ILMN_1660275	C2ORF43	-0.00237891	0.00712721	0.738546	0.882232	-0.00318933	0.00162198	0.0492621	0.430007	0.000404318	0.000668865	0.545522	0.978794
ILMN_1660292	MRPS21	0.013576	0.00837539	0.105032	0.658443	0.00291776	0.00190875	0.126358	0.537037	-0.00122174	0.000789469	0.12173	0.9115
ILMN_1660305	PDE12	-0.0046021	0.00468093	0.325529	0.793831	-0.00144207	0.0010762	0.180259	0.579791	0.000411578	0.000440838	0.350496	0.967379
ILMN_1660315	SPN	-0.00502468	0.00869717	0.563442	0.851082	-0.000719591	0.00198538	0.717019	0.788327	0.000312864	0.000816263	0.701506	0.983431
ILMN_1660321	CDH24	-0.00494509	0.00677647	0.465547	0.829209	-0.00262154	0.00154499	0.0897347	0.493932	0.000146701	0.000637193	0.817913	0.985755
ILMN_1660337	PPT2	-0.00597532	0.00686274	0.383923	0.808698	-0.00107586	0.00157182	0.493682	0.727324	0.000533872	0.000650873	0.41208	0.972118
ILMN_1660341	LRPAP1	-0.0108535	0.004795	0.0236049	0.464796	-0.000631668	0.00110418	0.567276	0.750152	-0.000133954	0.000454376	0.76814	0.984846
ILMN_1660345	NGRN	0.00548265	0.00535232	0.30567	0.787961	0.000610127	0.0012433	0.623617	0.764943	-0.000273411	0.000504304	0.587711	0.980286
ILMN_1660364	PSCD4	-0.0129756	0.00530283	0.0144081	0.40272	-0.00235417	0.00121651	0.0529669	0.437087	0.00116163	0.000495576	0.0190777	0.679153
ILMN_1660368	TRRAP	-0.0111418	0.00942714	0.237253	0.76135	0.00161305	0.0021209	0.446927	0.709904	1.63903e-05	0.00088304	0.985191	0.988145
ILMN_1660426	CPSF4	0.00571934	0.00351964	0.104168	0.657319	-0.000192528	0.000825093	0.815496	0.809006	-0.000467363	0.000331592	0.158701	0.930688
ILMN_1660440	FAM108B1	-0.0111803	0.00741476	0.131594	0.687031	-0.00171712	0.00169777	0.311824	0.656462	-0.000551493	0.000695384	0.427733	0.973111
ILMN_1660462	MCOLN2	-0.00462122	0.014075	0.742663	0.882808	0.000585211	0.00320184	0.854976	0.816204	0.00164917	0.00133573	0.216958	0.948338
ILMN_1660498	RPS27	-0.00382738	0.00188897	0.0427476	0.540733	-0.000285678	0.000427335	0.503807	0.730769	0.000271041	0.00017643	0.124477	0.913283
ILMN_1660533	RPN1	-0.0018702	0.00363424	0.606828	0.860241	-0.00109778	0.000845275	0.194039	0.588652	-0.000227309	0.000343627	0.508291	0.977276
ILMN_1660544	ARRDC4	-0.0131505	0.00774012	0.0893194	0.635401	-0.00408185	0.00176265	0.0205723	0.353314	0.00165261	0.000726296	0.0228827	0.699756
ILMN_1660549	GPR177	-0.000816813	0.0089095	0.926953	0.903867	-0.000761069	0.00203264	0.70809	0.786228	-0.000426216	0.000836607	0.610431	0.981006
ILMN_1660551	CRAMP1L	0.00338279	0.00799222	0.672106	0.872079	0.000671659	0.00182392	0.712686	0.787313	1.4964e-05	0.000752619	0.984137	0.988133
ILMN_1660577	ATP5G2	0.00400869	0.00357803	0.262559	0.772586	-0.000448981	0.000822242	0.585035	0.754977	-0.000467416	0.000335415	0.163455	0.932567
ILMN_1660579	CRLF3	-0.0116267	0.00553265	0.0355995	0.517872	-0.00190237	0.00131717	0.14866	0.554992	0.000746858	0.000524277	0.154288	0.928846
ILMN_1660582	LIG3	0.00783765	0.00749831	0.295905	0.784822	0.00228559	0.0016883	0.175805	0.576694	-0.000528264	0.000704802	0.453544	0.974602
ILMN_1660585	C15ORF40	0.0116125	0.00641495	0.0702603	0.599152	0.00188846	0.00144308	0.19066	0.586574	-0.000599415	0.000603621	0.320694	0.964455
ILMN_1660602	C1ORF43	-0.00231812	0.00575369	0.687027	0.874509	-0.00156649	0.00129966	0.228083	0.612438	-4.3996e-05	0.000540823	0.935164	0.987519
ILMN_1660608	GABRB3	0.00590072	0.00667663	0.376811	0.806551	0.000464003	0.00153111	0.761851	0.79827	-0.000469177	0.000625685	0.453338	0.974591
ILMN_1660624	LIMK2	-0.0140096	0.0076444	0.0668536	0.59145	-0.000601725	0.00174139	0.729686	0.791234	0.000621147	0.000717282	0.386505	0.970328
ILMN_1660629	NBEAL2	0.00178957	0.00727891	0.805793	0.890989	0.00136923	0.00166147	0.409879	0.695671	-0.000340727	0.00067917	0.615892	0.981171
ILMN_1660635	LACTB2	0.00278928	0.00796112	0.726066	0.880449	-0.00109002	0.00181729	0.548636	0.744824	3.96249e-05	0.000749211	0.957821	0.987811
ILMN_1660661	TCP1	-0.00342291	0.00469783	0.466237	0.829356	-0.00113159	0.00109315	0.300592	0.651694	1.7405e-05	0.000442803	0.968646	0.987945
ILMN_1660663	DYRK1A	-0.0145941	0.0111862	0.192013	0.735412	0.000989391	0.00255385	0.698451	0.783915	0.000712248	0.00104294	0.494657	0.976664
ILMN_1660691	RAB31	-0.00515996	0.00381573	0.176285	0.724043	-0.000164701	0.000868216	0.849544	0.815246	-4.02535e-05	0.000358517	0.910603	0.987187
ILMN_1660698	GTPBP8	0.00346703	0.00747464	0.642763	0.867016	-0.00174949	0.00169447	0.301851	0.652243	0.000411741	0.000701124	0.55703	0.979223
ILMN_1660723	RDH13	0.0101231	0.0101559	0.318876	0.791937	-0.00164005	0.00233823	0.48305	0.723588	0.00143886	0.000956308	0.132427	0.918062
ILMN_1660730	SLC7A3	0.00279339	0.00858664	0.74494	0.883124	-0.00267919	0.00197315	0.174518	0.575776	0.000607938	0.000804676	0.449945	0.974404
ILMN_1660749	ASPSCR1	0.0035787	0.00424006	0.398657	0.812937	0.00112748	0.00098542	0.252555	0.627625	-0.000657524	0.000398738	0.0991452	0.893487
ILMN_1660787	SUCLA2	-0.00434254	0.00509046	0.393618	0.811518	-0.00203518	0.00116791	0.0814061	0.48037	0.000795124	0.000478939	0.0968787	0.891266
ILMN_1660793	PAQR4	-0.0159078	0.00556101	0.00422832	0.258901	-0.00243933	0.00127075	0.0549095	0.44072	0.00104471	0.000524637	0.0464482	0.797156
ILMN_1660810	TTC17	-0.00398009	0.00566455	0.482286	0.832657	-0.000818418	0.00130134	0.529412	0.739023	0.000165493	0.000533057	0.75621	0.984611
ILMN_1660812	C14ORF11	0.00929225	0.00934968	0.320292	0.792346	0.00243053	0.00218464	0.2659	0.63499	-0.00114013	0.000878198	0.194198	0.94263
ILMN_1660817	DDB2	0.00428135	0.00751541	0.568897	0.8523	0.000865522	0.00170163	0.611002	0.761757	-0.00061385	0.000705323	0.384131	0.97015
ILMN_1660837	CLCN3	-0.00235702	0.0043428	0.587308	0.856264	1.04117e-06	0.000983841	0.999156	0.838441	0.000234789	0.00040833	0.565293	0.97952
ILMN_1660840	PPPDE1	-0.00236259	0.00397294	0.552063	0.848478	-0.00195872	0.000909759	0.031318	0.389857	0.000697173	0.000371562	0.06061	0.836818
ILMN_1660844	INTS4	0.00266667	0.00399306	0.504245	0.837266	0.00107768	0.000908825	0.235702	0.617422	-0.0001865	0.000375498	0.619418	0.981276
ILMN_1660847	PFKFB3	0.00221055	0.00638137	0.729037	0.880879	0.00226836	0.00146873	0.122485	0.53343	-0.00102515	0.000598473	0.0867244	0.880061
ILMN_1660856	ALG11	0.000260143	0.00569237	0.963549	0.90718	0.00266684	0.00129073	0.0388145	0.407759	-0.000496209	0.000538185	0.356527	0.967913
ILMN_1660858	RIN1	-0.00027003	0.00876342	0.975418	0.908205	-0.000428211	0.00207939	0.836844	0.812967	0.00108695	0.000829975	0.190324	0.941531
ILMN_1660871	NEK6	-0.00574732	0.00691873	0.406149	0.814991	-0.00330036	0.00158138	0.0368873	0.403651	0.000884989	0.000652692	0.175129	0.936778
ILMN_1660880	RNH1	-0.00676703	0.00482405	0.160686	0.711136	-0.0014935	0.00112361	0.183784	0.582158	0.000391238	0.000456938	0.391877	0.970723
ILMN_1660882	CHRM4	0.00942548	0.0208783	0.651667	0.868594	-0.00452069	0.0047598	0.342232	0.668084	-0.000442749	0.00196621	0.821841	0.985823
ILMN_1660900	SNORA7B	0.00239376	0.0070764	0.735156	0.881753	-0.00179535	0.00157206	0.253437	0.62813	-0.000836505	0.000661075	0.205738	0.945673
ILMN_1660907	PTPRE	-0.000785297	0.00877706	0.928707	0.904032	0.00187618	0.00199186	0.34623	0.669487	0.000256805	0.000818511	0.753714	0.984561
ILMN_1660923	HCG4	-0.0146532	0.00940628	0.119278	0.675064	0.00109592	0.00211805	0.604865	0.76017	-0.00124887	0.000883213	0.157359	0.930138
ILMN_1660938	TOE1	0.00829395	0.00724609	0.252371	0.768294	0.00153064	0.0016345	0.349038	0.670515	-0.000291709	0.000673592	0.664967	0.982536
ILMN_1660986	PER3	-0.0156021	0.0101768	0.125249	0.681107	-0.00184092	0.00230054	0.423586	0.700672	0.00110184	0.000956151	0.249167	0.954713
ILMN_1661000	RPS6KC1	0.00367083	0.00409542	0.370079	0.804942	-0.000155957	0.000937071	0.867818	0.81843	0.000151026	0.000385947	0.695566	0.983292
ILMN_1661002	RFWD2	-0.000427181	0.00284351	0.880583	0.899315	-0.000960895	0.000655683	0.142788	0.550584	0.00044076	0.000266866	0.0986129	0.892973
ILMN_1661039	MRPL30	-0.00303037	0.0068466	0.658048	0.869702	0.000329192	0.00161366	0.838351	0.81324	0.000309566	0.000645149	0.631344	0.981623
ILMN_1661138	GON4L	-0.00522854	0.00991163	0.597835	0.858437	0.00449016	0.00224832	0.0458119	0.423087	-0.000204093	0.000928691	0.826055	0.985894
ILMN_1661142	TMF1	-0.00601198	0.00657276	0.36036	0.802727	0.00145062	0.00147868	0.32658	0.662321	0.000102599	0.000612957	0.867068	0.986552
ILMN_1661170	NDUFB8	-0.00326447	0.00341831	0.33958	0.797615	-0.00111267	0.000769121	0.147987	0.554411	0.000114917	0.000318622	0.718348	0.983813
ILMN_1661173	TRIP4	-0.0059152	0.00379065	0.118649	0.674399	-0.00183555	0.000874141	0.0357438	0.401048	0.000689548	0.000358502	0.0544277	0.821589
ILMN_1661194	CLDN14	-0.00357406	0.00413421	0.387309	0.809697	-0.000938629	0.000959342	0.327872	0.662813	0.00048419	0.000390814	0.215373	0.947977
ILMN_1661196	CSF2RA	-0.012807	0.00526156	0.0149302	0.407606	-0.00370344	0.00121382	0.00228039	0.176031	0.00118697	0.000499455	0.0174766	0.668312
ILMN_1661197	CLCF1	-0.00747541	0.00798009	0.348883	0.799971	-0.00220864	0.0018313	0.227796	0.612246	0.00179336	0.000748719	0.0166095	0.661741
ILMN_1661264	SHMT2	0.00725209	0.0037753	0.0547406	0.568096	-0.000627911	0.000845161	0.457513	0.714082	-0.000237103	0.000349365	0.497348	0.976787
ILMN_1661266	HLA-DQB1	0.0257357	0.0313137	0.411153	0.816326	0.0096216	0.00702611	0.170872	0.573117	-0.00221412	0.0029269	0.449366	0.974372
ILMN_1661293	ZNF224	-0.000837	0.00806218	0.917314	0.902955	0.000484181	0.00186689	0.795364	0.805113	-0.000176117	0.000760883	0.816954	0.985739
ILMN_1661335	SPTBN1	-0.0194516	0.00921219	0.0347288	0.51461	-0.0028006	0.00211354	0.185146	0.583053	6.96377e-05	0.000871747	0.93633	0.987534
ILMN_1661337	SRM	-0.000839001	0.00571572	0.883299	0.899593	-9.25498e-05	0.00132354	0.944252	0.830638	-0.000513839	0.000538371	0.339865	0.966393
ILMN_1661342	SEPT6	0.003533	0.00535702	0.509569	0.838448	0.0016202	0.00125306	0.196013	0.58984	-0.000351739	0.000504536	0.485707	0.976244
ILMN_1661366	PGAM1	-0.00818743	0.00505335	0.10519	0.658647	-0.00246414	0.00115799	0.0333411	0.395124	0.000487307	0.000476268	0.306224	0.962838
ILMN_1661373	AGPAT3	-0.009476	0.00864268	0.272895	0.776656	0.00148993	0.00198147	0.452091	0.71196	0.000521278	0.000810914	0.520336	0.97779
ILMN_1661409	C3ORF63	-0.00378897	0.0056136	0.499699	0.836239	0.000606712	0.00129206	0.638663	0.768611	-0.000177515	0.000528496	0.736956	0.984215
ILMN_1661417	MAGED2	0.00819093	0.00738409	0.267314	0.774492	0.00109907	0.00171879	0.522534	0.736868	5.49898e-05	0.000699548	0.937345	0.987548
ILMN_1661424	THAP6	0.013743	0.00711686	0.0534778	0.565686	0.000900812	0.00164915	0.584909	0.754943	-0.000581744	0.000672085	0.38672	0.970344
ILMN_1661427	RFNG	-3.9002e-06	0.00709327	0.999561	0.910224	0.00118521	0.00159711	0.458029	0.714282	-0.000997429	0.000663504	0.132768	0.918256
ILMN_1661428	ATP11C	-0.00305669	0.00847276	0.718274	0.879309	0.000241395	0.00193334	0.900635	0.823881	0.00012771	0.000800287	0.873212	0.986645
ILMN_1661432	NUP43	0.0096317	0.00539797	0.0743718	0.607737	0.00214578	0.00125274	0.086735	0.489246	0.000311141	0.000514522	0.545366	0.978788
ILMN_1661439	FLOT1	-0.00882571	0.00613016	0.149947	0.701778	-0.00289084	0.00142232	0.042105	0.414712	0.000327254	0.000581398	0.57352	0.979808
ILMN_1661484	ZBTB45	-0.000635234	0.00594168	0.914859	0.90272	-0.000564527	0.00138968	0.684576	0.780497	0.00116144	0.000559319	0.0378453	0.762976
ILMN_1661485	RBM34	-0.00187926	0.00396906	0.635872	0.865768	2.61223e-05	0.000922025	0.977398	0.835437	7.56281e-05	0.000373617	0.839587	0.986118
ILMN_1661490	PFDN6	0.00723402	0.00517462	0.162119	0.712404	-0.000292327	0.00117715	0.803875	0.806778	-0.000257367	0.000487268	0.597372	0.980599
ILMN_1661492	ARRDC1	0.00848109	0.00788103	0.281864	0.779977	0.00219839	0.00181896	0.226816	0.611585	0.000190169	0.000745744	0.798718	0.985418
ILMN_1661500	B4GALT4	-0.00616971	0.00532441	0.246554	0.765709	-0.000337937	0.00122329	0.782355	0.802513	0.000683505	0.000500583	0.172122	0.935745
ILMN_1661516	POLR2J3	-0.0178946	0.0123433	0.147131	0.699717	-0.00586052	0.00282191	0.0378208	0.405682	0.0024131	0.00115987	0.0374804	0.761304
ILMN_1661537	LEPROT	-0.00159068	0.00572794	0.781239	0.887946	0.000503948	0.00132293	0.703253	0.785074	-0.000258136	0.000540224	0.63277	0.981664
ILMN_1661554	DIAPH1	-0.00718979	0.00511898	0.160159	0.710665	-0.000774955	0.00117612	0.509956	0.732809	-3.58936e-05	0.000483961	0.940878	0.987594
ILMN_1661566	FSTL4	0.00448259	0.00780323	0.565661	0.85158	-0.00119149	0.00183926	0.517107	0.735135	0.00104491	0.000736602	0.15603	0.929584
ILMN_1661589	CD151	-0.00542092	0.0144994	0.708498	0.877847	0.00458566	0.00332164	0.16742	0.570516	-0.000564071	0.00136813	0.680124	0.982919
ILMN_1661593	FAM18B	0.00136702	0.00435763	0.753743	0.884331	0.00027166	0.000992625	0.784332	0.802912	-0.000193773	0.00040947	0.63605	0.981757
ILMN_1661594	C2ORF42	0.0025599	0.00395348	0.517304	0.840128	-0.000440657	0.000912759	0.629256	0.766334	-0.000226022	0.000372509	0.544013	0.978736
ILMN_1661595	C1ORF53	-0.000574198	0.00826954	0.944643	0.905498	-0.00220807	0.00181425	0.223578	0.609372	0.000725876	0.000758293	0.338441	0.966256
ILMN_1661596	FLVCR1	0.00344829	0.00958005	0.718888	0.8794	0.00105551	0.00218258	0.628665	0.766189	0.000664938	0.000899637	0.459835	0.974941
ILMN_1661599	DDIT4	0.00356026	0.023522	0.879693	0.899223	0.0100089	0.00545694	0.0666301	0.459826	-0.00194027	0.00223216	0.384719	0.970194
ILMN_1661622	TBC1D7	0.0159509	0.00742548	0.0317034	0.502266	-0.000409339	0.00171592	0.811452	0.808236	-0.00129457	0.000701158	0.0648441	0.84583
ILMN_1661624	ARSD	-0.00423617	0.00670141	0.527301	0.842483	-0.000649578	0.00152263	0.66966	0.7767	-0.000201364	0.000631255	0.749735	0.98448
ILMN_1661627	LZIC	-0.00709566	0.00428133	0.0974486	0.648047	-0.0012466	0.000987918	0.207006	0.597253	4.09775e-05	0.000403667	0.919143	0.987304
ILMN_1661631	LILRA3	-0.00971477	0.0190014	0.609165	0.860703	-0.00575298	0.00444195	0.195269	0.589395	0.0017777	0.0018043	0.324498	0.964857
ILMN_1661636	ZMYM2	-0.00182456	0.00470811	0.69836	0.876293	-0.000139837	0.00106287	0.895329	0.823022	0.000319626	0.000439151	0.466719	0.975301
ILMN_1661646	BANK1	-0.0137413	0.00851517	0.106583	0.660424	0.00210377	0.00195301	0.281393	0.642851	-0.000212642	0.000802181	0.790948	0.985277
ILMN_1661650	SMEK2	-0.00345206	0.00389096	0.37497	0.806017	-0.000103335	0.000882734	0.906811	0.82487	0.000549345	0.000364887	0.132191	0.917928
ILMN_1661653	DET1	-0.000510883	0.00513058	0.920681	0.903276	-0.00152964	0.00117904	0.194506	0.588935	0.000376081	0.00048307	0.436262	0.973623
ILMN_1661664	SRRM1L	-0.01437	0.00799485	0.0722701	0.60344	0.000557724	0.0018282	0.760315	0.797945	-0.000325062	0.00075239	0.665713	0.982556
ILMN_1661687	IL21R	-0.0088218	0.00786536	0.262032	0.772371	0.00181429	0.00181247	0.316823	0.658496	-0.000281395	0.000742491	0.704697	0.983505
ILMN_1661695	IRAK3	-0.000137677	0.00469799	0.976621	0.908308	0.000576542	0.00109504	0.59854	0.758506	-0.000312473	0.000446152	0.483694	0.976148
ILMN_1661717	TFDP1	-0.000766165	0.00335461	0.819342	0.892598	-0.00054937	0.000762749	0.471371	0.719337	6.51243e-05	0.000315217	0.836321	0.986065
ILMN_1661755	FAM129B	-0.0107364	0.00684725	0.116885	0.672502	-0.00161612	0.00159452	0.310799	0.656038	0.00100156	0.000648243	0.122338	0.9119
ILMN_1661770	JMJD2C	-0.00164412	0.00668738	0.805795	0.890989	0.000822146	0.00149733	0.582954	0.754423	-0.000284594	0.000625454	0.649094	0.982117
ILMN_1661776	CENPJ	-0.00300205	0.00696135	0.66629	0.871106	0.00118645	0.00159795	0.457794	0.714191	0.000414068	0.00065732	0.528738	0.978135
ILMN_1661799	HIGD1A	-0.00533856	0.00402844	0.185099	0.730548	-0.0017108	0.000886487	0.0536239	0.438338	0.00065323	0.000373451	0.0802615	0.871643
ILMN_1661809	PRRG4	-0.00342852	0.00649996	0.597868	0.858444	-0.00234915	0.00146223	0.108151	0.518377	-1.47128e-05	0.000609248	0.980734	0.988092
ILMN_1661833	ANKRD12	-0.0030888	0.00881067	0.725907	0.880426	0.00234878	0.00196674	0.23238	0.615279	0.000283182	0.000815621	0.728443	0.984034
ILMN_1661860	ASPSCR1	0.00220608	0.00541784	0.683869	0.874002	0.0005767	0.0012442	0.642999	0.769642	-0.00058257	0.00050703	0.250562	0.954954
ILMN_1661875	ANK3	0.00377709	0.00700964	0.589995	0.856825	-0.00365253	0.00161513	0.0237316	0.36655	0.000337821	0.00066468	0.611281	0.981032
ILMN_1661886	APEX1	0.0126395	0.00510649	0.0133169	0.391717	0.00221032	0.00118198	0.0614827	0.451665	-0.00108575	0.000482799	0.0245215	0.706943
ILMN_1661888	MEF2A	-0.0120844	0.00882175	0.170736	0.719671	0.00372151	0.00198762	0.0611595	0.451171	-0.000255439	0.00082832	0.757792	0.984643
ILMN_1661945	C14ORF156	0.00280021	0.00328762	0.394355	0.811728	0.000347929	0.00074245	0.63934	0.768772	4.94587e-05	0.000307413	0.872182	0.98663
ILMN_1661998	METTL6	0.00285832	0.00819651	0.727297	0.880628	1.74162e-05	0.00189443	0.992665	0.837557	0.000289809	0.000767417	0.705696	0.983528
ILMN_1662010	DLK2	0.00519503	0.00738235	0.481614	0.832523	0.000598709	0.00170424	0.72536	0.79025	-0.000745907	0.000696112	0.283929	0.960036
ILMN_1662021	ZNF326	0.000649484	0.00629575	0.917834	0.903005	0.000673146	0.00142267	0.6361	0.767996	-0.000833612	0.000587591	0.155988	0.929567
ILMN_1662026	BTK	0.000358501	0.00314046	0.909114	0.902166	-0.00133501	0.000720442	0.0638765	0.455587	0.000293335	0.000294523	0.319266	0.964302
ILMN_1662049	AGPAT5	0.00921764	0.00745235	0.216133	0.750357	4.96115e-05	0.00172893	0.977108	0.835396	-0.000407353	0.000702457	0.561984	0.979402
ILMN_1662065	WDR92	-0.00118503	0.00497264	0.811641	0.891689	-0.00146142	0.00114515	0.201889	0.593264	0.000534628	0.000469209	0.254526	0.955625
ILMN_1662097	SLC25A43	-0.0115627	0.00827668	0.162406	0.712656	-0.00577397	0.00185103	0.00181262	0.163509	0.00143582	0.000777663	0.0648451	0.845832
ILMN_1662128	ISY1	-0.000756884	0.00474979	0.873392	0.89857	0.000297598	0.00109884	0.786523	0.803353	-0.000191905	0.000447068	0.667739	0.982608
ILMN_1662129	RCN2	0.00474767	0.00491127	0.3337	0.796066	0.000168769	0.00115612	0.883939	0.821149	-0.000739568	0.000465502	0.112116	0.904634
ILMN_1662144	CPT1B	0.00673235	0.0070773	0.341473	0.798104	-0.000303769	0.00159701	0.849144	0.815175	-0.000114286	0.000664514	0.863449	0.986497
ILMN_1662161	TBC1D13	-0.00474568	0.00674464	0.481667	0.832533	-0.000754708	0.00157072	0.630882	0.766731	0.00026538	0.000641317	0.679017	0.982891
ILMN_1662168	SP3	-0.00849712	0.00688293	0.217009	0.750847	0.00107781	0.00162077	0.506051	0.731518	-0.000833222	0.000651684	0.201049	0.944477
ILMN_1662174	ORMDL3	-0.00946526	0.00766055	0.216613	0.750626	0.00212048	0.00175951	0.228146	0.61248	0.000267621	0.000721032	0.710515	0.983638
ILMN_1662192	ZNF248	0.000730345	0.00650833	0.910651	0.902315	9.35522e-05	0.00148209	0.94967	0.831442	-0.000410002	0.000614406	0.504572	0.977112
ILMN_1662198	RANGAP1	-0.000410346	0.0054988	0.940513	0.905122	0.0007376	0.00125084	0.555404	0.746791	-4.38011e-05	0.000517767	0.932582	0.987485
ILMN_1662232	DCTN2	-0.00406278	0.00331839	0.220831	0.752949	-0.000874774	0.000769878	0.255852	0.6295	0.000132856	0.000313581	0.671803	0.982711
ILMN_1662243	ING1	-0.00437003	0.0067053	0.514577	0.839541	0.0018196	0.00155386	0.241591	0.621111	-8.47747e-05	0.000634002	0.893629	0.986947
ILMN_1662263	MDP1	0.00541068	0.00627685	0.388684	0.810098	-0.00106895	0.00138806	0.441239	0.707602	-0.000410319	0.000580866	0.479945	0.975966
ILMN_1662306	RABL3	-0.00356905	0.00573793	0.533936	0.844136	-0.00103226	0.00129776	0.426371	0.701695	0.000239297	0.000537045	0.655899	0.982299
ILMN_1662316	VPS33A	-0.00520078	0.00460942	0.259196	0.771201	-0.00100789	0.00105271	0.338356	0.666697	-0.000167788	0.000433206	0.698521	0.983361
ILMN_1662318	CCDC59	0.0016327	0.00339342	0.63042	0.864764	0.000980748	0.000765265	0.19999	0.592176	-5.7839e-05	0.00031888	0.856068	0.986382
ILMN_1662328	CNNM3	-0.00240366	0.00462101	0.602953	0.859469	0.000226388	0.00106867	0.83223	0.812125	0.000148474	0.000438388	0.73485	0.984171
ILMN_1662331	PDSS2	0.00524467	0.00423514	0.215579	0.750046	0.000208823	0.000985737	0.832229	0.812124	-0.000233767	0.000400617	0.559545	0.979314
ILMN_1662334	DNAJA3	0.00459342	0.00369498	0.213812	0.749042	-0.000132325	0.000863202	0.878166	0.820185	-0.00020486	0.000347944	0.556014	0.979185
ILMN_1662340	ZNF358	0.00890268	0.00738032	0.227712	0.756581	0.00156994	0.0016829	0.350883	0.671215	-0.00125279	0.000684138	0.0670716	0.850183
ILMN_1662358	MX1	-0.0120428	0.0165886	0.467859	0.829698	0.00157393	0.00383183	0.681254	0.779663	1.54481e-05	0.0015711	0.992155	0.988228
ILMN_1662359	HIST1H4K	0.00412201	0.0100447	0.681538	0.873626	-0.000368912	0.00228886	0.871954	0.819136	0.000319957	0.000944859	0.734889	0.984172
ILMN_1662364	AARS	0.00237881	0.00463211	0.607569	0.860388	0.000731613	0.00105405	0.487621	0.72521	-0.000326237	0.000434385	0.452634	0.974552
ILMN_1662383	ZRANB2	-0.00840017	0.00560936	0.134256	0.689378	-0.0016574	0.00126712	0.190873	0.586707	7.78349e-05	0.000521995	0.881466	0.986769
ILMN_1662413	HGSNAT	0.00385856	0.00660314	0.558984	0.850073	-0.00128901	0.00150913	0.393025	0.689154	-0.000414091	0.000620908	0.504828	0.977123
ILMN_1662417	LRPPRC	0.00740489	0.0047419	0.118385	0.674118	0.000596182	0.00109383	0.585725	0.75516	-0.000532796	0.000444843	0.231027	0.951331
ILMN_1662426	AP2S1	-0.00176956	0.00343716	0.60667	0.86021	-0.000386506	0.000790582	0.624921	0.765266	-2.01662e-05	0.000323356	0.950272	0.987715
ILMN_1662427	PTP4A3	0.0110239	0.00952305	0.247028	0.765923	0.00245262	0.00209894	0.242604	0.621731	0.000307738	0.000886467	0.728477	0.984035
ILMN_1662438	SOD1	0.00046783	0.00322444	0.884641	0.89973	-0.000416184	0.000741722	0.574726	0.752205	-8.3184e-05	0.000303017	0.783686	0.985143
ILMN_1662451	FCER2	0.00963242	0.0269203	0.720484	0.879635	0.00013041	0.00608858	0.982912	0.836209	-0.00126377	0.00252857	0.617218	0.981211
ILMN_1662463	COMMD5	-0.00587333	0.00845172	0.487101	0.83361	0.00109799	0.00193561	0.570541	0.751056	-0.000196134	0.000798874	0.80606	0.985549
ILMN_1662488	MED23	-0.003532	0.00586774	0.547217	0.847341	0.00184135	0.00137074	0.179165	0.579041	-0.000253748	0.000554713	0.647355	0.98207
ILMN_1662557	MAP7D3	-0.00321681	0.0084382	0.70304	0.877015	-0.000162033	0.00189934	0.932015	0.828795	0.000461732	0.000790323	0.559064	0.979297
ILMN_1662578	C1GALT1	0.00671493	0.00784863	0.392244	0.811126	0.000984055	0.00182595	0.589936	0.756268	0.000267689	0.000739155	0.717236	0.983788
ILMN_1662587	PNPLA7	-0.0131435	0.00682859	0.0542573	0.567184	-0.00155472	0.00154958	0.315709	0.658047	-9.54286e-05	0.000641944	0.881825	0.986774
ILMN_1662617	PPP2R3C	-0.000446239	0.00506671	0.929819	0.904135	0.000582811	0.00114273	0.610041	0.76151	-0.000329743	0.000475037	0.487593	0.976334
ILMN_1662618	SQSTM1	-0.000570056	0.0045466	0.900222	0.901295	-4.47743e-05	0.00106902	0.966592	0.833902	2.57617e-05	0.000430617	0.952295	0.987741
ILMN_1662640	C20ORF127	0.0232946	0.0107531	0.0302861	0.495877	0.000181303	0.00246277	0.941315	0.8302	0.000958882	0.00101635	0.345447	0.966918
ILMN_1662658	PUS1	0.002528	0.00646483	0.695769	0.87589	0.00207869	0.00147926	0.159955	0.564598	-0.000240562	0.000607128	0.691936	0.983206
ILMN_1662686	USPL1	0.00719184	0.00485241	0.138309	0.692806	0.00111847	0.00113696	0.325242	0.661807	-9.6598e-05	0.000461064	0.834049	0.986027
ILMN_1662719	GPBP1L1	-0.0020156	0.00392504	0.607586	0.860391	-0.00206554	0.000889684	0.0202517	0.351803	0.000434608	0.000366957	0.236273	0.95236
ILMN_1662741	EDG4	0.00879741	0.0145601	0.545702	0.846982	0.00498637	0.00332896	0.134166	0.543804	-0.000480997	0.00136059	0.723698	0.983931
ILMN_1662747	EVI2A	-0.0118352	0.00741364	0.110399	0.665109	-0.00283666	0.00167696	0.0907322	0.495441	0.00082131	0.000696884	0.238579	0.952798
ILMN_1662795	CA2	-0.00498538	0.0103758	0.630885	0.86485	-0.00167061	0.00239442	0.485358	0.72441	0.00113326	0.000980846	0.24793	0.954498
ILMN_1662799	GPSM3	-0.0116495	0.00428983	0.00661531	0.307416	-0.000601704	0.0010253	0.557301	0.747335	0.000199328	0.000410395	0.627181	0.981504
ILMN_1662839	PLEKHA1	0.00869729	0.00564717	0.123532	0.679419	-0.000982203	0.00130008	0.449952	0.711113	0.000254205	0.000530452	0.63178	0.981636
ILMN_1662843	CD53	-0.000481164	0.00344711	0.888988	0.900172	-0.000442389	0.000784988	0.573053	0.751747	0.000110201	0.000323983	0.733747	0.984147
ILMN_1662846	GPR160	0.0101685	0.00922979	0.270591	0.775772	0.00362703	0.00212765	0.0882478	0.491638	-0.00176949	0.000866802	0.0412105	0.777291
ILMN_1662848	TXNDC15	-0.00257164	0.00513535	0.616531	0.862138	-0.00240329	0.00118114	0.0418786	0.41417	0.00119178	0.000482237	0.0134599	0.632416
ILMN_1662852	IQCK	0.00357926	0.00777307	0.64518	0.867448	0.000736587	0.00179125	0.680915	0.779577	-0.000344671	0.000728832	0.636278	0.981763
ILMN_1662865	CPPED1	-0.00425541	0.00691762	0.538452	0.845241	-8.2147e-05	0.00162884	0.959777	0.83292	0.000750726	0.000655275	0.251934	0.955188
ILMN_1662896	BRWD2	0.00363438	0.00555054	0.512609	0.839113	0.00193388	0.00126971	0.127737	0.53828	-0.000332522	0.000522615	0.524604	0.977967
ILMN_1662897	ERCC4	0.0083152	0.00624807	0.183241	0.729219	0.00142372	0.00144042	0.322955	0.660921	-0.000622785	0.000587029	0.288731	0.960675
ILMN_1662905	NME1-NME2	0.011045	0.00583002	0.0581589	0.574183	0.00173613	0.00132376	0.189682	0.585962	-0.00124375	0.000544747	0.0224205	0.697569
ILMN_1662910	SFXN3	0.00750341	0.00634473	0.23696	0.761208	2.32315e-05	0.00144573	0.987179	0.836801	-2.34744e-05	0.000600843	0.968835	0.987948
ILMN_1662932	LCP1	-0.00991993	0.00371165	0.00752562	0.32098	-0.00115405	0.000833934	0.1664	0.569732	0.000531934	0.000350203	0.12878	0.915937
ILMN_1662934	UBE2I	-0.00550665	0.00606943	0.36426	0.803629	-0.00160492	0.00138015	0.244887	0.623116	-0.000409257	0.000570471	0.473126	0.975628
ILMN_1662952	ZNF687	0.00794518	0.00712415	0.264745	0.773469	0.000705207	0.00163722	0.666661	0.77592	0.000273796	0.000672471	0.683898	0.983012
ILMN_1662954	CCT7	0.00953543	0.0046171	0.0389003	0.529226	-9.4466e-05	0.00107664	0.930082	0.828501	-0.000474639	0.000437529	0.278002	0.959219
ILMN_1662964	PRMT3	0.00992322	0.00482683	0.0397971	0.532061	-0.000352013	0.00113975	0.757435	0.797332	-0.000282699	0.000458333	0.537368	0.978479
ILMN_1662970	ZP3	-0.0151837	0.0132381	0.251395	0.767868	-0.00433088	0.00295486	0.142734	0.550543	-0.000177038	0.00124145	0.886601	0.986844
ILMN_1662973	CD82	-0.0048322	0.00707497	0.494607	0.83507	-0.00034887	0.00163205	0.830733	0.81185	0.000179932	0.000669063	0.787983	0.985222
ILMN_1663002	STOML2	0.00310847	0.00451828	0.491467	0.834459	-0.00158546	0.00100731	0.115498	0.526453	0.000123522	0.00041937	0.768343	0.98485
ILMN_1663033	TMEM129	-0.00150887	0.00729236	0.83608	0.894521	0.00283625	0.0016312	0.0820791	0.481496	-0.00140338	0.000681698	0.039527	0.770368
ILMN_1663035	SREBF1	-0.00709592	0.00883721	0.421999	0.819125	0.00136589	0.00201387	0.49762	0.728676	-0.000444208	0.000830274	0.592641	0.980447
ILMN_1663042	SDC4	-0.0158274	0.00765703	0.0387306	0.528678	-0.0045769	0.0017646	0.00949406	0.284496	0.000959049	0.000725803	0.18638	0.940367
ILMN_1663080	LFNG	-0.00152484	0.00643096	0.812572	0.8918	-0.00176189	0.00147921	0.233613	0.61608	0.00119697	0.000607389	0.0487609	0.8049
ILMN_1663090	SON	0.00282593	0.00639729	0.658678	0.869811	0.00370958	0.00143035	0.00950126	0.284558	-0.00061363	0.000596441	0.303565	0.962524
ILMN_1663092	CITED2	0.00189421	0.00571845	0.740459	0.8825	-0.000748556	0.00131269	0.568511	0.750495	-0.000251529	0.000535947	0.638843	0.981835
ILMN_1663099	UBE2B	0.00312518	0.00655138	0.633343	0.865304	-0.00138454	0.00150715	0.358278	0.674254	-0.000372928	0.000618994	0.546858	0.978844
ILMN_1663113	TTLL12	0.00566155	0.00615426	0.357604	0.80208	0.000553034	0.00141102	0.695103	0.7831	-0.000526427	0.00058046	0.364452	0.968589
ILMN_1663119	DSC2	-0.0422315	0.0119512	0.00040983	0.099964	-0.00652198	0.00279009	0.0194106	0.347669	0.00256465	0.00113862	0.0242955	0.706001
ILMN_1663132	ADCK2	-0.00674091	0.00689396	0.328173	0.794565	-0.00430891	0.00156779	0.00598884	0.244204	0.00162331	0.000645066	0.0118526	0.61321
ILMN_1663142	CLEC12A	-0.00322351	0.0110288	0.770071	0.886506	0.000666812	0.00253573	0.792576	0.804562	-0.000337936	0.00103832	0.744829	0.98438
ILMN_1663145	NOMO3	0.00222843	0.0126122	0.859753	0.897126	0.00245028	0.00287661	0.394327	0.689672	-0.000865782	0.00118497	0.465	0.975212
ILMN_1663149	SRP54	-0.0161401	0.00797989	0.0431143	0.541746	-0.0012648	0.00181501	0.485894	0.7246	0.000350428	0.000742536	0.636974	0.981783
ILMN_1663158	ZNF174	-0.00852149	0.0061381	0.165047	0.714942	-0.00281854	0.00140954	0.0455412	0.422509	0.000821694	0.000577659	0.154894	0.929105
ILMN_1663159	CTNND1	-0.00299637	0.00763642	0.694779	0.875735	-0.0028178	0.00176585	0.110552	0.521105	0.00112821	0.000715312	0.114744	0.906615
ILMN_1663160	ZNF337	0.00464333	0.00786426	0.554899	0.849136	0.00111024	0.00180743	0.539041	0.741969	8.53129e-05	0.000740502	0.908279	0.987154
ILMN_1663179	PROCA1	0.00288644	0.00675594	0.669202	0.871595	0.00162577	0.00155536	0.295897	0.649616	-0.000725122	0.000638058	0.255768	0.95583
ILMN_1663195	MCM7	0.00474824	0.00711943	0.504809	0.837392	0.00265982	0.00163146	0.103031	0.512239	-0.000883455	0.000667224	0.185478	0.940095
ILMN_1663220	MRPL22	-0.000955113	0.00496837	0.847555	0.8958	-0.00135077	0.00113043	0.232118	0.615109	-7.48025e-05	0.0004661	0.872498	0.986635
ILMN_1663257	ATP6V1C1	-0.0172189	0.0086343	0.046125	0.54958	-0.000798159	0.0020382	0.695355	0.783162	0.000461904	0.000820032	0.573247	0.979799
ILMN_1663263	EPHA10	0.00121554	0.00735981	0.868819	0.898091	0.00145007	0.00170235	0.394325	0.689671	-0.000772171	0.000693625	0.265605	0.957397
ILMN_1663281	ZNF702P	0.0114001	0.0177377	0.520417	0.840791	0.00314227	0.00393054	0.42403	0.70083	-0.00124296	0.00166449	0.455213	0.974693
ILMN_1663313	AMY1C	-0.00723158	0.00783971	0.356305	0.801772	-0.0029884	0.00180352	0.0975232	0.505103	0.000998093	0.000735313	0.174663	0.93662
ILMN_1663347	OTOF	-0.0130799	0.0156707	0.403904	0.814382	-0.00210571	0.00350282	0.547743	0.744561	0.000920037	0.00146621	0.530337	0.9782
ILMN_1663356	RPH3A	-0.0242471	0.0127598	0.0573976	0.572879	0.0022407	0.00295252	0.447905	0.710296	-0.000535215	0.00121136	0.658613	0.982371
ILMN_1663379	FBXL15	0.00446009	0.00435294	0.305546	0.787923	-0.000250531	0.00101071	0.804231	0.806847	-0.000619225	0.000412094	0.132934	0.918349
ILMN_1663383	GEMIN5	0.00231967	0.00631285	0.713282	0.878567	0.00231774	0.0014059	0.0992335	0.507382	-0.00025568	0.000588742	0.664084	0.982514
ILMN_1663407	SURF1	-0.00713459	0.00674679	0.290293	0.782935	-0.00235967	0.00153923	0.125271	0.536043	9.65141e-05	0.000634628	0.879124	0.986734
ILMN_1663417	C22ORF33	0.011471	0.00726398	0.114299	0.669636	0.000510918	0.00169764	0.763446	0.798607	-0.000811183	0.000682474	0.2346	0.952036
ILMN_1663422	RGL4	0.00613973	0.00696924	0.378331	0.807016	-5.11085e-05	0.00155704	0.973815	0.834931	-0.000167441	0.000651968	0.797315	0.985393
ILMN_1663444	LIN7B	0.00903738	0.00825285	0.27349	0.776882	-0.000420139	0.00192497	0.827229	0.811203	-7.12781e-05	0.000780856	0.927268	0.987414
ILMN_1663447	HNRNPA1	0.00330575	0.00916147	0.718225	0.879302	0.00393117	0.00208348	0.0591841	0.448055	-0.00180121	0.000852486	0.0346104	0.747226
ILMN_1663484	C15ORF63	-0.00496884	0.00950082	0.600981	0.859073	0.00126223	0.00213925	0.555169	0.746723	-2.78344e-05	0.000890904	0.975076	0.988024
ILMN_1663486	TLK2	-0.00244612	0.00419915	0.560211	0.850352	0.000375771	0.000947731	0.691739	0.782275	-6.97057e-05	0.000392494	0.85904	0.986428
ILMN_1663489	UBR2	-0.00707837	0.00391263	0.0704348	0.599531	-0.000316676	0.000897048	0.724073	0.789956	4.54126e-05	0.000369803	0.902264	0.98707
ILMN_1663493	C7ORF28B	-0.0031139	0.00689248	0.651426	0.868552	0.000111741	0.00157462	0.943426	0.830515	-3.76946e-05	0.000641809	0.953166	0.987752
ILMN_1663512	COX5B	-0.000238429	0.00367336	0.948247	0.905823	-0.00054817	0.000831188	0.509574	0.732684	-0.000279215	0.000343508	0.416313	0.972394
ILMN_1663532	RIC8B	-0.00319852	0.00424131	0.450768	0.825979	-0.000241484	0.000992913	0.807845	0.807545	0.00101878	0.000400243	0.0109149	0.603732
ILMN_1663538	CLYBL	0.0150337	0.0100212	0.133566	0.688777	-0.000347742	0.00231116	0.8804	0.820559	7.99761e-06	0.000950215	0.993285	0.988241
ILMN_1663541	B4GALT7	0.00417242	0.00527903	0.429308	0.820942	0.00164816	0.00123775	0.182999	0.581637	-8.68652e-06	0.000498996	0.986111	0.988156
ILMN_1663577	S100PBP	0.00238115	0.00559096	0.670185	0.871759	-0.00154378	0.00128764	0.230557	0.614084	0.000575938	0.000527378	0.274799	0.958763
ILMN_1663605	RNF123	0.000746025	0.00367907	0.83931	0.894884	0.000294808	0.000837268	0.724758	0.790112	0.000120633	0.000345919	0.727291	0.984009
ILMN_1663616	DNAJC7	-0.00381947	0.00476479	0.422783	0.819323	0.000702305	0.00109501	0.521284	0.736471	-0.000333553	0.000447379	0.455926	0.974732
ILMN_1663618	STAT3	-0.01742	0.00527695	0.000962889	0.146332	-0.00201345	0.00121993	0.0988491	0.506875	0.000405293	0.000503816	0.421139	0.972701
ILMN_1663627	ELMO1	-0.010966	0.00878001	0.211676	0.74781	0.00225534	0.00197088	0.252486	0.627585	-0.000136002	0.000821598	0.868525	0.986574
ILMN_1663631	BANP	0.0025777	0.0058045	0.65698	0.869518	0.000813743	0.00136626	0.551444	0.745644	-0.000280876	0.000549804	0.609445	0.980976
ILMN_1663646	DMXL1	-0.0103799	0.00779019	0.182717	0.72884	0.000866425	0.00184808	0.639195	0.768738	0.00040811	0.000740446	0.581519	0.98008
ILMN_1663664	MRPS10	-0.00396692	0.00503666	0.430925	0.821337	-0.000569028	0.0011238	0.612616	0.762171	0.000117452	0.000470787	0.80299	0.985495
ILMN_1663667	FLAD1	-0.00411605	0.00370165	0.26616	0.774035	-0.00112167	0.000863828	0.19412	0.588701	0.000304117	0.000347483	0.381464	0.969947
ILMN_1663684	ATP13A3	-0.0137897	0.00685958	0.0444013	0.545197	-0.000312265	0.00156587	0.841935	0.813887	0.000463061	0.000647574	0.474565	0.9757
ILMN_1663685	DGCR6	-0.000227493	0.00544837	0.966695	0.907454	-0.00136342	0.00125899	0.278831	0.641598	-0.00032971	0.000512096	0.519676	0.977762
ILMN_1663751	CYCSL1	-0.00307801	0.00506466	0.543358	0.846423	-0.00188144	0.00114999	0.101829	0.51073	2.2092e-05	0.000479636	0.963262	0.987879
ILMN_1663754	ZNF442	-0.00102113	0.00671164	0.879074	0.89916	0.000532565	0.00154921	0.731022	0.791536	-0.0008361	0.000632447	0.186166	0.940303
ILMN_1663799	RPL32	0.00115301	0.00221619	0.602879	0.859455	2.84779e-05	0.000514653	0.955872	0.832352	-0.000415927	0.000208497	0.0460557	0.795781
ILMN_1663866	TGFBI	-0.00247902	0.00495865	0.617118	0.862251	0.000215437	0.00113042	0.848853	0.815124	-0.000207547	0.000468319	0.657639	0.982345
ILMN_1663893	C21ORF128	-0.00358826	0.0100044	0.719842	0.87954	-0.00060659	0.00233658	0.795167	0.805075	1.59911e-05	0.000944229	0.986488	0.988161
ILMN_1663916	ARHGAP9	-0.000705929	0.00575611	0.902392	0.901509	0.00100065	0.00131642	0.44718	0.710005	0.000166627	0.000540826	0.758008	0.984647
ILMN_1663954	TH1L	-0.00529115	0.00433344	0.222084	0.753624	-0.0030842	0.00100061	0.00205396	0.170455	0.00068926	0.000409426	0.0922826	0.886465
ILMN_1663975	CNNM2	0.00409224	0.00707626	0.563058	0.850996	0.00142923	0.0015785	0.365235	0.677409	-0.000501776	0.000663542	0.449524	0.974381
ILMN_1664006	AGL	-0.0108311	0.00728927	0.137306	0.691973	3.75911e-05	0.00166692	0.982008	0.836083	-0.000144432	0.000686365	0.833332	0.986015
ILMN_1664010	ELF1	-0.00967426	0.00345572	0.00511824	0.27901	-0.000400659	0.000803071	0.617844	0.763498	0.000515216	0.000326639	0.114721	0.906598
ILMN_1664012	CANT1	0.00409692	0.00537971	0.446328	0.824972	-0.00126861	0.00124216	0.307114	0.654497	0.000118818	0.000508632	0.815293	0.98571
ILMN_1664016	ARHGEF18	-0.00391195	0.00746482	0.600243	0.858925	0.00120703	0.00169362	0.476034	0.721054	0.000793647	0.000699851	0.256785	0.955998
ILMN_1664025	PXMP4	-0.00115806	0.00720964	0.872387	0.898465	0.000300406	0.00167131	0.857355	0.816621	-0.000245324	0.000681754	0.718965	0.983827
ILMN_1664028	CENPB	0.00259025	0.00493857	0.599935	0.858862	0.00197928	0.0011187	0.0768498	0.473417	-0.000336768	0.00046378	0.467754	0.975355
ILMN_1664030	RAB1B	-0.00642639	0.00514502	0.211647	0.747793	-0.00101249	0.00115417	0.380354	0.683962	4.91422e-05	0.000483217	0.918996	0.987302
ILMN_1664034	ZNF485	0.0118544	0.00788412	0.132691	0.688008	0.000690086	0.0017947	0.700599	0.784435	-0.00156633	0.000740313	0.0343649	0.745938
ILMN_1664051	SEC22C	-0.0104812	0.00650294	0.107014	0.660967	-0.00361584	0.00148892	0.0151614	0.323294	0.000553426	0.000614678	0.367934	0.968877
ILMN_1664068	ERGIC1	0.00992544	0.00606172	0.101548	0.653818	0.00254632	0.00139967	0.0688769	0.463088	-0.000410937	0.000574679	0.474564	0.9757
ILMN_1664094	P2RY13	0.00800695	0.005333	0.133253	0.688503	0.000839889	0.00124029	0.498297	0.728907	-0.000330636	0.000505325	0.512916	0.977476
ILMN_1664098	FASTK	0.00143376	0.0057959	0.804618	0.890847	-0.000149374	0.00135833	0.912434	0.825762	0.000418488	0.000546713	0.443997	0.97407
ILMN_1664153	SLC30A5	0.00613489	0.00386542	0.112485	0.667562	0.00102223	0.000882382	0.246664	0.624179	-6.51019e-05	0.000364445	0.858226	0.986415
ILMN_1664167	RPF2	0.00182234	0.00435016	0.67528	0.872604	0.00157281	0.000994787	0.113866	0.524727	-0.000367426	0.000410047	0.370221	0.969063
ILMN_1664168	SLC25A11	0.00902541	0.00603645	0.134875	0.689912	-0.000294062	0.00137022	0.830072	0.811728	-0.000474099	0.000566405	0.402575	0.971478
ILMN_1664175	VAMP4	0.0101815	0.00500557	0.0419477	0.538475	0.000354266	0.00112472	0.752776	0.796333	0.00030317	0.000470376	0.519234	0.977744
ILMN_1664177	ATXN7L2	-0.00616242	0.0074481	0.408021	0.815493	0.00124247	0.00171156	0.467883	0.718037	0.000182608	0.000695822	0.792986	0.985314
ILMN_1664186	MFN1	-0.00588818	0.00675093	0.383098	0.808453	-0.000836087	0.00153502	0.585977	0.755226	0.000810314	0.000635417	0.202221	0.944781
ILMN_1664216	NKIRAS1	-0.00568373	0.00616563	0.356612	0.801845	-0.00241223	0.00141613	0.0884938	0.492022	0.000255929	0.000584123	0.661284	0.982441
ILMN_1664231	TIMM23	-0.00336523	0.00440806	0.44521	0.824715	-0.0018347	0.00101138	0.069668	0.464196	-7.07459e-05	0.000415091	0.864668	0.986515
ILMN_1664242	C20ORF12	0.000291358	0.00816275	0.971527	0.907872	-0.00135348	0.00183742	0.461354	0.715563	-0.000173645	0.00075704	0.818579	0.985767
ILMN_1664243	USE1	0.00116282	0.00655844	0.859271	0.897075	-0.00130131	0.00150655	0.387717	0.68701	0.000127843	0.000621518	0.837029	0.986076
ILMN_1664283	C9ORF75	-0.00151678	0.00611091	0.803973	0.890769	0.000113217	0.00140163	0.935621	0.829343	-0.000388371	0.000576514	0.500531	0.976931
ILMN_1664294	LEPRE1	-0.00737496	0.00546124	0.176881	0.7245	-0.00079221	0.00124826	0.525654	0.737851	0.000435175	0.000513499	0.396732	0.971071
ILMN_1664303	HTATIP2	-0.00663375	0.00420196	0.114399	0.669748	-0.00121663	0.000965615	0.207685	0.597777	0.000419461	0.000399473	0.293701	0.961315
ILMN_1664323	MBIP	0.00728029	0.00493689	0.140301	0.69443	0.000460574	0.00113186	0.684068	0.78037	-0.000538787	0.000465367	0.246958	0.954327
ILMN_1664348	PNPLA4	0.00508253	0.0066055	0.441632	0.823887	0.00421363	0.00149592	0.00485121	0.22792	-0.000825153	0.000617786	0.18166	0.938912
ILMN_1664367	COQ6	-0.0101528	0.00723256	0.160388	0.71087	-0.000635107	0.00166418	0.702733	0.784949	0.000359253	0.000682569	0.598662	0.98064
ILMN_1664369	DHTKD1	0.00142577	0.00783084	0.855527	0.896671	0.00213316	0.00177595	0.229699	0.613516	0.000589083	0.000735649	0.423267	0.972835
ILMN_1664371	HIATL1	-0.00649312	0.00676723	0.33731	0.797023	0.000723084	0.00159417	0.650132	0.771525	0.000377945	0.000638374	0.553821	0.979105
ILMN_1664424	ZBED5	0.00206567	0.0053241	0.698028	0.876242	-0.000615038	0.00121882	0.613827	0.76248	-3.40434e-05	0.000500624	0.945784	0.987658
ILMN_1664434	TCF3	0.00156269	0.00913516	0.864174	0.897599	0.00331704	0.00209721	0.11373	0.524583	-0.000842146	0.000855999	0.325206	0.964931
ILMN_1664439	TAF1	0.00547361	0.00675051	0.417456	0.817968	0.00222122	0.00152805	0.146047	0.552978	-0.00158692	0.000631436	0.0119643	0.614523
ILMN_1664440	TP53BP1	0.00351447	0.00884034	0.690963	0.875134	0.00284969	0.00200078	0.154364	0.559881	-0.000768655	0.000826451	0.352336	0.967544
ILMN_1664449	ALG5	0.00866805	0.00539948	0.108417	0.662709	0.000969118	0.00120947	0.422972	0.700454	-0.000682134	0.000501722	0.173961	0.936381
ILMN_1664466	KLHL9	-0.00863673	0.00588195	0.14201	0.695793	-0.00221987	0.00130442	0.0887912	0.492483	0.000636338	0.000549582	0.246922	0.95432
ILMN_1664488	C10ORF64	-0.00825411	0.00716842	0.249545	0.767051	-0.000404235	0.00165186	0.806677	0.80732	0.000832786	0.000674456	0.216923	0.94833
ILMN_1664525	P2RY13	0.0116289	0.00632873	0.0661393	0.589762	0.0021032	0.00146048	0.149845	0.556007	-0.000544552	0.000599064	0.363347	0.968496
ILMN_1664537	USP11	-0.00713265	0.00592167	0.228396	0.756932	-0.000556489	0.00133951	0.677819	0.778793	-0.000431921	0.000557598	0.438571	0.973758
ILMN_1664542	UBE2I	-0.000822325	0.00744495	0.912049	0.90245	0.00164169	0.00171471	0.338359	0.666698	5.80233e-05	0.0007028	0.934201	0.987506
ILMN_1664543	IFIT3	-0.00357921	0.0170978	0.834185	0.894307	0.00286055	0.00396525	0.470661	0.719074	-0.00123159	0.00161292	0.445121	0.974134
ILMN_1664560	DYRK1A	-0.00541563	0.00554742	0.328944	0.794777	0.000923419	0.00124304	0.45756	0.7141	0.000171873	0.000518245	0.740158	0.984283
ILMN_1664574	LAMA1	0.00483161	0.00679689	0.477173	0.831626	0.00147181	0.00153259	0.336883	0.666163	0.000199965	0.000637503	0.753773	0.984562
ILMN_1664577	DLD	-0.00546452	0.00412511	0.185272	0.73067	-0.00246733	0.000921045	0.00738778	0.26304	0.00103534	0.000378152	0.00618344	0.525213
ILMN_1664592	C1ORF95	0.013952	0.00677217	0.03938	0.530754	0.00293908	0.00155711	0.05909	0.447903	-0.000237986	0.000638865	0.70951	0.983615
ILMN_1664608	INPP5A	-0.00254959	0.00545167	0.640019	0.866522	-0.00102865	0.00125345	0.411842	0.696404	0.000654395	0.000513866	0.202849	0.944942
ILMN_1664614	FAU	0.00384337	0.00303408	0.20525	0.743975	0.000240143	0.00068924	0.727527	0.790744	-0.000429246	0.000285589	0.132834	0.918293
ILMN_1664641	MED4	-0.00137575	0.00626998	0.826324	0.893408	0.000988192	0.00141978	0.486417	0.724785	-0.000466227	0.000591866	0.430859	0.973301
ILMN_1664644	ATG16L2	-0.00406555	0.00953869	0.66995	0.87172	0.00207872	0.0021686	0.337784	0.66649	-0.0010794	0.000889078	0.224722	0.950033
ILMN_1664646	NSUN6	0.00362234	0.0073604	0.622621	0.863302	0.00254393	0.00172173	0.139529	0.5481	0.00034092	0.000697455	0.62498	0.98144
ILMN_1664682	DNA2	-0.00113318	0.00533713	0.831858	0.894042	-0.000733613	0.00120675	0.543238	0.743227	0.00060616	0.000496733	0.222354	0.949528
ILMN_1664691	DAPP1	0.00480506	0.00657431	0.46485	0.829061	0.00110429	0.00148198	0.456184	0.713566	-0.000214774	0.000609591	0.724595	0.98395
ILMN_1664698	UNC119	-0.00699814	0.00505464	0.166206	0.715926	-0.000935146	0.00117066	0.424394	0.700959	0.000823194	0.000474085	0.0824958	0.874684
ILMN_1664718	CYP51A1	-0.0127125	0.0106266	0.231582	0.758548	-0.00394818	0.00245945	0.108426	0.518694	0.00219003	0.000990597	0.0270484	0.716542
ILMN_1664738	C11ORF54	0.00260862	0.00655618	0.690713	0.875095	-0.00205185	0.0014973	0.170573	0.572895	-0.00060493	0.000614687	0.325053	0.964915
ILMN_1664750	TMBIM4	-0.00902434	0.00304209	0.00301213	0.22676	-0.00150867	0.000703656	0.0320288	0.391736	0.000124513	0.000286696	0.664069	0.982513
ILMN_1664756	KPNA4	0.00212881	0.00385305	0.580606	0.854846	5.04035e-05	0.00088536	0.954601	0.832166	0.000187107	0.000362774	0.606017	0.98087
ILMN_1664761	TMEM138	-0.00532012	0.00394868	0.177879	0.725258	-0.000748698	0.000925781	0.418676	0.69891	0.000263789	0.000372641	0.479013	0.97592
ILMN_1664776	EFR3A	-0.00285398	0.00362871	0.431575	0.821495	-0.000534908	0.000835726	0.522139	0.736743	4.11285e-05	0.000341569	0.904158	0.987097
ILMN_1664798	GRHPR	0.00378647	0.00697937	0.587458	0.856296	-0.000995662	0.00162609	0.540336	0.742359	-0.000405252	0.000665087	0.542311	0.978671
ILMN_1664802	WSB1	0.00515822	0.00685855	0.451999	0.826255	0.00199555	0.00161056	0.215332	0.603514	-0.000411993	0.000646215	0.523768	0.977932
ILMN_1664826	FBXO33	-0.00257268	0.00374018	0.491549	0.834475	0.000165592	0.000861985	0.847659	0.814911	0.000470205	0.000353761	0.183795	0.939579
ILMN_1664833	MRPL50	0.00307483	0.00582136	0.597361	0.85834	-0.00171065	0.00130627	0.190341	0.586375	0.000194419	0.000545468	0.721522	0.983883
ILMN_1664863	CTRL	0.000446739	0.00944217	0.962264	0.907067	0.00286644	0.00218126	0.188805	0.585408	-0.000401348	0.000892875	0.653071	0.982224
ILMN_1664910	RPSA	0.00150355	0.00878251	0.864068	0.897588	-0.00143257	0.00200957	0.475924	0.721013	-0.000145607	0.000817188	0.858581	0.986421
ILMN_1664912	IL11RA	0.00365909	0.00954356	0.701416	0.876766	0.00347281	0.0021486	0.106027	0.515884	-0.00118471	0.000893598	0.184916	0.939923
ILMN_1664920	C19ORF12	-0.000629535	0.00563336	0.911021	0.90235	-0.00174733	0.00131244	0.18307	0.581684	7.72847e-05	0.000533227	0.88476	0.986817
ILMN_1664921	PPP6C	-0.00326276	0.00244794	0.182578	0.72874	-0.00110475	0.000540878	0.0411014	0.412494	0.000538555	0.000224877	0.0166256	0.661869
ILMN_1664922	FLNB	0.00755373	0.0151316	0.617636	0.862351	0.00643156	0.00349515	0.0657477	0.458498	-0.000211687	0.00142751	0.882113	0.986778
ILMN_1664931	GTF2E2	-0.00111476	0.00302645	0.712621	0.878468	-0.00073407	0.000686235	0.284752	0.644466	0.000189174	0.000283684	0.504868	0.977125
ILMN_1664956	SSU72	-0.00665741	0.00387429	0.085732	0.629241	-0.00230334	0.00090828	0.0112146	0.297557	0.000502469	0.000367747	0.171831	0.935643
ILMN_1664978	TJP2	-0.02001	0.0113593	0.0781449	0.615008	0.00226757	0.00256318	0.376334	0.682259	-0.00114722	0.00106917	0.283269	0.959947
ILMN_1664993	GIYD2	-0.0192149	0.00877606	0.0285631	0.487508	-0.0018993	0.00196346	0.333382	0.664879	0.000524948	0.000821036	0.52258	0.977883
ILMN_1664994	MINPP1	0.0078193	0.00739838	0.29056	0.783026	-0.00130517	0.00172239	0.448591	0.71057	0.000824578	0.000689354	0.231634	0.951452
ILMN_1665004	CASC3	-0.000207262	0.00557394	0.970338	0.907769	0.00273343	0.00125761	0.0297418	0.385558	-0.000429487	0.000521267	0.40998	0.971979
ILMN_1665024	FRYL	0.00342169	0.00619926	0.580982	0.854926	0.00170897	0.00143067	0.232271	0.615209	-0.00147843	0.000581953	0.0110705	0.605395
ILMN_1665049	SPG11	-0.00329645	0.00553784	0.55167	0.848387	0.0014015	0.00123656	0.257051	0.630172	0.00023546	0.000514672	0.647316	0.982069
ILMN_1665058	TCHP	-0.00729561	0.00799956	0.361768	0.803055	0.00273825	0.00179411	0.126948	0.537571	0.000256331	0.000744685	0.730685	0.984082
ILMN_1665065	SERINC3	-0.000951605	0.00746192	0.898522	0.901126	0.000528694	0.00169241	0.754743	0.796756	-0.00115573	0.000697072	0.0973234	0.891709
ILMN_1665066	C4ORF14	0.00350061	0.00446528	0.433063	0.821855	-0.00105092	0.00103748	0.311081	0.656155	0.000273432	0.000419731	0.514759	0.977555
ILMN_1665094	SPTLC1	-0.00975765	0.0101992	0.338715	0.797391	-0.00536556	0.00235951	0.0229652	0.36359	0.00165698	0.00096234	0.0851009	0.878052
ILMN_1665095	NELF	-0.00507343	0.0111851	0.650125	0.868323	0.000209134	0.00255046	0.934648	0.829195	0.00207038	0.00104806	0.0482174	0.803134
ILMN_1665100	PTGS1	0.00606055	0.00708235	0.392149	0.811099	0.00101896	0.00163149	0.532259	0.739903	-0.000612826	0.00067062	0.360812	0.968282
ILMN_1665107	ITGB1BP1	0.0198297	0.0188271	0.292225	0.783592	0.00293394	0.00424132	0.489094	0.725727	-0.000211792	0.00177085	0.904801	0.987106
ILMN_1665117	C6ORF89	-0.00525551	0.00621979	0.398131	0.81279	-7.85401e-05	0.00140431	0.955399	0.832283	-0.000374608	0.000583691	0.521009	0.977818
ILMN_1665123	NMNAT3	-0.0131269	0.00788889	0.096119	0.646093	-0.0039241	0.00182509	0.031548	0.390472	0.000533214	0.000744616	0.473934	0.975668
ILMN_1665135	RBBP6	0.00709053	0.00696955	0.308983	0.788987	0.00268322	0.00161838	0.0973246	0.504835	-0.00057849	0.000657293	0.3788	0.969742
ILMN_1665164	CTR9	-0.001166	0.00512183	0.819916	0.892665	0.000968623	0.00120284	0.420657	0.699625	0.000457976	0.000484977	0.345004	0.966877
ILMN_1665192	NUDT6	0.0112372	0.00779364	0.149345	0.701343	0.000157817	0.00176196	0.92863	0.828279	0.000436433	0.000732531	0.551317	0.979012
ILMN_1665203	SUMO4	0.00412292	0.00750945	0.582984	0.855352	-0.000238437	0.00169731	0.888281	0.821868	-0.000522303	0.000701462	0.456518	0.974764
ILMN_1665205	ZNF260	-0.0107989	0.00816251	0.185839	0.731077	-0.00363562	0.0018575	0.0503166	0.431973	0.00135623	0.000766603	0.0768705	0.866736
ILMN_1665212	EDC4	-0.00182099	0.00585407	0.755752	0.884603	-0.000508418	0.00132583	0.70137	0.784621	3.85804e-05	0.000547509	0.943823	0.987632
ILMN_1665217	C3ORF34	0.000823139	0.00907864	0.927757	0.903943	0.000748716	0.00207006	0.717585	0.788458	-0.001687	0.000851002	0.0474382	0.800545
ILMN_1665219	LTBP4	-0.0132538	0.00772419	0.0861846	0.63004	-0.00443561	0.00182122	0.0148705	0.321725	0.000995253	0.000735386	0.175936	0.93705
ILMN_1665235	CRTAP	-0.00180228	0.00539557	0.738357	0.882205	0.0012872	0.00122652	0.293961	0.648743	-0.00110842	0.000502878	0.0275134	0.718141
ILMN_1665243	FKBP14	0.0051042	0.00743561	0.492428	0.834645	0.00157317	0.00168534	0.350589	0.671104	-0.000497217	0.00069878	0.476744	0.975808
ILMN_1665280	SPCS1	-2.79155e-06	0.00288975	0.999229	0.910196	-0.000403277	0.000668725	0.546473	0.744187	-0.000250986	0.000271497	0.355249	0.967801
ILMN_1665291	NUB1	-0.000505812	0.00538373	0.925147	0.903698	0.00102182	0.00123517	0.408083	0.694997	-0.000305077	0.000509587	0.54939	0.97894
ILMN_1665300	C1ORF25	-0.00900611	0.00514096	0.0798025	0.618156	-0.00324682	0.00117448	0.0057015	0.24051	0.000839832	0.00048322	0.0822121	0.874306
ILMN_1665327	ZNF92	0.00692537	0.00699018	0.321818	0.792783	0.000172819	0.0016169	0.914882	0.826147	-0.000791937	0.000657229	0.228218	0.950761
ILMN_1665331	AMT	0.0103152	0.00890956	0.246958	0.765892	0.00168058	0.00204869	0.412034	0.696475	-0.000844462	0.000840356	0.314951	0.96383
ILMN_1665335	DIABLO	0.00542848	0.00546669	0.320705	0.792464	-0.00122054	0.00125449	0.330582	0.663836	0.000285788	0.000514237	0.57838	0.979974
ILMN_1665357	EPS15	-0.00461811	0.00353632	0.191583	0.735117	0.000562592	0.000823887	0.494701	0.727675	0.000161716	0.00033572	0.630019	0.981585
ILMN_1665384	SH3BP5L	-0.00458991	0.00758477	0.545081	0.846834	-0.00364506	0.00178459	0.0411	0.412491	0.000624216	0.000720283	0.386147	0.970301
ILMN_1665423	ZFP91	-0.00039882	0.00319345	0.900613	0.901333	0.00132399	0.000702109	0.0593304	0.448292	-0.000213953	0.000298195	0.473068	0.975625
ILMN_1665428	GSDMD	0.00240782	0.00786151	0.759392	0.885093	0.00251801	0.00182006	0.166518	0.569823	-0.000607416	0.000740026	0.411758	0.972097
ILMN_1665435	GPER	0.00164909	0.00805824	0.837848	0.89472	-0.00309556	0.00182599	0.0900231	0.494371	0.0006222	0.000756771	0.410976	0.972045
ILMN_1665442	NOL6	0.00489328	0.00639122	0.443899	0.824413	0.000702566	0.00144356	0.626478	0.765651	-0.00067439	0.000599616	0.260714	0.956632
ILMN_1665455	DCUN1D3	0.000533045	0.00613589	0.930772	0.904224	-0.00217574	0.00142826	0.127671	0.53822	0.000524567	0.000575919	0.362383	0.968415
ILMN_1665457	CLEC4C	-0.0194075	0.00982777	0.0482957	0.554743	-0.00204653	0.00221097	0.35464	0.672622	-0.000215037	0.000927739	0.816704	0.985735
ILMN_1665471	C2ORF54	0.00496388	0.00709448	0.484127	0.833023	-0.00124372	0.0016321	0.446037	0.709545	0.000209945	0.000668633	0.753528	0.984557
ILMN_1665508	C10ORF12	-0.0134057	0.00689272	0.0517866	0.56231	-0.00145933	0.0016321	0.371244	0.680062	0.000925721	0.000655001	0.157564	0.930222
ILMN_1665526	TCEA2	0.000330546	0.00618179	0.957357	0.906635	-0.00123801	0.00143102	0.386972	0.686706	-0.000321476	0.000582783	0.581207	0.98007
ILMN_1665538	SKP2	0.0103622	0.00392808	0.00833998	0.331353	0.00166594	0.000915372	0.0687646	0.462928	-0.0004724	0.000373887	0.206416	0.945842
ILMN_1665547	CADPS	0.0121929	0.00694412	0.0791131	0.616788	0.00150347	0.00160145	0.347824	0.670051	-0.00057462	0.000653266	0.37907	0.969763
ILMN_1665554	BRF2	0.00345083	0.00611366	0.57245	0.853082	0.000362404	0.00139654	0.795248	0.805091	-0.000839459	0.000568951	0.140092	0.922197
ILMN_1665557	USP15	-0.00131204	0.00524017	0.802292	0.890565	0.000479547	0.00118562	0.685867	0.78082	-0.000252528	0.000491249	0.607215	0.980907
ILMN_1665559	CDK2	-0.00564345	0.00574409	0.325864	0.793925	-0.00124477	0.00128698	0.333443	0.664902	-0.000210869	0.000537553	0.694855	0.983275
ILMN_1665583	TUBB	-0.00146454	0.00518328	0.777521	0.887471	0.000430473	0.00119264	0.718142	0.788588	0.000148368	0.000486599	0.760436	0.984695
ILMN_1665622	WDR5B	0.00244188	0.00844027	0.772342	0.886802	3.53959e-05	0.00193173	0.985381	0.836552	0.000576242	0.000791738	0.466724	0.975302
ILMN_1665647	CD180	-0.00909409	0.00879641	0.301211	0.78655	-0.00359057	0.00203363	0.0774638	0.474142	0.000317078	0.000833735	0.703715	0.983482
ILMN_1665655	CTDSPL2	-0.00551699	0.00489367	0.259585	0.771363	4.10588e-06	0.00113191	0.997106	0.838163	8.50448e-05	0.000461032	0.853648	0.986344
ILMN_1665686	FAM38B	0.00622057	0.00657154	0.343847	0.79871	0.00115561	0.00148948	0.437841	0.706277	-0.000237789	0.000616459	0.699694	0.983389
ILMN_1665696	EFNA4	-0.00111963	0.00480985	0.815934	0.892197	-0.00102342	0.00109479	0.349887	0.670838	-7.32478e-06	0.000451643	0.98706	0.988168
ILMN_1665717	EIF2S3	-0.00126101	0.00426551	0.767513	0.88617	-0.00103231	0.00100268	0.303223	0.652836	0.000543401	0.000402815	0.177334	0.937515
ILMN_1665730	ABCB10	-0.00499704	0.00408886	0.221665	0.753399	-0.000753032	0.000940299	0.423223	0.700543	3.06992e-05	0.000384988	0.936444	0.987536
ILMN_1665737	UFD1L	-0.00517053	0.00587095	0.378481	0.807061	-0.00268073	0.00134585	0.0463884	0.424298	0.000392751	0.00055251	0.477179	0.97583
ILMN_1665738	FLI1	-0.00484795	0.00541786	0.370889	0.805121	0.000405965	0.0012604	0.747383	0.795165	0.000326624	0.000510506	0.5223	0.977872
ILMN_1665761	BCL11B	-0.00115426	0.00607867	0.849398	0.896003	0.000240336	0.00135246	0.858956	0.8169	0.000164232	0.000566605	0.771929	0.98492
ILMN_1665797	CSE1L	0.00227488	0.00416645	0.585066	0.855793	-0.00107421	0.000965066	0.265669	0.634867	0.000298977	0.000394471	0.448499	0.974324
ILMN_1665831	CLPTM1	-0.00724476	0.00432414	0.0938516	0.642661	-0.000687857	0.00101525	0.498074	0.728831	0.000195976	0.000407352	0.630448	0.981598
ILMN_1665859	RAB27A	-0.0166171	0.00682668	0.0149272	0.407578	-0.000955902	0.00157798	0.544664	0.743652	0.000825985	0.00064576	0.200866	0.944429
ILMN_1665871	ANGEL1	0.00618301	0.00683618	0.365755	0.803969	-0.000614104	0.00151146	0.684524	0.780484	-0.000322841	0.000639585	0.613723	0.981106
ILMN_1665877	RNF149	0.00149095	0.00409246	0.715622	0.878916	0.000267977	0.000935018	0.774418	0.800892	0.000126642	0.000384876	0.742121	0.984323
ILMN_1665887	WDR61	-0.000615402	0.00512948	0.904504	0.901716	-0.00157995	0.0011536	0.170815	0.573074	-0.000411397	0.000479574	0.390982	0.970658
ILMN_1665909	LASP1	-0.0014025	0.00583725	0.810123	0.891508	0.00102694	0.0013151	0.43487	0.705107	0.000427862	0.000549096	0.435855	0.973599
ILMN_1665943	MAP4K1	0.0132212	0.00774705	0.0878946	0.633	0.00218458	0.00174824	0.211449	0.600639	-0.00110415	0.000728778	0.129754	0.916516
ILMN_1665945	ACBD3	-0.0045768	0.00430546	0.287773	0.782066	0.00119345	0.000996163	0.230899	0.614309	0.000221956	0.00040697	0.585487	0.980213
ILMN_1665964	GAB2	0.00872503	0.00839543	0.298684	0.785734	0.00585312	0.00191567	0.0022477	0.175274	-0.00121215	0.000788574	0.124259	0.913144
ILMN_1665982	AKTIP	0.00181281	0.00816255	0.824245	0.893168	0.00213185	0.00189348	0.260214	0.631924	-0.000532911	0.000767895	0.487689	0.976338
ILMN_1666004	WASL	0.00302133	0.0054508	0.57938	0.854583	0.00141834	0.00122753	0.247908	0.624918	-0.000276308	0.000509477	0.587587	0.980282
ILMN_1666007	TRAPPC6B	-0.0110731	0.00851416	0.193414	0.736364	-0.00200445	0.00202538	0.322336	0.66068	0.000419434	0.000813616	0.606191	0.980875
ILMN_1666019	ADNP	0.00153992	0.00797591	0.846903	0.895728	0.00130636	0.00184139	0.47805	0.721788	-0.000981298	0.000751045	0.191356	0.941828
ILMN_1666049	NUP214	-0.00298617	0.00486994	0.539755	0.845557	-0.00209281	0.00111041	0.0594673	0.448512	-0.000165065	0.000457822	0.718441	0.983815
ILMN_1666050	TMUB1	-0.00486142	0.00467261	0.298151	0.78556	-0.00159598	0.00110736	0.149513	0.555724	0.000549505	0.000443513	0.215352	0.947972
ILMN_1666078	HLA-H	-0.00276704	0.0149779	0.853432	0.896443	-0.000389469	0.00337458	0.908118	0.825078	-0.000398467	0.00140491	0.776699	0.985011
ILMN_1666089	OLIG1	-0.0174575	0.0149463	0.2428	0.763984	0.000362817	0.00340804	0.915218	0.826199	0.00129117	0.00141022	0.359887	0.968203
ILMN_1666096	ACSL3	-0.00318753	0.00569709	0.575819	0.853815	0.000772432	0.00127413	0.544353	0.743559	0.000427354	0.000531342	0.421229	0.972707
ILMN_1666111	YTHDC1	-0.0113968	0.00908361	0.209605	0.746595	0.000808951	0.00213714	0.705044	0.785503	-2.34006e-05	0.000856346	0.9782	0.988062
ILMN_1666122	HEG1	-0.00819519	0.0093794	0.382258	0.808202	-0.00158645	0.00211231	0.452623	0.71217	0.00108453	0.000880469	0.218037	0.94858
ILMN_1666156	MORF4L2	0.000202628	0.00405155	0.960112	0.906878	-0.000859062	0.000928005	0.354597	0.672606	-0.000209696	0.000382336	0.583376	0.980142
ILMN_1666175	IL22RA1	-2.4696e-05	0.00938301	0.9979	0.910088	-0.0017835	0.00210259	0.396305	0.690456	0.000367784	0.000876443	0.674754	0.982785
ILMN_1666178	TP53I13	0.00478678	0.00635236	0.451124	0.826059	-0.000703263	0.00148041	0.634754	0.767671	0.000646108	0.000599995	0.281544	0.959711
ILMN_1666192	DCTN5	-0.00097151	0.00665335	0.883907	0.899656	-0.00185539	0.00153707	0.227396	0.611976	-0.000601661	0.000629052	0.338842	0.966295
ILMN_1666206	GSDMB	-0.00393711	0.00848761	0.642744	0.867012	-0.000818069	0.00189469	0.66591	0.775724	-0.000252071	0.000790932	0.749953	0.984485
ILMN_1666208	C14ORF106	-0.00649557	0.00490098	0.185052	0.730514	0.000973401	0.00108753	0.370756	0.679849	0.000119469	0.000451491	0.79131	0.985284
ILMN_1666258	AMFR	0.0142309	0.00831559	0.0870164	0.631491	0.0012053	0.00193354	0.533046	0.740145	-0.00119365	0.000786673	0.129182	0.916177
ILMN_1666269	CTSZ	-0.00696539	0.00689701	0.312536	0.790065	0.000952888	0.00155342	0.539604	0.742139	-0.000262444	0.000647243	0.685125	0.983041
ILMN_1666306	SRRD	-0.000649086	0.00497733	0.896243	0.9009	-0.0015267	0.00113681	0.179281	0.579121	0.000387372	0.000465989	0.40581	0.971699
ILMN_1666325	ALG10B	0.00325071	0.00828236	0.6947	0.875722	-0.00153543	0.0019068	0.420682	0.699634	-0.000301969	0.000782573	0.699596	0.983386
ILMN_1666364	COQ10A	-0.00276983	0.00429	0.518507	0.840385	0.00133853	0.00100626	0.183453	0.581938	0.000140369	0.00040625	0.7297	0.984061
ILMN_1666372	ATP5H	-0.00150706	0.00279758	0.590093	0.856845	-0.000107984	0.000645368	0.867117	0.81831	3.64936e-05	0.00026221	0.88931	0.986884
ILMN_1666376	TRIM56	0.00295138	0.0113217	0.794336	0.88959	0.00291274	0.00254928	0.253215	0.628003	-0.00103703	0.00105245	0.32445	0.964852
ILMN_1666385	CALM3	-0.00404085	0.00388786	0.298642	0.78572	-0.000125873	0.000888586	0.887352	0.821715	0.000340942	0.000367041	0.352944	0.967598
ILMN_1666399	RING1	-0.00137776	0.00344468	0.68918	0.874852	0.000941071	0.000767293	0.220018	0.606883	-4.54621e-05	0.00032043	0.887176	0.986853
ILMN_1666409	PSMB6	6.95961e-05	0.00367921	0.984908	0.909009	-0.000431657	0.00086375	0.617253	0.763349	9.91995e-05	0.000346894	0.774905	0.984977
ILMN_1666420	ZNF679	-0.00386476	0.00946656	0.683088	0.873876	0.00134021	0.00221912	0.545883	0.744013	0.000459854	0.000895157	0.607452	0.980914
ILMN_1666444	RBMS1	-0.00376281	0.00410769	0.359646	0.80256	-0.00108053	0.00092112	0.240772	0.620606	-0.000158234	0.000381301	0.678153	0.98287
ILMN_1666449	FAM134C	0.00239415	0.00659372	0.716533	0.879051	-0.00169759	0.00149356	0.255703	0.629416	0.000240237	0.000619877	0.698345	0.983357
ILMN_1666453	STK3	-0.00984413	0.00366071	0.00716378	0.315864	-0.00104323	0.00085942	0.224796	0.61021	0.000278455	0.00034997	0.426233	0.973019
ILMN_1666471	UQCRQ	0.00537571	0.00405767	0.185229	0.73064	0.000564195	0.000931176	0.544585	0.743628	-0.000486264	0.000381447	0.202384	0.944823
ILMN_1666482	SP2	-0.0187577	0.00799797	0.0190115	0.439172	0.000857181	0.00188186	0.648752	0.77115	0.000202456	0.000763122	0.790778	0.985274
ILMN_1666494	CRK	-0.00333423	0.00503659	0.50797	0.838095	-0.00231127	0.00116902	0.0480301	0.427625	0.000550747	0.000475656	0.246918	0.95432
ILMN_1666512	SKIV2L	0.000359377	0.00535508	0.946494	0.905665	0.000135573	0.00123996	0.912935	0.825841	-2.32927e-05	0.000505755	0.963266	0.987879
ILMN_1666545	GCNT1	0.000125436	0.00669584	0.985054	0.909022	0.00173871	0.00153956	0.25875	0.631117	-0.000346686	0.000631519	0.583025	0.980131
ILMN_1666546	DUSP14	-0.00478634	0.0123021	0.697227	0.876117	0.000852701	0.00275993	0.757354	0.797315	0.000143806	0.00115784	0.901156	0.987054
ILMN_1666552	ZNF75A	0.00756962	0.00710057	0.286398	0.781587	0.00437403	0.0016275	0.00719736	0.260695	-0.000762272	0.000666954	0.253074	0.955381
ILMN_1666553	SLC25A19	-0.00779855	0.00571812	0.17262	0.721181	-0.00330395	0.00132328	0.0125325	0.307231	0.000802965	0.000539401	0.136587	0.920359
ILMN_1666594	IRF8	0.00334841	0.00403322	0.406421	0.815064	0.00136342	0.000921019	0.138782	0.547518	-0.000909293	0.00037875	0.0163604	0.659751
ILMN_1666597	PI4KB	-0.00116983	0.00346183	0.735421	0.88179	0.000623026	0.000791481	0.431185	0.703638	3.10041e-05	0.00032503	0.924006	0.98737
ILMN_1666609	USP22	0.00693786	0.00814071	0.39408	0.81165	-0.00133826	0.00186728	0.473565	0.720148	-0.000726157	0.000766457	0.343424	0.966729
ILMN_1666610	NARG2	-0.000293176	0.00680358	0.965629	0.907361	0.00245674	0.0015261	0.107438	0.517548	-0.000878798	0.000630974	0.163691	0.932658
ILMN_1666615	PREPL	-0.00426566	0.00585688	0.46642	0.829394	-0.000625597	0.00135237	0.643657	0.769798	0.000331408	0.000550093	0.54687	0.978845
ILMN_1666624	RABL2A	0.0035546	0.00651227	0.585182	0.855817	0.00085633	0.00148499	0.564171	0.749283	0.000530703	0.000612699	0.386396	0.97032
ILMN_1666632	VPS52	-0.000447697	0.00455436	0.921694	0.903372	-0.00134083	0.00105956	0.205708	0.596243	0.000243019	0.000426449	0.568768	0.979643
ILMN_1666634	FAF1	0.000742865	0.00510505	0.884304	0.899696	-0.000894758	0.00115255	0.437554	0.706165	-0.000581851	0.000480014	0.225454	0.950187
ILMN_1666635	RPS14	0.00353251	0.00302289	0.24257	0.763877	-0.000611719	0.000695269	0.378951	0.683371	-0.000411197	0.000283161	0.146454	0.925324
ILMN_1666648	PRPF40A	0.00656821	0.00803378	0.413601	0.816969	0.0014209	0.00182489	0.436205	0.705634	6.68459e-05	0.000754224	0.929377	0.987442
ILMN_1666659	PCDHA1	-0.000842586	0.00694434	0.903426	0.90161	-0.0036815	0.00159746	0.0211893	0.356126	0.000393772	0.000653966	0.547088	0.978853
ILMN_1666665	COL23A1	0.00450117	0.00615888	0.464875	0.829066	0.000435157	0.00141818	0.758963	0.797658	0.000271796	0.000581393	0.640148	0.981872
ILMN_1666670	RBX1	0.00113339	0.00423398	0.788939	0.888918	-0.000742916	0.00093631	0.427515	0.702156	0.0001473	0.00039306	0.707845	0.983577
ILMN_1666690	ACRC	-0.00334973	0.00534446	0.530812	0.843362	0.000673218	0.00121099	0.578264	0.753165	0.000144957	0.000496666	0.770394	0.98489
ILMN_1666713	LYPLA1	-0.00648299	0.00568819	0.2544	0.769173	-0.00234254	0.00128407	0.0681061	0.461988	0.000681731	0.000530415	0.198695	0.943856
ILMN_1666715	WHSC1L1	0.00361208	0.00814631	0.657476	0.869604	0.00214781	0.0018997	0.258222	0.630825	-0.000665343	0.000769266	0.38709	0.970371
ILMN_1666727	ZNF586	0.00680311	0.00535926	0.204293	0.743387	0.00110689	0.00125614	0.378218	0.68306	-0.00134918	0.000504109	0.00744238	0.553294
ILMN_1666733	IL8	-0.00538415	0.0391166	0.890522	0.900327	0.0110904	0.0089231	0.213912	0.602471	-0.00113101	0.00369585	0.759589	0.984678
ILMN_1666739	RBM15	0.00152513	0.00432247	0.72421	0.88018	-7.71141e-05	0.000972163	0.936776	0.829517	-9.96406e-06	0.000404444	0.980345	0.988087
ILMN_1666742	C9ORF72	-0.0067124	0.00852295	0.43095	0.821343	0.000194649	0.00200797	0.922776	0.827377	0.000994478	0.000800504	0.214121	0.947689
ILMN_1666757	SDHALP1	-0.0066121	0.00865807	0.445051	0.824678	-0.000783657	0.00197159	0.691017	0.782097	0.000770802	0.000817203	0.345568	0.966929
ILMN_1666761	PPP2R5E	-0.000481598	0.00351095	0.890896	0.900364	0.000651151	0.000804809	0.418472	0.698836	-0.000120314	0.000329902	0.71534	0.983746
ILMN_1666827	C4ORF41	-0.00263105	0.00461891	0.568932	0.852307	-0.000330985	0.0010593	0.754693	0.796746	0.000234574	0.000433589	0.588504	0.980312
ILMN_1666882	DACH1	-0.0038529	0.00580328	0.506743	0.837823	-0.000107999	0.00137521	0.937404	0.829612	-0.000361186	0.000550523	0.511773	0.977427
ILMN_1666885	ATRX	-0.0178324	0.00809987	0.0276964	0.483024	-0.00240108	0.00183951	0.191796	0.587279	0.00088853	0.000761925	0.243548	0.953717
ILMN_1666924	PINK1	-0.00173335	0.00576502	0.763669	0.885663	5.72078e-05	0.00130897	0.96514	0.833694	0.000263399	0.000540153	0.625806	0.981464
ILMN_1666932	FCGR2A	-0.00211213	0.0054653	0.699155	0.876416	0.000151567	0.00124289	0.902942	0.824252	-5.46165e-05	0.000513251	0.915255	0.987251
ILMN_1666933	ASH2L	-0.00369419	0.00337901	0.274273	0.777178	-0.000635735	0.000780805	0.415528	0.697764	0.00022259	0.000318882	0.485156	0.976218
ILMN_1666966	INS	0.000374697	0.00638964	0.953238	0.90627	-0.00181438	0.00141262	0.198999	0.5916	-0.000494217	0.000593744	0.405197	0.971658
ILMN_1666967	BRP44L	0.00101888	0.00550211	0.853088	0.896406	4.2711e-05	0.00126461	0.973057	0.834824	-0.000636276	0.00051921	0.220399	0.949103
ILMN_1666976	PLD3	0.00283467	0.00704501	0.687415	0.874571	0.00249618	0.00158597	0.115508	0.526463	-0.00107772	0.000657034	0.100948	0.89519
ILMN_1667016	FAF1	0.00168896	0.00401714	0.674166	0.87242	-0.00056772	0.000921834	0.537988	0.741651	-0.000317949	0.000379033	0.401559	0.971408
ILMN_1667022	PASK	-0.00191718	0.00724166	0.791207	0.889202	-0.00203218	0.00165656	0.219918	0.606812	-9.13701e-05	0.000686157	0.894065	0.986953
ILMN_1667034	PDPR	0.0170646	0.00988863	0.0844055	0.626863	0.00379992	0.00224137	0.0900082	0.494348	-3.24758e-05	0.000934195	0.972268	0.98799
ILMN_1667043	EIF4A3	0.000613378	0.00321582	0.848731	0.89593	-0.00136537	0.000736349	0.063705	0.455313	6.08785e-05	0.000302509	0.840507	0.986133
ILMN_1667050	PRPS1	-0.000540827	0.00457003	0.905797	0.901842	5.40117e-05	0.0010419	0.958657	0.832758	-0.000326175	0.000428274	0.446297	0.9742
ILMN_1667068	ZC3HAV1	-0.00845218	0.00738971	0.252716	0.768445	0.00198843	0.00165853	0.230561	0.614086	0.000157194	0.000694063	0.820826	0.985805
ILMN_1667081	CCND2	0.00829763	0.0089583	0.354316	0.801296	0.00322712	0.00203727	0.113184	0.523996	-0.0013512	0.000840728	0.108016	0.901371
ILMN_1667086	AP3M1	-0.00437933	0.00383773	0.253818	0.768922	-0.00132645	0.000872417	0.128402	0.538871	0.000309205	0.000360331	0.390828	0.970646
ILMN_1667112	FBXO7	-0.0011121	0.00550485	0.8399	0.89495	-0.000784285	0.00126091	0.533942	0.74042	-0.000246289	0.000516738	0.63363	0.981688
ILMN_1667125	RPS6KL1	0.0108878	0.00638811	0.0883086	0.633704	0.00197713	0.00151035	0.190516	0.586484	-0.00125297	0.000604676	0.0382533	0.764816
ILMN_1667132	NANP	0.00861589	0.00701414	0.219312	0.752121	-0.0011116	0.00162071	0.492792	0.727016	-0.000350409	0.000662703	0.596974	0.980586
ILMN_1667199	SQRDL	-0.00378047	0.00632995	0.55035	0.848078	-0.000711285	0.00145613	0.625213	0.765339	-7.53129e-05	0.000597368	0.899673	0.987033
ILMN_1667201	WDR51B	-0.00996512	0.00495516	0.0443191	0.544981	-0.00316849	0.00113049	0.00506674	0.231371	0.000911683	0.000464749	0.0498014	0.808194
ILMN_1667213	DFFA	-0.00636774	0.0053588	0.234724	0.760115	-0.000371964	0.00123513	0.763297	0.798575	0.000423917	0.000505988	0.402143	0.971449
ILMN_1667222	MTX1	-0.0128296	0.00486885	0.00841258	0.33221	-0.00457075	0.00112924	5.17357e-05	0.0285473	0.000939591	0.000461231	0.0416365	0.778972
ILMN_1667224	SLAMF8	-0.00415326	0.0138102	0.763613	0.885656	0.00553643	0.00318082	0.0817599	0.480941	-0.00185809	0.00130655	0.154986	0.929144
ILMN_1667232	KIR2DL3	-0.00405703	0.00857914	0.636288	0.865844	0.00208447	0.00195335	0.285915	0.645018	0.000448321	0.000807916	0.578956	0.979994
ILMN_1667239	INPP1	0.00341485	0.00407358	0.401866	0.813825	-0.00122462	0.000950213	0.197473	0.590706	4.53933e-05	0.000385564	0.90628	0.987126
ILMN_1667257	SDHB	-0.00224721	0.0030849	0.466336	0.829377	-0.00123267	0.000706813	0.0811619	0.479974	-4.17674e-05	0.000290054	0.885501	0.986828
ILMN_1667260	MAPK3	-0.0060648	0.00439933	0.168026	0.71745	-0.00172971	0.000998179	0.0831199	0.483282	0.000363433	0.000413224	0.379126	0.969768
ILMN_1667288	SNORD73A	-0.00581827	0.00646092	0.367837	0.80444	-0.000816373	0.00150385	0.58723	0.755557	0.000232757	0.000611452	0.703453	0.983476
ILMN_1667306	RANBP10	-0.00160587	0.00612749	0.793263	0.889457	0.00174815	0.00138244	0.206035	0.596498	-0.000544704	0.000570951	0.340069	0.966412
ILMN_1667315	STAG3L1	0.00492971	0.0115484	0.669472	0.87164	0.00283327	0.0026005	0.27593	0.640158	-0.000769298	0.00107488	0.474172	0.97568
ILMN_1667319	LPPR2	-0.0027145	0.00671183	0.685893	0.874327	0.00135998	0.00158599	0.391169	0.688409	-0.000320157	0.000637521	0.615533	0.98116
ILMN_1667356	CCDC128	-0.00472713	0.00363147	0.193015	0.736094	-0.000497943	0.000842127	0.554325	0.74648	7.60965e-05	0.000343822	0.824839	0.985873
ILMN_1667371	SLA	0.0115117	0.00578623	0.0466461	0.550854	0.00211658	0.00129219	0.101426	0.510219	-8.04102e-05	0.000542564	0.882182	0.986779
ILMN_1667374	C14ORF149	0.00888277	0.00788865	0.260158	0.771601	-0.000942502	0.00180854	0.60227	0.75949	-0.000262303	0.000742713	0.723962	0.983937
ILMN_1667408	EPB41	0.00730915	0.00704418	0.299449	0.785982	0.00176552	0.0016297	0.278657	0.641512	-0.000128561	0.000665942	0.846918	0.986237
ILMN_1667429	SLC25A20	-0.0161893	0.00559046	0.00378089	0.247072	-0.00296385	0.00127805	0.0203933	0.352474	0.00111014	0.000528728	0.0357607	0.753076
ILMN_1667430	DEGS1	-0.00165628	0.00635559	0.7944	0.889598	0.00142877	0.00145434	0.325894	0.662058	0.000128267	0.000599185	0.830494	0.985968
ILMN_1667432	HYAL3	0.00220545	0.00888049	0.803866	0.890756	-0.00118041	0.00205349	0.565404	0.749629	0.000740162	0.000832658	0.374049	0.96937
ILMN_1667453	HINFP	-0.00306441	0.00520086	0.555719	0.849325	-0.00158585	0.00119527	0.184587	0.582687	1.76628e-05	0.000491289	0.971321	0.987978
ILMN_1667460	SULF2	-0.00617241	0.0106361	0.561694	0.850688	0.00440339	0.00240629	0.0672572	0.460754	-0.000814453	0.000990415	0.410887	0.972039
ILMN_1667476	LTBR	-0.00227234	0.0062039	0.71416	0.878698	0.000306293	0.00146221	0.834079	0.812463	-0.000610413	0.000586513	0.297992	0.96185
ILMN_1667510	C12ORF65	-0.00286073	0.00612928	0.640692	0.866643	-0.000285499	0.00139119	0.837401	0.813068	0.000357896	0.000577396	0.53536	0.9784
ILMN_1667551	GUSBL1	0.00128147	0.00416016	0.758057	0.884914	-0.000527482	0.000932844	0.571764	0.751393	-0.000249076	0.000386294	0.519068	0.977737
ILMN_1667561	IFRD1	-0.00999848	0.00825195	0.225646	0.75551	0.000414698	0.00187394	0.82486	0.810764	-0.0014547	0.000772773	0.0597767	0.834918
ILMN_1667564	ALDH3A2	-0.0012209	0.00684064	0.858348	0.896975	-0.000340653	0.0015542	0.826509	0.81107	-0.000258301	0.000640358	0.686676	0.983079
ILMN_1667577	LCMT2	0.000221927	0.00703629	0.974839	0.908156	-0.00303029	0.00157266	0.0539981	0.439041	0.000913463	0.000646344	0.157574	0.930227
ILMN_1667589	ZNF283	9.51978e-06	0.00680018	0.998883	0.910168	-0.00186708	0.0015661	0.233188	0.615805	0.000171718	0.000643173	0.789481	0.98525
ILMN_1667592	PARVB	0.0132194	0.00990137	0.181841	0.728204	0.0013354	0.00225698	0.554069	0.746406	-0.000451019	0.000923196	0.625166	0.981445
ILMN_1667594	KLF10	0.00382937	0.0110193	0.728205	0.880759	-0.00263004	0.00248687	0.29025	0.647046	-0.000287936	0.0010311	0.780053	0.985074
ILMN_1667609	SNORD35A	0.00814697	0.00716931	0.255803	0.769773	0.000127727	0.0016621	0.938746	0.829814	-0.000126658	0.000677779	0.851761	0.986314
ILMN_1667657	TPP2	0.000720137	0.00748186	0.923321	0.903526	0.000882891	0.00166612	0.596177	0.757887	0.00016453	0.000697361	0.813485	0.985679
ILMN_1667670	SLC25A15	0.0158086	0.00614278	0.0100666	0.350851	0.000930182	0.00140053	0.506584	0.731695	-0.000502671	0.000582141	0.38787	0.970429
ILMN_1667707	SPCS3	-0.00944248	0.00525392	0.0722995	0.603501	-0.00120464	0.00118755	0.310399	0.655872	2.41287e-05	0.000490739	0.960785	0.987848
ILMN_1667711	HRASLS3	0.00987847	0.0195077	0.612584	0.861373	0.00728186	0.00433339	0.0928781	0.498605	-0.00189083	0.00182336	0.299735	0.962064
ILMN_1667716	TMEM101	0.00252803	0.00545692	0.643171	0.867089	-0.0019062	0.00125186	0.127836	0.538368	-0.0001881	0.0005145	0.714665	0.983731
ILMN_1667744	MPPE1	-0.00904095	0.00676195	0.181212	0.727743	-0.00298074	0.00153174	0.0516565	0.434518	0.000613542	0.000633694	0.332945	0.965718
ILMN_1667748	ANKRD33	-0.0164511	0.00631405	0.00917451	0.340607	-0.00339959	0.00149052	0.02256	0.361965	0.000609737	0.000604635	0.313244	0.96364
ILMN_1667796	HBA2	-0.0102095	0.0444861	0.818481	0.892497	0.00273738	0.0101688	0.787781	0.803606	0.000986771	0.00419975	0.81424	0.985692
ILMN_1667825	MLKL	0.00270006	0.0058359	0.643605	0.867167	0.00170985	0.0013328	0.199527	0.591908	-0.000376122	0.000547832	0.492357	0.976557
ILMN_1667831	HOXB6	-0.00441976	0.0066127	0.503894	0.837187	-0.0015367	0.00151077	0.309076	0.655321	0.000359978	0.000618078	0.560287	0.979341
ILMN_1667839	UBR7	0.00206611	0.00430545	0.631312	0.86493	4.79095e-05	0.000981373	0.961064	0.833107	0.000344333	0.000403452	0.3934	0.970833
ILMN_1667840	CMTM3	0.000249505	0.00525394	0.962123	0.907055	-0.000605072	0.00121412	0.618227	0.763595	-0.000197218	0.00049135	0.68814	0.983114
ILMN_1667857	C12ORF52	-0.00439889	0.00503473	0.382278	0.808208	-0.00113855	0.00119253	0.339709	0.667184	0.000287213	0.000478967	0.548739	0.978915
ILMN_1667883	THOC5	0.00139273	0.0048534	0.774143	0.887035	-0.000329002	0.00111941	0.76883	0.799734	-0.000130033	0.000457154	0.776073	0.984999
ILMN_1667893	TNS3	-0.0199612	0.00890144	0.024931	0.470844	-0.000449824	0.00204301	0.825733	0.810926	0.00120771	0.000835692	0.148414	0.926238
ILMN_1667925	PDCL3	-0.000597288	0.00443953	0.892977	0.900573	-0.00120775	0.00102108	0.236879	0.61817	0.000471603	0.000417958	0.259172	0.956385
ILMN_1667966	C1ORF24	-0.0363793	0.00768586	2.20919e-06	0.00979931	-0.00479018	0.00178806	0.00738468	0.263002	0.00231571	0.000736229	0.00165878	0.338168
ILMN_1667977	TAF1B	0.00233253	0.00528613	0.659029	0.869871	-0.000522965	0.00122579	0.669645	0.776696	0.00017005	0.000498095	0.732802	0.984127
ILMN_1667980	CACNA1S	9.51324e-06	0.00837383	0.999094	0.910185	0.0020573	0.00189832	0.278476	0.641423	-0.000156879	0.000782309	0.841063	0.986142
ILMN_1667994	AMD1	-0.00416311	0.00605828	0.491971	0.834557	-0.00227152	0.00140451	0.105812	0.515629	0.000645809	0.000566321	0.254137	0.95556
ILMN_1668012	SLC25A13	-0.00233045	0.00590275	0.692985	0.875453	-0.00113771	0.00128828	0.37717	0.682615	0.000648668	0.000548513	0.23697	0.952493
ILMN_1668039	GYPC	0.0084559	0.00803657	0.292718	0.783758	-0.0018934	0.00190797	0.321021	0.660165	-0.000509962	0.00076187	0.503269	0.977054
ILMN_1668063	FCN1	-0.00327615	0.00322624	0.309881	0.789261	-5.4416e-05	0.000751972	0.942312	0.830349	0.000447744	0.000304897	0.141966	0.923145
ILMN_1668065	RBED1	-0.0175638	0.0109694	0.109338	0.663833	-0.00235339	0.00249214	0.345004	0.669059	0.000736728	0.00102673	0.473036	0.975623
ILMN_1668090	STK25	-0.005645	0.00424847	0.183943	0.729724	-0.000326978	0.000981163	0.738942	0.793308	0.000292704	0.000402345	0.466923	0.975312
ILMN_1668134	GSTM1	0.0416388	0.0364995	0.253951	0.76898	0.0050487	0.00830072	0.543039	0.743168	-0.00391205	0.0034481	0.256562	0.955961
ILMN_1668179	HNRNPF	-0.00130726	0.0067956	0.847453	0.895789	-0.000753143	0.00152543	0.621501	0.764416	-8.95704e-06	0.000634243	0.988732	0.988187
ILMN_1668185	ZNF282	-0.000365023	0.00661772	0.956012	0.906516	-0.000248368	0.00149924	0.868423	0.818534	-0.000481219	0.000621087	0.438457	0.973751
ILMN_1668270	ZDHHC18	-0.00656099	0.00625878	0.294507	0.784358	0.000100214	0.00142244	0.943834	0.830576	0.000515047	0.000589073	0.381936	0.969983
ILMN_1668283	HYAL2	-0.0057218	0.00741373	0.440242	0.823562	-0.00139834	0.00172969	0.418844	0.698971	0.000137697	0.000699539	0.843953	0.986189
ILMN_1668312	SLC2A9	0.00422002	0.00541378	0.435688	0.822485	0.00222885	0.0012367	0.0715043	0.466694	-0.000721262	0.000507401	0.155177	0.929225
ILMN_1668345	OAF	-0.00776161	0.00626178	0.215153	0.749805	-0.00211522	0.00147989	0.152914	0.558615	0.000221863	0.00059694	0.710141	0.983629
ILMN_1668369	CDC37	-0.00230083	0.00554408	0.678137	0.873072	0.00128225	0.00125797	0.308061	0.654895	-0.000130635	0.000519007	0.801271	0.985464
ILMN_1668374	ITGB5	-0.0101625	0.0102846	0.323089	0.793144	-0.000412748	0.00234628	0.86036	0.817144	0.00074508	0.000964221	0.439684	0.973823
ILMN_1668378	SFT2D2	-0.00515534	0.00668143	0.440356	0.823589	-0.000941292	0.00153581	0.539946	0.742242	-0.000550917	0.000625234	0.378243	0.969699
ILMN_1668408	AIFM1	-0.00775524	0.00560659	0.166592	0.716252	0.000611699	0.00128442	0.633901	0.767465	-1.03212e-05	0.000528479	0.984418	0.988136
ILMN_1668417	WASPIP	-0.00255257	0.00734593	0.72823	0.880762	0.00180748	0.0016511	0.273644	0.639006	0.000464374	0.000686073	0.498496	0.976839
ILMN_1668426	SPESP1	-0.0352173	0.0149028	0.0181215	0.433145	-0.0057767	0.0033565	0.0852419	0.486827	0.00376506	0.00139506	0.00695778	0.543356
ILMN_1668432	IMPACT	0.00109691	0.0105564	0.917241	0.902948	0.002869	0.00232409	0.217031	0.604748	-0.0017006	0.000982995	0.0836264	0.876168
ILMN_1668460	PRTN3	-0.00811581	0.00699924	0.246241	0.765567	-0.00129602	0.00164985	0.432138	0.70402	-0.000146973	0.000663737	0.824755	0.985872
ILMN_1668463	SON	-0.00961402	0.00805213	0.232489	0.759004	0.00128466	0.00182403	0.481249	0.722943	0.000508871	0.000753701	0.499572	0.976888
ILMN_1668484	LRRC47	0.00253754	0.00428625	0.553839	0.848891	0.00015996	0.000972754	0.869384	0.818698	0.000126534	0.000401742	0.752789	0.984542
ILMN_1668498	CWF19L2	-0.00840984	0.00630587	0.182317	0.728551	0.00230707	0.0014159	0.103229	0.512484	0.000121227	0.000591822	0.8377	0.986087
ILMN_1668514	PIP5K1C	-0.00993876	0.00795977	0.211803	0.747884	0.00155722	0.00184682	0.399122	0.691561	-2.52625e-05	0.00075258	0.973222	0.988001
ILMN_1668525	NR3C1	-0.00518742	0.00804515	0.519065	0.840504	0.00219003	0.00184658	0.235624	0.617372	-0.000475151	0.000753267	0.52818	0.978113
ILMN_1668526	GVIN1	0.00644699	0.0105996	0.543037	0.846347	0.00425959	0.00242267	0.078709	0.476039	-0.000383914	0.000995809	0.699845	0.983392
ILMN_1668535	JOSD1	-0.00356631	0.00460528	0.438697	0.823199	-4.08123e-05	0.0010483	0.968945	0.834239	0.000311486	0.000432676	0.471582	0.97555
ILMN_1668540	ZNHIT6	-0.0031407	0.00628178	0.617096	0.862247	0.000923044	0.00142726	0.517811	0.735362	0.000439572	0.000594499	0.459665	0.974932
ILMN_1668559	RGS10	0.00262505	0.00637511	0.680511	0.873459	-0.000377741	0.00145655	0.795374	0.805115	0.000107954	0.000600941	0.857433	0.986403
ILMN_1668582	CRBN	-0.00146813	0.00458543	0.748838	0.883662	-0.00158952	0.00101562	0.117567	0.528585	4.52155e-06	0.000426574	0.991543	0.98822
ILMN_1668605	NAAA	0.0131054	0.00635837	0.0392908	0.530472	0.00188563	0.00146503	0.198061	0.591052	-0.0012361	0.00059759	0.0385958	0.766337
ILMN_1668634	FBXW7	-0.0102835	0.00880637	0.242916	0.764038	-0.000690541	0.00203352	0.734173	0.792245	0.000298782	0.00082369	0.716803	0.983779
ILMN_1668639	TBC1D10B	0.00361154	0.00470375	0.442605	0.824113	0.00146444	0.00108849	0.178499	0.578581	-0.000522096	0.000443011	0.23859	0.952801
ILMN_1668683	MLL	-0.00801646	0.00923727	0.385482	0.80916	0.00281967	0.00214089	0.187821	0.584782	-0.000629964	0.000871088	0.469561	0.975447
ILMN_1668721	CCND3	-0.0068064	0.00533158	0.201737	0.741793	-0.000880441	0.00122541	0.472458	0.71974	0.000442811	0.000501962	0.37769	0.969656
ILMN_1668726	NFYB	0.0069159	0.00881607	0.432767	0.821784	-0.000378356	0.00197501	0.848078	0.814986	0.00121283	0.000825475	0.141763	0.923043
ILMN_1668748	MED15	-0.025553	0.00776305	0.000996142	0.14818	-0.00342563	0.00180305	0.0574453	0.445174	0.000775256	0.000744178	0.297523	0.961793
ILMN_1668795	TTC30B	-0.00534388	0.00805009	0.5068	0.837836	-0.00222592	0.00183738	0.225718	0.61084	0.000923366	0.000755295	0.22151	0.949345
ILMN_1668822	BATF	-0.0123712	0.00686703	0.0716192	0.602071	-0.00301213	0.001594	0.0588015	0.447433	0.00102826	0.00064895	0.113081	0.905371
ILMN_1668825	DKFZP686I15217	0.0105208	0.00771782	0.172824	0.721343	0.00158107	0.00177556	0.373217	0.680919	-0.000748461	0.000727236	0.303392	0.962504
ILMN_1668834	RSF1	-0.0132122	0.0109792	0.22883	0.757154	0.00105586	0.00250718	0.673656	0.77773	0.00112755	0.00102965	0.27348	0.958573
ILMN_1668847	WWP2	-0.00815892	0.00743124	0.272239	0.776405	-0.0035462	0.00172954	0.0403287	0.410911	0.00153323	0.000698763	0.0282204	0.720484
ILMN_1668863	LYPD1	0.00837111	0.00865497	0.333443	0.795997	0.000786365	0.0019949	0.693443	0.782694	-0.000672841	0.000815746	0.409476	0.971946
ILMN_1668865	SLC2A14	-0.0297502	0.0159541	0.0622188	0.580684	-4.69608e-05	0.0037233	0.989937	0.837182	0.00226503	0.00151269	0.134301	0.919114
ILMN_1668910	CIDEB	-0.00276007	0.00776419	0.722225	0.87989	0.00306717	0.00176207	0.0817435	0.480915	-0.000304807	0.000731724	0.677	0.982841
ILMN_1668924	BEGAIN	-0.0099765	0.0075131	0.184218	0.72992	-0.00137558	0.00171173	0.421615	0.699969	0.000997267	0.000707562	0.158705	0.930689
ILMN_1668928	MLKL	0.00141924	0.00804996	0.860056	0.897159	-7.59417e-05	0.00183262	0.966946	0.833953	-0.000494571	0.000755599	0.512763	0.977469
ILMN_1668960	MID1IP1	-0.00301051	0.00547076	0.58212	0.855169	-7.87162e-05	0.00128795	0.951266	0.831677	-0.000117204	0.000518362	0.82112	0.98581
ILMN_1668979	DNAJB14	-0.00773126	0.00827127	0.349937	0.800231	0.000498207	0.00192976	0.796276	0.805293	0.000192665	0.000778386	0.804507	0.985521
ILMN_1668984	SPNS3	0.00866697	0.00925117	0.348835	0.799959	0.000375265	0.00210208	0.858314	0.816788	3.33832e-05	0.000865556	0.969234	0.987953
ILMN_1668996	C1QBP	0.00869929	0.0055759	0.118722	0.674477	-0.000935223	0.0012782	0.464369	0.716712	-0.000333864	0.000525277	0.52504	0.977985
ILMN_1669015	XPNPEP1	0.00444073	0.00372527	0.233239	0.759379	0.000997095	0.000832582	0.231076	0.614425	-9.97372e-05	0.000349759	0.775522	0.984988
ILMN_1669033	NCOA1	-0.0125605	0.00796974	0.115021	0.670446	0.000995548	0.00178812	0.577693	0.75301	0.000428687	0.000747316	0.566214	0.979553
ILMN_1669062	CCR2	-0.0114808	0.00626091	0.0666947	0.591077	-0.0026398	0.00143952	0.0666833	0.459906	0.000534416	0.000588156	0.363546	0.968513
ILMN_1669064	ZNF823	0.00404806	0.00626055	0.517892	0.840254	-0.00126057	0.00143209	0.378736	0.68328	7.68273e-05	0.000589963	0.896389	0.986986
ILMN_1669070	MIPEP	0.000852679	0.00829835	0.918159	0.903036	-0.00243982	0.00188657	0.195923	0.589786	-6.5299e-05	0.000779508	0.93324	0.987494
ILMN_1669094	ZNF672	0.00324994	0.00593845	0.584193	0.855608	0.000503688	0.00139476	0.718003	0.788555	-0.000199212	0.00056071	0.722376	0.983902
ILMN_1669102	ATP5G2	0.000310258	0.00702743	0.964785	0.907288	-0.00193054	0.00166666	0.246731	0.62422	0.000374597	0.000666145	0.573888	0.979821
ILMN_1669113	ATF5	0.0013644	0.00849019	0.872327	0.898459	0.00256813	0.00198725	0.196253	0.589983	-0.000165888	0.000800732	0.835877	0.986057
ILMN_1669142	NARG1	-0.00805627	0.00644089	0.211007	0.74742	-0.00146236	0.00145562	0.315076	0.657791	0.00101007	0.000604324	0.0946432	0.888983
ILMN_1669172	PTPRR	-0.0115538	0.00676757	0.0877799	0.632804	-0.00170969	0.0015627	0.27393	0.639151	0.000405925	0.00064042	0.526184	0.978031
ILMN_1669177	DHRS12	0.00139719	0.00695033	0.84068	0.895037	0.000841837	0.0015739	0.592737	0.756998	-0.0012891	0.000647199	0.0463913	0.796958
ILMN_1669189	RASSF5	-0.00183322	0.0101741	0.857007	0.896831	0.00133221	0.0022809	0.559172	0.74787	0.000800579	0.000948571	0.398678	0.971208
ILMN_1669201	ABCF2	-0.00705549	0.0080143	0.378663	0.807117	-0.00452963	0.00183259	0.0134471	0.313338	0.0026356	0.000747664	0.000423301	0.242582
ILMN_1669206	CNOT1	0.000419275	0.00424201	0.921266	0.903331	0.00140902	0.000957555	0.141162	0.549356	-0.000271158	0.000398395	0.496108	0.976731
ILMN_1669210	SNORD16	0.00445129	0.01246	0.720907	0.879697	-0.0016602	0.00279471	0.552478	0.745945	-0.000152747	0.00116436	0.895629	0.986975
ILMN_1669215	SRPK2	-0.00944689	0.00899777	0.293757	0.784107	3.63692e-05	0.0020989	0.986175	0.836662	3.97592e-05	0.00084803	0.962606	0.987871
ILMN_1669252	CUL2	0.000157844	0.003618	0.965201	0.907324	-0.00114274	0.000846262	0.176908	0.577472	0.000116092	0.000341929	0.734219	0.984157
ILMN_1669259	ANKRD49	0.00394112	0.00490221	0.421427	0.818981	-0.00108119	0.00108644	0.319654	0.659625	0.000231071	0.000456804	0.612967	0.981083
ILMN_1669273	PPT1	-0.000667103	0.00549219	0.903324	0.9016	-0.00164185	0.00128471	0.20125	0.5929	0.000236739	0.00051859	0.648026	0.982088
ILMN_1669275	ZNF16	0.00733092	0.00652908	0.261518	0.772161	0.00177908	0.00147905	0.229033	0.613073	-0.000218502	0.00060258	0.716896	0.983781
ILMN_1669281	CLN3	-0.00100973	0.00522407	0.846736	0.89571	-0.00148698	0.00122271	0.223934	0.609617	0.000394141	0.000496095	0.426912	0.973061
ILMN_1669286	YWHAZ	-0.0308641	0.00869021	0.000382908	0.0971704	-0.00439702	0.00205989	0.0327944	0.393687	0.00316893	0.000825179	0.000122887	0.161544
ILMN_1669303	YAF2	0.00134467	0.00786475	0.864244	0.897606	0.00054653	0.00177315	0.757911	0.797434	0.000604318	0.000739341	0.413715	0.972225
ILMN_1669308	BRPF1	-0.00145931	0.00695583	0.833826	0.894266	0.00234923	0.00160791	0.144004	0.551487	-0.000528743	0.00065542	0.419825	0.972618
ILMN_1669310	RHOT2	-0.000701484	0.00647089	0.913674	0.902606	0.00137012	0.00147582	0.35321	0.672089	-0.000412829	0.000608379	0.497408	0.97679
ILMN_1669317	GPR77	-0.0116083	0.00724389	0.109047	0.663479	-0.00358594	0.00164988	0.0297463	0.38557	0.00122672	0.000681575	0.0718867	0.858801
ILMN_1669366	IFT88	0.00357806	0.00631604	0.571052	0.852775	0.00145826	0.00144011	0.31125	0.656225	-0.000473334	0.000594549	0.42596	0.973002
ILMN_1669376	DRAM1	-0.00512328	0.00691272	0.45861	0.827716	-0.0018187	0.00156113	0.244025	0.622595	0.000263809	0.000650756	0.685192	0.983043
ILMN_1669377	AP4B1	0.00521373	0.0048968	0.287001	0.781798	-0.001296	0.00112613	0.2498	0.626029	0.000296131	0.000461093	0.52072	0.977806
ILMN_1669393	GGT1	-0.00722424	0.00888257	0.416043	0.817604	-0.0036808	0.00205482	0.0732446	0.468969	0.000596182	0.000835492	0.475493	0.975746
ILMN_1669394	EI24	0.00124188	0.0036031	0.730343	0.881066	-0.000605924	0.00084221	0.471866	0.719521	-4.76475e-05	0.000341842	0.889146	0.986882
ILMN_1669409	VSIG4	0.00840907	0.0123484	0.495881	0.835365	0.00475508	0.00280512	0.0900479	0.494408	-0.00376623	0.00114607	0.00101541	0.308682
ILMN_1669456	NME3	0.00506914	0.00434025	0.242833	0.763999	-0.0010621	0.00102618	0.300669	0.651728	-0.000386774	0.000410073	0.345588	0.966931
ILMN_1669484	WDR6	-0.00772054	0.00663751	0.244761	0.764891	0.000564964	0.00149852	0.706163	0.78577	0.0004341	0.000624073	0.486684	0.976291
ILMN_1669502	E2F3	0.00573671	0.00407723	0.159424	0.710004	0.0018126	0.000908123	0.0459351	0.423347	-0.000282841	0.000383166	0.460412	0.974972
ILMN_1669508	PAF1	-0.00639289	0.00375198	0.0884048	0.633867	-0.00206649	0.000867678	0.0172362	0.335689	0.000310699	0.000354555	0.380864	0.969901
ILMN_1669516	ZNF193	0.0089759	0.00626117	0.151692	0.703022	0.00117486	0.00144327	0.415631	0.697801	-0.000355372	0.00059176	0.54815	0.978893
ILMN_1669523	FOS	-0.00684603	0.021364	0.748629	0.883633	0.00640278	0.00469092	0.172275	0.57415	-0.000936107	0.00199357	0.638668	0.98183
ILMN_1669550	MAD2L2	-0.00095598	0.004289	0.82362	0.893096	-0.0024212	0.000987979	0.0142593	0.318275	0.000293034	0.000404728	0.469049	0.975421
ILMN_1669553	UBE2E3	-0.00160333	0.00466402	0.731023	0.881164	-0.000594151	0.00106954	0.578538	0.753239	0.000284365	0.000440474	0.518546	0.977715
ILMN_1669555	FAM48A	-0.0106036	0.00532466	0.0464347	0.55034	-0.00243187	0.00123046	0.0481109	0.427784	-2.23739e-05	0.000502135	0.96446	0.987894
ILMN_1669572	RNF126	-0.00189068	0.00702582	0.787849	0.888782	0.00231	0.00158676	0.145449	0.552545	-0.000566319	0.000659306	0.390362	0.970612
ILMN_1669584	ILF3	0.0104276	0.00663417	0.115997	0.671529	0.00423485	0.00149068	0.0044989	0.222762	-0.00105856	0.000619111	0.0873021	0.88076
ILMN_1669592	MARCH2	-0.00161127	0.0100115	0.872139	0.898439	-0.00286928	0.00225171	0.20257	0.593763	0.000212752	0.000944406	0.821765	0.985821
ILMN_1669598	SUV420H1	-0.00363097	0.00537828	0.499601	0.836217	0.000611366	0.00123004	0.619168	0.763831	-0.00035415	0.000500652	0.479332	0.975936
ILMN_1669599	DENND4C	0.00636327	0.00701878	0.364615	0.80371	0.000656694	0.00154612	0.67103	0.777054	0.000195048	0.000653935	0.765498	0.984795
ILMN_1669607	PHKG2	0.00859239	0.00531493	0.105953	0.659625	0.00124513	0.00124037	0.31546	0.657946	-0.0011665	0.00050128	0.0199632	0.68453
ILMN_1669617	GRB10	-0.00983037	0.00806847	0.223084	0.754159	-0.00304904	0.00187765	0.104406	0.513932	0.00119384	0.000763005	0.117663	0.90872
ILMN_1669633	ACP1	0.000912188	0.00375103	0.807863	0.891238	-0.000898028	0.000864725	0.299032	0.651009	9.05486e-05	0.000351744	0.796849	0.985384
ILMN_1669635	NUP85	-0.000938272	0.00395672	0.812553	0.891797	-0.000227277	0.000922453	0.805385	0.807071	-0.000134727	0.000374944	0.719351	0.983835
ILMN_1669663	BCR	-0.00943993	0.00749652	0.207943	0.745606	-0.000919623	0.00169497	0.587433	0.75561	0.000351042	0.000701898	0.616982	0.981204
ILMN_1669669	KCMF1	-0.000116605	0.00676523	0.986248	0.909122	-8.07386e-05	0.00154821	0.95841	0.832722	0.000192946	0.000636319	0.76172	0.984721
ILMN_1669674	CNPY3	0.0011644	0.00483005	0.809497	0.891433	0.00208773	0.001101	0.0579308	0.445992	-0.000412562	0.000453418	0.362879	0.968457
ILMN_1669692	IKZF3	0.00757028	0.00956357	0.428609	0.820771	0.00285384	0.00217587	0.18966	0.585948	-0.00126585	0.000896018	0.157728	0.93029
ILMN_1669696	ZNF792	0.00223549	0.00551372	0.685153	0.874209	0.000412365	0.00125421	0.742319	0.794055	0.000695607	0.00051543	0.177156	0.937456
ILMN_1669703	TNK2	-0.00339481	0.0105637	0.747933	0.883538	0.00253119	0.00242147	0.295879	0.649608	-0.00015811	0.000991963	0.87336	0.986648
ILMN_1669709	TMEM108	-0.000579557	0.00897605	0.948519	0.905847	-0.0016776	0.00202368	0.407113	0.69463	-4.65535e-05	0.000841522	0.955883	0.987786
ILMN_1669718	PSENEN	0.00292691	0.00479903	0.54193	0.846081	0.00114275	0.00107411	0.287373	0.645706	-0.000494843	0.000445326	0.266486	0.957532
ILMN_1669727	WAC	-0.00987234	0.00680814	0.147037	0.699646	-0.00110374	0.00154875	0.476051	0.72106	0.000378966	0.00063776	0.552369	0.979051
ILMN_1669729	ERLIN2	0.0112412	0.00706066	0.111365	0.666254	0.00082141	0.00162053	0.612242	0.762075	-0.000567478	0.000665428	0.39377	0.970859
ILMN_1669772	LRP1	-0.00058773	0.0117842	0.960222	0.906888	0.0031852	0.00268435	0.235393	0.617225	-0.00101489	0.00110038	0.356369	0.967899
ILMN_1669781	PRLR	0.00207587	0.00683404	0.761315	0.88535	0.000698641	0.00158687	0.659747	0.774102	-0.000370605	0.000642694	0.564181	0.979481
ILMN_1669788	NUDT14	0.000817625	0.00909076	0.928335	0.903997	-0.00408114	0.00215029	0.0577025	0.445609	0.000182306	0.00086319	0.832731	0.986005
ILMN_1669818	ESD	0.00406627	0.00451674	0.367978	0.804472	4.85789e-05	0.00102318	0.962132	0.833261	-0.000315535	0.000421992	0.454624	0.974661
ILMN_1669831	C6ORF192	0.0116636	0.00715847	0.103242	0.656098	-0.000351264	0.00163153	0.829536	0.811629	-0.00120279	0.000669112	0.0722427	0.859399
ILMN_1669832	TCF12	-0.00814985	0.00436722	0.0620216	0.580385	-0.00101984	0.00100989	0.312565	0.656767	0.000902308	0.000410659	0.028005	0.719781
ILMN_1669833	SH2B2	-0.0110905	0.00753159	0.140876	0.694892	-0.000216442	0.00173204	0.900552	0.823868	0.00085647	0.000710487	0.228022	0.950721
ILMN_1669842	CHAF1A	0.00779266	0.00723549	0.281478	0.779838	0.00229806	0.00162893	0.15831	0.563237	-0.000377535	0.000677156	0.577165	0.979933
ILMN_1669851	STAG3L4	0.0129663	0.00857697	0.130597	0.686132	0.00295709	0.00197956	0.135225	0.544674	-0.00144772	0.000811821	0.0745366	0.863134
ILMN_1669878	GUSB	0.00449103	0.00380185	0.237493	0.761467	0.00010329	0.000869061	0.905392	0.824644	-0.000442389	0.000353876	0.211255	0.947017
ILMN_1669881	TSPAN13	-0.0116449	0.00878201	0.184843	0.730366	-0.00057513	0.00199047	0.772626	0.800522	0.00030416	0.000821951	0.711348	0.983656
ILMN_1669888	CSTA	0.00108087	0.00843087	0.897988	0.901073	-0.00112142	0.00191653	0.558461	0.747667	-0.000217487	0.000794268	0.784222	0.985153
ILMN_1669905	DCP2	0.0148331	0.00871513	0.088757	0.63446	-0.0009443	0.00200967	0.638442	0.768558	-0.000565161	0.000827694	0.494724	0.976667
ILMN_1669927	ICOS	-0.0118922	0.00637716	0.0622089	0.580669	-0.00282721	0.00147677	0.0555625	0.441897	0.00129885	0.000601498	0.0308223	0.728291
ILMN_1669931	TM9SF3	0.00359515	0.00438334	0.412111	0.816578	0.00026625	0.00104293	0.7985	0.80573	-0.000140274	0.000414571	0.735093	0.984176
ILMN_1669940	TMEM38B	0.00206322	0.00603169	0.732304	0.881347	-0.000696425	0.00138781	0.615797	0.762981	-0.00034047	0.00056813	0.548985	0.978925
ILMN_1669966	NDUFS7	0.00104373	0.00374654	0.780563	0.88786	-0.000316319	0.00086355	0.714141	0.787655	-0.000311788	0.000350959	0.374331	0.969392
ILMN_1669972	DKFZP686O24166	0.00283311	0.00638416	0.657208	0.869557	-0.000393858	0.00149526	0.792239	0.804495	-0.00045667	0.000602659	0.448596	0.974329
ILMN_1670000	DCAF6	-0.00767723	0.00390472	0.0492821	0.556969	-0.0019316	0.000890091	0.0299985	0.386235	0.00105494	0.000367419	0.00408898	0.455575
ILMN_1670008	FLCN	-0.00422592	0.00833986	0.612356	0.861328	-0.000437837	0.00191691	0.81933	0.809729	-4.68002e-05	0.000785314	0.952479	0.987743
ILMN_1670028	LPIN2	-6.06672e-05	0.00538711	0.991015	0.909519	0.001877	0.00124197	0.13071	0.540887	-0.000314515	0.000508215	0.536007	0.978425
ILMN_1670037	POLR2L	-0.00278437	0.00760313	0.714206	0.878705	-0.000972422	0.00175284	0.579053	0.753378	-0.000514466	0.000717264	0.473212	0.975632
ILMN_1670076	FAM155B	-0.00739966	0.00578215	0.200636	0.741097	-0.00136339	0.00132142	0.302184	0.652387	0.00130624	0.000536651	0.0149308	0.647319
ILMN_1670079	OMA1	-0.006095	0.00573519	0.287901	0.782111	-0.00120051	0.00131105	0.359833	0.674967	0.000594575	0.00054127	0.271995	0.958356
ILMN_1670093	HIST2H2BF	-0.010097	0.00739971	0.172404	0.721009	-0.00113969	0.00169613	0.501625	0.730036	-0.000196163	0.00069892	0.778967	0.985054
ILMN_1670096	NRBP1	-0.000760452	0.00473581	0.872428	0.898469	-0.000585198	0.00109653	0.593561	0.757211	4.49226e-05	0.000448924	0.920291	0.98732
ILMN_1670122	ZNF624	-0.00717182	0.00797509	0.368505	0.80459	-1.21082e-05	0.00184331	0.994759	0.837843	-0.000159137	0.00075156	0.832308	0.985998
ILMN_1670130	ARID3A	0.00356708	0.00738838	0.62924	0.864545	0.00435039	0.00163709	0.00787474	0.268688	-0.000353885	0.000692611	0.609391	0.980974
ILMN_1670134	FADS1	-0.011676	0.00765299	0.127088	0.682875	-0.00291752	0.00173189	0.0920682	0.497423	0.00136823	0.000718068	0.0567236	0.827565
ILMN_1670145	DFNA5	0.0179193	0.0223218	0.422108	0.819153	-0.0010005	0.00505124	0.84299	0.814077	-0.000133226	0.00208665	0.949092	0.9877
ILMN_1670147	PHC2	-0.00628132	0.00713348	0.378567	0.807087	-3.75976e-05	0.00162548	0.981546	0.836018	0.000165553	0.000668036	0.804274	0.985517
ILMN_1670172	WDR33	0.00100061	0.00396234	0.800631	0.890363	-0.00203122	0.000924401	0.0279962	0.380698	-2.58212e-05	0.000376812	0.945367	0.987652
ILMN_1670188	TNFSF12-TNFSF13	-0.00767904	0.00715909	0.283438	0.780541	0.000994747	0.00163411	0.542698	0.743066	0.000602815	0.000676037	0.37256	0.969251
ILMN_1670218	EXOSC6	0.00354241	0.00774378	0.647347	0.867833	-0.00237547	0.00177459	0.180701	0.580091	0.000502454	0.000732054	0.492486	0.976563
ILMN_1670245	KLF3	0.00742352	0.00815163	0.362464	0.803216	0.00235431	0.00188275	0.211129	0.600398	-4.99175e-05	0.00076765	0.948153	0.987688
ILMN_1670263	C1ORF71	-0.00734568	0.00411825	0.0744742	0.607942	-0.000801533	0.000918625	0.382916	0.685033	0.00064962	0.000381006	0.0881918	0.881821
ILMN_1670272	LRP10	-0.0126639	0.00472097	0.00730808	0.317945	-0.000563252	0.00111467	0.613344	0.762357	0.000690655	0.000452085	0.126585	0.914604
ILMN_1670302	HK3	-0.00672594	0.00558291	0.228305	0.756886	-0.000806231	0.00128577	0.530631	0.739401	0.000344122	0.000525784	0.512794	0.977471
ILMN_1670305	SERPING1	-0.021013	0.0197423	0.287163	0.781854	0.00229999	0.00450489	0.609664	0.761413	-0.00105776	0.00186333	0.57026	0.979695
ILMN_1670306	SCGB3A2	-0.00708478	0.0132568	0.593047	0.857457	-0.00173178	0.00302382	0.566839	0.75003	-0.000293115	0.00125198	0.814892	0.985703
ILMN_1670322	FCHO2	-0.000687784	0.010528	0.947912	0.905793	-0.00332899	0.00234154	0.155111	0.560527	0.000515677	0.00098276	0.599775	0.980675
ILMN_1670325	SLC47A1	0.0044715	0.00873766	0.608826	0.860636	0.002849	0.00202509	0.159471	0.5642	-0.000743499	0.000823879	0.366825	0.968786
ILMN_1670353	RAD51AP1	-0.00243993	0.00862769	0.777328	0.887446	-0.00102436	0.00199207	0.607098	0.76075	0.000195721	0.000809647	0.808984	0.9856
ILMN_1670377	ZNF20	-0.0026068	0.00547105	0.633739	0.865377	-0.00199911	0.00124196	0.107478	0.517595	0.00060627	0.000512842	0.237135	0.952525
ILMN_1670420	METAP2	0.00224292	0.0027148	0.408701	0.815675	0.000571512	0.000616814	0.354158	0.672443	-0.000184013	0.000254491	0.46964	0.975451
ILMN_1670438	PRAMEF7	-0.0053702	0.00692583	0.438111	0.82306	-0.000888468	0.00162511	0.584575	0.754855	0.000299792	0.000654999	0.64717	0.982065
ILMN_1670439	FYTTD1	-0.00632179	0.00541316	0.242865	0.764014	-0.00207136	0.00124105	0.0951103	0.501786	0.00104885	0.000505354	0.0379418	0.763414
ILMN_1670456	RBM42	-0.00171719	0.00428257	0.68844	0.874734	0.000572794	0.000995647	0.565089	0.749541	-0.000551201	0.000401788	0.170104	0.935032
ILMN_1670462	HUS1	-0.00299488	0.00646703	0.643293	0.867111	0.000409074	0.00150149	0.785279	0.803103	0.000268768	0.000609232	0.659098	0.982384
ILMN_1670472	FAF2	-0.00273827	0.00370324	0.459649	0.827942	0.000546345	0.00082859	0.50966	0.732712	0.00029471	0.000345617	0.393822	0.970863
ILMN_1670506	AMMECR1	0.00392548	0.00653823	0.548247	0.847584	-0.000311313	0.00152852	0.838612	0.813287	0.000116108	0.000619004	0.851212	0.986305
ILMN_1670517	SULT1A3	0.000516566	0.00643817	0.93605	0.904713	0.00116689	0.00145141	0.421414	0.699897	-0.000354644	0.000602651	0.556215	0.979193
ILMN_1670518	WDFY3	-0.00403693	0.00680287	0.552903	0.848673	0.0018462	0.00157012	0.23966	0.619916	-7.11611e-05	0.000643543	0.911952	0.987206
ILMN_1670532	GMCL1	-0.00300971	0.00568388	0.596447	0.858154	0.000598413	0.00129895	0.645022	0.770131	-0.000439024	0.000532712	0.409866	0.971972
ILMN_1670535	NDRG2	0.00173902	0.00763445	0.819813	0.892653	0.000328956	0.00175197	0.851062	0.815515	4.77742e-05	0.00072247	0.947277	0.987677
ILMN_1670540	SMAD1	0.00188702	0.00680905	0.781677	0.888002	0.000695071	0.00155998	0.655911	0.773081	-0.000631604	0.000642798	0.325812	0.964994
ILMN_1670542	AK2	0.00220226	0.00544209	0.685719	0.874299	-0.000905436	0.00124932	0.468609	0.718309	0.000624102	0.000511356	0.222282	0.949513
ILMN_1670561	TCEAL8	0.01017	0.00823651	0.216923	0.750799	-0.000522656	0.00188308	0.781355	0.80231	-0.000320086	0.000769627	0.677485	0.982853
ILMN_1670570	MXI1	-0.0109644	0.00643569	0.0884383	0.633923	-0.00171077	0.00147094	0.24481	0.623069	0.000215897	0.000606447	0.721838	0.98389
ILMN_1670572	IDO2	0.012687	0.00954955	0.183997	0.729762	0.000578693	0.0022034	0.79283	0.804612	-0.00123736	0.000897975	0.168221	0.934352
ILMN_1670576	IRF5	0.0346134	0.021278	0.103796	0.65683	-0.00345251	0.00490785	0.481765	0.723128	-0.000395763	0.00201504	0.844293	0.986194
ILMN_1670609	ATOX1	-0.000967495	0.00549747	0.860302	0.897185	-0.00176566	0.00124666	0.156682	0.561868	0.000160616	0.000515916	0.755557	0.984598
ILMN_1670638	PITPNC1	0.000541395	0.00472156	0.908711	0.902126	0.0017966	0.0010836	0.0973209	0.50483	-4.99178e-05	0.000444056	0.910496	0.987185
ILMN_1670640	ZNF664	-0.00851081	0.00613748	0.165535	0.715358	-0.000847776	0.00142406	0.551628	0.745698	0.000882869	0.000578288	0.126838	0.914759
ILMN_1670664	PPP1R15B	0.00835595	0.00668373	0.21123	0.74755	0.00238178	0.00153816	0.121511	0.532495	-0.000703719	0.000627504	0.262093	0.95685
ILMN_1670666	RAB12	0.0126821	0.0106384	0.233218	0.759368	0.00148429	0.00242051	0.539735	0.742178	-0.00139305	0.0010014	0.164193	0.93285
ILMN_1670723	MSL3	-0.00701198	0.0043658	0.108249	0.662501	-0.00103559	0.00102105	0.310469	0.655901	0.000671578	0.000412682	0.103663	0.897654
ILMN_1670746	BOLL	-0.006987	0.00650236	0.282584	0.780236	-0.000343982	0.00146521	0.81439	0.808796	-0.000152435	0.000606595	0.801585	0.985469
ILMN_1670764	USP25	-0.0126274	0.00850946	0.13783	0.69241	0.00131453	0.00201774	0.514731	0.734368	0.000289264	0.000812193	0.721727	0.983888
ILMN_1670769	CENPQ	-0.00422181	0.00958662	0.659658	0.869979	0.00144724	0.0022685	0.523493	0.737171	0.0002642	0.000911227	0.771864	0.984918
ILMN_1670796	EXOSC10	-0.0041345	0.00446869	0.354853	0.801425	-0.000129351	0.00100889	0.897982	0.823452	0.000270547	0.000419369	0.518844	0.977728
ILMN_1670801	MTR	0.00752481	0.00527477	0.153705	0.704688	0.00221515	0.00122134	0.0697226	0.464272	-0.000535307	0.000493686	0.278229	0.959251
ILMN_1670809	NRM	-0.0019397	0.00566373	0.731992	0.881302	-0.00110561	0.00129314	0.39256	0.688967	-0.000576896	0.000531213	0.27748	0.959145
ILMN_1670817	GRPEL1	0.000726731	0.00438665	0.868418	0.898048	0.000370897	0.00100079	0.710933	0.786901	0.000588611	0.000412535	0.153634	0.928565
ILMN_1670821	CYORF15A	0.0039679	0.0129974	0.760151	0.885195	-0.00195274	0.00296462	0.510099	0.732856	0.000532762	0.00123179	0.66537	0.982547
ILMN_1670841	CPNE1	0.000869636	0.00766269	0.909642	0.902217	-0.000252492	0.0017691	0.886509	0.821575	-0.000759607	0.000722042	0.292788	0.961199
ILMN_1670844	OPN3	-0.0114829	0.00594327	0.0533485	0.565434	-0.00292775	0.00136724	0.0322452	0.392295	0.0012322	0.000559894	0.0277522	0.718944
ILMN_1670870	ALCAM	-0.00300948	0.00732738	0.68128	0.873584	-0.000426067	0.00167813	0.799578	0.805941	0.00129959	0.000687059	0.058555	0.832052
ILMN_1670875	PPM1D	0.00204323	0.00496094	0.680439	0.873447	-0.000629708	0.0011476	0.583201	0.754489	0.000433794	0.000467342	0.353296	0.967629
ILMN_1670878	YTHDC1	-0.00328662	0.00772766	0.670614	0.871831	0.00209935	0.00171245	0.220225	0.607029	7.33016e-05	0.000721169	0.91904	0.987303
ILMN_1670895	ZNF207	-0.00161655	0.00283605	0.568676	0.852251	-0.00127119	0.000662608	0.0550521	0.440979	0.000335132	0.000268528	0.212019	0.947198
ILMN_1670899	FBN2	-0.000419012	0.0115709	0.971113	0.907836	0.00213015	0.00261401	0.41513	0.697618	0.000260601	0.00109591	0.812041	0.985654
ILMN_1670901	COX10	0.00284146	0.00450392	0.528115	0.842688	-2.58994e-05	0.00102827	0.979905	0.835789	-0.000130678	0.000420474	0.755962	0.984606
ILMN_1670912	ACVR2A	0.00823302	0.00753221	0.274375	0.777217	0.00183067	0.00168458	0.277159	0.640771	-0.00106384	0.000702004	0.129664	0.916463
ILMN_1670925	CYB5D1	-0.0186669	0.00821635	0.023091	0.462312	0.000242568	0.00188003	0.897339	0.823348	0.000689249	0.000776955	0.375017	0.969447
ILMN_1670926	CHST15	-0.00532921	0.00567255	0.347488	0.799625	0.000556205	0.00127072	0.661597	0.774592	0.000354673	0.000529571	0.503026	0.977043
ILMN_1670931	PDS5A	-0.00125324	0.00485883	0.79646	0.889852	0.000883603	0.00109572	0.420004	0.69939	0.000184215	0.000449969	0.68225	0.982971
ILMN_1670948	TSR2	-0.00939874	0.00454937	0.0388337	0.529011	0.00111413	0.00103717	0.282735	0.643499	0.000331129	0.000431029	0.442351	0.973976
ILMN_1670970	PPP3CA	-0.00645515	0.00546109	0.237196	0.761323	-0.00350963	0.00125965	0.00533297	0.235382	0.000511827	0.000517393	0.322544	0.964652
ILMN_1670972	PTP4A2	-0.00429116	0.00725677	0.554298	0.848997	-0.000379308	0.00167314	0.820654	0.809978	0.000428676	0.000683193	0.530358	0.978201
ILMN_1671004	POLG2	0.00568873	0.00680719	0.403326	0.814225	-0.000349229	0.00156246	0.823137	0.810443	0.000144248	0.000642109	0.822254	0.98583
ILMN_1671005	IRF2BP2	0.00448439	0.00723779	0.535534	0.844528	0.0037098	0.00164926	0.0244885	0.369335	-0.00114284	0.00067762	0.0916887	0.885814
ILMN_1671028	THRAP3	-0.00362939	0.00487204	0.456307	0.827211	0.0003134	0.00113238	0.781963	0.802433	-5.41713e-07	0.000462859	0.999066	0.988308
ILMN_1671039	GALNT3	0.00390295	0.0141737	0.783035	0.888175	0.000440886	0.00312163	0.887684	0.821769	0.00191088	0.00131452	0.146036	0.925126
ILMN_1671048	ZNF644	-0.00763501	0.00685772	0.265561	0.773796	-0.000359636	0.00153713	0.815012	0.808914	0.000683789	0.000635907	0.282242	0.959807
ILMN_1671054	HLA-A	0.00492468	0.0101571	0.627784	0.864273	-9.53016e-05	0.0022941	0.966864	0.833941	-0.000619766	0.00095442	0.516103	0.977612
ILMN_1671067	MED13	-0.00650747	0.00680707	0.339079	0.797485	-0.000780282	0.0015675	0.618635	0.763697	-0.0002676	0.000643848	0.677684	0.982858
ILMN_1671116	C3ORF21	0.0102285	0.0062155	0.0998367	0.651455	0.00239078	0.00140962	0.089877	0.494149	-0.000459656	0.000586099	0.432886	0.973422
ILMN_1671158	MRPL13	0.00308217	0.00451685	0.495004	0.835162	-0.000387425	0.00100576	0.700086	0.784311	1.04119e-05	0.000419933	0.980219	0.988086
ILMN_1671191	UQCRC1	0.00176429	0.00425105	0.678125	0.87307	-0.0009163	0.000961254	0.340471	0.667457	-0.000470992	0.000397187	0.235694	0.952248
ILMN_1671207	IARS2	0.00710343	0.00395976	0.0728286	0.6046	-0.000278074	0.000897705	0.756743	0.797184	-7.87964e-05	0.000368498	0.830679	0.985971
ILMN_1671221	GAPVD1	-0.011448	0.00400896	0.00429558	0.260552	-0.000422447	0.000909827	0.642422	0.769505	0.000521353	0.000378112	0.167946	0.934252
ILMN_1671237	GNGT2	0.00563782	0.00737393	0.444533	0.824559	0.000169892	0.00171174	0.920939	0.827092	-8.76219e-05	0.00069721	0.899989	0.987038
ILMN_1671250	CLIC4	-0.011048	0.00687636	0.108127	0.662352	-0.00158635	0.00158373	0.31651	0.65837	0.000655206	0.000644953	0.309678	0.963237
ILMN_1671257	DKC1	0.0109087	0.00305437	0.000354929	0.0940173	0.00209206	0.000695941	0.00264627	0.184122	-0.000700288	0.000288637	0.0152585	0.65033
ILMN_1671260	GPR177	-0.00248636	0.00819838	0.761681	0.885399	-0.000902628	0.00187972	0.631091	0.766782	-0.000394389	0.000773016	0.609915	0.98099
ILMN_1671265	ING2	-0.00314634	0.00516724	0.54259	0.846239	0.000315232	0.00118225	0.789749	0.803999	-0.000134293	0.000486897	0.782692	0.985124
ILMN_1671281	RNASEL	-0.000357607	0.0040822	0.930193	0.90417	0.000484405	0.000938129	0.605608	0.760363	-9.15458e-05	0.000386596	0.812812	0.985667
ILMN_1671288	ODF2	-0.00235725	0.00702801	0.737318	0.882059	0.00216632	0.00159509	0.174427	0.575711	-0.000309135	0.000660762	0.639894	0.981864
ILMN_1671291	EIF3I	0.00695614	0.00405037	0.085905	0.629547	-0.000610408	0.000951101	0.521009	0.736384	-0.000333737	0.000386213	0.387518	0.970403
ILMN_1671314	UXT	0.00775519	0.00503349	0.123385	0.679272	0.000922217	0.00113496	0.416475	0.69811	-0.000810581	0.000468543	0.0836298	0.876173
ILMN_1671326	EIF2C1	0.00778812	0.00657751	0.236393	0.760933	-0.000100362	0.00153259	0.947788	0.831164	-0.000308241	0.000625266	0.62203	0.981353
ILMN_1671337	SLC2A5	0.0113565	0.0114564	0.321548	0.792706	0.000972133	0.00257876	0.706191	0.785776	-0.0016703	0.0010749	0.120207	0.910479
ILMN_1671374	C19ORF53	0.00240311	0.00398001	0.54598	0.847048	-0.00100449	0.000895466	0.261968	0.63288	1.39454e-05	0.000370403	0.969967	0.987962
ILMN_1671387	C3ORF23	-0.000535673	0.0052774	0.919151	0.90313	-7.30125e-06	0.00118182	0.995071	0.837886	-0.000354651	0.000492005	0.471015	0.975521
ILMN_1671404	SVIL	-0.00977555	0.0101393	0.334983	0.796408	0.00364836	0.00231629	0.115236	0.526178	9.20786e-05	0.00095598	0.923268	0.98736
ILMN_1671427	FBXW4	-0.00346799	0.00753541	0.645354	0.867479	0.0022546	0.00170202	0.185284	0.583143	-0.000574588	0.000705502	0.415394	0.972334
ILMN_1671442	WDR43	0.000602822	0.00532867	0.909929	0.902245	0.000354259	0.00123671	0.774532	0.800915	-0.000227934	0.000502533	0.650138	0.982145
ILMN_1671452	MRPL44	0.00695519	0.00551779	0.207488	0.745333	-0.00060001	0.00125802	0.633399	0.767343	-0.000128112	0.000516493	0.804102	0.985514
ILMN_1671482	GALM	-0.00311363	0.00789352	0.693246	0.875494	0.000470147	0.00178317	0.792044	0.804456	-0.000286266	0.000740348	0.699005	0.983373
ILMN_1671486	HOMER2	0.0016205	0.00789368	0.837345	0.894663	-0.0011131	0.00180331	0.537068	0.741372	0.000277417	0.000741461	0.708293	0.983587
ILMN_1671494	USP5	0.00343037	0.00415862	0.409439	0.815872	0.000554362	0.000951263	0.560052	0.74812	-0.000369143	0.000388346	0.341832	0.96658
ILMN_1671509	CCL3	0.0270292	0.0262293	0.302777	0.78705	0.00821727	0.00621794	0.18632	0.583817	-0.00297653	0.00249526	0.232919	0.951707
ILMN_1671516	CIR1	-0.0102316	0.00754551	0.175103	0.723131	0.000581555	0.00168523	0.730028	0.791311	-0.000224569	0.00070533	0.750191	0.984489
ILMN_1671547	HMGA2	-0.00097969	0.00745964	0.895513	0.900827	0.000559204	0.00172809	0.746244	0.794916	0.000689053	0.000700959	0.3256	0.964972
ILMN_1671554	LPIN1	-0.00306297	0.00815757	0.707307	0.877667	0.00274414	0.00188079	0.144555	0.551892	0.000264041	0.000770814	0.731938	0.984109
ILMN_1671565	RNASET2	-0.00386581	0.00438487	0.37798	0.806908	0.000359433	0.00101429	0.723062	0.789724	5.63125e-05	0.000412609	0.891442	0.986915
ILMN_1671568	ECHDC2	-0.0408102	0.015428	0.00816415	0.329236	-0.0017818	0.0034869	0.609351	0.761333	8.75643e-05	0.00146188	0.952237	0.98774
ILMN_1671583	MKRN1	-0.00201728	0.00421747	0.632426	0.865135	0.000855377	0.000949545	0.36768	0.678497	3.29434e-06	0.000394954	0.993345	0.988242
ILMN_1671603	MED30	0.00490761	0.00471349	0.29779	0.785442	-0.00104193	0.00105126	0.321624	0.660402	0.000550372	0.000435525	0.206339	0.945823
ILMN_1671621	PCMT1	-0.00207556	0.00324013	0.521795	0.841085	-0.000639083	0.000755755	0.397764	0.691029	-7.45698e-05	0.000306474	0.807762	0.985579
ILMN_1671642	CSNK1A1L	0.00545688	0.00649413	0.400752	0.813518	-0.000702762	0.00145238	0.628478	0.766143	0.000552159	0.000607932	0.363742	0.968529
ILMN_1671693	C18ORF10	0.000946696	0.0071542	0.894725	0.900748	-0.000337078	0.00164634	0.837772	0.813135	0.00138739	0.000675833	0.0400864	0.772719
ILMN_1671703	ACTA2	-0.00859561	0.0166786	0.606296	0.860136	-0.000681009	0.00381574	0.858351	0.816794	-0.000340688	0.00157268	0.828498	0.985935
ILMN_1671728	CARD14	0.00530914	0.00638419	0.405631	0.814851	0.000425701	0.00143548	0.766805	0.799312	-0.000477078	0.000594985	0.422651	0.972796
ILMN_1671731	AVPI1	0.00184346	0.0116227	0.873977	0.898631	0.0044313	0.00268243	0.0985397	0.506465	-0.00214803	0.00109636	0.0500847	0.809072
ILMN_1671742	UPF3A	-0.00226842	0.00799338	0.776573	0.887349	0.00196414	0.00181554	0.27932	0.641839	-0.000207008	0.000748495	0.782113	0.985113
ILMN_1671765	TRIM35	-0.0144888	0.00742667	0.0510671	0.560819	-0.00512929	0.00168791	0.00237494	0.178135	0.00153377	0.000695739	0.0274875	0.718053
ILMN_1671766	F12	-0.0214726	0.00821368	0.00894238	0.338157	-0.00405872	0.00186266	0.029332	0.384458	0.0011493	0.000775962	0.138573	0.921411
ILMN_1671791	PCK2	0.00257228	0.00538768	0.633051	0.865251	0.00123048	0.0012621	0.329589	0.663463	-0.000197002	0.00050913	0.698802	0.983368
ILMN_1671809	DUSP22	-0.00605458	0.00562058	0.281384	0.779804	-0.00143528	0.00129942	0.269351	0.636802	0.000326567	0.000530062	0.537833	0.978497
ILMN_1671818	UTS2	0.0219493	0.0316987	0.488663	0.833915	-0.0128082	0.00780238	0.100678	0.509261	0.00189094	0.0030541	0.535817	0.978418
ILMN_1671839	TAF1C	0.0061084	0.0105117	0.561168	0.850569	0.00425604	0.00239426	0.0754686	0.471754	-0.000764703	0.000990379	0.440037	0.973843
ILMN_1671843	PSRC1	0.0154299	0.00784625	0.0492375	0.55687	0.00243249	0.00179915	0.176368	0.577092	-0.000812423	0.000742401	0.273815	0.958621
ILMN_1671885	MLF2	0.00103438	0.00421103	0.805965	0.891009	0.00145245	0.000970409	0.13446	0.544047	-0.000707926	0.000393199	0.071793	0.858643
ILMN_1671891	PID1	0.0166056	0.00837948	0.047513	0.552925	0.00283616	0.0019273	0.141136	0.549336	-0.000672692	0.000797567	0.398988	0.971229
ILMN_1671893	CHMP2A	-0.00816605	0.004499	0.0695115	0.597507	-0.000921967	0.0010272	0.369422	0.679265	0.000265244	0.000418489	0.526202	0.978032
ILMN_1671895	ZNF613	0.000405614	0.00564025	0.94267	0.905318	-0.00199596	0.00127906	0.118644	0.529673	0.000854851	0.000527846	0.105338	0.899117
ILMN_1671902	THUMPD3	0.0179252	0.0075413	0.0174573	0.428368	0.00408303	0.0017228	0.0177884	0.338925	-0.000664386	0.000714703	0.35258	0.967565
ILMN_1671905	C10ORF78	-0.00601491	0.00533863	0.259879	0.771485	-0.0024413	0.00118727	0.0397602	0.409715	0.000677705	0.000494306	0.170368	0.935126
ILMN_1671911	MTA1	0.00443001	0.00617224	0.472923	0.830755	0.00163723	0.0013889	0.238479	0.619178	9.23851e-05	0.000576425	0.872666	0.986637
ILMN_1671913	TRMT2A	0.00722499	0.0056838	0.203674	0.743004	-0.000319332	0.00133028	0.810293	0.808015	0.000354523	0.000538544	0.510346	0.977365
ILMN_1671928	PROS1	-0.0103472	0.00908262	0.254607	0.769262	4.40829e-05	0.0021044	0.983287	0.836261	0.000546036	0.000857387	0.524216	0.977951
ILMN_1671932	SAMM50	0.00740937	0.00548256	0.176553	0.724249	-0.000708689	0.00126655	0.57579	0.752494	-0.000508913	0.000515149	0.323204	0.964721
ILMN_1671933	CLCC1	0.000719049	0.00761455	0.924767	0.903662	0.000844724	0.00172309	0.623965	0.765029	-0.000659898	0.000710585	0.353061	0.967608
ILMN_1671969	UGP2	0.00108181	0.00935974	0.907984	0.902056	-0.00209387	0.00209521	0.317619	0.658815	0.000700158	0.000870475	0.421201	0.972705
ILMN_1672004	TOB1	-0.00804023	0.00723698	0.266571	0.774198	-0.000990273	0.00166139	0.55114	0.745556	0.000406001	0.000675731	0.547951	0.978886
ILMN_1672006	SSB	-0.0044858	0.00492408	0.362299	0.803178	0.000123979	0.00112666	0.912376	0.825752	0.00035387	0.000463361	0.445044	0.97413
ILMN_1672024	ISCA1L	0.00131554	0.00541457	0.808034	0.891258	-0.00161762	0.00120299	0.178734	0.578744	2.73689e-05	0.000505615	0.956832	0.987798
ILMN_1672042	DOLPP1	0.00450837	0.00497387	0.364718	0.803733	0.000759462	0.001149	0.508626	0.732371	-0.000220578	0.000468809	0.637993	0.981811
ILMN_1672080	NR2F6	-0.00111132	0.00986226	0.910281	0.902279	8.41672e-05	0.0022469	0.970119	0.834406	-0.000172208	0.000928029	0.852787	0.98633
ILMN_1672097	CD86	0.0179879	0.0093016	0.0531321	0.56501	0.0037798	0.00209303	0.0709343	0.46593	-0.000295455	0.00087353	0.735189	0.984178
ILMN_1672114	TNFRSF10C	-0.0068933	0.00710726	0.332098	0.795636	-0.0025397	0.0016534	0.124526	0.535353	5.99007e-05	0.000669523	0.92871	0.987433
ILMN_1672122	P4HTM	0.00393594	0.00644707	0.54153	0.845985	0.000786433	0.00146741	0.592006	0.756808	0.000745925	0.000600502	0.214174	0.947701
ILMN_1672124	C4ORF18	-0.012167	0.00753794	0.106505	0.660326	-0.00220624	0.00171252	0.19764	0.590805	0.000805033	0.000707176	0.254963	0.955697
ILMN_1672128	ATF4	-0.00216678	0.00613789	0.724076	0.88016	2.61251e-05	0.00139811	0.985092	0.836512	0.000696494	0.000573152	0.22429	0.949942
ILMN_1672135	ZNF615	-0.00581171	0.00482409	0.228309	0.756888	-0.00277591	0.00108083	0.0102193	0.290392	0.000640509	0.000450441	0.155037	0.929166
ILMN_1672149	CHCHD1	-0.0030608	0.00588073	0.602729	0.859425	-0.00193491	0.00129084	0.133887	0.543573	0.000544924	0.000543359	0.315919	0.963937
ILMN_1672174	ECE1	-0.00250011	0.0082493	0.761837	0.88542	0.00218808	0.00189541	0.248334	0.625169	-0.000120505	0.000775197	0.876466	0.986694
ILMN_1672176	SMPD2	-0.0131666	0.00787322	0.0944601	0.643594	-0.00140022	0.00181435	0.440267	0.707224	-3.41805e-06	0.000744415	0.996336	0.988276
ILMN_1672191	ATP5F1	0.00596251	0.00475848	0.210195	0.746944	-0.000383042	0.00106275	0.71853	0.788678	-0.000584594	0.000442717	0.186679	0.940457
ILMN_1672287	MYNN	0.0010008	0.00421649	0.812381	0.891777	-0.00175123	0.000933673	0.0607058	0.450469	0.000690001	0.00038988	0.0767643	0.866576
ILMN_1672295	ZC3H12A	-0.0137163	0.0108768	0.207287	0.745212	0.00260839	0.00255517	0.307335	0.65459	-0.000230838	0.00103405	0.823352	0.985848
ILMN_1672302	STK32C	0.0175972	0.00985282	0.0740981	0.607188	0.00477633	0.00227589	0.0358465	0.401287	-0.00105231	0.000931868	0.258793	0.956324
ILMN_1672331	MAP3K7IP2	0.00681501	0.00771669	0.377154	0.806656	0.0021752	0.00179758	0.226251	0.611202	-4.74683e-05	0.000726693	0.947918	0.987685
ILMN_1672356	ANKRD13D	-0.000159579	0.0133569	0.990468	0.909474	-0.00112165	0.00300707	0.709146	0.786478	0.000405513	0.00124532	0.744705	0.984377
ILMN_1672366	PIGY	0.00353094	0.00372959	0.343772	0.798691	8.34485e-05	0.000873601	0.9239	0.827551	-0.000405687	0.000351199	0.24803	0.954515
ILMN_1672389	CRYZ	0.00530943	0.0199733	0.790373	0.889098	0.00326952	0.00447648	0.465159	0.717011	0.000465488	0.0018781	0.80425	0.985517
ILMN_1672390	ZAK	-0.00270428	0.0080727	0.737632	0.882103	0.00102463	0.00183139	0.575832	0.752506	-3.92394e-05	0.000759063	0.958772	0.987823
ILMN_1672405	TMED7	-0.00621403	0.00365811	0.0893757	0.635494	-0.00105701	0.000838297	0.207342	0.597513	0.000169867	0.00034401	0.621459	0.981336
ILMN_1672417	PTPRCAP	0.00960962	0.00972191	0.322933	0.7931	0.000646275	0.00227389	0.776245	0.801267	-0.000790258	0.000918187	0.389419	0.970543
ILMN_1672443	QDPR	0.00905313	0.00768121	0.238554	0.761978	0.00209146	0.00174903	0.231782	0.614889	-0.000124721	0.00072439	0.863301	0.986494
ILMN_1672446	RPL11	0.00016183	0.00218734	0.941022	0.905168	0.000319616	0.000504129	0.526084	0.737986	-9.95219e-05	0.000206392	0.629665	0.981575
ILMN_1672461	SPPL2B	0.00131623	0.00662019	0.842403	0.89523	0.00151165	0.00152328	0.321019	0.660164	-0.000664014	0.000623625	0.286983	0.960445
ILMN_1672486	TCF7L2	-0.0101065	0.0102069	0.322093	0.792861	-0.00137772	0.00230637	0.55027	0.745302	0.00169103	0.000956191	0.076977	0.866895
ILMN_1672496	DNAJA1	-0.00447157	0.00457389	0.328258	0.794588	-0.000304178	0.00104001	0.769923	0.799962	0.000420695	0.000433418	0.331726	0.965596
ILMN_1672503	DPYSL2	-0.0153743	0.0048187	0.00142004	0.166802	-0.00258559	0.00107398	0.0160628	0.328311	0.00127252	0.000452809	0.00494976	0.488672
ILMN_1672504	PDXK	0.00429416	0.0102471	0.675171	0.872586	-0.000229721	0.00242592	0.924558	0.827653	-0.000594802	0.000977608	0.542905	0.978694
ILMN_1672547	MYO9B	-0.00482189	0.00900027	0.592132	0.857268	0.00373602	0.00206585	0.070534	0.465387	-0.000620567	0.000844421	0.462399	0.975077
ILMN_1672553	SLC43A3	-0.00518083	0.00690982	0.453389	0.826565	-0.000424421	0.00160526	0.791476	0.804343	0.000106493	0.000650477	0.869956	0.986596
ILMN_1672554	C17ORF81	0.00625696	0.0066029	0.343329	0.798578	-0.00184739	0.00152961	0.227142	0.611805	0.000413584	0.000623628	0.507209	0.977228
ILMN_1672564	FMO6P	0.00132972	0.0074936	0.859157	0.897062	0.000789734	0.00168633	0.639559	0.768825	0.000579146	0.000702468	0.409687	0.97196
ILMN_1672565	RG9MTD1	-0.000721314	0.00635129	0.909579	0.902211	-0.00198943	0.00147093	0.176215	0.576984	0.000630035	0.000596359	0.290754	0.960938
ILMN_1672571	TFIP11	-5.14324e-05	0.0039774	0.989683	0.909409	-0.000649353	0.000896346	0.468793	0.718378	-0.000337725	0.000371011	0.362674	0.96844
ILMN_1672589	SEMA4B	-0.0125627	0.00733807	0.0868987	0.631287	0.00127495	0.00169007	0.450624	0.71138	0.000503402	0.000694977	0.468855	0.975411
ILMN_1672605	C7ORF41	0.0182993	0.00822985	0.0261806	0.476108	0.00172692	0.001893	0.361628	0.675785	-0.000493372	0.00077786	0.525906	0.97802
ILMN_1672606	OAS1	0.0116535	0.0202784	0.56551	0.851546	-0.00252257	0.00470299	0.591699	0.756728	0.000374258	0.00191831	0.845317	0.986211
ILMN_1672650	PKM2	-0.00968532	0.00646	0.133802	0.688983	-0.00324447	0.00150355	0.030938	0.388824	0.000591416	0.000612418	0.334191	0.965842
ILMN_1672660	MBP	-0.00767903	0.00527192	0.14523	0.698287	-0.00211936	0.00119107	0.0751785	0.471398	0.000799972	0.000493693	0.10515	0.898954
ILMN_1672661	SP110	0.00150034	0.00748736	0.841182	0.895094	0.00106668	0.00175021	0.542222	0.742924	2.18103e-05	0.000707336	0.975402	0.988028
ILMN_1672662	SLC20A1	-8.5576e-05	0.00664794	0.989729	0.909413	0.00115706	0.00149729	0.439659	0.706988	-4.70035e-05	0.000624817	0.940034	0.987583
ILMN_1672717	C10ORF57	-0.00435918	0.00523892	0.405366	0.814779	-0.00076662	0.00127849	0.548755	0.744859	0.000365856	0.000500519	0.464808	0.975202
ILMN_1672728	KCTD5	-0.000622691	0.00469032	0.894383	0.900714	3.42073e-05	0.00105143	0.974046	0.834964	0.000139314	0.000435557	0.74908	0.984467
ILMN_1672753	FAM21C	-0.0163033	0.00841089	0.0525793	0.563915	0.00105816	0.00190609	0.578792	0.753307	0.000231646	0.000791238	0.769703	0.984877
ILMN_1672759	CCDC109A	-0.00823499	0.0057967	0.155423	0.706318	-0.00260371	0.00131607	0.0478837	0.427335	0.000829314	0.000544146	0.127493	0.91516
ILMN_1672795	SH2D5	0.00759164	0.0064297	0.237716	0.761574	-0.000513407	0.0014515	0.723557	0.789837	0.000684559	0.000598138	0.252423	0.955271
ILMN_1672807	CA5B	-0.0138941	0.00684374	0.0423376	0.539584	-0.002998	0.00155893	0.054465	0.439906	0.00115185	0.000643088	0.0732743	0.861104
ILMN_1672811	C1ORF159	-0.00835432	0.00604436	0.16692	0.716527	-0.0023517	0.00141093	0.09556	0.502414	0.000818465	0.000573439	0.153496	0.928505
ILMN_1672834	SSH2	-0.00191924	0.00842821	0.819867	0.892659	0.00060734	0.00191538	0.751178	0.795989	-0.000164228	0.000796064	0.836556	0.986068
ILMN_1672843	FBXO8	-0.000332194	0.004582	0.942204	0.905276	-0.00169043	0.00103374	0.101996	0.510941	0.000291224	0.000429359	0.497596	0.976799
ILMN_1672863	C3ORF46	0.0109043	0.00697415	0.117927	0.673628	-8.27757e-05	0.00157491	0.958083	0.832674	-0.000205278	0.000657496	0.75488	0.984584
ILMN_1672878	ABR	-0.00866877	0.00843134	0.303874	0.787397	-0.000220472	0.00190508	0.907868	0.825039	0.000938149	0.000787978	0.233819	0.951884
ILMN_1672884	MTFMT	-0.00495049	0.00534566	0.354406	0.801318	-0.00137251	0.00120835	0.256015	0.629591	0.000538971	0.00050189	0.282875	0.959893
ILMN_1672899	POMC	-0.00323883	0.0171093	0.849856	0.896053	-0.002567	0.00397689	0.518616	0.73562	0.000660225	0.00161711	0.683072	0.982991
ILMN_1672940	ZNF562	0.00393556	0.0060185	0.51317	0.839235	-1.85273e-05	0.00139122	0.989375	0.837104	0.000390791	0.000567365	0.49096	0.976492
ILMN_1672947	CAST	-0.00729284	0.0079631	0.359757	0.802586	0.00194062	0.00186798	0.298857	0.650932	-0.000357337	0.000753345	0.635262	0.981735
ILMN_1672966	RCP9	-0.011475	0.0078924	0.145967	0.698845	-0.0031363	0.00178144	0.0783151	0.475398	0.000962274	0.000740909	0.194021	0.942581
ILMN_1673023	EP400	-0.00827255	0.00976423	0.396867	0.812437	0.00396681	0.00225656	0.0787645	0.476129	-6.67576e-07	0.000924455	0.999424	0.988312
ILMN_1673024	RBM15B	0.0131127	0.00840339	0.118664	0.674415	0.00287266	0.00192817	0.136267	0.545519	-0.000536286	0.000792971	0.49885	0.976856
ILMN_1673026	CHCHD3	0.00916914	0.00464406	0.0483384	0.554841	0.000578352	0.00106848	0.58831	0.755841	-1.06067e-05	0.000437921	0.980677	0.988091
ILMN_1673030	CMKLR1	0.0299328	0.0122682	0.0146922	0.405407	0.00907761	0.00275658	0.000990999	0.126998	-0.00357953	0.00114755	0.00181302	0.343134
ILMN_1673069	DPP9	-0.00284464	0.00645091	0.659237	0.869907	0.000778152	0.00152257	0.609296	0.761318	-0.000418973	0.000612969	0.494282	0.976647
ILMN_1673111	TSEN34	0.00156561	0.00477505	0.743008	0.882856	0.00025353	0.00110267	0.818152	0.809507	-0.000347403	0.000449782	0.439888	0.973834
ILMN_1673113	F2RL1	-0.00599492	0.0115358	0.603288	0.859537	-0.000857384	0.00266232	0.747419	0.795173	0.000594125	0.00109282	0.586673	0.980252
ILMN_1673119	AFF1	0.0122173	0.00864727	0.157698	0.708432	0.00210572	0.0019723	0.285679	0.644906	-0.000541311	0.000813915	0.506006	0.977175
ILMN_1673138	ZBTB33	-0.000673359	0.00464066	0.884632	0.89973	-0.00216261	0.00104508	0.038516	0.407144	0.00096162	0.000430138	0.0253776	0.710379
ILMN_1673172	IFT52	0.000322549	0.00685691	0.962481	0.907086	-0.00302147	0.00153695	0.0493111	0.4301	-0.000414047	0.000638665	0.516791	0.977641
ILMN_1673181	SNORD100	-0.00148555	0.00750199	0.843028	0.895299	0.000575764	0.001716	0.737228	0.792927	0.000431353	0.000706595	0.541553	0.978642
ILMN_1673185	CPSF2	0.00326682	0.00609406	0.591913	0.857223	-0.00118011	0.00141064	0.402831	0.692997	-0.000167489	0.000573677	0.77032	0.984889
ILMN_1673207	KLF11	-0.0185621	0.00647289	0.00413502	0.256559	-0.00201343	0.00147237	0.171475	0.573563	0.00150007	0.000609639	0.0138709	0.636825
ILMN_1673215	PCBP1	-0.0110299	0.00417125	0.00818655	0.329509	-0.000369247	0.000933292	0.692371	0.782431	0.000220998	0.000392637	0.573533	0.979808
ILMN_1673252	AIMP2	0.00116546	0.00469358	0.803896	0.890759	-0.00189639	0.00108012	0.0791355	0.476727	0.000323875	0.000442199	0.463913	0.975156
ILMN_1673275	TRAPPC2	-0.0101209	0.00537993	0.0599399	0.577125	-0.00327958	0.00124194	0.00827385	0.272978	0.000828279	0.000507429	0.102615	0.896717
ILMN_1673282	LAMP2	-0.00640106	0.00480319	0.18264	0.728785	-0.00161633	0.00110567	0.143781	0.551322	0.000435974	0.000454421	0.337355	0.966151
ILMN_1673299	ZNF80	0.00543149	0.0075963	0.474598	0.8311	-0.000773506	0.00176594	0.661376	0.774533	-0.000581573	0.000713985	0.415333	0.97233
ILMN_1673305	RHOC	-0.00416429	0.00878748	0.635579	0.865715	-0.00274722	0.00201854	0.173514	0.575052	0.00158352	0.000822716	0.0542612	0.821139
ILMN_1673329	CTAGE6	0.00384311	0.00630991	0.542486	0.846214	0.00245921	0.00144175	0.0880626	0.491349	1.97291e-05	0.000590602	0.973352	0.988003
ILMN_1673352	IFITM2	-0.0136991	0.010672	0.199267	0.740222	-0.000665209	0.00245822	0.786694	0.803388	0.000310766	0.0010084	0.757947	0.984646
ILMN_1673363	CD97	-0.0148464	0.00605025	0.0141338	0.400058	-0.00178415	0.00137175	0.193383	0.588253	0.000784244	0.000571701	0.170134	0.935043
ILMN_1673369	SEPHS1	0.00128296	0.00423007	0.761664	0.885397	0.00150368	0.000962835	0.118355	0.529383	-0.000265437	0.000395374	0.501994	0.976997
ILMN_1673370	FBXL5	-0.0124152	0.00710759	0.080681	0.619875	-0.00257503	0.00160746	0.109173	0.51955	0.000300866	0.000668742	0.652784	0.982216
ILMN_1673478	C5ORF5	-0.00695732	0.00487419	0.15347	0.704463	0.00101806	0.00111346	0.360545	0.675292	8.24547e-05	0.00045801	0.85713	0.986398
ILMN_1673509	RPL28	-0.000240198	0.00764276	0.974928	0.908164	-0.00167402	0.00178181	0.347473	0.669918	0.000347621	0.000721639	0.630012	0.981585
ILMN_1673518	BRWD1	0.0082459	0.00428252	0.0541697	0.567018	0.0013505	0.000988726	0.171971	0.573927	-0.000785896	0.000403982	0.0517301	0.814016
ILMN_1673529	AGXT2L2	0.00298203	0.00535519	0.577631	0.854207	-0.000997501	0.0012845	0.437413	0.706109	-0.000247526	0.000509677	0.627214	0.981505
ILMN_1673543	PGM2	-0.0149376	0.00516329	0.00381528	0.248037	-0.00483587	0.00116269	3.19379e-05	0.023185	0.00100033	0.000485603	0.0394009	0.769831
ILMN_1673544	C1ORF83	-0.0128729	0.00709004	0.069427	0.59732	-0.00165876	0.00164759	0.314042	0.657371	0.000638417	0.000669952	0.340626	0.966465
ILMN_1673586	SLC6A6	-0.000473962	0.00801036	0.952818	0.906232	0.00130363	0.00182528	0.475098	0.720711	-0.000392014	0.000755008	0.603608	0.980795
ILMN_1673604	YIPF3	-0.00195876	0.00378979	0.605259	0.85993	0.000406397	0.000889066	0.647595	0.770835	0.000144278	0.000358831	0.687627	0.983102
ILMN_1673638	RPS3A	0.00317681	0.00278491	0.253985	0.768994	0.000739522	0.000642743	0.249908	0.626092	-0.000356837	0.00026216	0.17347	0.936212
ILMN_1673640	PAG1	0.00168068	0.00643354	0.79391	0.889537	0.00213179	0.00148926	0.152303	0.558075	-0.000237273	0.000605215	0.695023	0.983279
ILMN_1673649	HYOU1	0.00694728	0.00696668	0.31866	0.791874	0.00354662	0.00157792	0.0245985	0.369729	-0.00148924	0.000651452	0.0222526	0.696756
ILMN_1673676	SNX5	-0.00930622	0.00627239	0.137894	0.692463	-0.0020652	0.00141469	0.144338	0.551733	0.00014872	0.000589518	0.800829	0.985456
ILMN_1673682	GATAD2A	-0.0149105	0.00714763	0.0369724	0.52278	0.00036014	0.00162218	0.824307	0.810661	0.000342218	0.000671426	0.61027	0.981001
ILMN_1673746	TIMM23	0.00430165	0.00558786	0.441406	0.823834	-0.00162362	0.00126381	0.198897	0.591541	-0.000185877	0.000524645	0.723122	0.983918
ILMN_1673752	C1ORF91	-0.00131983	0.0069033	0.848378	0.895891	-0.00111462	0.00158726	0.482537	0.723405	-0.000490665	0.000651112	0.451101	0.974468
ILMN_1673757	CASP8	-0.00888597	0.00802002	0.267873	0.774712	-0.00176166	0.00183077	0.335923	0.665813	0.00133034	0.000747263	0.0750293	0.86391
ILMN_1673788	CDV3	0.000528951	0.00573295	0.926487	0.903824	0.00193175	0.00129117	0.134622	0.54418	-0.000540654	0.000531035	0.308624	0.963116
ILMN_1673798	PPOX	0.00392862	0.00568356	0.489424	0.834064	-0.00193978	0.00130403	0.136877	0.546009	-0.00017873	0.00053505	0.738347	0.984245
ILMN_1673804	ZNF426	-0.000934605	0.00725626	0.897516	0.901026	-0.00142362	0.0016782	0.396269	0.690442	0.00130379	0.000678935	0.054815	0.822626
ILMN_1673820	HLTF	0.00735346	0.0056907	0.196292	0.738284	0.00310606	0.0012951	0.016471	0.330959	-0.000483871	0.000536993	0.367549	0.968845
ILMN_1673867	LIMD2	0.0080127	0.0061942	0.19581	0.737966	0.00336268	0.00143977	0.0195138	0.34819	-0.000809062	0.00058478	0.166502	0.93372
ILMN_1673892	GK5	-0.011213	0.0107218	0.29565	0.784738	0.000427682	0.00244905	0.861369	0.817319	0.00105206	0.00100596	0.295639	0.961558
ILMN_1673898	ATG12	-0.00232303	0.00752624	0.757582	0.88485	-0.00297394	0.00171617	0.0831138	0.483271	0.00011372	0.000711623	0.873035	0.986643
ILMN_1673917	GTF2I	-0.0127845	0.00910853	0.160447	0.710922	-3.51137e-06	0.0020504	0.998634	0.83837	0.000617444	0.000842613	0.463697	0.975145
ILMN_1673936	KHSRP	-0.00297656	0.00588837	0.61321	0.861495	-0.000483765	0.00135916	0.721894	0.789455	0.000333109	0.000556273	0.549291	0.978936
ILMN_1673941	RBM24	-0.00804993	0.0074563	0.280314	0.779416	-0.00135942	0.00169818	0.423411	0.70061	0.000541843	0.000700901	0.439483	0.973811
ILMN_1673944	MANBAL	0.00890539	0.0049446	0.0716976	0.602237	-0.000190894	0.0011421	0.867258	0.818334	-0.000306038	0.000464477	0.509967	0.977349
ILMN_1673950	STBD1	0.00330823	0.00607203	0.58587	0.855962	0.00032933	0.00137456	0.810649	0.808083	0.000652951	0.000557675	0.241661	0.953372
ILMN_1673953	HRH1	0.00489546	0.00678604	0.470663	0.830286	0.00227491	0.00155159	0.142601	0.550443	-0.000742218	0.000640227	0.246332	0.954216
ILMN_1673960	MAT2B	-0.00162377	0.00784803	0.836087	0.894522	-0.00221226	0.00184689	0.230984	0.614365	-0.000234204	0.000739935	0.751608	0.984518
ILMN_1673962	NUP205	0.000868253	0.00391625	0.824543	0.893203	-0.00110189	0.000901769	0.221739	0.608094	0.00032512	0.000368329	0.377404	0.969634
ILMN_1673966	POLR3F	0.00255176	0.00606177	0.673784	0.872357	-0.00226078	0.00139771	0.105775	0.515584	0.000497318	0.000572004	0.384611	0.970186
ILMN_1673991	ATIC	-0.00150655	0.00808464	0.852172	0.896306	-0.00107659	0.00186647	0.564072	0.749256	0.000200157	0.000767289	0.794198	0.985336
ILMN_1674009	TKTL1	-0.00027582	0.00788903	0.97211	0.907922	-0.000351453	0.00177408	0.842963	0.814072	0.000289795	0.000734354	0.693119	0.983234
ILMN_1674024	IKZF5	-0.00363208	0.00447945	0.417462	0.81797	-0.00240886	0.00102248	0.0184777	0.342773	0.000575108	0.00042347	0.174437	0.936544
ILMN_1674032	ABCD3	0.000432131	0.00543653	0.936646	0.904767	0.000314936	0.00124622	0.800489	0.806119	-8.36581e-06	0.00051278	0.986983	0.988167
ILMN_1674034	H2AFY	0.00401749	0.00509685	0.430563	0.821249	-3.67891e-05	0.00115366	0.974561	0.835037	-0.000691026	0.000475409	0.146073	0.925144
ILMN_1674038	CTSD	-0.0056344	0.0061554	0.360004	0.802644	-0.000176971	0.00144418	0.902471	0.824176	0.00022839	0.000582914	0.6952	0.983283
ILMN_1674046	C10ORF128	0.0349426	0.011343	0.0020662	0.195973	0.00870933	0.00259608	0.000794216	0.1133	-0.00247688	0.00107089	0.0207278	0.688863
ILMN_1674050	COL8A2	-0.00958744	0.00635551	0.13142	0.686875	-0.000923803	0.00150242	0.538637	0.741847	0.000184138	0.000602541	0.759908	0.984685
ILMN_1674063	OAS2	-0.0129216	0.0121436	0.287298	0.781901	-0.000370312	0.0027955	0.894615	0.822906	0.000469451	0.00114544	0.68192	0.982963
ILMN_1674064	ZNF225	0.00875107	0.00569673	0.1245	0.680375	-0.00120284	0.00129876	0.35437	0.672522	-7.32464e-05	0.000538046	0.891715	0.986919
ILMN_1674069	TOMM7	0.00162244	0.0038624	0.674442	0.872466	0.00126058	0.000886388	0.154981	0.560414	-0.000516479	0.000364021	0.155953	0.929552
ILMN_1674128	CWC22	-0.00237242	0.00769348	0.757802	0.88488	0.00211045	0.00174759	0.227186	0.611835	8.16013e-05	0.000717326	0.90943	0.98717
ILMN_1674135	RALGPS1	-0.00198708	0.00697773	0.775817	0.887251	0.00153683	0.00159438	0.335093	0.665509	-0.000378876	0.000654732	0.562809	0.979432
ILMN_1674152	NFKBIB	-0.0100508	0.00873239	0.249742	0.767139	0.000498744	0.00200511	0.803564	0.806718	1.56516e-05	0.000822836	0.984824	0.988141
ILMN_1674160	BIN1	-0.00256931	0.013288	0.846681	0.895704	0.000274514	0.00305654	0.928436	0.828249	0.000260833	0.00125258	0.835044	0.986044
ILMN_1674243	TFRC	-0.000514751	0.00960414	0.957256	0.906626	0.00289124	0.00223728	0.196252	0.589983	0.000170291	0.000910432	0.851626	0.986312
ILMN_1674250	NCKAP1L	-0.0010827	0.00362066	0.764914	0.885828	-0.00122112	0.000822723	0.137744	0.5467	0.000133985	0.000339138	0.692788	0.983226
ILMN_1674282	PPARD	0.0013919	0.00705422	0.843582	0.895361	-4.86303e-05	0.00161211	0.975935	0.835231	-0.000148711	0.00066868	0.824007	0.985859
ILMN_1674297	HCFC2	-0.000374011	0.00551503	0.945932	0.905614	-0.00245054	0.00125997	0.0517844	0.434773	0.000827458	0.000516889	0.109412	0.902507
ILMN_1674302	PPAT	0.00922341	0.00653727	0.158275	0.70896	0.000463069	0.0014746	0.753498	0.796489	0.000179767	0.000612487	0.769138	0.984866
ILMN_1674337	FKBP2	0.000781185	0.00430126	0.855883	0.896709	0.00170022	0.000990958	0.0862102	0.488403	-0.000648993	0.000405172	0.109206	0.902341
ILMN_1674385	YWHAQ	-0.00465887	0.00276338	0.0918089	0.639457	-0.00134934	0.000626748	0.0313248	0.389875	0.000424731	0.000259615	0.101839	0.896011
ILMN_1674394	C20ORF3	-0.000914083	0.00446056	0.83763	0.894696	-0.000806332	0.0010328	0.434963	0.705144	-0.000310207	0.000419902	0.460054	0.974953
ILMN_1674399	ZNF143	0.00512137	0.0040998	0.211601	0.747766	-0.000445079	0.000943635	0.637166	0.768252	-0.000313198	0.000386183	0.417361	0.972461
ILMN_1674402	TMEM71	-0.00358858	0.00638071	0.573836	0.853384	-0.00158256	0.00144043	0.271914	0.638124	0.000442017	0.000598678	0.460318	0.974967
ILMN_1674411	CKAP2	-0.000898243	0.00579201	0.876756	0.89892	-0.00108862	0.00135123	0.420446	0.699549	0.000342757	0.000549936	0.533109	0.978311
ILMN_1674421	TM9SF4	-0.00315159	0.0054187	0.560827	0.850492	0.000526038	0.00120998	0.663744	0.775157	0.000401908	0.000508079	0.428924	0.973184
ILMN_1674458	KLHL7	0.000921626	0.00697856	0.894933	0.900769	-0.000392324	0.00158764	0.804822	0.806962	0.000392418	0.00065016	0.546128	0.978817
ILMN_1674506	MED23	0.00142624	0.00396952	0.719372	0.879471	0.00117758	0.000906433	0.193897	0.588566	-0.000140136	0.000371355	0.705903	0.983532
ILMN_1674508	MDM1	0.00486226	0.00679846	0.474486	0.831077	-0.00149792	0.00156369	0.338093	0.666602	-0.000398697	0.000641425	0.534218	0.978355
ILMN_1674522	HIGD1A	-0.00932982	0.00429506	0.0298391	0.493772	-0.00296488	0.000963023	0.00207889	0.171109	0.000841867	0.000403264	0.0368308	0.758266
ILMN_1674551	SMAD5	0.00406087	0.00522213	0.436789	0.822747	-0.00172417	0.00115839	0.136642	0.545821	0.000214455	0.000487548	0.660035	0.982408
ILMN_1674560	GBA2	0.00568447	0.00731408	0.437043	0.822808	0.00236561	0.00167453	0.157743	0.562763	-0.000102654	0.000689803	0.881698	0.986772
ILMN_1674574	VNN1	-0.00181664	0.013799	0.895261	0.900802	-0.00210772	0.00315511	0.504112	0.730871	0.00102056	0.00130327	0.433583	0.973464
ILMN_1674593	SIGLEC11	0.0117284	0.00871732	0.178491	0.72572	0.00154031	0.00210248	0.463794	0.716493	-0.000988233	0.00082988	0.233726	0.951866
ILMN_1674609	CLTB	-0.00516841	0.00347155	0.136543	0.691333	-1.5774e-06	0.000801284	0.998429	0.838343	0.000158005	0.00032834	0.630357	0.981595
ILMN_1674633	UBE2H	-0.00302674	0.0076362	0.691834	0.875272	0.00137267	0.0017352	0.4289	0.702718	5.95849e-05	0.000712281	0.933332	0.987495
ILMN_1674650	C9ORF95	-0.00586959	0.01029	0.568393	0.852188	-0.00236711	0.0023143	0.306392	0.654191	-0.00034358	0.000973307	0.724086	0.983939
ILMN_1674661	CIRBP	0.00654104	0.00669816	0.328795	0.794736	0.00307891	0.00150476	0.0407454	0.41177	-0.000993401	0.000629024	0.114273	0.906266
ILMN_1674665	CPNE2	-0.000314099	0.00730503	0.965703	0.907368	0.00121183	0.00167426	0.469187	0.718525	-0.000313668	0.000687544	0.648235	0.982094
ILMN_1674698	AARS2	0.00149059	0.00840414	0.859222	0.897069	0.00316487	0.00187978	0.0922514	0.497692	-7.78988e-05	0.000784028	0.920855	0.987328
ILMN_1674703	UBE1DC1	-0.00429829	0.00781763	0.582443	0.855237	0.00165666	0.00177997	0.351996	0.671635	-0.000211763	0.000736331	0.773659	0.984953
ILMN_1674706	MTHFD2	-0.0077044	0.00617162	0.211899	0.74794	-0.00225819	0.00138303	0.102515	0.511594	0.000861629	0.000577746	0.135866	0.91997
ILMN_1674719	NID1	-0.00727136	0.00883466	0.41048	0.816148	-0.00130483	0.0019972	0.513543	0.733983	0.000598969	0.00082776	0.46931	0.975434
ILMN_1674759	LPCAT4	-0.00472716	0.00654944	0.470439	0.830239	-0.00154546	0.00151641	0.308129	0.654924	0.000581433	0.000620339	0.348613	0.967208
ILMN_1674780	SF3B1	-0.00532191	0.00698266	0.445964	0.824888	-0.000380377	0.00161727	0.814056	0.808732	0.000217988	0.000654766	0.739191	0.984262
ILMN_1674811	OASL	-0.00533199	0.0147635	0.71798	0.879266	-0.00189404	0.0034041	0.577938	0.753077	0.000354036	0.00139278	0.799346	0.985429
ILMN_1674817	C1ORF115	-0.0156573	0.0116963	0.180684	0.727355	0.00243832	0.00267372	0.36179	0.675858	0.00049517	0.00110232	0.653284	0.98223
ILMN_1674838	ZAP70	0.000879766	0.00740924	0.905482	0.901812	-0.000998448	0.00166904	0.549695	0.745134	-0.000356427	0.000693305	0.607184	0.980906
ILMN_1674866	TADA3	-0.0095971	0.00429563	0.0254728	0.473175	-0.00250974	0.000986726	0.0109747	0.295918	0.0011089	0.000402935	0.00592237	0.518358
ILMN_1674874	MFSD10	-0.00813324	0.00568781	0.152734	0.703754	0.00117621	0.00131147	0.369794	0.679428	0.000188119	0.000537977	0.72658	0.983994
ILMN_1674926	C19ORF35	-0.0187963	0.0108901	0.0843475	0.626758	-0.003606	0.00251057	0.150909	0.556906	0.00133911	0.00103033	0.193707	0.942493
ILMN_1674941	ANO6	-0.00291374	0.00428751	0.496766	0.835569	-9.22407e-05	0.000971204	0.924334	0.827618	0.000156013	0.000402645	0.698408	0.983359
ILMN_1674955	SCP2	-0.00655985	0.00783459	0.402428	0.813979	-4.6001e-05	0.00188466	0.980527	0.835876	0.000331089	0.000751347	0.659459	0.982393
ILMN_1674984	LPAR1	-0.0149502	0.00899862	0.0966351	0.646856	-0.00208244	0.00205409	0.310677	0.655988	0.00131902	0.000842688	0.117523	0.908621
ILMN_1674985	TMEM51	-0.00695148	0.0157247	0.658436	0.869769	-0.00375597	0.00355116	0.290203	0.647024	0.000685886	0.00147397	0.641693	0.981914
ILMN_1675007	ZSCAN5A	-0.00864162	0.00766764	0.259732	0.771424	0.00064396	0.00171027	0.706526	0.785856	0.000355543	0.000716809	0.619889	0.98129
ILMN_1675038	PRMT2	0.00377441	0.00564875	0.504015	0.837214	-0.00147165	0.00131773	0.26408	0.63402	0.000624344	0.000536486	0.244519	0.953892
ILMN_1675055	C1ORF166	-0.0050453	0.00551648	0.360408	0.802739	-0.00207716	0.00126603	0.100862	0.509498	0.000460899	0.000518768	0.3743	0.96939
ILMN_1675083	F8	0.0083885	0.00868199	0.333946	0.796132	-0.00309204	0.00197858	0.11811	0.529136	0.000206943	0.000820179	0.800798	0.985455
ILMN_1675085	UBA6	-0.00127861	0.00647408	0.843439	0.895345	0.000141083	0.00148748	0.924436	0.827634	0.000478554	0.000605693	0.429474	0.973217
ILMN_1675106	YIPF2	-0.00214092	0.00579142	0.711627	0.878319	-0.00100286	0.00132402	0.448791	0.71065	0.00057865	0.000543372	0.28691	0.960435
ILMN_1675124	DDX17	0.00445148	0.0116837	0.703204	0.877041	0.00107048	0.00277744	0.699927	0.784273	-0.000446482	0.00110593	0.686421	0.983073
ILMN_1675130	NFIC	-0.0050198	0.00768879	0.513838	0.83938	0.00050749	0.00175246	0.772132	0.80042	0.000252275	0.000719319	0.725803	0.983977
ILMN_1675131	PIH1D1	0.00365634	0.00539193	0.4977	0.835783	-0.00108828	0.0012374	0.379135	0.683448	-0.000310322	0.000505879	0.539591	0.978566
ILMN_1675156	CDC42	-0.0232599	0.00820779	0.0045987	0.267621	-0.00467382	0.00191054	0.0144315	0.319269	0.00142785	0.000774263	0.0651627	0.846468
ILMN_1675186	ME2	-0.008023	0.0038993	0.0396334	0.53155	-0.00144404	0.000880392	0.100958	0.509622	0.000159242	0.000367042	0.664396	0.982522
ILMN_1675190	RETN	0.00854261	0.0170339	0.616015	0.862038	0.0025047	0.00414997	0.546145	0.74409	-0.00210567	0.00162623	0.195384	0.942958
ILMN_1675191	GAPT	0.000614707	0.00690343	0.929047	0.904063	-0.00165007	0.00160997	0.305406	0.653772	0.00125321	0.000657153	0.0565171	0.827044
ILMN_1675221	DGKZ	-0.00156865	0.00800835	0.844707	0.895486	-0.000294084	0.00185023	0.873713	0.819434	0.00041861	0.000754698	0.579119	0.979999
ILMN_1675222	PLXND1	-0.00501943	0.00886807	0.571386	0.852848	-0.00133852	0.00207698	0.519278	0.735832	0.00028902	0.000839351	0.730592	0.98408
ILMN_1675239	NDUFA7	4.88487e-05	0.00585465	0.993343	0.909712	-0.00190997	0.00129192	0.139299	0.547922	0.000175031	0.000538791	0.745288	0.984389
ILMN_1675266	NAGPA	-0.00490458	0.00465785	0.292355	0.783635	-0.00104887	0.00106094	0.322846	0.660879	0.000317177	0.000438349	0.469329	0.975435
ILMN_1675359	NKAP	0.00118666	0.00543599	0.827198	0.893509	-0.000554361	0.00126019	0.660008	0.774171	-0.00012103	0.000511815	0.813067	0.985672
ILMN_1675365	LARP4	-0.011366	0.00721163	0.115009	0.670433	-0.00212222	0.00166549	0.20258	0.593772	0.000801811	0.000682848	0.240308	0.953122
ILMN_1675377	ZSCAN2	0.0111698	0.00540174	0.038657	0.528439	0.00221664	0.00122942	0.0713879	0.466539	-0.000558569	0.000508746	0.272234	0.958391
ILMN_1675386	CES1	0.00603052	0.0224818	0.788514	0.888865	-0.000944739	0.00535473	0.859956	0.817074	0.00386771	0.00212784	0.0691143	0.853964
ILMN_1675387	LIMS1	0.0035586	0.0132287	0.787925	0.888791	0.0032947	0.00300197	0.272417	0.638382	-0.00025303	0.00124088	0.838423	0.986099
ILMN_1675391	SLC24A4	-0.00610835	0.00732591	0.404393	0.814515	-0.00156724	0.0016581	0.344556	0.668903	0.000626491	0.00068937	0.363462	0.968506
ILMN_1675406	PPAPDC1B	-0.00395224	0.00658999	0.548684	0.847687	-0.000378933	0.00148983	0.799228	0.805873	-5.83845e-06	0.00061732	0.992454	0.988231
ILMN_1675435	ANKRD16	-0.00560864	0.00681949	0.410825	0.816239	0.00160015	0.00158273	0.312014	0.65654	-0.000940185	0.000645296	0.145121	0.92469
ILMN_1675448	ZFP36L1	-0.00249529	0.00963455	0.79564	0.889751	0.00271503	0.00225248	0.228068	0.612428	-0.000662564	0.000910031	0.466572	0.975294
ILMN_1675462	LSM6	0.00428008	0.00818538	0.601048	0.859087	-0.00125902	0.00180919	0.48649	0.72481	0.000725032	0.000750526	0.334029	0.965825
ILMN_1675479	ZNF646	0.000714988	0.00849727	0.932943	0.904426	0.000190042	0.0019497	0.922351	0.827311	-0.000396025	0.000794475	0.61815	0.981238
ILMN_1675483	ANKMY1	0.00534197	0.0108248	0.621664	0.86312	0.00573368	0.00247051	0.0202948	0.352008	-0.000938965	0.00101611	0.355444	0.967818
ILMN_1675501	SENP5	0.00297548	0.00586014	0.61163	0.861186	-0.000623039	0.00136266	0.647511	0.770812	-0.000183549	0.000554684	0.740714	0.984294
ILMN_1675541	EEF1B2	0.0110894	0.00923977	0.23007	0.757784	0.000653497	0.00210705	0.756449	0.797122	-0.000366679	0.000868513	0.672885	0.982738
ILMN_1675556	XKR8	0.000905626	0.00703512	0.897572	0.901032	-0.00145086	0.00156036	0.352462	0.67181	0.000856007	0.000653662	0.190346	0.941537
ILMN_1675577	TRMT61A	0.014582	0.00707817	0.0393848	0.530769	0.00216474	0.00159116	0.173679	0.575171	-0.000510124	0.000665762	0.443542	0.974044
ILMN_1675579	TCEB1P3	0.00576182	0.00700654	0.410879	0.816253	-0.000896633	0.00160566	0.576556	0.752702	-0.000253602	0.000658981	0.700356	0.983404
ILMN_1675583	SPG7	-0.00887179	0.00646128	0.16973	0.718853	-0.000399107	0.00148615	0.788276	0.803705	-0.000538022	0.000610821	0.378417	0.969713
ILMN_1675594	YY1AP1	-0.00790501	0.00638367	0.215598	0.750056	-0.00187949	0.0014674	0.200252	0.592327	0.000345509	0.00060311	0.566726	0.979571
ILMN_1675609	SMN1	0.00458593	0.00847705	0.58852	0.856518	4.06935e-05	0.00195295	0.983376	0.836273	0.000485155	0.000793953	0.541158	0.978626
ILMN_1675612	BLCAP	0.00173714	0.00383204	0.650318	0.868357	-9.21755e-05	0.000867917	0.915421	0.826231	-0.00032775	0.000357985	0.359908	0.968205
ILMN_1675626	PRPF38A	0.00639218	0.00628278	0.308957	0.788979	-0.00265556	0.00143864	0.0649105	0.457212	0.000179057	0.000589621	0.761371	0.984714
ILMN_1675632	C21ORF37	-0.000164988	0.00744867	0.982328	0.908792	0.000685016	0.00168438	0.684238	0.780412	-0.000254743	0.000693986	0.713565	0.983706
ILMN_1675640	OAS1	-0.0130805	0.00892939	0.142953	0.696533	-0.00467701	0.00206998	0.0238556	0.367016	0.000489599	0.00084781	0.563611	0.97946
ILMN_1675656	PPFIBP2	0.00368844	0.00685967	0.590785	0.856989	0.00134864	0.00156676	0.389359	0.687678	-0.000367303	0.000641603	0.566999	0.97958
ILMN_1675669	IBTK	-0.0013876	0.00439991	0.752481	0.88416	-0.00170674	0.000976571	0.0805179	0.478921	0.00101831	0.000398072	0.0105248	0.599391
ILMN_1675671	ICOSLG	0.00619514	0.00681244	0.363146	0.803373	-1.57051e-05	0.00154452	0.991887	0.83745	0.000166534	0.000638717	0.794299	0.985338
ILMN_1675674	UBE4B	0.00329068	0.00602473	0.584932	0.855764	0.00112385	0.00137977	0.415349	0.697698	-7.81965e-05	0.00056687	0.890284	0.986898
ILMN_1675684	APOBEC3C	0.00367826	0.00552109	0.505271	0.837495	0.00104675	0.0012664	0.408488	0.695149	-0.000804057	0.00052097	0.122737	0.912162
ILMN_1675693	PPP2CB	-0.00609801	0.00750434	0.416449	0.817709	-0.000198556	0.0017417	0.909237	0.825256	-0.000177111	0.000707842	0.802423	0.985484
ILMN_1675695	PDS5B	-0.00543707	0.00546556	0.31984	0.792215	0.00166095	0.00122489	0.175102	0.576193	0.00036538	0.00051228	0.475695	0.975756
ILMN_1675701	FAM114A2	-0.00321518	0.0061712	0.602368	0.859352	-0.0020753	0.00143829	0.149051	0.555329	0.00129415	0.000578058	0.0251702	0.709565
ILMN_1675709	ARFGAP1	-0.000875463	0.00624507	0.888514	0.900124	-0.00100159	0.00146339	0.493704	0.727332	5.51948e-06	0.000591546	0.992555	0.988232
ILMN_1675721	UBE2R2	-0.00409671	0.00902053	0.649718	0.868252	0.000676921	0.00205917	0.742356	0.794063	0.000715595	0.000844225	0.396641	0.971064
ILMN_1675756	KCNJ15	-0.0228584	0.0108217	0.0346623	0.514356	-0.00567169	0.00249292	0.0228991	0.363328	0.00276166	0.00102284	0.00693419	0.542846
ILMN_1675788	ZNF175	0.00170017	0.00796022	0.830872	0.89393	-0.00178515	0.00181834	0.326225	0.662185	0.000773796	0.000747284	0.300446	0.96215
ILMN_1675797	EPDR1	-0.0100026	0.0108436	0.356294	0.801769	-0.00485484	0.00249782	0.0519395	0.435081	0.00121019	0.00101921	0.235078	0.952129
ILMN_1675844	WDR1	-0.00964301	0.00590135	0.102252	0.654773	-0.00249958	0.00133395	0.0609562	0.450857	0.000683066	0.000553321	0.217022	0.948352
ILMN_1675848	MYL12A	-0.00951756	0.00759302	0.210038	0.746851	-0.00112274	0.0017728	0.526528	0.738125	0.00066857	0.000717188	0.351228	0.967444
ILMN_1675866	ARRB2	-0.00411235	0.0078718	0.601381	0.859154	-0.000785243	0.00181482	0.665245	0.77555	0.000126365	0.00073937	0.864295	0.98651
ILMN_1675939	IFNGR1	-0.00621114	0.00415003	0.134485	0.689576	-0.00189972	0.000931604	0.0414306	0.413154	0.000344721	0.000387791	0.374038	0.969369
ILMN_1675956	LYST	-0.00336818	0.00785215	0.66796	0.871387	0.00216303	0.00176032	0.219158	0.606273	0.00033149	0.000729444	0.649511	0.982128
ILMN_1675982	GGA3	0.00686582	0.00572881	0.230733	0.758118	0.00216793	0.00130955	0.0978261	0.505511	-0.000854739	0.000535545	0.110485	0.903363
ILMN_1676002	QRICH1	-0.000738541	0.00409599	0.85691	0.89682	0.00130506	0.000913515	0.153115	0.558791	-0.000145011	0.000380975	0.703478	0.983477
ILMN_1676003	PNOC	0.0024073	0.00916526	0.792817	0.889402	0.00314114	0.00208304	0.131564	0.54162	-0.000486514	0.000861142	0.572098	0.979759
ILMN_1676005	KPNA1	0.00108763	0.00372172	0.770104	0.88651	-0.000632736	0.000856421	0.46002	0.71505	0.000444743	0.000349133	0.202716	0.944908
ILMN_1676010	SP1	-0.00289546	0.00516253	0.574893	0.853614	0.000334162	0.00116689	0.774595	0.800928	-0.000234113	0.000482055	0.62721	0.981504
ILMN_1676026	MRPS26	0.00377484	0.00433267	0.383619	0.808608	-0.000320494	0.00100031	0.74867	0.795445	-0.000447771	0.000406232	0.270351	0.958113
ILMN_1676075	KLHL12	0.00168	0.00478668	0.725607	0.880383	0.000736634	0.00111605	0.509232	0.732571	-0.000336484	0.000453615	0.458218	0.974855
ILMN_1676128	DNMT3A	-0.00275891	0.005725	0.629873	0.864663	-0.000941154	0.00133507	0.480843	0.722797	0.000506255	0.000540452	0.3489	0.967234
ILMN_1676159	MST4	-0.00362417	0.00366402	0.322601	0.793006	0.000568563	0.000821313	0.488773	0.725615	0.000444706	0.000342082	0.193602	0.942464
ILMN_1676173	PARVB	0.00743465	0.00840316	0.376294	0.806392	0.00171579	0.0019385	0.376096	0.682157	-0.0011565	0.000790924	0.143682	0.923993
ILMN_1676191	DARS2	0.00580584	0.0058403	0.320174	0.792312	-0.000848855	0.00130468	0.515289	0.734549	-7.53293e-05	0.000541816	0.889425	0.986886
ILMN_1676197	LRP11	0.000259759	0.00622074	0.966693	0.907454	0.00227095	0.0014351	0.113551	0.52439	-0.000895527	0.000587148	0.127205	0.914985
ILMN_1676233	INTS4	-0.0100405	0.00603791	0.0963291	0.646404	-0.00138406	0.0013702	0.312442	0.656716	0.000826716	0.000568954	0.146211	0.925209
ILMN_1676237	ZNF460	-0.0053016	0.00731827	0.4688	0.829896	-0.000419417	0.00169146	0.804165	0.806834	-0.000354296	0.000689642	0.607434	0.980914
ILMN_1676240	ZNF138	-0.00407879	0.00674767	0.545529	0.846941	-0.00033069	0.00153991	0.829965	0.811708	0.000178681	0.000633477	0.777895	0.985034
ILMN_1676241	BCOR	0.00714807	0.0102197	0.484279	0.833053	0.000495953	0.00230748	0.829819	0.811682	0.000179821	0.000961605	0.85166	0.986312
ILMN_1676254	MTMR3	-0.00513589	0.00722939	0.477445	0.831682	0.00105235	0.00167272	0.529267	0.738978	0.000267593	0.000681558	0.6946	0.983269
ILMN_1676265	LEPR	0.0021263	0.00776076	0.784099	0.888309	0.00125441	0.00176126	0.476326	0.72116	-0.000963505	0.000727055	0.185099	0.939979
ILMN_1676280	NSUN3	-0.000175902	0.0059039	0.976231	0.908275	-0.00239397	0.00133021	0.0719104	0.467233	0.00080832	0.000552251	0.143281	0.923796
ILMN_1676289	NCAM1	-0.00570164	0.00630859	0.366106	0.804049	0.000794035	0.00151465	0.600114	0.758923	9.32636e-06	0.000602625	0.987652	0.988175
ILMN_1676302	FAM113A	0.00448832	0.00786659	0.568302	0.852168	0.00194996	0.00181282	0.282085	0.643186	-0.000285821	0.000742684	0.700349	0.983404
ILMN_1676318	BAZ2A	0.00883642	0.00681847	0.194992	0.737422	0.00253397	0.00156355	0.105091	0.514763	-0.000993863	0.000640915	0.120975	0.910996
ILMN_1676322	C1ORF172	-0.000690755	0.0075417	0.927023	0.903874	0.00129218	0.0017273	0.454407	0.712871	-0.000275257	0.000712254	0.699156	0.983376
ILMN_1676336	AADACL1	3.41844e-05	0.00494173	0.994481	0.909806	-0.00148433	0.00111954	0.184894	0.582888	0.000373558	0.00046448	0.421253	0.972709
ILMN_1676358	RALB	-0.0154929	0.00424428	0.00026194	0.08192	-0.00242052	0.000983329	0.0138336	0.31574	0.00100937	0.000401892	0.0120205	0.615246
ILMN_1676361	ARHGAP22	-0.00561862	0.0137363	0.682513	0.873783	0.0051057	0.00314211	0.104178	0.513653	0.00062723	0.00129328	0.627681	0.981518
ILMN_1676372	CD209	0.00900365	0.00973373	0.354968	0.801452	0.00614914	0.00221767	0.00555765	0.238563	-0.002524	0.00090932	0.00550831	0.506585
ILMN_1676385	PAK2	-0.00357673	0.00870705	0.68123	0.873576	0.00310472	0.00197365	0.1157	0.526663	-0.000677446	0.000809873	0.402883	0.9715
ILMN_1676393	ATP5G1	0.00687519	0.00627888	0.273529	0.776897	-0.000126949	0.00143285	0.9294	0.828396	-0.00101111	0.000585916	0.0844044	0.87717
ILMN_1676408	TAGAP	-0.00314038	0.00801653	0.695252	0.875809	-0.00236354	0.00183343	0.197351	0.590634	-7.37402e-05	0.000751341	0.921817	0.987341
ILMN_1676411	PMS2L2	-0.00712422	0.0078316	0.362993	0.803338	-0.00128816	0.00176551	0.465621	0.717186	-0.000188411	0.000734655	0.797595	0.985398
ILMN_1676423	CCNC	-4.87191e-06	0.00610493	0.999363	0.910207	-0.00159424	0.00136797	0.243858	0.622494	0.00034207	0.000571055	0.549164	0.978931
ILMN_1676448	WDFY1	0.00572921	0.00413731	0.166123	0.715856	0.00179425	0.000947347	0.0582283	0.446488	-8.147e-05	0.000388848	0.834045	0.986027
ILMN_1676449	SLIT2	0.00434047	0.00671708	0.518161	0.840311	0.00155195	0.0015171	0.306321	0.654161	-0.000899907	0.000628067	0.151909	0.927812
ILMN_1676459	ZNF785	-0.00940339	0.00702956	0.180997	0.727585	3.01128e-05	0.00159632	0.98495	0.836492	0.000637854	0.000660211	0.333976	0.96582
ILMN_1676515	IMPDH1	-0.00252069	0.00668902	0.706293	0.877512	-0.00055487	0.00153028	0.716908	0.788301	2.31971e-05	0.000631302	0.970688	0.98797
ILMN_1676523	CCDC91	0.00123304	0.00515163	0.810834	0.891593	0.00267835	0.00117436	0.0225666	0.361991	-0.000231636	0.000484827	0.632813	0.981665
ILMN_1676528	BTN3A2	-0.00136966	0.0107688	0.898791	0.901153	-0.00171394	0.00239746	0.474673	0.720555	0.000178429	0.00101114	0.85993	0.986442
ILMN_1676548	BZW2	0.0124251	0.00417586	0.00292542	0.224477	0.000980885	0.000976897	0.315339	0.657897	-0.000670437	0.000393417	0.0883553	0.882014
ILMN_1676563	HTRA1	-0.00938199	0.0175245	0.592398	0.857323	-0.00724993	0.0040308	0.0720768	0.467452	0.0039527	0.00164361	0.0161774	0.658257
ILMN_1676575	IKZF1	0.00670985	0.0152154	0.659221	0.869904	0.000377199	0.0034199	0.912175	0.825721	0.00040501	0.00143041	0.777067	0.985018
ILMN_1676588	CEPT1	-0.00604559	0.00410421	0.140745	0.694787	-0.00191045	0.000936766	0.0414093	0.413111	0.000751781	0.000385835	0.0513608	0.812928
ILMN_1676600	SEC24C	-0.00157716	0.00436005	0.717554	0.879203	2.68224e-05	0.000999154	0.978583	0.835603	-0.000134552	0.000410703	0.743204	0.984346
ILMN_1676611	PHPT1	0.0095582	0.00633609	0.131418	0.686873	0.0017312	0.00143112	0.2264	0.611303	-0.00127518	0.000593248	0.0315952	0.730391
ILMN_1676625	SS18L1	-0.00412673	0.00779411	0.596481	0.858161	0.0018226	0.00176852	0.302737	0.652626	0.000401611	0.000728855	0.581622	0.980084
ILMN_1676626	ARID4A	-0.0157914	0.0105523	0.134526	0.689612	0.0010636	0.00237168	0.653823	0.772521	0.000977087	0.000987676	0.322526	0.96465
ILMN_1676629	INSIG2	-0.00267796	0.00464653	0.564388	0.851295	-0.00239341	0.00106961	0.0252435	0.371986	0.000489748	0.000437353	0.262798	0.956961
ILMN_1676665	CUEDC1	-0.00746468	0.00889077	0.401133	0.813623	0.00106526	0.00204708	0.602796	0.759629	0.000298164	0.000836821	0.721612	0.983885
ILMN_1676718	CD97	-0.0147255	0.00883326	0.0955047	0.645175	-0.0024522	0.00197995	0.215525	0.603655	0.00114196	0.000826009	0.166816	0.933836
ILMN_1676731	C17ORF65	-0.00694839	0.00778823	0.372304	0.805434	0.00101096	0.00182531	0.579679	0.753546	-0.000150969	0.000738019	0.837916	0.986091
ILMN_1676737	SEPT2	0.0172137	0.00973549	0.0770385	0.612932	0.00228081	0.00222698	0.305754	0.65392	0.000348932	0.000919354	0.704286	0.983495
ILMN_1676745	ZNF142	-0.00299122	0.00804766	0.710126	0.878093	0.00307515	0.0018203	0.09115	0.496065	-0.000226199	0.000752859	0.763832	0.984762
ILMN_1676759	DDX27	-0.00313806	0.00690194	0.649352	0.868187	0.000783029	0.0015633	0.616454	0.763147	-0.000436231	0.000648455	0.501123	0.976958
ILMN_1676763	PIPSL	-0.000524044	0.00446642	0.906599	0.901921	-0.000994504	0.00102372	0.331321	0.664113	-3.34552e-05	0.000420515	0.936589	0.987538
ILMN_1676789	WDR33	-0.00358346	0.00678001	0.597129	0.858293	0.000568957	0.00157337	0.717637	0.78847	-0.000259613	0.000640745	0.685349	0.983047
ILMN_1676799	MFAP1	-0.00364718	0.00508862	0.47354	0.830882	9.29612e-05	0.00113593	0.934776	0.829215	0.00042965	0.000474723	0.365436	0.968671
ILMN_1676842	BTAF1	0.00417048	0.00598772	0.486112	0.833415	0.00154251	0.00136113	0.257106	0.630203	-4.72056e-05	0.000562363	0.933103	0.987492
ILMN_1676844	NR1D2	-0.00617153	0.00909378	0.497357	0.835704	-0.000516757	0.00206504	0.802401	0.806492	0.000806301	0.000846857	0.341041	0.966505
ILMN_1676846	ABCE1	0.0070343	0.00517375	0.173953	0.722233	-0.00016698	0.00120173	0.88949	0.822067	-0.000469257	0.000487722	0.335979	0.966017
ILMN_1676891	CDC2L6	-0.000306486	0.00370562	0.934083	0.904531	0.000364436	0.000835791	0.66281	0.774911	-0.000168286	0.000348144	0.628826	0.981551
ILMN_1676893	ADCY3	-0.0137147	0.0119968	0.252959	0.76855	-0.00228449	0.00274043	0.404492	0.693634	0.00163859	0.00113612	0.149226	0.92661
ILMN_1676899	YEATS2	-0.000495516	0.00969787	0.95925	0.906802	0.00466106	0.00220237	0.0343117	0.397595	-1.51675e-05	0.000910553	0.98671	0.988163
ILMN_1676905	TIGD7	-0.00739028	0.00901047	0.412109	0.816578	0.00225104	0.0020726	0.277437	0.640909	0.000913647	0.000849884	0.282363	0.959824
ILMN_1676924	CD247	0.0127118	0.0134031	0.342918	0.798474	-0.000814145	0.00308763	0.792027	0.804453	-0.000350405	0.00126318	0.781473	0.985101
ILMN_1676946	AP3M2	-0.00541236	0.00879823	0.538446	0.845239	0.00208061	0.00203125	0.305693	0.653894	0.000502606	0.00083201	0.545786	0.978804
ILMN_1676955	TYK2	-0.00305608	0.00667916	0.647272	0.86782	0.00137174	0.00151624	0.365625	0.677584	-0.000177267	0.000624393	0.776485	0.985007
ILMN_1676978	SNX15	-0.008168	0.0068566	0.233551	0.759534	0.00241521	0.00156583	0.122966	0.533888	2.08551e-06	0.000644405	0.997418	0.988289
ILMN_1676980	MTSS1	-0.016126	0.00914743	0.0779164	0.614583	-0.00384802	0.00206706	0.0626612	0.453624	0.00207771	0.000860545	0.0157608	0.654754
ILMN_1676984	DDIT3	-0.00234614	0.00733105	0.748947	0.883677	0.000391091	0.00170669	0.818751	0.80962	-0.000818671	0.000695517	0.239168	0.952909
ILMN_1676986	NPIP	0.0171559	0.0160636	0.285523	0.781279	0.0055086	0.00367497	0.133886	0.543572	-0.000755699	0.00151531	0.617983	0.981234
ILMN_1677041	CHUK	-0.00386608	0.00338583	0.253521	0.768794	-0.000704837	0.000777685	0.364763	0.677198	0.000192351	0.000320998	0.549021	0.978926
ILMN_1677043	AKR7A2	0.011994	0.00534954	0.0249574	0.47096	0.00071294	0.00122731	0.56131	0.748477	-0.00120811	0.00050203	0.0161087	0.65769
ILMN_1677080	C11ORF60	0.0100925	0.00777722	0.19439	0.73702	-0.00171753	0.00178634	0.33631	0.665954	-0.000257025	0.000729968	0.72476	0.983954
ILMN_1677085	RGS19	0.00120779	0.00328678	0.71327	0.878565	0.000347885	0.0007501	0.642802	0.769596	5.6493e-05	0.00030841	0.854661	0.98636
ILMN_1677098	YPEL2	0.00628003	0.00437088	0.150778	0.702374	0.000663904	0.000998313	0.506034	0.731512	2.18694e-05	0.000410387	0.957501	0.987807
ILMN_1677113	RNF8	-0.00773932	0.00623342	0.21439	0.749372	-0.00145326	0.00141245	0.303529	0.652968	0.000753166	0.000584451	0.197512	0.943538
ILMN_1677122	FAM168B	0.0162374	0.00757561	0.0320828	0.503907	0.00342301	0.00172863	0.0476823	0.426935	-0.00111127	0.000716327	0.120821	0.910893
ILMN_1677133	MITD1	-0.00313086	0.00444445	0.481157	0.832431	-0.0020358	0.00099508	0.0407696	0.41182	0.000601198	0.000414415	0.146859	0.925515
ILMN_1677138	POLR2J3	0.000333957	0.00547185	0.951334	0.9061	-0.000455285	0.00127378	0.720772	0.789196	0.000455227	0.000516779	0.378376	0.96971
ILMN_1677162	SFRS13A	0.00268312	0.00575987	0.641337	0.86676	-4.23863e-05	0.00130022	0.973994	0.834957	0.000280145	0.000536428	0.601502	0.980729
ILMN_1677165	SF3B1	0.0134746	0.00714715	0.0593883	0.576229	0.00335741	0.00162065	0.0382986	0.406692	-0.00119792	0.000669534	0.073584	0.861607
ILMN_1677200	CYFIP2	-0.0126982	0.00712525	0.0747268	0.608445	-0.0023365	0.00162041	0.149325	0.555563	0.00110531	0.0006681	0.098045	0.89242
ILMN_1677228	TMLHE	-0.000782364	0.0062092	0.899731	0.901246	-0.000833913	0.00142484	0.558368	0.74764	-0.000490169	0.000587364	0.403986	0.971575
ILMN_1677237	CHCHD9	0.0039629	0.00512074	0.438995	0.823269	-0.00150905	0.00115291	0.190568	0.586516	-4.58265e-05	0.000479023	0.923785	0.987367
ILMN_1677239	CCDC14	-0.00968678	0.00615845	0.115736	0.671241	-0.000395913	0.00140474	0.778066	0.80164	0.000576185	0.000581728	0.321944	0.964588
ILMN_1677240	SLC10A7	-0.00237377	0.00664752	0.721023	0.879714	0.00119795	0.0015215	0.431079	0.703595	1.45002e-05	0.00062375	0.981453	0.988101
ILMN_1677292	C5ORF30	8.09286e-06	0.00572378	0.998872	0.910167	-0.00153017	0.00131679	0.245217	0.623314	-9.64528e-06	0.000538112	0.985699	0.988151
ILMN_1677305	PVR	-0.00340051	0.00645802	0.598502	0.858572	0.000318455	0.00151776	0.833809	0.812414	-0.000562877	0.000611596	0.357395	0.967988
ILMN_1677376	CHD7	-0.00689714	0.00991941	0.486856	0.833562	0.00354468	0.00230106	0.12345	0.534345	-0.000664494	0.000938991	0.479152	0.975927
ILMN_1677385	C8ORF40	-0.000549509	0.00542905	0.919379	0.903152	-0.00054352	0.00122359	0.656898	0.773345	-0.000287446	0.000510668	0.573515	0.979808
ILMN_1677396	NDFIP2	0.0108477	0.00734455	0.139681	0.693929	0.00162956	0.00167323	0.330106	0.663658	-0.000154163	0.000692914	0.823936	0.985858
ILMN_1677404	RAP2A	-0.00146091	0.00536671	0.785455	0.888481	-0.00254294	0.0012379	0.0399526	0.410123	0.000828143	0.000505958	0.101676	0.895861
ILMN_1677440	ATP6AP2	-0.00313975	0.00290793	0.280266	0.779399	-9.49871e-05	0.000668019	0.886928	0.821645	0.00030109	0.000274794	0.273213	0.958534
ILMN_1677446	TMEM189-UBE2V1	-0.00214697	0.00642947	0.738435	0.882216	0.00142498	0.00147261	0.333217	0.664818	-4.94403e-05	0.000605635	0.934938	0.987516
ILMN_1677452	REXO4	0.00954589	0.00922439	0.300738	0.786398	0.00332401	0.00212465	0.117701	0.528722	-0.000483426	0.000872883	0.579697	0.980019
ILMN_1677466	DUSP6	0.00113838	0.00669054	0.864894	0.897675	0.000588419	0.00153212	0.700937	0.784516	-9.09265e-05	0.000628856	0.885034	0.986822
ILMN_1677483	EXOSC1	5.86104e-05	0.00532439	0.991217	0.909536	-0.0012918	0.00121697	0.288465	0.646217	-0.000224146	0.000501413	0.654854	0.982271
ILMN_1677484	SNAPC4	-0.00340505	0.0103822	0.742935	0.882846	0.0024246	0.00234513	0.301189	0.651955	-0.000100755	0.000971413	0.917391	0.98728
ILMN_1677487	ANKZF1	-0.0036502	0.00611516	0.550568	0.848129	0.000104612	0.00139541	0.94024	0.830039	-0.000656816	0.000569531	0.248805	0.95465
ILMN_1677505	CCL21	-0.00358211	0.00698673	0.60816	0.860505	-0.000556684	0.00158414	0.725281	0.790232	-0.00072402	0.000649732	0.265135	0.957324
ILMN_1677511	PTGS2	0.0176918	0.021739	0.415742	0.817526	0.0119385	0.00503355	0.0177023	0.33843	-0.000146349	0.00206402	0.943474	0.987628
ILMN_1677532	TARDBP	0.00122698	0.0104067	0.906145	0.901876	0.0011217	0.00238062	0.637512	0.768335	-0.000761158	0.000973672	0.434368	0.973511
ILMN_1677534	SCAP	0.000774624	0.00589408	0.89544	0.90082	0.000797711	0.00132807	0.548072	0.744658	-8.8263e-05	0.000551936	0.872948	0.986641
ILMN_1677574	GALNT6	0.00579072	0.00849174	0.495287	0.835228	0.00415673	0.00192724	0.0310188	0.389046	-0.000575237	0.000799484	0.471827	0.975562
ILMN_1677590	RAP2B	-0.00241243	0.0068863	0.726097	0.880454	-0.00115198	0.0015943	0.469948	0.718809	-7.4604e-05	0.000648386	0.908397	0.987156
ILMN_1677607	SC5DL	-0.004986	0.00671362	0.457682	0.827513	-0.000855223	0.00152395	0.574668	0.752189	0.000402978	0.000628946	0.521705	0.977847
ILMN_1677610	OVCA2	0.00231566	0.00781256	0.766923	0.886093	0.000613166	0.00175923	0.727433	0.790723	-0.000227626	0.00073324	0.756228	0.984611
ILMN_1677719	CHST1	0.00637447	0.00795095	0.422713	0.819305	0.00354213	0.00181886	0.0514815	0.434167	-0.00028806	0.000744742	0.69891	0.98337
ILMN_1677723	ANGPT1	-0.0144212	0.00887483	0.104173	0.657326	-0.00279559	0.00204329	0.171256	0.573401	2.28478e-05	0.0008424	0.978362	0.988064
ILMN_1677736	TMEM104	0.00465025	0.00625762	0.457401	0.827451	0.00225943	0.00144995	0.119167	0.530196	-0.00029043	0.00059047	0.622816	0.981376
ILMN_1677747	TMPO	-0.0071288	0.00813153	0.380657	0.807721	0.000514256	0.00185288	0.781362	0.802312	0.000325522	0.000764156	0.670116	0.982668
ILMN_1677756	UBE2D2	0.00467256	0.00788857	0.553636	0.848843	0.00170153	0.00179123	0.342151	0.668055	0.000122418	0.000737802	0.868218	0.98657
ILMN_1677765	LRP8	-0.0170796	0.00821694	0.0376553	0.52512	-0.00456303	0.0018895	0.0157378	0.326296	0.00186087	0.000776468	0.0165485	0.661258
ILMN_1677768	POR	0.000430906	0.00514051	0.933195	0.904449	-2.86422e-06	0.00116539	0.998039	0.83829	4.26623e-05	0.000481803	0.929442	0.987443
ILMN_1677785	ZNF559	0.00654575	0.00866841	0.450173	0.825845	-9.65891e-05	0.00195274	0.96055	0.833032	-0.000922244	0.000809858	0.254798	0.95567
ILMN_1677800	SGTA	-0.00748104	0.00897088	0.404323	0.814496	0.00202663	0.00207954	0.329782	0.663536	0.000502556	0.000847314	0.553103	0.979078
ILMN_1677814	ABCC3	0.00615453	0.0159731	0.700011	0.876549	-0.000120337	0.00368779	0.973969	0.834953	-0.00015349	0.00151402	0.919249	0.987306
ILMN_1677824	RAB4A	0.000821585	0.0050472	0.870691	0.898287	-0.00128252	0.00114578	0.262995	0.633436	0.000782274	0.000471987	0.0974374	0.891822
ILMN_1677827	TLR7	-0.00575317	0.00757837	0.447759	0.825298	-0.00257651	0.00169835	0.12925	0.539619	0.000233232	0.000711924	0.743208	0.984346
ILMN_1677829	SLC9A6	-0.00118721	0.00407816	0.770964	0.886622	-0.0011419	0.00091979	0.214429	0.602853	0.000566781	0.000382241	0.138132	0.92118
ILMN_1677843	RAB24	0.00178558	0.0053418	0.738179	0.88218	0.00204632	0.00122205	0.0940323	0.500264	-0.000434248	0.000500771	0.385855	0.970279
ILMN_1677868	ADRA2B	0.00168467	0.00784951	0.830063	0.893838	0.000841971	0.0017976	0.639509	0.768813	-0.00154151	0.000734948	0.0359549	0.754035
ILMN_1677877	UBE2L3	-0.007967	0.00650227	0.220476	0.752756	-0.000729223	0.00151052	0.629264	0.766336	0.000440488	0.000615234	0.474011	0.975672
ILMN_1677885	FMO4	-0.0072899	0.00684303	0.286739	0.781706	-0.000350138	0.00157649	0.824237	0.810648	0.000702875	0.000646268	0.276776	0.959046
ILMN_1677887	PMS2	0.00511562	0.00590086	0.385982	0.809307	0.000958549	0.00132663	0.469959	0.718813	-0.00084666	0.000552589	0.125481	0.913917
ILMN_1677919	GMPR2	0.00120417	0.00402216	0.764648	0.885793	-0.000569158	0.000919952	0.536126	0.741086	-0.000125517	0.000379676	0.740953	0.984299
ILMN_1677920	LTF	0.00907035	0.00687487	0.187053	0.731948	-0.000971897	0.00155183	0.531124	0.739553	-0.000332999	0.000644022	0.605114	0.980842
ILMN_1677953	OGFOD1	-0.00877033	0.00419507	0.0365612	0.521339	-0.00165632	0.000956605	0.0833713	0.483708	0.000816997	0.00039469	0.0384551	0.765715
ILMN_1677955	ENTPD6	-0.0049087	0.00707906	0.488052	0.833796	0.00178121	0.00163752	0.276707	0.640546	-0.000811463	0.000670401	0.22612	0.950327
ILMN_1677962	GPHN	0.00310819	0.00717983	0.665083	0.870903	0.00082897	0.00163699	0.612577	0.762161	0.000405085	0.000674283	0.547997	0.978887
ILMN_1677963	TMCC1	-0.00130793	0.00706249	0.853077	0.896405	-0.00220339	0.0016676	0.186402	0.58387	0.00087986	0.000667376	0.187374	0.940665
ILMN_1677997	MAZ	-0.0065047	0.00776877	0.40243	0.81398	-0.0018972	0.00172363	0.271026	0.637669	0.000192098	0.00072814	0.791918	0.985295
ILMN_1678004	TMEM41B	0.000925429	0.00439351	0.833172	0.894192	-0.00083598	0.00101623	0.410717	0.695985	0.000325607	0.000413576	0.431109	0.973316
ILMN_1678032	NR1H2	-0.00617835	0.00480643	0.19864	0.739817	-0.00166208	0.00109349	0.128516	0.538972	0.000326359	0.000447942	0.466262	0.975278
ILMN_1678037	HIRIP3	-0.00298337	0.00564312	0.597031	0.858273	-0.000306794	0.00129644	0.812933	0.808519	0.000294363	0.000530368	0.578883	0.979991
ILMN_1678052	C19ORF24	0.00115285	0.00525969	0.826505	0.893429	0.000312179	0.00120787	0.796056	0.80525	-0.00050193	0.000493232	0.308852	0.963142
ILMN_1678054	TRIM21	-0.00109072	0.0056228	0.84619	0.89565	-0.00186076	0.00130134	0.152752	0.558472	0.000454449	0.000531614	0.392635	0.970777
ILMN_1678075	CDYL	-0.0103964	0.00608027	0.0872907	0.631965	-0.00279416	0.00136828	0.0411424	0.412576	0.000671672	0.000571428	0.239824	0.953032
ILMN_1678080	FKBP2	-0.00068755	0.00709601	0.922812	0.903478	0.000525881	0.00163522	0.747759	0.795247	0.00030669	0.000672753	0.648481	0.9821
ILMN_1678087	MAP3K4	0.00517658	0.00424682	0.22287	0.754045	0.00118626	0.00096218	0.217617	0.60517	3.06591e-05	0.000400643	0.939002	0.987569
ILMN_1678116	XAGE1E	-0.00214021	0.00667846	0.748616	0.883632	0.000646586	0.00152966	0.672514	0.777436	7.82667e-05	0.000628055	0.900826	0.98705
ILMN_1678140	TTC4	0.00583589	0.00291204	0.045064	0.546913	0.00073699	0.000697377	0.290602	0.647208	-0.000431605	0.000276399	0.118399	0.909236
ILMN_1678143	ARHGDIB	-0.00824118	0.00290861	0.004606	0.267784	-0.00103697	0.000673543	0.123664	0.534547	0.000702101	0.000274745	0.0106046	0.6003
ILMN_1678165	LSM7	0.00879052	0.00393702	0.0255629	0.473556	0.000961886	0.000908133	0.289513	0.646704	-0.000367939	0.000372893	0.323782	0.964782
ILMN_1678173	KHK	-0.00743472	0.00780807	0.341004	0.797983	-0.00374277	0.00181804	0.039524	0.40921	0.00148574	0.000737178	0.0438591	0.787724
ILMN_1678203	RBMX2	0.0128775	0.00638153	0.0435985	0.543063	0.00220967	0.00147935	0.135259	0.544701	-0.000598409	0.00060143	0.319747	0.964353
ILMN_1678252	HDLBP	-0.0173093	0.00892518	0.0524555	0.563667	-0.00223086	0.00201546	0.268347	0.636279	0.00163392	0.000832679	0.0497339	0.807984
ILMN_1678268	VPS8	-0.000824412	0.00387903	0.831693	0.894024	-0.00019386	0.000877047	0.825063	0.810801	7.73481e-05	0.000361153	0.830414	0.985967
ILMN_1678290	HMG20A	0.00344374	0.00617598	0.577116	0.854096	0.0014154	0.00139696	0.310963	0.656106	-0.00114235	0.000579702	0.0487713	0.804933
ILMN_1678293	SULT1A4	-0.0176118	0.00830777	0.0340133	0.511837	-0.00400903	0.00192468	0.0372547	0.40446	0.00106873	0.000784727	0.173224	0.936127
ILMN_1678329	TNRC18	-0.00813844	0.00695838	0.242166	0.763688	0.00120248	0.00156163	0.441289	0.707621	0.000471982	0.000654638	0.470921	0.975516
ILMN_1678362	INO80	-0.00969462	0.00665415	0.145136	0.698216	0.00132898	0.00149331	0.373491	0.681037	-0.000163428	0.000620602	0.79229	0.985302
ILMN_1678404	FBXO11	-0.0197656	0.00888312	0.0260765	0.475684	0.00127306	0.00197613	0.519434	0.735881	0.000167531	0.000828561	0.839764	0.986121
ILMN_1678422	DHX58	-0.00393514	0.00954952	0.680283	0.873422	0.00216198	0.00222869	0.332012	0.664371	-0.000581378	0.000902534	0.51947	0.977754
ILMN_1678423	SPA17	-0.00997576	0.00695101	0.151244	0.702705	-0.00120065	0.00160064	0.453189	0.712393	0.000822544	0.000653969	0.208474	0.946348
ILMN_1678435	SRD5A3	-0.0145907	0.00815783	0.0736872	0.606358	-0.00224215	0.00184351	0.223894	0.60959	0.00218265	0.000760761	0.00411734	0.456668
ILMN_1678437	FRY	0.00340747	0.00715479	0.633896	0.865406	0.00118798	0.00167981	0.479433	0.722288	0.000274616	0.000673373	0.683405	0.982999
ILMN_1678454	CASP4	-0.000767828	0.00355098	0.828808	0.893694	-0.000595847	0.000818567	0.466666	0.71758	-0.000448094	0.000335003	0.181032	0.938714
ILMN_1678457	ZNF600	0.00997556	0.0104204	0.33841	0.797311	0.000189282	0.00232592	0.93514	0.82927	0.000882638	0.000969499	0.362609	0.968434
ILMN_1678477	C9ORF85	0.00353888	0.00650437	0.586389	0.856071	0.000251161	0.0014628	0.863675	0.817718	-0.000703994	0.000601895	0.24215	0.953462
ILMN_1678490	RILPL2	0.00230148	0.0047013	0.624459	0.863649	0.00192784	0.00107116	0.0718966	0.467215	-0.00113882	0.000438997	0.00948274	0.586428
ILMN_1678494	ZNF438	-0.0126216	0.00556982	0.023447	0.464042	-0.0016085	0.00128271	0.209847	0.59943	0.000207555	0.000526639	0.693498	0.983243
ILMN_1678504	RHOT1	-0.0109193	0.00365608	0.00282093	0.221606	-0.000397679	0.000836587	0.634531	0.767617	0.000289209	0.000346914	0.404471	0.971608
ILMN_1678517	ACSL5	-0.00467686	0.00652876	0.473777	0.830931	-0.000790335	0.00149826	0.597844	0.758321	8.10895e-05	0.0006143	0.894982	0.986966
ILMN_1678546	PEX11B	0.0020285	0.00407947	0.619015	0.862615	-0.00153336	0.000933469	0.100456	0.508975	6.37042e-05	0.000384549	0.868425	0.986573
ILMN_1678579	CPT2	-0.00371739	0.00417399	0.373139	0.805617	0.000264708	0.000952169	0.781009	0.80224	0.000317351	0.000394887	0.421599	0.97273
ILMN_1678605	CDC123	0.000989992	0.00375905	0.792271	0.889334	-0.000255998	0.000859223	0.765748	0.79909	7.54891e-05	0.000353691	0.83099	0.985976
ILMN_1678612	ANXA6	0.00503578	0.00758634	0.506821	0.837841	0.0019008	0.00174326	0.275549	0.639967	-0.000882422	0.000714781	0.217004	0.948348
ILMN_1678618	ELAVL3	-0.00153617	0.00599813	0.797867	0.890025	0.00123044	0.00143513	0.391241	0.688438	0.000414217	0.000572539	0.46939	0.975439
ILMN_1678619	DAK	0.00941954	0.00736179	0.200715	0.741147	0.00229322	0.00167656	0.171371	0.573485	-0.000573177	0.000689655	0.405913	0.971706
ILMN_1678629	DOCK7	-0.00488429	0.00667856	0.464572	0.829002	0.000242978	0.00151416	0.87251	0.81923	-0.000521173	0.000625503	0.404729	0.971626
ILMN_1678652	C10ORF61	-0.0103941	0.00592942	0.0796057	0.617767	-0.00148841	0.00134062	0.266896	0.635517	0.000229072	0.000558594	0.681742	0.982959
ILMN_1678671	KLHL24	0.0084453	0.00493446	0.0869899	0.631445	0.000391191	0.00113964	0.731404	0.791622	-2.96202e-06	0.000463678	0.994903	0.98826
ILMN_1678678	SLC37A4	0.00107145	0.0053731	0.841943	0.895178	-0.000671298	0.00126183	0.594723	0.757512	0.000115387	0.000508052	0.820333	0.985797
ILMN_1678680	DBR1	-0.00458583	0.00529383	0.386348	0.809415	-0.000846139	0.00122266	0.488909	0.725662	0.000568241	0.000498585	0.254409	0.955605
ILMN_1678707	TAF15	-0.0128554	0.00856052	0.133172	0.688431	0.00216638	0.00194249	0.26474	0.634373	-0.000269793	0.000806317	0.737928	0.984236
ILMN_1678729	SIL1	-0.00356921	0.00446575	0.42415	0.819666	-0.00037978	0.00104389	0.715997	0.788089	-0.000188278	0.00042217	0.655615	0.982292
ILMN_1678730	NOMO1	0.0107887	0.00671743	0.108257	0.662512	0.00109895	0.00152183	0.470219	0.718909	-0.00140457	0.000630306	0.0258542	0.712207
ILMN_1678745	NUDCD1	-0.00169479	0.00681747	0.803674	0.890733	-0.000860515	0.00153912	0.576098	0.752578	0.00020012	0.000632464	0.751689	0.98452
ILMN_1678754	PFDN2	0.0119323	0.00778167	0.125181	0.681042	0.00109607	0.0018213	0.547303	0.744432	-0.000286502	0.000739523	0.698449	0.98336
ILMN_1678757	BCYRN1	0.0159342	0.00997507	0.110175	0.664841	0.00237535	0.00223978	0.288906	0.646422	-0.000306907	0.000935645	0.742899	0.98434
ILMN_1678766	DYNLT1	0.00310177	0.00499269	0.534427	0.844257	0.000151589	0.00112296	0.892619	0.82258	-0.000114125	0.000465994	0.806528	0.985557
ILMN_1678775	CLEC2D	0.00371944	0.00790907	0.638159	0.866185	-0.000704988	0.00180767	0.696539	0.783451	0.00021078	0.000743342	0.77675	0.985012
ILMN_1678781	SNX26	-0.00502888	0.00842717	0.550677	0.848155	0.00098329	0.00196851	0.61742	0.763391	-0.000748611	0.000794943	0.346337	0.967
ILMN_1678788	HAPLN2	0.00447191	0.00736907	0.543951	0.846565	-0.000141594	0.00170514	0.93382	0.82907	9.88798e-05	0.000695686	0.886975	0.98685
ILMN_1678805	POMT2	0.00442108	0.00707254	0.531902	0.843633	0.00265464	0.00160757	0.0986696	0.506637	-0.000627402	0.000664956	0.345413	0.966915
ILMN_1678814	UBL5	0.0117807	0.00732663	0.107851	0.66201	-0.0022647	0.00166893	0.174788	0.575969	0.000151899	0.000686553	0.824898	0.985874
ILMN_1678833	CCR1	-0.00677144	0.00588468	0.24986	0.767191	-0.00196289	0.00134503	0.144464	0.551826	0.000710037	0.000554719	0.200547	0.944345
ILMN_1678862	FUT11	-0.00209257	0.0076817	0.785307	0.888462	0.00249029	0.00176115	0.157357	0.562438	-0.000319977	0.000722624	0.657912	0.982352
ILMN_1678863	C7ORF29	-0.00617985	0.0075667	0.41409	0.817096	-0.00333474	0.00171935	0.0524356	0.436057	-0.000262087	0.000708515	0.71145	0.983659
ILMN_1678904	ENO3	0.000842726	0.00799543	0.916058	0.902835	0.00199173	0.0018182	0.273324	0.638844	-0.00061026	0.000750628	0.416219	0.972388
ILMN_1678919	YOD1	0.00231686	0.00607081	0.702729	0.876968	-0.00151307	0.00136482	0.267592	0.635883	0.00059791	0.000565842	0.290661	0.960926
ILMN_1678922	HERC4	-0.00213318	0.00410916	0.603672	0.859613	0.000242426	0.000955706	0.799757	0.805976	0.000171531	0.000387325	0.657866	0.982351
ILMN_1678928	SLCO3A1	-0.0133481	0.00663828	0.0443482	0.545058	-0.00182122	0.00151951	0.2307	0.614178	0.00164445	0.000619865	0.00798009	0.56326
ILMN_1678934	POLR1E	0.0106136	0.00783511	0.175538	0.723468	-0.000673313	0.00179681	0.707863	0.786174	-0.000443048	0.000731496	0.544731	0.978763
ILMN_1678939	VNN2	-0.0198458	0.00895652	0.0267056	0.478204	-0.00179271	0.00212559	0.399007	0.691516	0.00260551	0.000847029	0.00209756	0.353079
ILMN_1678957	WDR55	-0.0043552	0.00543854	0.423246	0.819439	7.37309e-05	0.00125601	0.953189	0.83196	-0.000428823	0.00051508	0.405106	0.971652
ILMN_1678962	DFFB	9.02476e-05	0.00539902	0.986664	0.909157	-0.0015082	0.0012682	0.234343	0.616551	-4.06542e-05	0.000510738	0.936556	0.987537
ILMN_1678966	SNRPF	0.00846445	0.00437807	0.05319	0.565124	0.000851792	0.000978095	0.383826	0.685411	-0.000492346	0.000405739	0.224956	0.950083
ILMN_1678974	SEMA4G	0.000884533	0.0145826	0.951633	0.906126	-0.000960516	0.003383	0.776468	0.801313	0.00122328	0.00138006	0.375403	0.969477
ILMN_1678998	LRRC14	-0.00097569	0.00841009	0.907641	0.902022	0.00154613	0.00190284	0.416482	0.698112	3.49401e-05	0.000792862	0.96485	0.987898
ILMN_1679041	SLC3A2	-0.00278427	0.00581755	0.632224	0.865098	0.000790212	0.00132801	0.55182	0.745754	-0.000678988	0.000543078	0.211205	0.947005
ILMN_1679045	SBDS	-0.00199346	0.00649998	0.759082	0.885051	0.000242049	0.00148964	0.870921	0.81896	0.000400734	0.000604384	0.507301	0.977232
ILMN_1679071	MTX3	-0.00330739	0.00736611	0.653431	0.868902	0.00141493	0.00166313	0.394902	0.689901	-0.000493416	0.00069094	0.475151	0.975729
ILMN_1679083	ZNF93	0.00530556	0.0118476	0.654285	0.869051	-3.35541e-05	0.0026698	0.989972	0.837187	0.00140775	0.00110349	0.202051	0.944737
ILMN_1679093	ZNF581	0.00512436	0.00481793	0.287509	0.781975	-0.00133054	0.00114439	0.244967	0.623164	-0.000110799	0.000459079	0.809283	0.985606
ILMN_1679127	CCAR1	-0.000551399	0.00812983	0.945926	0.905614	-0.000619996	0.00188794	0.742611	0.794119	0.00056526	0.000763071	0.458833	0.974888
ILMN_1679133	SERPINB1	-0.0017144	0.00492851	0.72795	0.880722	-0.00264286	0.00111326	0.0175977	0.337823	0.000549063	0.000463211	0.235882	0.952285
ILMN_1679134	NSMCE4A	0.000148718	0.00369603	0.967904	0.907559	-0.000225552	0.00083594	0.7873	0.803509	0.000194449	0.000347134	0.575373	0.979872
ILMN_1679177	MARS2	0.00804789	0.00559146	0.15006	0.701859	-0.00157195	0.00128085	0.219722	0.606673	-0.000419258	0.000525937	0.425356	0.972965
ILMN_1679178	ATP5D	0.00467177	0.00635323	0.462134	0.828479	0.00095252	0.00147501	0.518426	0.735559	-0.000751954	0.000598224	0.208762	0.946418
ILMN_1679185	LEF1	-0.00891719	0.00961001	0.353456	0.801089	0.00136986	0.00214464	0.522993	0.737013	0.000477149	0.000898682	0.595458	0.980537
ILMN_1679188	ATP5S	0.0127964	0.00584571	0.0285947	0.487668	0.00187346	0.00131705	0.154893	0.560338	-0.000525391	0.000548695	0.3383	0.966242
ILMN_1679195	C20ORF24	-0.00257335	0.0030643	0.401031	0.813595	-0.00175656	0.00070766	0.0130572	0.31081	0.000470956	0.000288728	0.102861	0.896937
ILMN_1679217	FAM110B	0.00438081	0.0117528	0.709337	0.877974	0.00479491	0.00268404	0.0740262	0.469963	-0.000705549	0.00110919	0.524715	0.977971
ILMN_1679232	KIDINS220	0.000301892	0.00670785	0.964103	0.907228	0.00207063	0.00150378	0.168528	0.57136	-3.72259e-05	0.0006283	0.952754	0.987747
ILMN_1679238	LENG1	0.00159898	0.00601271	0.79029	0.889087	0.00078012	0.00140075	0.577574	0.752978	-0.000199681	0.000568757	0.725526	0.983971
ILMN_1679267	TGM2	-0.000818125	0.0068	0.904236	0.90169	0.000381636	0.00158494	0.809719	0.807905	-1.71622e-05	0.000644078	0.978742	0.988068
ILMN_1679268	PELI1	0.00640517	0.00594533	0.281327	0.779783	0.00204098	0.00135939	0.133252	0.543044	-0.00096527	0.000559891	0.0847023	0.877549
ILMN_1679311	STK40	0.0133597	0.00717893	0.0627497	0.581482	0.00201645	0.00162676	0.215142	0.603375	-0.000576973	0.0006764	0.393656	0.970851
ILMN_1679324	EIF1B	0.00225899	0.00363309	0.534086	0.844173	-0.000821225	0.000829395	0.322101	0.660588	0.000256201	0.00033986	0.450944	0.97446
ILMN_1679339	C3ORF62	-0.0016247	0.00844751	0.847485	0.895792	0.00526544	0.0018602	0.00464641	0.224988	-0.000439469	0.000791092	0.578538	0.97998
ILMN_1679358	ZDHHC5	0.00127298	0.0044746	0.776036	0.88728	-0.00110121	0.00102547	0.282886	0.643572	0.000152308	0.000419847	0.716777	0.983778
ILMN_1679382	CCT2	0.00585572	0.00514189	0.254775	0.769334	-0.00044718	0.00118697	0.706366	0.785818	-0.000573239	0.00048588	0.238082	0.952704
ILMN_1679383	AKIRIN1	-0.00409241	0.0089204	0.6464	0.867665	-0.00350283	0.00205751	0.0886685	0.492293	0.000913414	0.000838855	0.276206	0.958965
ILMN_1679389	ZFP57	-0.00759617	0.00776692	0.328067	0.794536	-0.00077833	0.00181102	0.66736	0.776102	0.000228007	0.000732385	0.755557	0.984598
ILMN_1679401	TRPM4	0.0137002	0.0153846	0.37319	0.805628	0.00185273	0.00360752	0.607549	0.760867	-4.83469e-05	0.00145728	0.973534	0.988005
ILMN_1679405	DDX56	0.00972516	0.00439631	0.0269586	0.479259	0.000130117	0.00101516	0.898011	0.823457	-0.000960528	0.000412467	0.0198727	0.683999
ILMN_1679428	CHIC2	-0.00210802	0.00390876	0.589675	0.856758	-0.000142148	0.000895283	0.873847	0.819457	-0.000164715	0.000367882	0.654342	0.982258
ILMN_1679476	GART	0.00339263	0.00481049	0.48065	0.832329	0.000734116	0.00110229	0.505418	0.731307	-0.000302298	0.000453265	0.504814	0.977123
ILMN_1679483	INTS10	0.00128218	0.00387787	0.740916	0.882564	-0.000806707	0.000887805	0.363533	0.676646	-0.000176847	0.000365175	0.628187	0.981533
ILMN_1679495	ULK3	-0.00432317	0.00779733	0.579276	0.854561	-0.00186519	0.00180384	0.301129	0.651929	-2.33194e-05	0.00073477	0.974682	0.988019
ILMN_1679501	CSNK2A1	0.000322092	0.00805354	0.968098	0.907576	0.00150736	0.00184709	0.414459	0.697371	4.31727e-06	0.000757028	0.99545	0.988266
ILMN_1679520	AGPAT1	-0.00380391	0.00628127	0.544783	0.846764	0.000520935	0.00143828	0.717208	0.78837	0.000435091	0.00058901	0.4601	0.974955
ILMN_1679543	KPTN	-0.000665777	0.00760934	0.930278	0.904178	-0.00142972	0.00171922	0.405628	0.694067	0.000166715	0.00071496	0.815621	0.985716
ILMN_1679555	TIMM23	0.00425878	0.00295721	0.149829	0.701693	-0.000346746	0.000682238	0.61128	0.761829	-6.91295e-05	0.000279083	0.804365	0.985519
ILMN_1679577	SETD3	-0.00596826	0.00587327	0.309547	0.789159	-0.00124547	0.0013195	0.345226	0.669137	-0.000422623	0.000547672	0.440309	0.973859
ILMN_1679600	ACOT8	-0.0103757	0.00641908	0.106011	0.6597	-0.00556481	0.00147809	0.000166646	0.0479828	0.00125268	0.000606571	0.0389062	0.767697
ILMN_1679614	SGSM3	0.00408667	0.00721004	0.570848	0.85273	-4.46345e-05	0.00163745	0.978254	0.835557	0.000176622	0.000680689	0.795268	0.985356
ILMN_1679640	FXR1	0.0034896	0.00434571	0.421976	0.819119	0.00217453	0.0009713	0.02517	0.371733	-0.000134172	0.000406688	0.741465	0.98431
ILMN_1679641	FAM120B	-0.0057602	0.00420844	0.171085	0.719952	-0.000798472	0.000962339	0.406697	0.694473	0.000483431	0.00039693	0.223252	0.949721
ILMN_1679655	WDR82	0.0022207	0.00486084	0.647775	0.867909	-0.000148615	0.0011234	0.894755	0.822928	-0.000427452	0.000456409	0.348988	0.967242
ILMN_1679666	SCGB3A1	-0.0170618	0.00971738	0.0791222	0.616805	-0.00381098	0.00213166	0.0738081	0.469687	0.00331973	0.000888553	0.00018689	0.178773
ILMN_1679678	FSD1L	-0.00142525	0.00919943	0.876878	0.898932	0.00513929	0.00211286	0.0149996	0.322427	-0.00119612	0.000861546	0.165034	0.93317
ILMN_1679693	TMEM87B	-0.0123755	0.00853498	0.147064	0.699667	-0.000202479	0.00195145	0.917361	0.826535	0.00063454	0.000802931	0.429365	0.97321
ILMN_1679721	CYB561	-6.48358e-05	0.006384	0.991897	0.909593	-0.0018348	0.00149316	0.219145	0.606264	0.0001923	0.000600756	0.748896	0.984463
ILMN_1679725	PCYOX1	-0.000933084	0.00601312	0.876684	0.898912	-0.000808072	0.00135657	0.551395	0.74563	-0.000482565	0.000559484	0.388402	0.970468
ILMN_1679727	CLK1	0.000290986	0.0111525	0.979184	0.908526	0.00229526	0.0025284	0.363988	0.67685	0.000133028	0.00104464	0.898669	0.987019
ILMN_1679731	SLC15A4	-0.00214856	0.00463033	0.642634	0.866993	0.000485014	0.00105027	0.644226	0.769932	7.40336e-06	0.000434527	0.986407	0.98816
ILMN_1679782	BLOC1S2	-0.00578939	0.00738959	0.433362	0.821927	0.00123565	0.00168584	0.463585	0.716414	0.000633995	0.000695957	0.362312	0.968409
ILMN_1679796	TOMM20	0.0146204	0.00487798	0.00272451	0.218833	-1.33211e-05	0.00113499	0.990636	0.837278	-0.000453025	0.000463354	0.328219	0.965242
ILMN_1679797	ADARB1	-0.0398334	0.0116373	0.000619562	0.121233	-0.00304159	0.00273479	0.266059	0.635075	0.00236526	0.00111139	0.0333203	0.740303
ILMN_1679800	BRIX1	0.00801968	0.00375873	0.0328746	0.507242	0.00139073	0.000871736	0.110634	0.521197	-0.000161809	0.000357557	0.650879	0.982165
ILMN_1679809	GSTP1	0.000568722	0.00416407	0.891364	0.900411	0.00150626	0.00095876	0.116171	0.527152	-0.000796633	0.00039213	0.0421989	0.7812
ILMN_1679826	CST7	0.00249518	0.00917781	0.785721	0.888514	-0.000861087	0.00203444	0.672109	0.777332	-0.000883755	0.00085148	0.299314	0.962012
ILMN_1679837	SGPP1	-0.00913746	0.0107817	0.396719	0.812395	-0.00062798	0.00248627	0.800594	0.80614	0.00104713	0.0010138	0.301659	0.962297
ILMN_1679838	WBP5	0.00163207	0.00919177	0.85907	0.897053	0.000663152	0.00209685	0.751805	0.796124	-0.000421048	0.000859428	0.624193	0.981417
ILMN_1679880	THOC6	0.00511897	0.00508539	0.314126	0.790541	6.93354e-05	0.00117992	0.953141	0.831952	-9.7203e-05	0.000478522	0.839032	0.986109
ILMN_1679881	WRN	0.0023958	0.00618707	0.698589	0.876329	-0.000565225	0.00141873	0.690335	0.781929	0.00063007	0.000584067	0.280694	0.959594
ILMN_1679891	NAF1	0.00321242	0.0055132	0.560111	0.850329	0.00116137	0.00126025	0.356767	0.673556	-0.000339715	0.000520347	0.513845	0.977516
ILMN_1679897	IGFL3	0.00477126	0.00637972	0.454533	0.826819	-0.00145245	0.00145889	0.319451	0.659544	0.000261271	0.000595764	0.660989	0.982433
ILMN_1679912	DPH3	-0.00413936	0.00567692	0.465906	0.829285	-0.00174209	0.00126076	0.167039	0.570224	3.37006e-05	0.000531065	0.949401	0.987704
ILMN_1679917	ARL16	0.00507536	0.00738207	0.491752	0.834514	-0.00110263	0.00166754	0.508464	0.732318	0.000112452	0.000694607	0.87139	0.986618
ILMN_1679919	ASCC2	-0.00191594	0.00702861	0.785167	0.888444	0.00084933	0.00160686	0.597106	0.758126	-0.000377401	0.00065922	0.566986	0.97958
ILMN_1679929	KLF13	-0.00037618	0.0101922	0.970558	0.907788	0.0011522	0.00235199	0.624218	0.765092	-0.00063418	0.000963117	0.510239	0.97736
ILMN_1679949	SLC25A23	0.000315546	0.0092803	0.972876	0.907988	0.00389912	0.00208514	0.0614902	0.451677	-0.000835964	0.000864438	0.333513	0.965774
ILMN_1679971	CCDC123	-0.00529672	0.00699121	0.448675	0.825506	-0.00085943	0.0016023	0.591701	0.756728	1.42641e-06	0.000657305	0.998269	0.988299
ILMN_1679978	WBSCR16	0.000286679	0.00688416	0.966783	0.907461	0.000210322	0.0015749	0.893761	0.822766	-0.00118251	0.000642876	0.0658565	0.847839
ILMN_1680016	SLCO1A2	-0.00303953	0.00713267	0.670005	0.871729	0.000677835	0.0016063	0.673036	0.777571	0.000259824	0.000661877	0.694647	0.98327
ILMN_1680018	RIPK4	-0.0112693	0.00809359	0.16381	0.713879	-0.00443842	0.00188545	0.018571	0.343278	0.000757979	0.000762039	0.319895	0.964369
ILMN_1680037	FAM65A	-0.00498415	0.00810381	0.53853	0.84526	0.000269183	0.00186511	0.885244	0.821366	-3.16331e-06	0.000762046	0.996688	0.988281
ILMN_1680072	ZNF32	-0.00693809	0.00785355	0.377003	0.806609	-0.00434456	0.00179294	0.0153865	0.324477	0.000136208	0.000738518	0.853673	0.986344
ILMN_1680091	POP7	0.00780878	0.00504286	0.121506	0.677376	0.000289481	0.00116363	0.803535	0.806712	-0.000628862	0.000473546	0.184183	0.939699
ILMN_1680104	SLC35C1	-0.00567297	0.00463189	0.220664	0.752858	-0.00171136	0.00107301	0.11073	0.521305	0.000134533	0.000436205	0.757766	0.984642
ILMN_1680109	COL4A3BP	-0.013066	0.00886691	0.140597	0.694668	0.000393699	0.00199701	0.843715	0.814207	-0.00017421	0.000829354	0.833624	0.98602
ILMN_1680129	NSUN2	-0.00495835	0.00524231	0.344234	0.798808	0.000601135	0.00119146	0.613886	0.762495	0.000270842	0.000492481	0.582351	0.980108
ILMN_1680130	DYM	0.00242363	0.0048339	0.616102	0.862055	-0.00154771	0.00111827	0.166351	0.569694	0.000112838	0.000456357	0.804709	0.985525
ILMN_1680134	CARM1	-0.00160332	0.00633669	0.800251	0.890316	0.000647778	0.00144111	0.653072	0.772319	-0.00025967	0.00059377	0.661877	0.982456
ILMN_1680171	MFF	-0.00047927	0.00416642	0.90842	0.902098	0.000698089	0.000947316	0.461175	0.715494	-0.000522397	0.000390639	0.181129	0.938744
ILMN_1680192	APOBEC3A	-0.000863022	0.0131977	0.947862	0.905788	4.06758e-05	0.0032659	0.990063	0.837199	0.000317497	0.0012759	0.803483	0.985503
ILMN_1680193	PAXIP1	-0.00626396	0.00811197	0.440003	0.823506	-0.000539072	0.00183011	0.768332	0.799631	0.000558413	0.000754686	0.459343	0.974915
ILMN_1680196	LAPTM4B	0.0100328	0.00922776	0.276931	0.778173	0.00275695	0.00217857	0.205697	0.596235	-0.00101015	0.000875932	0.248814	0.954652
ILMN_1680223	PNPLA8	-0.00166672	0.00558397	0.765334	0.885883	-0.000211479	0.0013001	0.870783	0.818937	1.09728e-06	0.000530006	0.998348	0.9883
ILMN_1680239	NUDT9	-0.011534	0.00471449	0.0144252	0.402883	-0.0013874	0.00109177	0.203808	0.594749	0.000639832	0.000446666	0.152012	0.927857
ILMN_1680246	MAT2B	-0.00356616	0.00677468	0.598614	0.858595	-0.000289679	0.00156609	0.853253	0.815901	-0.000529876	0.000635775	0.404601	0.971617
ILMN_1680279	USP49	0.0164081	0.0142776	0.250464	0.767458	0.00105796	0.00313491	0.735758	0.7926	0.000715025	0.00133236	0.591501	0.98041
ILMN_1680313	STX4	-0.00240273	0.00628659	0.702314	0.876904	0.00117996	0.00144575	0.414409	0.697353	0.000406975	0.000591389	0.491347	0.97651
ILMN_1680314	TXN	0.000969765	0.00447372	0.828388	0.893646	0.000859818	0.00102803	0.402943	0.69304	-0.000439356	0.000422369	0.298238	0.961881
ILMN_1680341	PPIE	0.00358351	0.00523424	0.493579	0.834866	-0.000792551	0.00120807	0.511795	0.733412	-0.000590806	0.000494203	0.231903	0.951505
ILMN_1680344	MYOM1	-0.0058858	0.00789852	0.456165	0.82718	0.0011405	0.00179245	0.524595	0.737518	-0.000187223	0.000744552	0.801461	0.985467
ILMN_1680347	ZNF317	0.00144126	0.00450801	0.749187	0.88371	4.26226e-05	0.00102951	0.966976	0.833958	-0.000194278	0.000421225	0.64464	0.981996
ILMN_1680348	NBPF3	0.0101105	0.00690806	0.143308	0.69681	0.00183335	0.00158038	0.246021	0.623796	0.000361419	0.000652566	0.579686	0.980018
ILMN_1680353	NSF	-0.00911144	0.00319414	0.00433704	0.261554	-0.000782586	0.000725286	0.280586	0.642458	0.000510843	0.000300669	0.089315	0.883134
ILMN_1680378	RBM45	0.000160328	0.00356885	0.964168	0.907234	-0.000208182	0.000821795	0.800016	0.806027	0.00034447	0.000336493	0.305973	0.962808
ILMN_1680386	RPP38	0.00786058	0.00605456	0.194187	0.736885	-0.000149114	0.00138774	0.914432	0.826076	-0.000357481	0.000569388	0.530113	0.978191
ILMN_1680390	GCNT2	-0.00883789	0.00977568	0.365959	0.804016	0.000891818	0.00220841	0.68634	0.780937	0.000815325	0.000917045	0.373961	0.969363
ILMN_1680393	SNORD55	-0.0070327	0.00854926	0.41073	0.816214	-0.00418204	0.00196284	0.0331222	0.394551	0.000974423	0.000804094	0.225578	0.950214
ILMN_1680397	IL8RB	-0.00171342	0.00607961	0.778073	0.887542	0.00232322	0.00140909	0.0992024	0.507341	-0.0011376	0.000571678	0.0465976	0.797675
ILMN_1680403	SSR4	0.000509202	0.00481467	0.915772	0.902808	-0.00063895	0.00107206	0.551174	0.745566	-0.000456325	0.000445811	0.306032	0.962815
ILMN_1680419	ASB7	0.00972331	0.00834641	0.244031	0.764555	0.00372848	0.00189614	0.0492584	0.43	4.22804e-05	0.00078254	0.956912	0.987799
ILMN_1680424	CTSG	-0.0128957	0.028211	0.647588	0.867876	-0.00654238	0.00628922	0.298223	0.650652	0.00171412	0.00263165	0.514822	0.977557
ILMN_1680432	KRTAP4-7	0.00124763	0.00686713	0.855832	0.896704	-0.00160574	0.00157984	0.30944	0.655473	-0.000893349	0.000647037	0.167378	0.934044
ILMN_1680435	NPEPPS	0.0111695	0.0100733	0.267508	0.774568	-0.000245805	0.00257169	0.923853	0.827544	-0.000164612	0.000973774	0.865761	0.986532
ILMN_1680436	CSHL1	0.0112359	0.00597447	0.0600199	0.577254	0.000490642	0.00137566	0.721348	0.789329	-5.12533e-05	0.000565514	0.927786	0.987421
ILMN_1680453	ITM2C	-0.00742153	0.0109198	0.496731	0.835561	0.00183906	0.00251192	0.464088	0.716605	-0.000359155	0.00102723	0.726613	0.983994
ILMN_1680465	ARL5B	-0.00912611	0.00836519	0.275289	0.777561	-0.00670652	0.0018562	0.00030262	0.0665493	0.00165046	0.000778111	0.033912	0.743528
ILMN_1680480	SDC3	-0.000284163	0.00738133	0.969291	0.907679	0.00367211	0.0017068	0.0314402	0.390184	-0.000848367	0.000695711	0.222683	0.949599
ILMN_1680501	GTF2IRD2B	-0.0001353	0.00621232	0.982624	0.908817	-0.00192649	0.00139671	0.1678	0.570807	-0.000652409	0.000580811	0.261322	0.956729
[truncated: 12,620 more rows]
