# Supplementary material for: Low oxygen saturation during sleep reduces CD1D and RAB20 expressions that are reversed by CPAP therapy
Source: eBioMedicine. 2020 Jun 5;56:102803. doi: 10.1016/j.ebiom.2020.102803 (PMC7276515; doi:10.1016/j.ebiom.2020.102803)
Supplement: Supplementary file 4 [file mmc4.xlsx]

## Sheet: FOS
Affymetrix.ID	Gene	avgO2.Beta	avgO2.SE	avgO2.pval	avgO2.FDRq	minO2.Beta	minO2.SE	minO2.pval	minO2.FDRq	AHI.Beta	AHI.SE	AHI.pval	AHI.FDRq
2315554	TTLL10	-0.00414661	0.00276008	0.133645	0.81821	-0.000170932	0.000853945	0.841432	0.999855	0.000371491	0.000367476	0.312545	0.993108
2315633	B3GALT6	0.00110623	0.00342031	0.746507	0.979851	-0.00112126	0.00105476	0.28828	0.999855	-0.000324777	0.000453926	0.474647	0.993108
2315674	SCNN1D	0.000562453	0.00246121	0.819331	0.987185	0.000552289	0.000767413	0.472064	0.999855	4.05812e-05	0.000328945	0.901866	0.997749
2315739	PUSL1	-0.00121006	0.00335191	0.71825	0.979236	-0.00187191	0.0010317	0.0702234	0.999855	8.60235e-05	0.000445427	0.846939	0.993108
2315894	VWA1	-0.000371945	0.00490143	0.939541	0.996769	-0.000501918	0.00151295	0.740221	0.999855	-0.000131826	0.000657942	0.84128	0.993108
2315918	ATAD3C	-0.000522047	0.00976225	0.957374	0.997653	0.00451236	0.00300679	0.134066	0.999855	-0.000582478	0.0012954	0.653159	0.993108
2315951	ATAD3A	-0.00585728	0.00401074	0.144816	0.827649	-0.00166797	0.00124356	0.180446	0.999855	0.000440871	0.000535857	0.411051	0.993108
2316218	CALML6	-0.0071854	0.00851072	0.398924	0.932883	0.00152041	0.0026311	0.563622	0.999855	-0.00116221	0.0011311	0.304684	0.993108
2316245	PRKCZ	0.00791498	0.00411238	0.0548444	0.734834	0.00090582	0.00127359	0.477274	0.999855	-0.000700719	0.000547613	0.201289	0.993108
2316379	SKI	0.00169354	0.00236641	0.474541	0.957051	0.000109484	0.000733716	0.881443	0.999855	-8.36551e-05	0.000314618	0.790431	0.993108
2316558	RER1	0.00839305	0.00468853	0.074046	0.761903	-6.9461e-05	0.00145203	0.961865	0.999855	-0.000455715	0.000624972	0.466238	0.993108
2316605	PLCH2	0.000761122	0.00206347	0.712394	0.979102	0.000452856	0.000636869	0.477379	0.999855	-4.56107e-05	0.000274255	0.867983	0.994382
2316746	C1orf93	0.000611607	0.00345898	0.859725	0.99009	0.000748997	0.00107256	0.485303	0.999855	0.000405253	0.000461588	0.380394	0.993108
2316905	ACTRT2	-0.00384752	0.00466156	0.409559	0.938347	0.00108525	0.00143919	0.451167	0.999855	-0.000353759	0.000618142	0.567381	0.993108
2316953	PRDM16	0.002357	0.0017522	0.179188	0.847235	0.000761774	0.000541123	0.159829	0.999855	-5.97267e-05	0.000233467	0.798192	0.993108
2317246	ARHGEF16	0.00120178	0.00285363	0.673837	0.976337	0.00127354	0.000879427	0.148211	0.999855	-0.00025353	0.000379054	0.503904	0.993108
2317317	TP73	0.00182805	0.00244193	0.45445	0.952412	-0.000950185	0.000756453	0.209671	0.999855	0.000332391	0.000324557	0.30627	0.993108
2317434	TPRG1L	-0.00200862	0.00427215	0.638443	0.973547	0.000104586	0.0013214	0.936947	0.999855	0.000269262	0.000566866	0.634995	0.993108
2317472	CCDC27	-0.000640676	0.0024017	0.789766	0.984052	-0.000460842	0.000743589	0.535706	0.999855	0.00047872	0.000318537	0.133509	0.993108
2317512	DFFB	-0.00145804	0.00302697	0.630245	0.973392	-0.00166281	0.000937692	0.0767945	0.999855	0.000484094	0.000404052	0.231451	0.993108
2317686	AJAP1	-0.00463578	0.00360604	0.199199	0.865005	0.000272919	0.00111546	0.806815	0.999855	0.000638141	0.000478933	0.183334	0.993108
2318086	KCNAB2	-0.000269055	0.00417148	0.948599	0.997086	0.00125215	0.00128793	0.331416	0.999855	-0.000641205	0.000552526	0.246405	0.993108
2318157	RNF207	-0.00108292	0.00342202	0.751791	0.980922	-0.00044043	0.0010563	0.676893	0.999855	7.36132e-05	0.000455148	0.871581	0.995404
2318170	RNF207	-0.00404276	0.00306959	0.188437	0.857607	-0.00189222	0.00095421	0.0479177	0.999855	0.000689137	0.000407102	0.0911244	0.993108
2318212	C1orf211	-0.0021459	0.00599174	0.720389	0.979236	0.000829374	0.00184952	0.654042	0.999855	0.000500923	0.000794899	0.528873	0.993108
2318242	LOC100130071	-0.000365176	0.00519504	0.943989	0.997086	-0.00378052	0.0015947	0.0181381	0.999855	-0.000186114	0.00069255	0.788243	0.993108
2318257	ESPN	-0.00703625	0.00398687	0.0782057	0.771313	-0.00184801	0.00123182	0.134195	0.999855	0.000212392	0.000531799	0.689782	0.993108
2318338	TAS1R1	-0.000476939	0.00332818	0.886109	0.991379	0.000517897	0.00102916	0.615032	0.999855	0.000159077	0.000442578	0.719425	0.993108
2318364	ZBTB48	0.011226	0.00406932	0.00601855	0.493045	0.00112271	0.00126824	0.376451	0.999855	-0.000155262	0.000545989	0.776247	0.993108
2318398	PHF13	-0.00595035	0.00302242	0.0495417	0.722824	-0.000271885	0.000937705	0.771978	0.999855	0.000403461	0.000403468	0.317807	0.993108
2318416	THAP3	0.00269966	0.00710878	0.704283	0.979102	0.00146456	0.00219433	0.50481	0.999855	-0.000549841	0.000943543	0.560333	0.993108
2318455	CAMTA1	0.00229565	0.00569565	0.687083	0.977298	-0.000503869	0.0017584	0.774577	0.999855	0.000554039	0.00075599	0.463986	0.993108
2318637	VAMP3	0.00302855	0.00458936	0.509621	0.958761	0.000446441	0.00141727	0.752894	0.999855	-0.000899276	0.000607559	0.139469	0.993108
2318656	PER3	-0.00192415	0.00332561	0.563133	0.961848	-0.000841466	0.00102799	0.413434	0.999855	4.7891e-05	0.000441984	0.913758	0.998142
2318736	PARK7	0.000538856	0.00502651	0.914672	0.993791	0.000649622	0.00156112	0.677499	0.999855	-0.000996804	0.000665874	0.135033	0.993108
2319135	CA6	0.00539728	0.00404234	0.18243	0.850574	0.0019688	0.0012501	0.115917	0.999855	-0.000762761	0.000536301	0.155579	0.993108
2319225	H6PD	0.00440543	0.00568173	0.438493	0.948345	6.47736e-05	0.00175761	0.970617	0.999855	-9.15285e-05	0.000755126	0.903574	0.997749
2319252	SPSB1	0.000393301	0.00341922	0.908471	0.993778	-0.00029243	0.00105545	0.781845	0.999855	-0.000448008	0.000453409	0.323592	0.993108
2319340	SLC25A33	-0.0194027	0.0168659	0.25053	0.884383	-0.00488164	0.00520961	0.349192	0.999855	0.00289497	0.00223498	0.195818	0.993108
2319423	PIK3CD	0.00976876	0.00339738	0.00420965	0.444293	0.0011445	0.00105794	0.279859	0.999855	-0.000305174	0.000454991	0.502709	0.993108
2319518	NMNAT1	0.00275865	0.00646988	0.670014	0.976333	0.000641375	0.00199742	0.748269	0.999855	0.000185242	0.000858758	0.829303	0.993108
2319550	RBP7	0.00474189	0.00799119	0.553193	0.961848	-0.000607598	0.00248596	0.807013	0.999855	-0.000571159	0.00106103	0.590608	0.993108
2319560	UBE4B	-0.0034582	0.00392664	0.378907	0.929754	-0.000951947	0.00121308	0.432985	0.999855	-0.000105995	0.000523997	0.83978	0.993108
2319661	KIF1B	-0.00539774	0.0053547	0.313929	0.918376	-0.00121212	0.0016584	0.465188	0.999855	-0.000450643	0.000712797	0.527535	0.993108
2319802	PGD	0.00859549	0.00501227	0.0869929	0.781346	0.00257625	0.00154753	0.0965959	0.999855	-0.000412189	0.00066788	0.537412	0.993108
2319832	APITD1	-0.00227637	0.00399959	0.569512	0.961848	1.24683e-05	0.00123552	0.991952	0.999855	-0.000779983	0.000529688	0.141511	0.993108
2319881	PEX14	0.000535433	0.0033022	0.871259	0.99011	9.71108e-05	0.00101968	0.924166	0.999855	0.000941662	0.000435955	0.0312514	0.993108
2320048	TARDBP	0.00371781	0.00410323	0.365341	0.923431	-0.000440261	0.00126851	0.728688	0.999855	0.000476388	0.000544324	0.381893	0.993108
2320188	ANGPTL7	-0.0047727	0.00521905	0.360912	0.921705	0.000275396	0.00162864	0.865791	0.999855	0.000146806	0.000693232	0.832373	0.993108
2320210	UBIAD1	0.00409979	0.00447331	0.359852	0.921705	0.00156705	0.00138104	0.257056	0.999855	-7.75535e-05	0.000593874	0.896153	0.997221
2320347	FBXO44	-0.00206934	0.00296675	0.485812	0.958515	-0.00144508	0.00091596	0.115281	0.999855	0.000786894	0.000392245	0.0453849	0.993108
2320374	FBXO6	-0.00257093	0.00389869	0.509924	0.958761	-0.00134544	0.00120254	0.263756	0.999855	-0.000205289	0.000518067	0.692085	0.993108
2320392	C1orf187	0.000511863	0.00439282	0.907286	0.993778	-0.000831584	0.00136588	0.542919	0.999855	0.000551	0.000584664	0.346436	0.993108
2320411	AGTRAP	0.00351132	0.00532884	0.510249	0.958761	0.000753427	0.00164858	0.64786	0.999855	-3.06737e-05	0.000717472	0.965916	0.998142
2320472	CLCN6	-0.000858084	0.00340721	0.801266	0.985212	-0.00022806	0.00105636	0.829162	0.999855	-0.000349311	0.00045217	0.440173	0.993108
2320581	PLOD1	0.00672333	0.00366213	0.0669722	0.752913	0.00159299	0.0011355	0.161276	0.999855	-0.000422434	0.000488344	0.387439	0.993108
2320619	MFN2	-0.00146133	0.00574677	0.799379	0.985212	-0.000601922	0.00178683	0.736361	0.999855	0.00013779	0.000763606	0.856875	0.993108
2320657	MIIP	-0.0012531	0.00410535	0.760315	0.981665	-0.000222071	0.0012689	0.861143	0.999855	-0.000202197	0.000544469	0.710524	0.993108
2320683	TNFRSF8	0.00327055	0.00218901	0.135793	0.818367	0.000822782	0.000676261	0.224314	0.999855	-0.000257866	0.000290832	0.375696	0.993108
2320727	TNFRSF1B	-0.00151862	0.00289115	0.599634	0.969359	-0.00145885	0.000892807	0.102896	0.999855	0.000527192	0.000384515	0.170977	0.993108
2320762	VPS13D	-0.00480477	0.00403892	0.234768	0.878778	-0.000843734	0.00125004	0.500013	0.999855	-0.000464897	0.000541384	0.39091	0.993108
2321011	C1orf158	-0.00897406	0.0042015	0.033177	0.661061	-0.00141457	0.00130225	0.277896	0.999855	0.000647093	0.000559212	0.247768	0.993108
2321040	PRAMEF1	-0.00740619	0.00925199	0.423808	0.945524	-0.00229668	0.00285608	0.421705	0.999855	0.00067915	0.00122895	0.580768	0.993108
2321058	PRAMEF2	-0.00117809	0.00770629	0.87856	0.990382	-0.0011432	0.00237975	0.631165	0.999855	1.31862e-05	0.00102221	0.989713	0.998651
2321182	PDPN	0.00393674	0.00347179	0.257378	0.889896	0.000230422	0.00107474	0.830325	0.999855	0.000485838	0.000461421	0.292891	0.993108
2321238	PRDM2	-0.0039407	0.00419899	0.348453	0.919655	-0.00206763	0.00130145	0.112766	0.999855	-3.72663e-05	0.000558373	0.946815	0.998142
2321466	KAZ	0.00248309	0.0027419	0.365585	0.923679	0.000269733	0.000848267	0.750633	0.999855	-7.1963e-05	0.000365286	0.843905	0.993108
2321607	KAZ	0.00145364	0.00348474	0.676755	0.976337	0.000276157	0.00107606	0.797565	0.999855	0.000416891	0.000461689	0.36698	0.993108
2321645	TMEM51	-0.00320977	0.0042885	0.454538	0.952412	-0.00141971	0.00132489	0.284437	0.999855	0.000211402	0.000569411	0.7106	0.993108
2321779	EFHD2	0.00790265	0.00385966	0.0411377	0.695234	0.000981199	0.00119891	0.413518	0.999855	-0.000812309	0.000513459	0.114279	0.993108
2321797	CTRC	-0.00509896	0.00362041	0.159644	0.837466	-0.00106581	0.00111884	0.341257	0.999855	8.12758e-05	0.00048264	0.866339	0.994209
2321813	CELA2A	0.00190667	0.00443448	0.667409	0.976144	0.000875848	0.00136862	0.522501	0.999855	-0.000508874	0.00058756	0.386865	0.993108
2321828	CELA2B	0.00220875	0.00443119	0.618384	0.97276	0.00213102	0.0013649	0.119094	0.999855	0.000234746	0.000587277	0.689535	0.993108
2321849	DNAJC16	-0.00139392	0.00472222	0.767979	0.981693	0.000477219	0.00145942	0.743812	0.999855	-0.000863651	0.000625053	0.167678	0.993108
2321911	DDI2	0.00156817	0.00714397	0.826344	0.988093	-0.000139152	0.00220609	0.949731	0.999855	0.000431996	0.000946961	0.648451	0.993108
2321942	RSC1A1	-0.00883764	0.00797001	0.26803	0.895373	-0.00220899	0.00246988	0.371559	0.999855	-0.000209639	0.00106092	0.843438	0.993108
2321960	PLEKHM2	0.00612543	0.00353681	0.0839143	0.777501	0.0012896	0.00109359	0.238869	0.999855	-0.000623827	0.000471815	0.186716	0.993108
2322004	SLC25A34	-0.00392998	0.00288793	0.174187	0.844183	-0.001165	0.00089748	0.194867	0.999855	0.000769518	0.000383036	0.0450791	0.993108
2322036	FBLIM1	0.0018677	0.00265939	0.482821	0.95794	-0.000726969	0.000829265	0.381106	0.999855	0.00018401	0.000353761	0.603188	0.993108
2322103	SPEN	-0.000353033	0.00381568	0.926321	0.995841	0.000588718	0.00117882	0.617711	0.999855	-0.000766399	0.000506528	0.130906	0.993108
2322211	C1orf64	-0.000653903	0.00462887	0.887717	0.991379	-0.000277483	0.001433	0.846539	0.999855	-0.000365227	0.000613927	0.552179	0.993108
2322226	CLCNKA	-0.00170609	0.0035156	0.627686	0.972994	0.000455961	0.00109775	0.67806	0.999855	0.000142598	0.000466793	0.760126	0.993108
2322264	CLCNKB	-0.00195592	0.0040161	0.626461	0.972952	8.94315e-05	0.00124006	0.942537	0.999855	-0.000303737	0.000535726	0.570996	0.993108
2322362	C1orf144	0.00682134	0.00506845	0.17897	0.847235	0.00149389	0.00156606	0.340593	0.999855	-0.00113682	0.000672752	0.0916927	0.993108
2322389	NECAP2	-0.000590161	0.0040416	0.883964	0.991125	0.000514241	0.00125269	0.681609	0.999855	-0.000137929	0.000537068	0.797425	0.993108
2322598	CROCC	-0.000913577	0.00355709	0.797415	0.985212	-0.001208	0.00109681	0.271267	0.999855	0.000182236	0.000473098	0.700257	0.993108
2322786	PADI1	0.00204044	0.00294085	0.488118	0.958761	-0.000260783	0.000908209	0.774126	0.999855	-0.000187211	0.000389867	0.631303	0.993108
2322818	PADI3	0.00327904	0.00258125	0.204565	0.868948	0.000330374	0.000799147	0.679487	0.999855	-0.000446192	0.000343663	0.194773	0.993108
2322848	PADI4	0.00694986	0.00545822	0.203517	0.868804	0.00186461	0.00169375	0.271485	0.999855	-0.000648639	0.000728885	0.373948	0.993108
2322894	PADI6	-0.00225048	0.00277975	0.418561	0.94255	-0.000125542	0.00085866	0.883817	0.999855	0.000253771	0.000368736	0.491636	0.993108
2322957	ARHGEF10L	-0.000803717	0.0021091	0.703315	0.979073	-0.00114136	0.000650906	0.0801381	0.999855	0.000396261	0.000279785	0.157314	0.993108
2323087	ACTL8	-0.00601323	0.00524505	0.25216	0.885567	-0.00268071	0.00161682	0.0979489	0.999855	0.00125294	0.000694147	0.0716794	0.993108
2323172	IGSF21	0.000906128	0.00330649	0.784164	0.983558	0.000308344	0.0010207	0.76271	0.999855	-0.000172538	0.000438335	0.69403	0.993108
2323285	KLHDC7A	0.00161603	0.00388291	0.677452	0.976337	0.000174485	0.0012009	0.884537	0.999855	7.34687e-05	0.000515947	0.886825	0.996138
2323347	PAX7	0.00285734	0.00344862	0.407762	0.937135	0.00148878	0.00106419	0.162446	0.999855	-0.000767663	0.000458068	0.0943939	0.993108
2323559	MRTO4	-0.0106631	0.00708385	0.132896	0.817639	-0.00194788	0.00219394	0.375057	0.999855	9.20638e-06	0.000947921	0.992255	0.998651
2323603	PQLC2	-0.000755005	0.00251269	0.76394	0.981693	0.000289983	0.000776986	0.709148	0.999855	0.000106805	0.000333265	0.74874	0.993108
2323743	RPS14	-0.00636825	0.00976478	0.514598	0.958761	0.0026727	0.0030133	0.375528	0.999855	-0.000283034	0.00129603	0.827219	0.993108
2323774	C1orf151	-0.000336273	0.00350813	0.923674	0.995139	0.000530361	0.00108271	0.624461	0.999855	-9.22678e-05	0.000465325	0.842902	0.993108
2323790	HTR6	0.000657683	0.00429907	0.878474	0.990382	-0.000205334	0.00132713	0.877105	0.999855	0.000258158	0.000570197	0.650926	0.993108
2323847	PLA2G5	-0.001524	0.00472726	0.747297	0.979851	0.000650388	0.00146365	0.656978	0.999855	-0.000371544	0.000627847	0.554272	0.993108
2323882	PLA2G2F	0.0032131	0.00364765	0.378817	0.929754	0.000248923	0.00112686	0.825262	0.999855	4.03372e-06	0.000484026	0.993354	0.998651
2323899	UBXN10	0.00668023	0.00675713	0.323333	0.918376	0.00624176	0.00207574	0.00277281	0.999855	-0.000699847	0.000896669	0.43547	0.993108
2323951	VWA5B1	0.00657769	0.00305546	0.0318205	0.660697	0.00130393	0.000945814	0.168631	0.999855	-0.000237657	0.000407044	0.55958	0.993108
2324061	FAM43B	0.00174223	0.00312998	0.578034	0.964883	-0.000304281	0.000966434	0.753009	0.999855	0.000390248	0.000415464	0.34803	0.993108
2324084	CDA	0.0113547	0.00712385	0.111597	0.805002	0.00411603	0.00219927	0.0618603	0.999855	-0.00105846	0.000946589	0.264032	0.993108
2324097	PINK1	-0.0122307	0.00538196	0.0234827	0.629913	-0.00275167	0.00167762	0.101596	0.999855	0.000752879	0.000718318	0.295097	0.993108
2324341	NBPF3	0.00702559	0.00443589	0.113878	0.805034	-0.000110712	0.00137475	0.935846	0.999855	0.00048005	0.000591905	0.41774	0.993108
2324416	ALPL	-0.00200923	0.00675722	0.766328	0.981693	-6.88976e-05	0.00208615	0.973667	0.999855	0.000402894	0.00089644	0.653312	0.993108
2324571	CELA3B	0.00315944	0.00318794	0.322141	0.918376	0.000881173	0.000993386	0.375489	0.999855	-0.000543245	0.000424128	0.200845	0.993108
2324594	CELA3A	-0.00378445	0.00466635	0.417751	0.942346	-0.00169849	0.00143944	0.238582	0.999855	0.000490369	0.000621936	0.430807	0.993108
2324616	HSPC157	-0.00147268	0.00616269	0.81123	0.986163	-0.000119333	0.00191447	0.950323	0.999855	-0.000548793	0.00082464	0.506044	0.993108
2324634	CDC42	0.00482834	0.00532786	0.365249	0.923353	0.00142884	0.00164483	0.385441	0.999855	-0.000624887	0.000711343	0.380119	0.993108
2324743	ZBTB40	-0.00267957	0.00398561	0.5017	0.958761	-0.000817389	0.00123281	0.507623	0.999855	-0.000149995	0.000529241	0.776977	0.993108
2324820	EPHA8	0.000228525	0.00225684	0.919386	0.993791	-0.000281133	0.000696979	0.686858	0.999855	6.51396e-05	0.00029991	0.828144	0.993108
2324856	C1QA	-0.00928774	0.00521152	0.0753379	0.765679	-0.00331428	0.00161098	0.0401809	0.999855	0.00125044	0.000691502	0.0711662	0.993108
2324873	C1QC	-0.00488196	0.00419169	0.244712	0.883569	-0.000984448	0.001295	0.447501	0.999855	0.000469534	0.000558292	0.400743	0.993108
2324884	C1QB	-0.000887345	0.00372914	0.81202	0.986163	-0.000275549	0.00115151	0.810978	0.999855	4.57192e-05	0.000496165	0.92662	0.998142
2324919	EPHB2	-0.00168047	0.00254035	0.508594	0.958761	0.000327245	0.000791086	0.679299	0.999855	-4.44747e-05	0.000337414	0.895188	0.997163
2325002	KDM1A	-0.00276083	0.00465832	0.553675	0.961848	-0.000894036	0.00144432	0.5362	0.999855	-6.34305e-05	0.000619194	0.918449	0.998142
2325113	C1orf213	-0.00129914	0.00361509	0.719475	0.979236	-0.00104309	0.00111514	0.350045	0.999855	0.000985719	0.000477718	0.0395953	0.993108
2325158	MDS2	-0.00727397	0.00607254	0.231551	0.876805	-0.00176761	0.00187563	0.346445	0.999855	0.000718844	0.000807234	0.373628	0.993108
2325192	RPL11	0.00807655	0.00683397	0.237844	0.880566	0.00033494	0.00211803	0.874413	0.999855	0.000520197	0.000907365	0.566698	0.993108
2325251	TCEB3	-0.0108802	0.0053986	0.0444063	0.707836	-0.00291646	0.00167205	0.081738	0.999855	-0.000249887	0.00071956	0.72853	0.993108
2325274	C1orf128	-0.0164205	0.0104984	0.118434	0.807523	-0.00213316	0.00326234	0.513496	0.999855	0.00171229	0.00140167	0.222438	0.993108
2325290	LYPLA2	0.00499299	0.00776031	0.520263	0.958761	0.000552801	0.0024005	0.817965	0.999855	-9.70704e-05	0.00104876	0.926293	0.998142
2325358	GRHL3	-0.00224742	0.00256986	0.382254	0.93071	-0.000503895	0.000793607	0.52576	0.999855	0.000360623	0.000340982	0.290752	0.993108
2325410	NIPAL3	-0.00476589	0.00477297	0.318518	0.918376	0.000703146	0.00147818	0.634509	0.999855	-0.000883399	0.00063283	0.163354	0.993108
2325479	RCAN3	-0.00445039	0.00733652	0.54439	0.961848	-0.000395905	0.00228093	0.862273	0.999855	0.000644301	0.000976307	0.509601	0.993108
2325526	SRRM1	-0.000665418	0.00620951	0.914705	0.993791	-0.000847419	0.00191777	0.658771	0.999855	-0.000292482	0.000823091	0.722481	0.993108
2325593	CLIC4	0.000579824	0.00732326	0.936925	0.996232	0.00138834	0.0022695	0.540992	0.999855	-0.000407269	0.000972223	0.675467	0.993108
2325877	RHD	-0.0198126	0.0153382	0.197061	0.865005	-0.00255619	0.00475763	0.591314	0.999855	0.000644896	0.00204645	0.752796	0.993108
2326018	LDLRAP1	0.00274486	0.00481995	0.569289	0.961848	-0.000798841	0.00148798	0.591603	0.999855	0.000360633	0.000640441	0.573621	0.993108
2326049	MAN1C1	-0.000794732	0.00308676	0.796928	0.985212	-0.00060275	0.000953695	0.527669	0.999855	0.000357321	0.000410628	0.384622	0.993108
2326126	SEPN1	-0.00133014	0.00594714	0.823114	0.988093	-0.000498044	0.00183585	0.786283	0.999855	0.000180494	0.00079082	0.819556	0.993108
2326157	FAM54B	-0.00705603	0.00483742	0.145301	0.827649	2.81098e-05	0.00149652	0.985021	0.999855	0.00020112	0.00064322	0.754658	0.993108
2326237	EXTL1	-0.00178807	0.00259319	0.490817	0.958761	-0.000666034	0.000800345	0.405707	0.999855	0.000293109	0.000345179	0.396208	0.993108
2326286	PDIK1L	-0.00132342	0.00606093	0.827245	0.988476	-0.000436839	0.001871	0.815486	0.999855	0.000815299	0.000803837	0.310954	0.993108
2326295	GRRP1	-0.000794122	0.00422145	0.850863	0.99009	-0.00216032	0.00129959	0.0970853	0.999855	6.73978e-05	0.00056055	0.904346	0.997749
2326311	ZNF593	0.00121474	0.00432064	0.778715	0.983039	-0.000980329	0.00133317	0.462482	0.999855	0.000158576	0.00057575	0.783104	0.993108
2326327	CNKSR1	7.37198e-05	0.00271951	0.978385	0.99903	-0.000751375	0.000842883	0.37313	0.999855	2.87153e-05	0.000361786	0.93677	0.998142
2326410	CCDC21	-0.000782506	0.00435356	0.857431	0.99009	-0.000516878	0.00134566	0.701064	0.999855	-1.53063e-05	0.000578793	0.978913	0.998142
2326448	SH3BGRL3	0.00379032	0.00741572	0.609496	0.970049	0.000878464	0.00229641	0.702226	0.999855	-0.00124701	0.00098439	0.205826	0.993108
2326463	CD52	0.00745982	0.0070288	0.289062	0.90669	0.000906267	0.00217188	0.676661	0.999855	-6.90476e-05	0.000939531	0.941445	0.998142
2326485	LIN28A	0.00165668	0.00502116	0.741586	0.979851	-0.00273416	0.00155506	0.0793268	0.999855	0.00132329	0.000663894	0.0467841	0.993108
2326496	DHDDS	0.00188863	0.00484827	0.697039	0.978554	0.00167691	0.00149698	0.263175	0.999855	-0.000181938	0.000645353	0.778123	0.993108
2326531	HMGN2	0.00414614	0.0111977	0.711342	0.979102	0.00348797	0.00345367	0.313023	0.999855	-0.00145694	0.00148344	0.326511	0.993108
2326561	RPS6KA1	0.00603976	0.00368634	0.101971	0.797957	0.000272875	0.00114331	0.811459	0.999855	-0.000351571	0.000490711	0.474048	0.993108
2326640	ARID1A	-0.00187467	0.00383009	0.624734	0.972894	-0.00101637	0.00118176	0.390181	0.999855	-0.000185694	0.000511635	0.716803	0.993108
2326707	PIGV	-0.0066714	0.00356754	0.0620714	0.743898	0.000280148	0.00110902	0.800676	0.999855	-4.40146e-05	0.000476445	0.926432	0.998142
2326749	ZDHHC18	0.0130552	0.00469454	0.00562751	0.488255	0.00175416	0.00146491	0.231703	0.999855	-0.00052259	0.000629717	0.407005	0.993108
2326774	SFN	0.000257745	0.00429594	0.952182	0.997211	0.000386357	0.00132605	0.770899	0.999855	-0.000318597	0.000569716	0.576263	0.993108
2326799	NUDC	0.00339502	0.00549552	0.537005	0.961848	-0.000664355	0.00170003	0.69612	0.999855	-0.000465164	0.000730024	0.524295	0.993108
2326846	TRNP1	0.00409835	0.00350837	0.243304	0.883569	-0.000695842	0.00108408	0.521253	0.999855	0.000534228	0.000466711	0.2529	0.993108
2326912	WDTC1	-0.000452375	0.00336736	0.893188	0.992204	-1.99798e-06	0.00103953	0.998467	0.999855	-0.000148014	0.000446388	0.740346	0.993108
2326954	TMEM222	-0.00318792	0.00440951	0.470044	0.957007	-0.000585343	0.0013654	0.66833	0.999855	0.000611436	0.000586377	0.297579	0.993108
2326993	SYTL1	-0.00142707	0.00294689	0.628414	0.972994	-0.000612654	0.000909508	0.500874	0.999855	0.000232016	0.000391457	0.553653	0.993108
2327045	GPR3	0.00184417	0.00426118	0.66536	0.97593	0.0016205	0.00131366	0.217949	0.999855	-0.000472999	0.000564442	0.402438	0.993108
2327188	FAM76A	-0.00390314	0.00507827	0.4425	0.949173	0.000188897	0.00156858	0.904195	0.999855	0.000141801	0.000674739	0.833631	0.993108
2327219	STX12	-0.00378326	0.00521177	0.46824	0.956694	0.00106711	0.00161243	0.508405	0.999855	-0.000832877	0.000691664	0.2291	0.993108
2327259	PPP1R8	-0.0045766	0.00406212	0.260436	0.891362	0.000375356	0.0012569	0.765344	0.999855	-0.00120273	0.000538177	0.0258737	0.993108
2327283	C1orf38	0.00297812	0.00453068	0.511279	0.958761	0.000528723	0.00141676	0.709167	0.999855	-5.37637e-07	0.000604321	0.999291	0.999811
2327310	SMPDL3B	-0.00852556	0.00812491	0.294548	0.908668	-0.000308756	0.00251092	0.902184	0.999855	-0.000157165	0.00108135	0.884501	0.996138
2327338	XKR8	0.00415761	0.00454299	0.360549	0.921705	0.0024937	0.00140185	0.0758769	0.999855	-0.000219416	0.000607297	0.71803	0.993108
2327375	ATPIF1	-0.00625134	0.00486913	0.199789	0.865341	-0.00196457	0.00150302	0.191791	0.999855	0.00111982	0.000649854	0.0854791	0.993108
2327391	SESN2	-0.00168103	0.0030568	0.582616	0.966672	0.000405222	0.000943751	0.667839	0.999855	-8.27179e-05	0.000405532	0.838458	0.993108
2327418	MED18	0.0116698	0.00616061	0.0587742	0.741166	0.00277586	0.00190459	0.145625	0.999855	-0.00062012	0.000824963	0.452591	0.993108
2327482	RCC1	-0.00285092	0.00356823	0.42469	0.945524	0.000267936	0.00110216	0.808028	0.999855	3.59584e-06	0.000474715	0.993959	0.998651
2327542	TRNAU1AP	-0.00605794	0.00468609	0.196702	0.864486	-0.00217265	0.00144797	0.134128	0.999855	-0.000349627	0.000624542	0.57586	0.993108
2327572	RAB42	-0.00768246	0.00873145	0.379363	0.929754	-0.0018652	0.00269621	0.489397	0.999855	0.00180664	0.0011557	0.118634	0.993108
2327603	GMEB1	-0.00850908	0.00476948	0.075026	0.765305	-0.00115481	0.00147939	0.435412	0.999855	-0.00047659	0.000634766	0.453121	0.993108
2327630	YTHDF2	-0.0102327	0.00685945	0.136399	0.819726	-0.00263029	0.00212356	0.216073	0.999855	0.0011805	0.000914362	0.197282	0.993108
2327659	OPRD1	-0.00244535	0.00389472	0.530384	0.961026	0.000279132	0.00121052	0.81773	0.999855	0.000298134	0.000517697	0.564954	0.993108
2327677	EPB41	-0.0247009	0.0083828	0.00336453	0.424963	-0.00413083	0.00262088	0.115638	0.999855	0.000929659	0.00113075	0.411379	0.993108
2327817	PTPRU	0.00213805	0.00226958	0.346631	0.919335	0.000291914	0.000701128	0.677336	0.999855	-0.000165439	0.000301212	0.583084	0.993108
2328236	ZCCHC17	-0.00915931	0.00545715	0.0939004	0.786176	-0.00247668	0.00168743	0.142816	0.999855	-0.000531128	0.000725467	0.464441	0.993108
2328273	SERINC2	0.000984333	0.00400493	0.805954	0.98615	0.000882615	0.00123676	0.475782	0.999855	0.000599631	0.000531768	0.260027	0.993108
2328320	TINAGL1	0.000665446	0.00299679	0.824364	0.988093	0.000191256	0.000926988	0.836626	0.999855	-4.46325e-05	0.00039814	0.910788	0.998073
2328387	HCRTR1	0.000528984	0.00325933	0.871137	0.99011	0.000583401	0.00100937	0.563536	0.999855	-0.000324876	0.000432252	0.452655	0.993108
2328465	KHDRBS1	-0.00473564	0.00354022	0.18162	0.850574	0.000262256	0.00109478	0.810777	0.999855	-0.00024131	0.000470121	0.607974	0.993108
2328633	TMEM39B	0.0023536	0.00324163	0.468148	0.956694	0.000889672	0.00100281	0.375413	0.999855	-0.000532585	0.000430235	0.216342	0.993108
2328674	KPNA6	-0.00443393	0.00452564	0.327696	0.918376	-5.12617e-05	0.00139842	0.970773	0.999855	0.000329709	0.000604384	0.585635	0.993108
2328713	TXLNA	-0.0034602	0.0031305	0.269559	0.897008	0.000368696	0.000967906	0.703425	0.999855	-0.000516154	0.000416675	0.216026	0.993108
2328750	CCDC28B	0.00106806	0.00366562	0.770888	0.981765	0.000776536	0.00113423	0.493892	0.999855	-0.000502967	0.000486111	0.301325	0.993108
2328767	IQCC	0.00310221	0.00405923	0.445092	0.949173	0.00134747	0.00125237	0.282477	0.999855	-0.000383094	0.000538847	0.477448	0.993108
2328808	EIF3I	-0.00646309	0.00646423	0.317885	0.918376	0.00102827	0.00200646	0.608546	0.999855	6.03985e-05	0.000860072	0.944043	0.998142
2328837	FAM167B	-0.00407344	0.00539012	0.450175	0.950778	-0.000276013	0.00166872	0.868694	0.999855	0.000272485	0.000715682	0.703563	0.993108
2328841	LCK	-0.00241626	0.00437498	0.580999	0.966061	0.000471837	0.00135107	0.727064	0.999855	0.000420954	0.000581015	0.469092	0.993108
2328868	HDAC1	-0.00154901	0.00494278	0.754118	0.981057	0.00063581	0.001531	0.67811	0.999855	-0.000521224	0.000655774	0.427097	0.993108
2328909	TSSK3	0.00077981	0.00543821	0.886037	0.991379	0.00303452	0.00167546	0.0707237	0.999855	-0.00106164	0.000720077	0.141023	0.993108
2328936	ZBTB8A	-0.000388895	0.00333066	0.907096	0.993778	0.00052479	0.00102792	0.609905	0.999855	-0.000212575	0.00044488	0.632985	0.993108
2328990	RBBP4	0.00179622	0.0133201	0.892785	0.992187	-0.00594	0.00410333	0.148361	0.999855	-0.0019728	0.00177749	0.267588	0.993108
2329041	KIAA1522	0.000678772	0.00325011	0.834655	0.989297	0.000692441	0.00100287	0.490231	0.999855	-0.000430168	0.000431604	0.319409	0.993108
2329077	S100PBP	-0.00879434	0.00522108	0.0927378	0.783965	-0.00159945	0.00161477	0.322409	0.999855	-0.000168523	0.000694496	0.808373	0.993108
2329131	HPCA	-0.000380209	0.00539416	0.943836	0.997086	-0.00142551	0.00166396	0.392028	0.999855	0.000290401	0.000715403	0.684972	0.993108
2329196	ADC	-0.000969014	0.00300561	0.747284	0.979851	-0.000993499	0.00092771	0.28473	0.999855	0.000401562	0.000398466	0.314056	0.993108
2329266	ZNF362	0.00373316	0.0033953	0.272082	0.898377	0.000901126	0.00104863	0.390572	0.999855	-0.000574178	0.000450026	0.202596	0.993108
2329341	ZSCAN20	0.00119692	0.00683852	0.861131	0.99009	0.00159596	0.00211093	0.449984	0.999855	-0.000421166	0.00090745	0.642765	0.993108
2329386	HMGB4	-0.00324251	0.00527102	0.538734	0.961848	0.000430506	0.00162901	0.791679	0.999855	0.000229891	0.0007003	0.742842	0.993108
2329481	C1orf94	0.00276518	0.00377028	0.463653	0.955761	-0.000880856	0.00116385	0.449503	0.999855	0.000492286	0.000507162	0.332187	0.993108
2329669	ZMYM1	0.00077266	0.0044826	0.863218	0.99009	7.66389e-05	0.00138382	0.955856	0.999855	0.0006879	0.000593522	0.247008	0.993108
2329752	ZMYM4	0.000547049	0.00333121	0.869626	0.99011	0.000694561	0.00102875	0.499895	0.999855	-0.000526916	0.000442388	0.234196	0.993108
2329887	NCDN	0.0077644	0.00325763	0.0175282	0.586024	0.000625502	0.001011	0.536401	0.999855	-0.000355094	0.000434196	0.413852	0.993108
2329920	TFAP2E	0.00298466	0.00261352	0.254004	0.888245	0.000216791	0.000810942	0.789325	0.999855	1.41622e-05	0.000348393	0.967591	0.998142
2330002	EIF2C4	-0.00162725	0.00384178	0.672066	0.976333	-0.000263688	0.0011868	0.824262	0.999855	-0.000602278	0.00051348	0.241385	0.993108
2330075	EIF2C1	-0.00264383	0.0038992	0.498062	0.958761	-0.000851116	0.00120789	0.481371	0.999855	0.000342508	0.000520805	0.511068	0.993108
2330133	EIF2C3	-0.0048683	0.00347489	0.161844	0.839203	-0.00135577	0.00107906	0.209551	0.999855	0.000869987	0.000460037	0.0591903	0.993108
2330234	TEKT2	0.000881461	0.00342836	0.797202	0.985212	0.000436003	0.00105833	0.680537	0.999855	-0.000249367	0.000454966	0.58387	0.993108
2330253	ADPRHL2	0.0067349	0.00410513	0.101516	0.797957	0.00141817	0.0012691	0.264341	0.999855	-0.000597413	0.000546177	0.27457	0.993108
2330289	MAP7D1	0.000183475	0.0027198	0.946244	0.997086	-0.000597479	0.000842243	0.478417	0.999855	0.000319353	0.000360784	0.376498	0.993108
2330334	THRAP3	-0.00260779	0.00519238	0.615726	0.972557	-0.000520917	0.0016103	0.74646	0.999855	-1.22312e-05	0.000690282	0.98587	0.998504
2330393	C1orf113	-0.00172049	0.00260813	0.509776	0.958761	-0.000661442	0.00080918	0.414081	0.999855	0.000205815	0.000346223	0.552477	0.993108
2330687	ZC3H12A	0.010727	0.0047293	0.0237473	0.630232	0.00181109	0.00146525	0.217034	0.999855	-0.00120721	0.000629439	0.0556959	0.993108
2330723	DNALI1	-0.00340871	0.00344218	0.322523	0.918376	0.000364588	0.00106353	0.731888	0.999855	-3.44183e-05	0.000457266	0.94003	0.998142
2330773	CDCA8	-0.00612473	0.00506849	0.227474	0.876484	0.00243387	0.00156313	0.1201	0.999855	-0.00107552	0.000670951	0.109575	0.993108
2330843	MANEAL	0.00127918	0.00383434	0.738814	0.979851	0.00154694	0.00118176	0.191136	0.999855	0.000358214	0.000507905	0.480969	0.993108
2330899	UTP11L	-0.0121876	0.00612716	0.0472402	0.716744	-0.00193277	0.00189871	0.309204	0.999855	0.000325966	0.000815603	0.689578	0.993108
2331158	AKIRIN1	-0.000488276	0.00462016	0.915876	0.993791	0.000674565	0.00143062	0.637479	0.999855	-0.000544705	0.000613092	0.374726	0.993108
2331178	NDUFS5	0.00747303	0.00835469	0.371505	0.926396	0.00109308	0.00258138	0.672152	0.999855	0.000398708	0.00110875	0.719299	0.993108
2331213	MACF1	-0.0103771	0.00546876	0.0583428	0.739023	-0.00286385	0.00168944	0.0906782	0.999855	-0.00022779	0.000735239	0.75683	0.993108
2331505	MACF1	-0.0158131	0.00810714	0.0516793	0.727881	-0.000504693	0.00251218	0.840861	0.999855	-0.000150005	0.00108093	0.889685	0.996243
2331511	BMP8A	-0.0099389	0.00726554	0.171949	0.842379	-0.00361159	0.00224525	0.108354	0.999855	0.00137302	0.000965011	0.155423	0.993108
2331558	BMP8A	-0.0016264	0.0066713	0.807494	0.98615	-0.000609295	0.00206619	0.768204	0.999855	-0.00144182	0.000883101	0.103171	0.993108
2331602	PPIE	0.0130165	0.00669924	0.0525856	0.732595	0.000683006	0.00208124	0.74292	0.999855	4.55724e-05	0.000896653	0.959485	0.998142
2331679	MFSD2A	0.00290664	0.00268365	0.279297	0.901164	0.0011887	0.000827706	0.151595	0.999855	-0.000525969	0.000355998	0.14019	0.993108
2331727	CAP1	-0.000710317	0.0043688	0.870909	0.99011	-0.000698528	0.0013633	0.608614	0.999855	-0.000922967	0.000579845	0.112078	0.993108
2331771	RLF	-0.00773161	0.00434295	0.0756469	0.766729	-0.000440696	0.00134481	0.743277	0.999855	6.29072e-05	0.000577934	0.913367	0.998142
2331822	ZMPSTE24	0.00167878	0.00482421	0.727995	0.979851	0.00137907	0.00149102	0.355461	0.999855	-0.000860675	0.000643869	0.181926	0.993108
2331857	SMAP2	0.00488201	0.00530408	0.3578	0.921559	0.00144026	0.00164092	0.380524	0.999855	-0.00120499	0.000707842	0.0893168	0.993108
2331903	ZNF643	-0.000547172	0.00638682	0.931762	0.996204	-0.00252585	0.00197007	0.200405	0.999855	-0.000639138	0.000846766	0.450728	0.993108
2331937	ZNF642	-0.00126818	0.00586236	0.828823	0.988593	-0.0010937	0.00180945	0.54583	0.999855	-0.000625854	0.000776857	0.420846	0.993108
2331959	DEM1	-0.00394788	0.00510424	0.439625	0.948479	4.81598e-05	0.00158803	0.975819	0.999855	-0.000259168	0.000678917	0.70282	0.993108
2331974	ZNF684	-0.000428476	0.00569462	0.940052	0.996769	-0.00105394	0.00175731	0.54895	0.999855	0.000677251	0.000754082	0.369561	0.993108
2332013	NFYC	-0.00136352	0.00397434	0.731684	0.979851	1.32868e-05	0.00123226	0.991401	0.999855	-0.000903522	0.000528069	0.0877081	0.993108
2332091	KCNQ4	0.00133857	0.00247553	0.588945	0.96728	0.000703009	0.000763772	0.357791	0.999855	-0.000763518	0.0003309	0.0214433	0.993108
2332144	CTPS	-0.00202416	0.00461435	0.661095	0.975116	0.000254808	0.00142469	0.858127	0.999855	-0.00039007	0.000611531	0.52386	0.993108
2332481	GUCA2B	-0.00312001	0.00643142	0.627806	0.972994	-0.000988862	0.00198536	0.618652	0.999855	0.000197517	0.000854236	0.817239	0.993108
2332528	RIMKLA	-0.000848991	0.00345115	0.805783	0.98615	-8.28413e-05	0.00106543	0.938055	0.999855	-0.00035852	0.00045731	0.433429	0.993108
2332566	PPCS	-0.00471465	0.00501695	0.347808	0.919655	-0.00171997	0.00154956	0.26755	0.999855	0.000348499	0.000667261	0.601706	0.993108
2332583	CCDC30	-0.0132215	0.00648419	0.0419779	0.697018	0.000842718	0.00201376	0.675777	0.999855	0.000177538	0.000868578	0.838124	0.993108
2332711	PPIH	-0.00035068	0.0058857	0.952513	0.997211	0.000106007	0.00181692	0.953498	0.999855	-0.0010957	0.000778722	0.160038	0.993108
2332767	C1orf50	-0.00342635	0.00766677	0.655137	0.973547	-0.00148293	0.00236882	0.531589	0.999855	0.00117086	0.00101597	0.249692	0.993108
2332812	ERMAP	-0.0102148	0.00443698	0.0217386	0.621408	-0.00246086	0.00137746	0.074628	0.999855	0.000338413	0.000591924	0.567772	0.993108
2332855	ZNF691	0.00458263	0.00496457	0.356423	0.920851	-0.000543478	0.00153951	0.724224	0.999855	0.000200215	0.000661536	0.762282	0.993108
2332999	WDR65	0.00214381	0.0036502	0.557263	0.961848	0.000792105	0.00112783	0.482805	0.999855	-0.000171743	0.000486717	0.724342	0.993108
2333035	TMEM125	-0.000941197	0.00325619	0.772665	0.981929	-0.00090066	0.00100446	0.370336	0.999855	0.00042063	0.000433733	0.332624	0.993108
2333051	TIE1	-0.00186378	0.0025845	0.471166	0.957051	0.000493342	0.000797949	0.536687	0.999855	0.000100238	0.000343312	0.770428	0.993108
2333107	MPL	-0.00122509	0.00286918	0.669577	0.97629	-0.00153511	0.000889375	0.0849632	0.999855	0.000132795	0.000381307	0.72779	0.993108
2333136	CDC20	-0.000105352	0.0130678	0.993571	0.99903	0.00422105	0.00403	0.295424	0.999855	0.000398004	0.00173398	0.81855	0.993108
2333168	C1orf84	0.00375067	0.00610586	0.539318	0.961848	0.00138508	0.00188458	0.462717	0.999855	0.000248031	0.000809923	0.75955	0.993108
2333195	KIAA0467	0.00306562	0.0023929	0.200748	0.865613	-1.2363e-05	0.000740131	0.98668	0.999855	-1.40055e-05	0.000317807	0.964867	0.998142
2333318	PTPRF	0.00156272	0.00211358	0.460033	0.954623	-0.000407073	0.000652568	0.533046	0.999855	0.000345473	0.000280708	0.21901	0.993108
2333429	KDM4A	-0.00379232	0.00366531	0.301337	0.91202	-0.000135099	0.00113352	0.905177	0.999855	-0.000504445	0.000486489	0.300284	0.993108
2333481	ST3GAL3	0.0036801	0.00368832	0.318878	0.918376	-0.000723483	0.00113956	0.525801	0.999855	-0.000347373	0.000491544	0.480086	0.993108
2333574	ARTN	-0.000504696	0.00392484	0.897734	0.993026	0.000449104	0.00121145	0.711009	0.999855	-0.000133575	0.000520914	0.797729	0.993108
2333599	IPO13	0.0050351	0.00327305	0.124603	0.811139	0.000974191	0.00101785	0.338979	0.999855	-0.000383796	0.000435317	0.378395	0.993108
2333635	DPH2	-0.00426251	0.00333401	0.201677	0.866384	-0.00167947	0.00102814	0.103003	0.999855	0.000208941	0.000442657	0.637123	0.993108
2333658	ATP6V0B	0.0216326	0.0110853	0.0515657	0.727881	0.00255347	0.00343537	0.45766	0.999855	0.000544145	0.00148622	0.714427	0.993108
2333678	B4GALT2	-0.00355878	0.00288614	0.218141	0.872996	0.000264401	0.000893673	0.767462	0.999855	-0.000285557	0.000383599	0.456978	0.993108
2333707	CCDC24	-0.00276437	0.00285756	0.333824	0.918376	-0.000358669	0.000886686	0.686016	0.999855	0.000278374	0.000380431	0.464676	0.993108
2333777	KLF17	-0.00431542	0.00382902	0.260277	0.891206	-0.000877851	0.00118665	0.459791	0.999855	0.000620459	0.000508209	0.222714	0.993108
2333794	DMAP1	-0.00293316	0.00341638	0.391002	0.932078	-0.0011951	0.00105465	0.257692	0.999855	0.000246691	0.00045358	0.586771	0.993108
2333907	RNF220	0.00350463	0.00461437	0.447913	0.949798	0.000802161	0.00142524	0.57381	0.999855	0.000263359	0.00061616	0.669259	0.993108
2334052	C1orf228	-0.00257877	0.00329411	0.434094	0.947478	0.00056424	0.00101721	0.579355	0.999855	-0.000572442	0.000436669	0.190488	0.993108
2334098	KIF2C	-0.00083109	0.00303004	0.783981	0.983506	0.000935969	0.000934501	0.317041	0.999855	-0.000701826	0.000400366	0.0802269	0.993108
2334191	PLK3	0.00355634	0.00369155	0.335832	0.918376	0.000263592	0.00114059	0.817332	0.999855	0.000540839	0.000491302	0.271505	0.993108
2334279	UROD	-0.00391978	0.0051207	0.444353	0.949173	0.000386449	0.00158161	0.807069	0.999855	-4.74599e-05	0.000679308	0.944329	0.998142
2334314	HPDL	0.00373227	0.00590428	0.527595	0.960305	0.00109341	0.00183154	0.550787	0.999855	-0.000600543	0.000786156	0.445291	0.993108
2334319	TOE1	0.00155138	0.00368477	0.67392	0.976337	0.00093558	0.00114165	0.412899	0.999855	-0.000290234	0.000491297	0.554957	0.993108
2334350	MMACHC	-0.00342738	0.00532036	0.519745	0.958761	-0.000656788	0.00164283	0.689483	0.999855	-7.33705e-05	0.000707659	0.917465	0.998142
2334374	AKR1A1	-0.00622094	0.00820549	0.448726	0.949825	-0.000259879	0.00253449	0.918372	0.999855	3.42636e-05	0.00109044	0.974946	0.998142
2334404	NASP	-0.013213	0.00498027	0.00823303	0.520863	-0.00377583	0.00153898	0.0144931	0.999855	0.000106769	0.000664808	0.872473	0.995536
2334459	TMEM69	-0.00161476	0.00623746	0.795834	0.985212	-0.00205589	0.00192342	0.285651	0.999855	0.000671096	0.000826797	0.417364	0.993108
2334476	MAST2	0.00090669	0.00207693	0.662627	0.975116	-0.000339291	0.000642197	0.597509	0.999855	-6.93175e-05	0.000276242	0.801972	0.993108
2334602	TSPAN1	-0.00495461	0.00388793	0.203136	0.868548	-0.00247184	0.00119872	0.0397237	0.999855	0.00118142	0.000513781	0.0218937	0.993108
2334629	C1orf190	0.00690164	0.00647168	0.286747	0.903394	0.00238626	0.002	0.233393	0.999855	-6.32546e-05	0.000860006	0.941397	0.998142
2334646	RAD54L	0.000153796	0.00275429	0.955493	0.99753	0.000612761	0.000850315	0.471479	0.999855	-0.000310082	0.000365002	0.395993	0.993108
2334706	NSUN4	-0.00681369	0.00425357	0.109823	0.803862	-0.000443932	0.00131633	0.736072	0.999855	0.000213819	0.000565366	0.705446	0.993108
2334740	FAAH	-0.00301159	0.00280072	0.282769	0.901164	-0.000200039	0.000867025	0.817629	0.999855	-0.000220754	0.000372215	0.553396	0.993108
2334847	DMBX1	-0.00124985	0.00358681	0.727644	0.979851	-0.000746077	0.00110847	0.501218	0.999855	0.000170457	0.000476701	0.720813	0.993108
2334932	CYP4B1	-0.000233697	0.00278122	0.933069	0.996204	-6.15208e-05	0.000860598	0.94304	0.999855	3.71326e-06	0.000369	0.991975	0.998651
2334986	CYP4X1	0.000178748	0.00351494	0.959463	0.997933	-0.000835134	0.00108442	0.441597	0.999855	-0.000259327	0.000467302	0.579183	0.993108
2335014	CYP4Z1	0.00738979	0.00641271	0.249728	0.884138	-0.00264541	0.00197869	0.181856	0.999855	-0.000464924	0.000854452	0.586604	0.993108
2335048	CYP4A22	-0.0115593	0.00972876	0.235341	0.87886	-0.00167695	0.00300661	0.577264	0.999855	0.00114681	0.00129405	0.375932	0.993108
2335132	CMPK1	-0.00500734	0.00479457	0.296822	0.908668	-0.000188005	0.00148635	0.899397	0.999855	0.000326374	0.000636924	0.608583	0.993108
2335160	FOXE3	-0.00391548	0.00382261	0.306198	0.917411	0.000389875	0.00118116	0.741482	0.999855	-0.000163258	0.000514331	0.751059	0.993108
2335172	FOXD2	-0.0012086	0.00269076	0.653509	0.973547	-0.00081466	0.000833383	0.328783	0.999855	2.42863e-05	0.00035795	0.945934	0.998142
2335671	ELAVL4	0.00266996	0.00431146	0.536023	0.961848	0.000205414	0.00133144	0.877452	0.999855	0.000310295	0.000571864	0.587648	0.993108
2335922	CDKN2C	-0.00112285	0.00398271	0.778114	0.982986	0.00115766	0.00123417	0.348698	0.999855	-3.59485e-05	0.000528587	0.945806	0.998142
2335986	RNF11	-0.0212164	0.00924797	0.0221994	0.623377	-0.00388834	0.00287918	0.177472	0.999855	0.0014751	0.00123727	0.233743	0.993108
2336099	OSBPL9	0.00125459	0.00460585	0.785436	0.983725	0.00132996	0.00142279	0.35037	0.999855	-0.00059647	0.000610627	0.329137	0.993108
2336271	BTF3L4	-0.00615954	0.00954775	0.519142	0.958761	-0.00236915	0.00294672	0.421786	0.999855	0.00154381	0.00126443	0.222683	0.993108
2336302	ZFYVE9	0.00286994	0.00432818	0.507586	0.958761	0.00136988	0.00133617	0.305757	0.999855	-0.000394952	0.000573675	0.491485	0.993108
2336375	PLA2G12A	-0.00116049	0.00687864	0.866094	0.99009	-0.00103611	0.00212836	0.626606	0.999855	-0.00152173	0.000910701	0.0953635	0.993108
2336383	PRPF38A	-0.00757905	0.00498906	0.129369	0.813677	0.000212559	0.00154369	0.890537	0.999855	-0.000511186	0.000662997	0.441061	0.993108
2336439	GPX7	-0.00202746	0.00474579	0.669412	0.976265	-9.9922e-05	0.00146529	0.94566	0.999855	0.000746259	0.000628935	0.235976	0.993108
2336456	FAM159A	-0.0031947	0.00481963	0.507735	0.958761	-0.000230566	0.0014939	0.877406	0.999855	6.41899e-05	0.000639831	0.920128	0.998142
2336497	ZYG11B	-0.00458584	0.00608633	0.451529	0.951223	0.00197835	0.0018794	0.293017	0.999855	-0.000368118	0.000808417	0.649052	0.993108
2336539	ZYG11A	-0.00770159	0.00344022	0.0256205	0.636314	-0.00165028	0.00106478	0.121812	0.999855	0.000150635	0.000458252	0.742509	0.993108
2336585	SCP2	-0.00134451	0.00582234	0.81747	0.986805	-0.000181687	0.00180869	0.920026	0.999855	0.000967712	0.000774428	0.212041	0.993108
2336650	PODN	-0.0036216	0.00271615	0.18303	0.851455	-0.000884377	0.000840671	0.293319	0.999855	0.00016644	0.00036099	0.644955	0.993108
2336706	CPT2	0.0059969	0.00424482	0.158356	0.836557	0.00036268	0.00131448	0.782732	0.999855	-0.000125591	0.000567551	0.82496	0.993108
2336809	DMRTB1	-0.00326691	0.00330388	0.323241	0.918376	-0.00053224	0.00102064	0.602268	0.999855	-0.000217714	0.000438257	0.61957	0.993108
2336891	DIO1	-0.00459927	0.00550268	0.403658	0.934486	0.000154232	0.00169987	0.927743	0.999855	-3.04293e-05	0.000732179	0.966866	0.998142
2336913	LRRC42	0.00865903	0.00461838	0.0613954	0.743275	0.000997044	0.00143005	0.486	0.999855	-0.000268967	0.000614887	0.661994	0.993108
2336963	C1orf83	-0.00291594	0.00564561	0.605739	0.969768	0.000591505	0.00174307	0.734493	0.999855	-0.000900951	0.000747321	0.228557	0.993108
2337003	MRPL37	0.000597814	0.00376462	0.873893	0.99011	-1.7559e-05	0.00116482	0.987979	0.999855	-0.000196894	0.000499831	0.693809	0.993108
2337147	ACOT11	0.00249896	0.00259289	0.33563	0.918376	-0.000259893	0.000801093	0.745755	0.999855	0.000238942	0.000343897	0.487502	0.993108
2337217	C1orf175	0.000251251	0.00224468	0.910923	0.993791	0.000144255	0.000696419	0.835987	0.999855	-2.01376e-05	0.000298202	0.946187	0.998142
2337285	TTC4	0.00211201	0.00614017	0.731018	0.979851	0.000745284	0.00189651	0.694506	0.999855	0.000129585	0.000814286	0.873624	0.995536
2337327	C1orf177	0.00222671	0.00359799	0.536283	0.961848	0.0016006	0.0011123	0.150784	0.999855	0.000470342	0.000480112	0.327736	0.993108
2337369	TMEM61	0.00485362	0.00446237	0.277268	0.900752	-0.000511832	0.00138114	0.711104	0.999855	9.42592e-05	0.000595502	0.874296	0.995536
2337392	BSND	0.00718935	0.00489333	0.142412	0.827649	0.0010276	0.00151316	0.497389	0.999855	0.000281208	0.000651181	0.666043	0.993108
2337407	PCSK9	-0.00355307	0.0024046	0.140149	0.824553	-0.000857881	0.000744567	0.249801	0.999855	5.52487e-05	0.000320899	0.863375	0.99344
2337524	AK127270	0.00513587	0.00545194	0.34664	0.919335	0.000922684	0.00168448	0.584108	0.999855	5.1048e-06	0.000723981	0.994377	0.998651
2337716	PRKAA2	-0.000902964	0.00444803	0.839216	0.989474	0.000181589	0.00137428	0.894932	0.999855	0.000535502	0.000589797	0.364349	0.993108
2337786	C8A	-0.00394614	0.002969	0.184424	0.853592	-0.000343936	0.000920689	0.708889	0.999855	0.000230502	0.000395946	0.560727	0.993108
2338487	FGGY	-0.000938115	0.00477886	0.844452	0.99009	2.19351e-05	0.00148124	0.988191	0.999855	-0.000205111	0.000634418	0.746599	0.993108
2338625	HOOK1	0.00825299	0.00582181	0.156938	0.836161	0.000765455	0.00180075	0.670967	0.999855	-0.000462376	0.000772833	0.549922	0.993108
2338719	NFIA	-0.0135299	0.00746352	0.0704679	0.758468	-0.00457983	0.00230245	0.0472399	0.999855	0.00125738	0.000997173	0.207923	0.993108
2339109	MGC34796	0.00283876	0.00754055	0.706732	0.979102	0.0012548	0.00232794	0.590119	0.999855	0.00027938	0.00100214	0.780528	0.993108
2339139	INADL	-0.00700227	0.00499186	0.161324	0.839156	-0.00154774	0.00155457	0.319929	0.999855	0.00025302	0.00066631	0.704306	0.993108
2339328	AY669118	-0.00282438	0.0100127	0.778	0.982986	-0.00339718	0.0030874	0.271721	0.999855	-0.000290434	0.00132802	0.826976	0.993108
2339334	L1TD1	0.00917967	0.00610274	0.133172	0.81821	0.00373139	0.00188424	0.0482227	0.999855	-0.00172588	0.000807614	0.0330858	0.993108
2339414	USP1	0.00866201	0.0050585	0.0874567	0.781671	0.000894829	0.00156567	0.567899	0.999855	-0.000224861	0.000673908	0.738772	0.993108
2339454	ANGPTL3	0.00329654	0.00419545	0.432395	0.947478	5.09613e-05	0.00129755	0.968687	0.999855	0.000381937	0.000560235	0.495719	0.993108
2339511	ATG4C	0.0102743	0.00560676	0.0674804	0.752913	0.00132568	0.00173565	0.445356	0.999855	-0.000482839	0.000751255	0.52071	0.993108
2339658	FOXD3	0.0023149	0.00365983	0.527342	0.960305	0.00110583	0.00112916	0.327891	0.999855	-0.000672046	0.000484736	0.166243	0.993108
2339682	ALG6	0.00331076	0.0059298	0.576874	0.964136	0.00153501	0.00183127	0.402312	0.999855	-0.000402564	0.000787611	0.609494	0.993108
2339740	EFCAB7	0.00019189	0.00467719	0.967291	0.998451	-0.000939169	0.00144324	0.515519	0.999855	1.0677e-05	0.000624819	0.986373	0.998504
2339786	PGM1	-0.00454987	0.00383433	0.235951	0.87886	0.000250862	0.00118529	0.832471	0.999855	-0.00103752	0.000506705	0.0411278	0.993108
2339872	ROR1	0.00874921	0.00358934	0.0151388	0.559305	0.000991858	0.00111377	0.37361	0.999855	-3.78875e-05	0.000480179	0.937142	0.998142
2339997	UBE2U	0.00338625	0.0035069	0.334719	0.918376	-0.000817638	0.00108691	0.452253	0.999855	-0.000222608	0.00046655	0.633475	0.993108
2340078	CACHD1	0.00148004	0.00284946	0.603708	0.969768	0.000901682	0.000883246	0.307814	0.999855	-0.000186705	0.000378312	0.621864	0.993108
2340186	RAVER2	0.00246021	0.00452422	0.586834	0.966954	0.00136212	0.00139917	0.330772	0.999855	-0.00128171	0.000597515	0.0324327	0.993108
2340315	AK4	0.000826712	0.00552325	0.881079	0.990649	0.00146707	0.0017038	0.389624	0.999855	-2.06483e-05	0.000732146	0.977512	0.998142
2340350	DNAJC6	-0.0165686	0.00610341	0.00686677	0.516038	-0.00349704	0.00189158	0.0650937	0.999855	0.00166384	0.00081649	0.0421004	0.993108
2340423	AB088847	0.0127374	0.00815209	0.118817	0.807523	0.00554439	0.00252005	0.0282614	0.999855	-0.00242187	0.00108081	0.0254811	0.993108
2340433	LEPR	-0.000235803	0.00693133	0.972875	0.998623	-0.00156985	0.00213855	0.463252	0.999855	0.00043884	0.000921306	0.634053	0.993108
2340529	PDE4B	0.00282943	0.00454732	0.534085	0.961848	0.00087383	0.00140656	0.534719	0.999855	-0.000603729	0.000603026	0.317234	0.993108
2340695	SGIP1	-0.00514249	0.00419286	0.2206	0.873477	-0.00212409	0.00130311	0.103736	0.999855	0.000912757	0.000556214	0.101427	0.993108
2340819	TCTEX1D1	0.0055741	0.0056774	0.326677	0.918376	2.41565e-05	0.00175432	0.989019	0.999855	0.000117489	0.000754591	0.876334	0.995536
2340845	MIER1	0.00779833	0.00433266	0.0724874	0.758528	0.00214351	0.00133841	0.109896	0.999855	-0.00120356	0.000574101	0.036551	0.993108
2340930	IL23R	0.00306127	0.00536409	0.568464	0.961848	0.00150257	0.00165943	0.365654	0.999855	-0.000438728	0.00071205	0.53808	0.993108
2340961	IL12RB2	0.0092806	0.0045442	0.0416525	0.696122	0.000122717	0.00141018	0.930689	0.999855	4.65769e-05	0.000606397	0.938806	0.998142
2341083	GADD45A	-0.0127984	0.00566378	0.0242755	0.630232	-0.00101942	0.00175681	0.561999	0.999855	0.000869637	0.000753564	0.249043	0.993108
2341387	LRRC7	0.000974792	0.00319599	0.760491	0.981665	-0.00153129	0.000984295	0.120413	0.999855	0.000770846	0.000424637	0.0700807	0.993108
2341535	PIN1P1	0.00217549	0.00611602	0.722214	0.979271	-0.000280033	0.00189096	0.882332	0.999855	-0.00113982	0.000809584	0.159783	0.993108
2341565	SRSF11	-5.07123e-05	0.00594729	0.9932	0.99903	-0.000277485	0.0018398	0.880176	0.999855	-0.0010304	0.000788049	0.191637	0.993108
2341645	HHLA3	-0.00660875	0.0119863	0.581638	0.966159	-0.00422168	0.00369646	0.253971	0.999855	0.000459993	0.00159358	0.772967	0.993108
2341663	CTH	-0.00287952	0.00428252	0.50165	0.958761	-0.00176369	0.00132772	0.184672	0.999855	0.00074711	0.000568352	0.189279	0.993108
2342176	FPGT	0.0107486	0.00588525	0.068399	0.752913	0.00117211	0.00182213	0.520353	0.999855	4.66527e-05	0.000782934	0.952509	0.998142
2342220	TNNI3K	0.00206843	0.00318918	0.516914	0.958761	0.00167368	0.000982046	0.0889583	0.999855	-2.0931e-05	0.000423065	0.960561	0.998142
2342391	TYW3	-0.000236951	0.0079754	0.97631	0.99903	-0.000218914	0.00246341	0.929224	0.999855	-0.000932453	0.00105667	0.377963	0.993108
2342475	LHX8	0.000484883	0.0035264	0.890691	0.991767	-0.000405039	0.00108847	0.709966	0.999855	-0.00035668	0.000467794	0.44614	0.993108
2342576	ACADM	0.0131401	0.00514222	0.0109072	0.529079	0.0023193	0.00159475	0.146489	0.999855	-0.00031449	0.000686478	0.647066	0.993108
2342624	RABGGTB	0.00870945	0.00487071	0.0743684	0.763615	0.00140975	0.00150711	0.350038	0.999855	5.5722e-05	0.000658499	0.932598	0.998142
2342665	MSH4	0.00104711	0.00308857	0.734734	0.979851	-0.0011467	0.000954516	0.230195	0.999855	0.000186625	0.000411558	0.650415	0.993108
2342738	ST6GALNAC3	0.000448344	0.00549328	0.934984	0.996204	-0.000324455	0.00169573	0.84834	0.999855	0.000143597	0.000728774	0.843877	0.993108
2342904	ST6GALNAC5	0.00263632	0.00443061	0.552099	0.961848	-0.000360223	0.0013698	0.792679	0.999855	0.000440722	0.000595211	0.459379	0.993108
2343025	AK5	-0.00754711	0.00895632	0.399828	0.932883	9.14965e-06	0.00280001	0.997394	0.999855	0.000371722	0.00119043	0.754975	0.993108
2343170	CCDC55	0.00109733	0.00384017	0.775188	0.98269	-0.00056513	0.00118681	0.634161	0.999855	0.000364489	0.000510793	0.475826	0.993108
2343231	NEXN	0.0160581	0.009257	0.0834178	0.776139	0.00361664	0.00286346	0.207173	0.999855	-0.00139527	0.00122931	0.25692	0.993108
2343289	DNAJB4	-0.00749506	0.0114729	0.513876	0.958761	-0.00097703	0.00356413	0.7841	0.999855	8.18306e-05	0.00152372	0.957192	0.998142
2343334	GIPC2	0.00187396	0.00361268	0.60419	0.969768	-0.00124806	0.00111793	0.264792	0.999855	0.000786013	0.00047843	0.101037	0.993108
2343418	PTGFR	-0.00319671	0.00487933	0.512674	0.958761	-0.000332392	0.00152021	0.827014	0.999855	0.000281672	0.000651862	0.665854	0.993108
2343473	IFI44L	0.025971	0.0251082	0.301472	0.91202	0.00256184	0.00787603	0.745114	0.999855	0.000628932	0.00333878	0.850662	0.993108
2343511	IFI44	0.00978689	0.0194535	0.615124	0.972208	0.000739291	0.00607379	0.903172	0.999855	0.000675717	0.00258697	0.794046	0.993108
2343823	LPHN2	0.00431278	0.00291886	0.140164	0.824553	0.00115856	0.000901533	0.199359	0.999855	0.000195051	0.000387702	0.61512	0.993108
2344393	PRKACB	0.00717431	0.00461192	0.120443	0.807523	0.00148012	0.00143034	0.301267	0.999855	-0.00132551	0.000612897	0.0310418	0.993108
2344450	NEDD8	-0.00890416	0.0141401	0.529176	0.960929	0.0017371	0.00436612	0.690907	0.999855	-0.000712707	0.00187594	0.704167	0.993108
2344511	DNASE2B	0.000580472	0.00383978	0.879901	0.990581	-0.000770253	0.00118487	0.515945	0.999855	-8.15394e-05	0.00050916	0.872832	0.995536
2344542	RPF1	0.0024749	0.00524603	0.637301	0.973547	-0.000318644	0.00161975	0.844125	0.999855	9.37951e-05	0.000696866	0.892986	0.996581
2344577	SPATA1	0.00251867	0.00553161	0.649076	0.973547	0.00185387	0.00170779	0.278213	0.999855	-0.0010681	0.000734486	0.146518	0.993108
2344731	WDR63	0.000525355	0.00312615	0.866611	0.99009	0.000112581	0.00096506	0.907179	0.999855	-0.000105472	0.000414738	0.799361	0.993108
2344888	CYR61	0.00913464	0.00369825	0.0138486	0.553383	0.00252425	0.00114953	0.0285629	0.999855	-0.000542742	0.000494834	0.273253	0.993108
2344984	CLCA2	-0.00425356	0.00296639	0.152228	0.832372	-0.000956196	0.000917292	0.29773	0.999855	0.000247466	0.000395039	0.531319	0.993108
2345023	CLCA1	-0.00168868	0.00290706	0.561581	0.961848	-0.000302563	0.000899578	0.736759	0.999855	0.000289615	0.000386259	0.453733	0.993108
2345061	CLCA4	-0.00232436	0.00298073	0.435884	0.947478	-0.000496672	0.000920449	0.589717	0.999855	2.06204e-05	0.000395612	0.958452	0.998142
2345095	CLCA3P	-0.00124565	0.00291035	0.668832	0.976144	-0.000276904	0.00089851	0.758074	0.999855	9.58554e-05	0.000385914	0.803939	0.993108
2345128	SH3GLB1	0.0120593	0.00616428	0.0509905	0.726403	-0.00160074	0.00190891	0.402119	0.999855	0.000210684	0.000821518	0.797705	0.993108
2345196	HS2ST1	0.000564648	0.00485746	0.907507	0.993778	0.00152351	0.0015127	0.31436	0.999855	-0.000638515	0.000644268	0.322134	0.993108
2345239	LOC339524	-0.000936351	0.00329659	0.776502	0.982785	-0.000199171	0.00101981	0.845236	0.999855	0.000478876	0.000438581	0.275418	0.993108
2345286	LMO4	-0.0015429	0.0046007	0.737494	0.979851	0.00113977	0.00141948	0.42239	0.999855	-0.00117503	0.000608045	0.05387	0.993108
2345617	PKN2	0.00617753	0.00424336	0.14608	0.827649	0.00183696	0.00131013	0.161508	0.999855	-0.00100805	0.000562904	0.0739338	0.993108
2345816	GBP6	0.0021354	0.00522844	0.683142	0.976637	0.000667263	0.00161414	0.679503	0.999855	-0.000565866	0.000696106	0.416664	0.993108
2345880	LRRC8B	-0.00323932	0.00870179	0.709859	0.979102	0.00167238	0.0026895	0.534348	0.999855	-0.00120073	0.00115994	0.301099	0.993108
2345929	LRRC8C	-0.00141905	0.00591158	0.810394	0.98615	0.000581524	0.00182667	0.750352	0.999855	-5.41803e-06	0.000787862	0.994516	0.998651
2346023	LRRC8D	-0.00630187	0.00517772	0.224143	0.874294	-0.00208508	0.00160974	0.195825	0.999855	-0.00043712	0.000689217	0.526225	0.993108
2346074	ZNF326	0.00309209	0.00513474	0.547323	0.961848	0.00127678	0.00158464	0.420792	0.999855	-0.00113807	0.000679242	0.0944659	0.993108
2346399	CDC7	-0.0036323	0.00593385	0.540732	0.961848	-0.000625459	0.00183226	0.732979	0.999855	0.00112595	0.000790999	0.155234	0.993108
2346575	BRDT	0.000515341	0.0025409	0.839361	0.989544	-0.00161788	0.000782481	0.0391949	0.999855	0.000727626	0.000335855	0.0307493	0.993108
2346625	EPHX4	-0.000407322	0.00429961	0.924564	0.995419	0.00138037	0.00132846	0.299275	0.999855	0.000508682	0.000570548	0.373057	0.993108
2346657	BTBD8	0.00410124	0.00507964	0.419832	0.943383	0.0015164	0.00156764	0.333862	0.999855	-0.000470729	0.000673728	0.485072	0.993108
2346738	RPAP2	0.00279012	0.00390897	0.475705	0.957051	-0.000162076	0.0012073	0.893263	0.999855	-0.000530131	0.00051809	0.306693	0.993108
2346863	RPL5	0.00511535	0.00602714	0.396449	0.932883	0.000371964	0.00186186	0.841735	0.999855	-0.000121067	0.000801091	0.879936	0.995603
2346934	MTF2	0.00567071	0.00407602	0.16478	0.839203	0.00155834	0.00125878	0.216311	0.999855	-0.000488951	0.000544648	0.369761	0.993108
2347023	CCDC18	0.00790041	0.0088907	0.374643	0.927043	0.00183431	0.00274816	0.504785	0.999855	-0.00047588	0.00118137	0.687254	0.993108
2347096	DR1	-0.00387181	0.00487216	0.427181	0.946443	0.00134357	0.00150787	0.37334	0.999855	-0.000678117	0.000649781	0.297175	0.993108
2347132	FNBP1L	-0.0146405	0.010095	0.147617	0.827649	-0.000349848	0.00313461	0.91118	0.999855	-0.00186313	0.00134167	0.165559	0.993108
2347502	ABCD3	0.00646822	0.00503754	0.199742	0.865341	-0.000455827	0.00157853	0.772881	0.999855	-0.000653233	0.000672485	0.331836	0.993108
2347625	SLC44A3	0.00178141	0.00309383	0.565017	0.961848	0.000566386	0.000955662	0.553678	0.999855	0.000101792	0.000411228	0.8046	0.993108
2347732	TMEM56	0.0144245	0.0119034	0.226167	0.875087	0.0019055	0.00368597	0.605416	0.999855	-0.000102783	0.00158144	0.948206	0.998142
2347788	RWDD3	0.00568199	0.00607178	0.349832	0.919655	0.000198636	0.001876	0.915719	0.999855	0.000768954	0.000805354	0.340143	0.993108
2348060	PTBP2	0.00923139	0.00490229	0.0602771	0.743186	0.00251389	0.00153252	0.101566	0.999855	-0.000300328	0.000652882	0.645715	0.993108
2348437	SNX7	0.00266675	0.00471231	0.571711	0.961848	0.00156129	0.00145347	0.283269	0.999855	-0.00021495	0.000628494	0.732489	0.993108
2348514	LPPR4	0.00435145	0.00435244	0.31791	0.918376	0.00143262	0.00134524	0.287414	0.999855	-0.000486109	0.00057873	0.401336	0.993108
2348569	PALMD	0.00472524	0.00350978	0.17882	0.847235	0.000315988	0.00108884	0.77178	0.999855	-0.000136743	0.000468021	0.770276	0.993108
2348634	AGL	0.00703526	0.00342624	0.0405649	0.695134	0.0018803	0.0010648	0.0780355	0.999855	-0.000691902	0.000456102	0.129907	0.993108
2348702	SLC35A3	0.00254587	0.00475941	0.59295	0.96839	0.000259892	0.00146961	0.859704	0.999855	0.000598855	0.000631735	0.343615	0.993108
2348757	HIAT1	0.00551121	0.00528761	0.297788	0.908668	0.00165308	0.00163239	0.31171	0.999855	2.13446e-05	0.000701744	0.975747	0.998142
2348792	CCDC76	0.00320254	0.00456769	0.483552	0.95794	0.00190928	0.00141186	0.176893	0.999855	0.000398951	0.000608348	0.51226	0.993108
2348854	RTCD1	-0.00665504	0.00363497	0.0677267	0.752913	-0.00128286	0.00112545	0.254896	0.999855	0.000449486	0.000483261	0.352766	0.993108
2348896	CDC14A	-0.00747572	0.00422525	0.0774616	0.770941	-0.0014412	0.00130878	0.271354	0.999855	0.00107423	0.000560052	0.0556743	0.993108
2348962	GPR88	0.000906958	0.00290229	0.754794	0.981057	0.000815028	0.000895379	0.363129	0.999855	-7.76967e-05	0.000386942	0.84094	0.993108
2348992	VCAM1	-0.00214177	0.00376424	0.569629	0.961848	0.00226271	0.00116002	0.0516733	0.999855	-0.000977099	0.000497741	0.0501968	0.993108
2349043	SLC30A7	0.00341255	0.00516411	0.509035	0.958761	-3.00575e-05	0.00159487	0.984971	0.999855	0.000397278	0.000688227	0.564033	0.993108
2349086	DPH5	0.00357855	0.00698529	0.608672	0.969778	0.0024563	0.00215411	0.25472	0.999855	-0.000655204	0.000926427	0.479751	0.993108
2349129	S1PR1	-0.00228242	0.00541028	0.673305	0.976337	-0.00105433	0.00166979	0.528061	0.999855	0.000658414	0.000720689	0.361377	0.993108
2349211	HEJ1	-0.00561317	0.00655359	0.392135	0.932494	-0.000477855	0.00202531	0.813576	0.999855	0.000648404	0.000869006	0.455934	0.993108
2349345	RNPC3	0.00403775	0.00776547	0.603323	0.969768	-0.00184227	0.00239941	0.442972	0.999855	0.00054733	0.00103353	0.596645	0.993108
2349402	AMY2B	0.00463483	0.00986397	0.638652	0.973547	0.00270181	0.00305377	0.376724	0.999855	-0.000240222	0.00131121	0.85471	0.993108
2349848	PRMT6	0.00832237	0.00644921	0.197499	0.865005	0.00203144	0.00199636	0.30938	0.999855	-0.000857638	0.000856263	0.317022	0.993108
2349863	NTNG1	-0.00174042	0.00376562	0.644151	0.973547	-0.000109303	0.00116347	0.92519	0.999855	0.000707461	0.000498653	0.156602	0.993108
2350287	PRPF38B	-9.32469e-06	0.00358743	0.997927	0.999325	0.000290244	0.00111233	0.794252	0.999855	-0.000426411	0.000475822	0.370603	0.993108
2350316	FNDC7	0.00502985	0.00572976	0.380453	0.930411	0.000927831	0.00176967	0.600307	0.999855	0.000482756	0.000764155	0.52784	0.993108
2350339	STXBP3	0.0125962	0.00530367	0.0179301	0.58909	0.00369045	0.00163868	0.0247547	0.999855	-0.00111997	0.00070522	0.112898	0.993108
2350391	LOC642864	0.00194538	0.00567863	0.732061	0.979851	0.00137627	0.00175276	0.432713	0.999855	-0.00105607	0.000751227	0.16041	0.993108
2350489	KIAA1324	0.017922	0.0132904	0.178119	0.847235	0.0032684	0.00416227	0.432686	0.999855	-0.00123519	0.00176582	0.48457	0.993108
2350551	SARS	-0.00743374	0.00461645	0.107977	0.803862	-0.000397446	0.00143717	0.782243	0.999855	0.000654826	0.000613585	0.286394	0.993108
2350596	CELSR2	0.000460907	0.00198727	0.816688	0.986779	7.66174e-05	0.000613495	0.900664	0.999855	9.30911e-05	0.000263645	0.724169	0.993108
2350714	SYPL2	0.00746657	0.00616165	0.226176	0.875087	0.00159493	0.0019222	0.407083	0.999855	-0.00224357	0.000812305	0.00595832	0.993108
2350741	ATXN7L2	-0.00663435	0.00251974	0.00872968	0.520863	-0.000202436	0.000783504	0.796226	0.999855	5.90195e-05	0.000337256	0.861152	0.993211
2350787	CYB561D1	-0.00527248	0.00344024	0.126016	0.812428	5.72232e-05	0.00107276	0.957481	0.999855	-0.00028461	0.000456987	0.533704	0.993108
2350818	GPR61	-0.00231593	0.00319029	0.468225	0.956694	-0.00083413	0.000990524	0.400134	0.999855	0.000358155	0.000424839	0.399613	0.993108
2350840	GNAI3	0.00838599	0.00447225	0.0613662	0.743275	0.00106067	0.00138809	0.44516	0.999855	-0.000436153	0.000595777	0.464469	0.993108
2350880	AMPD2	0.00794258	0.00378846	0.0365442	0.67619	0.00100428	0.00117704	0.393951	0.999855	-6.45402e-06	0.000504659	0.989801	0.998651
2350922	GSTM4	-0.0103303	0.0117351	0.379128	0.929754	-0.0039842	0.0036549	0.276202	0.999855	0.00111466	0.00156025	0.475307	0.993108
2350952	GSTM2	0.0141894	0.0105184	0.177951	0.847235	-0.00264366	0.0032744	0.41984	0.999855	0.00213693	0.00140011	0.127584	0.993108
2350981	GSTM1	0.0020596	0.0158688	0.896786	0.992933	-0.00790128	0.0049582	0.11167	0.999855	0.00213308	0.00210624	0.311678	0.993108
2351004	GSTM5	0.00289109	0.00721286	0.688722	0.977298	0.000581297	0.00223424	0.794836	0.999855	-0.000805104	0.000957281	0.400735	0.993108
2351063	CSF1	0.00317009	0.00377423	0.401354	0.933287	0.000160099	0.00117257	0.891453	0.999855	-0.000672365	0.000501157	0.180331	0.993108
2351121	AHCYL1	-0.00222025	0.00390245	0.569656	0.961848	-0.000186624	0.00121121	0.877608	0.999855	-0.000592569	0.000524557	0.259167	0.993108
2351171	FAM40A	0.00324277	0.00280129	0.247587	0.884138	0.000531075	0.000866229	0.5401	0.999855	-0.000381776	0.00037258	0.306012	0.993108
2351233	UBL4B	0.000322861	0.00687615	0.962569	0.998451	-0.00248059	0.00212394	0.243403	0.999855	0.00106061	0.000911167	0.244976	0.993108
2351294	KCNC4	-0.000478041	0.00295321	0.871473	0.99011	0.000758769	0.000911044	0.405328	0.999855	0.000307021	0.000391192	0.432925	0.993108
2351393	RBM15	0.00445923	0.00368745	0.227127	0.876202	-1.61586e-05	0.00114	0.988697	0.999855	-0.000499849	0.000489648	0.30783	0.993108
2351465	PROK1	-0.000282651	0.00352495	0.936122	0.996204	7.48659e-05	0.00108816	0.945176	0.999855	0.000106604	0.000468929	0.820258	0.993108
2351572	CD53	0.00315526	0.00394588	0.424308	0.945524	6.8618e-05	0.00122838	0.955476	0.999855	-0.000737365	0.000522949	0.159162	0.993108
2351632	CEPT1	0.00314969	0.00398751	0.429971	0.947478	0.000345997	0.00123163	0.778884	0.999855	-0.000701443	0.000529612	0.185964	0.993108
2351687	CHI3L2	-0.00138764	0.00662835	0.834261	0.989297	0.00200909	0.00205785	0.329392	0.999855	-0.000267261	0.000880503	0.761612	0.993108
2351763	CHIA	0.0024609	0.00328994	0.454812	0.952412	-0.000395764	0.00101603	0.697058	0.999855	0.000145283	0.000436156	0.7392	0.993108
2351787	C1orf88	-0.00173849	0.0058139	0.765048	0.981693	-0.000300914	0.00179731	0.867104	0.999855	-7.61674e-05	0.000773283	0.921576	0.998142
2351817	ATP5F1	-0.000315978	0.0121473	0.979258	0.99903	0.00159355	0.00374921	0.670996	0.999855	1.69041e-05	0.00161398	0.991648	0.998651
2351854	C1orf162	-0.00781011	0.00566495	0.16862	0.839547	-0.00224915	0.00175946	0.201737	0.999855	9.18832e-05	0.000753692	0.903019	0.997749
2351872	RAP1A	8.75498e-05	0.0043938	0.984111	0.99903	0.00128195	0.00135515	0.344616	0.999855	-0.000430788	0.000583155	0.460427	0.993108
2351940	DDX20	-0.00109695	0.00371398	0.767846	0.981693	1.5013e-05	0.00114661	0.989559	0.999855	8.50466e-05	0.000493306	0.863192	0.993431
2352106	CTTNBP2NL	-0.00364086	0.00520002	0.484155	0.958096	-0.00111797	0.00161816	0.48996	0.999855	-0.00123913	0.000688712	0.072595	0.993108
2352169	WNT2B	0.000216532	0.00418595	0.958766	0.99776	0.000228667	0.0012951	0.859924	0.999855	-0.000100187	0.000556388	0.857174	0.993108
2352228	CAPZA1	0.00647202	0.00565085	0.252632	0.88622	0.00141254	0.00175603	0.421557	0.999855	-0.000683557	0.000750703	0.362972	0.993108
2352275	MOV10	-0.00126234	0.00463315	0.785383	0.983725	0.000448984	0.00143998	0.755324	0.999855	0.000128481	0.000614963	0.834592	0.993108
2352338	FAM19A3	-0.00195959	0.00482729	0.684962	0.976783	-4.95805e-05	0.00149044	0.973476	0.999855	-0.00049787	0.000639751	0.436808	0.993108
2352501	LRIG2	-0.00645741	0.00374515	0.0852963	0.780427	-0.00306179	0.00115603	0.00834254	0.999855	0.000887942	0.000496652	0.0744099	0.993108
2352609	MAGI3	-0.0052925	0.00296727	0.0750979	0.765305	4.18778e-05	0.000922377	0.963805	0.999855	0.000252246	0.000395008	0.523388	0.993108
2352743	DCLRE1B	0.000471873	0.00466378	0.91945	0.993791	0.000981142	0.00144712	0.498091	0.999855	-0.000365387	0.000619926	0.555859	0.993108
2352758	HIPK1	-0.014977	0.0048002	0.00191378	0.389206	-0.00431942	0.00148812	0.00386622	0.999855	0.000956501	0.00065139	0.142629	0.993108
2352804	OLFML3	-0.00168912	0.00570009	0.7671	0.981693	-0.00106	0.00176628	0.548695	0.999855	-0.000700467	0.000755967	0.354593	0.993108
2353021	SYCP1	-0.00139083	0.00256911	0.588499	0.96728	-0.000788537	0.00079499	0.32174	0.999855	-1.70696e-05	0.000341084	0.960107	0.998142
2353067	TSHB	0.00290172	0.00569714	0.610749	0.970821	0.000106926	0.00175917	0.951557	0.999855	-0.000165215	0.000755555	0.826999	0.993108
2353237	VANGL1	0.00296206	0.00435345	0.496575	0.958761	-0.000542908	0.00134454	0.686544	0.999855	-0.000319035	0.000577017	0.580578	0.993108
2353283	VANGL1	-0.0128001	0.00931103	0.169842	0.840881	-0.00115554	0.00291068	0.691538	0.999855	0.00110212	0.00123818	0.37384	0.993108
2353337	SLC22A15	0.00359662	0.00622329	0.563576	0.961848	0.00312302	0.00192012	0.104487	0.999855	-0.000895657	0.000824976	0.27815	0.993108
2353396	C1orf161	-0.00604636	0.00512377	0.238545	0.880566	-0.000451659	0.00158832	0.776251	0.999855	-0.000304142	0.000682099	0.655871	0.993108
2353477	ATP1A1	-0.00337636	0.00446647	0.450048	0.950778	-0.0007105	0.00138822	0.609015	0.999855	6.6258e-05	0.000598115	0.911837	0.998103
2353669	CD2	-0.00827639	0.00693563	0.233319	0.877511	0.0013553	0.00214325	0.527445	0.999855	-0.000860917	0.000919903	0.349791	0.993108
2353717	PTGFRN	-0.000517248	0.00298347	0.86243	0.99009	0.000543079	0.000930959	0.559921	0.999855	0.000348213	0.000396843	0.380662	0.993108
2353749	CD101	-0.00252972	0.00614174	0.680599	0.976337	-0.00123774	0.00189547	0.51406	0.999855	0.000219987	0.000815276	0.787402	0.993108
2353773	TTF2	-0.00701884	0.00470134	0.13609	0.81952	-0.000839253	0.00145408	0.564087	0.999855	0.000383205	0.000624638	0.539839	0.993108
2353881	MAN1A2	-0.00121054	0.00373248	0.745828	0.979851	0.000963641	0.00115153	0.403089	0.999855	-0.000532381	0.000496001	0.283637	0.993108
2353988	FAM46C	-0.0240633	0.00762157	0.0016899	0.372568	-0.00446435	0.00237827	0.0610872	0.999855	0.00183909	0.00102464	0.0732831	0.993108
2354082	WDR3	-0.00112422	0.00443793	0.800126	0.985212	-0.000292313	0.0013797	0.832299	0.999855	-0.000101376	0.000589762	0.863591	0.993497
2354365	HAO2	-0.000124984	0.0037384	0.973343	0.998623	0.00114733	0.0011529	0.320141	0.999855	-0.000573645	0.000496347	0.248346	0.993108
2354433	HSD3BP4	-0.00252367	0.00484229	0.60248	0.969768	-0.00230424	0.00149164	0.123042	0.999855	0.00021314	0.00064295	0.740405	0.993108
2354553	HSD3B1	0.0065173	0.00488399	0.182681	0.850772	-0.000494768	0.00151024	0.743346	0.999855	0.000583105	0.000649366	0.369642	0.993108
2354634	PHGDH	0.00415993	0.00273234	0.128529	0.813029	0.000918073	0.000853252	0.282466	0.999855	-0.000196384	0.00036617	0.591979	0.993108
2355591	AK024925	-0.00668117	0.00950087	0.482252	0.95794	-0.00201865	0.00294061	0.492736	0.999855	-0.00147427	0.00126083	0.24285	0.993108
2355615	SEC22B	0.00866554	0.00609863	0.155977	0.836161	0.00158057	0.0018908	0.4036	0.999855	-0.000203268	0.000811361	0.802283	0.993108
2356100	HFE2	-0.0017274	0.00465327	0.71063	0.979102	1.7008e-05	0.00144483	0.990613	0.999855	-0.000191279	0.000618399	0.757213	0.993108
2356115	TXNIP	0.00337594	0.00273527	0.217706	0.872996	0.000864735	0.000847398	0.30801	0.999855	-0.000526844	0.000364174	0.148618	0.993108
2356142	LIX1L	-0.00838363	0.00453897	0.06534	0.751404	-0.00184516	0.00141246	0.192044	0.999855	0.000389112	0.00060504	0.520445	0.993108
2356181	RBM8A	0.00329633	0.00658717	0.617005	0.97276	0.00053168	0.00203384	0.79388	0.999855	0.000159941	0.000875122	0.855058	0.993108
2356205	PEX11B	-4.41135e-05	0.00450732	0.992195	0.99903	-0.00117303	0.00139228	0.399899	0.999855	-0.000172737	0.00060281	0.774574	0.993108
2356218	ITGA10	-0.0023618	0.00211787	0.265317	0.894213	-0.000473385	0.000654264	0.469692	0.999855	0.000215221	0.000282329	0.44624	0.993108
2356273	ANKRD35	0.00177225	0.00288349	0.539089	0.961848	0.000325513	0.000890356	0.714821	0.999855	-0.000633997	0.000382633	0.0981661	0.993108
2356300	PIAS3	0.00119961	0.00358808	0.738271	0.979851	-0.000718141	0.0011073	0.516929	0.999855	-0.000163438	0.000475887	0.731415	0.993108
2356344	RNF115	-0.0136683	0.00522868	0.00921948	0.520863	-0.00305152	0.00162294	0.0606632	0.999855	0.000587603	0.000701035	0.402326	0.993108
2356425	PDZK1	0.00379924	0.0134441	0.777606	0.982986	-0.000587679	0.00415047	0.887459	0.999855	0.00241949	0.00178036	0.174768	0.993108
2356658	IGF2BP2	0.00597194	0.00678519	0.37921	0.929754	0.0010951	0.00209675	0.601707	0.999855	-0.00101805	0.000899152	0.258083	0.993108
2356721	CHD1L	-0.00692777	0.00432309	0.109684	0.803862	-0.00153399	0.00133929	0.252607	0.999855	0.000176439	0.000576299	0.759613	0.993108
2356818	BCL9	-0.00513223	0.00396618	0.19627	0.864353	-0.00110496	0.00122648	0.368068	0.999855	-0.000136769	0.000528839	0.796034	0.993108
2357193	AK000992	-0.00112535	0.0139988	0.93596	0.996204	0.00312288	0.00431919	0.470007	0.999855	-0.0014112	0.00185445	0.447028	0.993108
2357845	FCGR1A	-0.0326743	0.012434	0.00886062	0.520863	-0.0059521	0.00386157	0.123868	0.999855	-0.000160845	0.00166763	0.923201	0.998142
2357961	BOLA1	-0.00134368	0.00401655	0.738116	0.979851	0.00049806	0.00123985	0.688071	0.999855	-0.000318196	0.000532338	0.550291	0.993108
2357996	VPS45	0.00316549	0.00486832	0.515852	0.958761	0.00171063	0.00150513	0.256285	0.999855	-0.00135011	0.000644348	0.0366495	0.993108
2358044	PLEKHO1	-0.00138045	0.00514061	0.788397	0.984052	0.000670498	0.00158674	0.672798	0.999855	-0.000451037	0.000684601	0.510309	0.993108
2358092	CA14	0.00345774	0.00474226	0.466266	0.956085	-0.000820847	0.00146426	0.575333	0.999855	-0.000416383	0.00062906	0.508334	0.993108
2358117	C1orf54	0.0110855	0.00731786	0.13045	0.814215	-0.000536398	0.00228425	0.814442	0.999855	-0.000860356	0.000973405	0.377199	0.993108
2358136	C1orf51	-0.00552026	0.00297546	0.0641546	0.748489	-0.00099407	0.000922559	0.281777	0.999855	0.000142718	0.000395884	0.718623	0.993108
2358153	MRPS21	0.00371545	0.0100263	0.711118	0.979102	0.00152822	0.00309759	0.621981	0.999855	5.41614e-05	0.00133779	0.967722	0.998142
2358171	PRPF3	0.00116781	0.00456723	0.798294	0.985212	-0.000556156	0.0014123	0.693903	0.999855	5.48998e-05	0.000607476	0.928027	0.998142
2358221	RPRD2	-0.00466989	0.00476192	0.327233	0.918376	-0.00106617	0.00147066	0.468821	0.999855	-0.000464453	0.000632008	0.462757	0.993108
2358320	TARS2	-0.000852332	0.00284668	0.764751	0.981693	0.000859797	0.000878695	0.32831	0.999855	-0.000222871	0.000378215	0.555948	0.993108
2358360	ECM1	0.00140898	0.00372461	0.705378	0.979102	-0.00154158	0.00114787	0.179891	0.999855	0.000177333	0.000494858	0.720233	0.993108
2358393	ADAMTSL4	0.0001963	0.00280555	0.944247	0.997086	0.00041947	0.000868089	0.62916	0.999855	-0.000426423	0.000374378	0.255246	0.993108
2358426	ADAMTSL4	0.00921889	0.00711412	0.195629	0.864353	0.00140792	0.00220239	0.522944	0.999855	-0.000346438	0.000949094	0.715253	0.993108
2358520	SETDB1	-0.00407399	0.0038814	0.294406	0.908668	-0.000748202	0.00120056	0.533434	0.999855	0.000120969	0.000520409	0.816284	0.993108
2358591	ANXA9	0.00187729	0.00303496	0.536495	0.961848	0.00075762	0.000940578	0.420928	0.999855	-0.000154127	0.000404081	0.703051	0.993108
2358623	PRUNE	0.00604469	0.00501804	0.228938	0.876488	0.00151958	0.00155726	0.329638	0.999855	-0.00139798	0.000665328	0.0361281	0.993108
2358646	BNIPL	-0.00371352	0.00382136	0.331635	0.918376	0.000199317	0.00118075	0.866018	0.999855	-5.83756e-06	0.000509124	0.990856	0.998651
2358671	C1orf56	-0.00471956	0.00317465	0.137749	0.820661	-0.00162435	0.000980546	0.0982404	0.999855	0.000518393	0.000421336	0.219148	0.993108
2358693	MLLT11	0.000563345	0.00825592	0.945626	0.997086	-0.0028466	0.00255168	0.265145	0.999855	0.000832782	0.0010945	0.447092	0.993108
2358700	GABPB2	-0.0171987	0.00646928	0.00810301	0.520863	-0.00353737	0.00200807	0.078759	0.999855	0.00106659	0.000863775	0.217489	0.993108
2358736	TNFAIP8L2	0.00973437	0.00579792	0.093796	0.786176	0.000644139	0.00179468	0.719811	0.999855	-0.000961935	0.000772363	0.213557	0.993108
2358743	SCNM1	0.000312394	0.0050682	0.950876	0.997211	0.000278839	0.00157177	0.859264	0.999855	-0.000130505	0.00067471	0.846707	0.993108
2358761	PIP5K1A	0.00514189	0.00753207	0.495137	0.958761	-0.000141458	0.00232624	0.951535	0.999855	0.000252851	0.00100301	0.801074	0.993108
2358821	PSMD4	-0.00935278	0.00661609	0.158097	0.836557	-0.000685877	0.00204628	0.73763	0.999855	0.000192802	0.000879312	0.826534	0.993108
2358855	ZNF687	0.00350313	0.00371525	0.34619	0.919335	-0.000685319	0.00114789	0.550765	0.999855	-0.000300912	0.00049399	0.542706	0.993108
2358906	PSMB4	0.0141824	0.00629455	0.0246894	0.630232	0.00292267	0.001952	0.134962	0.999855	-3.29159e-05	0.000850322	0.969137	0.998142
2358949	CGN	0.00107122	0.00283526	0.705726	0.979102	0.000797165	0.000874953	0.36269	0.999855	-7.47717e-05	0.000376836	0.842798	0.993108
2358993	TUFT1	-0.000281829	0.00455694	0.95071	0.997211	0.000131069	0.00142127	0.926561	0.999855	-0.000232134	0.000604659	0.701211	0.993108
2359036	SNX27	-0.00324888	0.00400726	0.417901	0.942346	-0.00117312	0.00123859	0.34403	0.999855	0.000198702	0.000538866	0.712478	0.993108
2359113	OAZ3	0.00425522	0.00364753	0.243934	0.883569	-0.00069712	0.00112789	0.536813	0.999855	0.000785409	0.000484475	0.10562	0.993108
2359282	LCE5A	-0.00287703	0.00806573	0.72147	0.979236	0.000784043	0.00248997	0.752985	0.999855	0.00178529	0.00107001	0.0958525	0.993108
2359302	CRCT1	-0.00251579	0.00629544	0.689609	0.977422	0.000758538	0.00194342	0.696476	0.999855	0.000699432	0.000834011	0.402077	0.993108
2359322	LCE3C	0.0017395	0.00897237	0.846355	0.99009	0.000755597	0.00276968	0.785113	0.999855	0.000441734	0.0011916	0.711015	0.993108
2359329	LCE3B	0.00657389	0.00511223	0.199075	0.865005	3.43807e-05	0.00158333	0.982685	0.999855	5.37548e-05	0.000679172	0.936947	0.998142
2359352	LCE2D	-0.0153355	0.0219118	0.484335	0.958096	-0.00737701	0.0067944	0.27812	0.999855	-0.000968103	0.00291179	0.739669	0.993108
2359360	LCE2B	0.000353747	0.0125011	0.977437	0.99903	-0.000399978	0.00385907	0.917492	0.999855	-0.00202917	0.0016578	0.221529	0.993108
2359377	LCE2A	-0.00277554	0.00605308	0.646771	0.973547	0.00117311	0.00186989	0.530709	0.999855	0.000330729	0.000802887	0.680573	0.993108
2359386	LCE4A	-0.0044955	0.0093161	0.629628	0.973388	-0.000379436	0.00288434	0.895393	0.999855	-0.000627835	0.00123793	0.612265	0.993108
2359431	LCE1F	0.00302434	0.00674848	0.654241	0.973547	-6.76595e-05	0.00208739	0.974155	0.999855	-0.000750008	0.000896241	0.403087	0.993108
2359433	LCE1E	0.000192532	0.00929213	0.983477	0.99903	-0.00292836	0.00286547	0.307305	0.999855	-4.36416e-05	0.0012316	0.971747	0.998142
2359439	LCE1D	-0.0218548	0.0112792	0.0532392	0.732595	-0.00695798	0.00348106	0.0461765	0.999855	0.000640985	0.00151733	0.672886	0.993108
2359444	LCE1B	0.00922374	0.00610182	0.131265	0.815185	0.000570772	0.00188781	0.762515	0.999855	-0.000493501	0.000810705	0.542982	0.993108
2359453	SMCP	-0.00559733	0.00542632	0.302804	0.913809	-0.0016297	0.00168992	0.335338	0.999855	0.000693378	0.000721621	0.337089	0.993108
2359470	IVL	0.0083399	0.00772547	0.280876	0.901164	0.00218671	0.00238903	0.360474	0.999855	0.000143886	0.00102835	0.88878	0.996243
2359483	SPRR4	0.0016678	0.00606225	0.783345	0.983506	-0.00081797	0.00187406	0.662687	0.999855	-0.000501743	0.000807746	0.534777	0.993108
2359492	SPRR1A	-0.00826998	0.00664992	0.214229	0.871393	0.00154763	0.00205487	0.451717	0.999855	-0.00034383	0.000882672	0.697049	0.993108
2359504	SPRR3	-0.00214189	0.00517357	0.679049	0.976337	-0.000523715	0.0015973	0.743145	0.999855	-0.00010725	0.000687393	0.876077	0.995536
2359521	SPRR1B	-0.000750585	0.00955477	0.937418	0.996513	-0.00279888	0.0029469	0.342694	0.999855	0.0004177	0.00126724	0.741831	0.993108
2359646	LOR	-0.000769127	0.00556226	0.890079	0.991767	0.00269703	0.00171861	0.117216	0.999855	-0.000250696	0.000739795	0.734849	0.993108
2359664	S100A9	0.011957	0.00736369	0.10506	0.801421	0.00389233	0.00228646	0.0893214	0.999855	-0.00188147	0.000978371	0.0550438	0.993108
2359691	S100A7A	0.00310369	0.00636391	0.625977	0.972945	0.00123814	0.00196949	0.529861	0.999855	8.34941e-05	0.000845748	0.921399	0.998142
2359736	C1orf77	-0.00124466	0.00370905	0.737335	0.979851	-0.00145101	0.00114326	0.204972	0.999855	-0.000376573	0.000493981	0.44623	0.993108
2359764	SNAPIN	0.00426135	0.00660365	0.519031	0.958761	0.00240353	0.00204156	0.239644	0.999855	-0.00142075	0.000878314	0.106387	0.993108
2359780	NPR1	0.000713093	0.00245968	0.772004	0.981843	-0.000138829	0.000760997	0.85532	0.999855	0.000693984	0.000325921	0.0337214	0.993108
2359817	INTS3	-0.000791081	0.00427685	0.85333	0.99009	-0.00117063	0.00131927	0.375328	0.999855	-0.0003935	0.00057222	0.49198	0.993108
2359885	SLC27A3	-0.000285779	0.00414972	0.945123	0.997086	0.000576884	0.00128079	0.65261	0.999855	-0.0001735	0.000550461	0.75275	0.993108
2359993	CREB3L4	-0.00149005	0.00335258	0.656914	0.974206	-3.99901e-05	0.00103515	0.969199	0.999855	0.000189241	0.000444626	0.67057	0.993108
2360083	UBAP2L	0.00125988	0.00454389	0.781689	0.983073	-0.000650511	0.00140583	0.643766	0.999855	-0.000784165	0.000602052	0.193355	0.993108
2360158	HAX1	-0.00203731	0.00695698	0.769764	0.981693	0.000646491	0.00214762	0.76352	0.999855	0.00114182	0.000925416	0.217846	0.993108
2360186	AQP10	0.00505276	0.00377113	0.180909	0.850395	0.000907357	0.00116555	0.436658	0.999855	-0.000188971	0.000500641	0.705995	0.993108
2360206	ATP8B2	-0.00968606	0.00401747	0.0162734	0.578752	-0.00178072	0.00124538	0.153389	0.999855	0.000591059	0.000537873	0.272352	0.993108
2360257	IL6R	0.00554108	0.00369586	0.134444	0.81821	0.00129239	0.00114464	0.259412	0.999855	-0.000563683	0.000491049	0.251557	0.993108
2360310	TDRD10	0.00318439	0.00459697	0.488814	0.958761	0.000608598	0.00141951	0.668302	0.999855	-0.000211868	0.000611641	0.729194	0.993108
2360346	CHRNB2	0.000251528	0.00523281	0.961682	0.998422	0.00128018	0.00161516	0.42839	0.999855	-0.00102312	0.000692116	0.139977	0.993108
2360468	FLAD1	-0.000573452	0.00321159	0.858359	0.99009	-0.00151178	0.000989123	0.127053	0.999855	-2.81257e-05	0.00042841	0.947682	0.998142
2360498	LENEP	0.0053969	0.00592022	0.362422	0.922031	0.000142495	0.00183045	0.937981	0.999855	0.000275378	0.000785914	0.726193	0.993108
2360506	ZBTB7B	0.000737595	0.00453585	0.870888	0.99011	0.00144792	0.00140286	0.302519	0.999855	-0.00016425	0.000602137	0.785137	0.993108
2360541	DCST1	-0.00259746	0.00228921	0.257071	0.889896	2.75027e-05	0.000709899	0.969112	0.999855	0.000100901	0.000304148	0.740218	0.993108
2360576	ADAM15	0.00276643	0.00259161	0.286287	0.902959	0.000125716	0.000801057	0.875358	0.999855	8.99922e-05	0.000344027	0.79375	0.993108
2360633	EFNA4	0.00149492	0.00479023	0.755113	0.981057	0.00013115	0.00147888	0.929371	0.999855	0.00101925	0.000633932	0.108512	0.993108
2360647	EFNA3	0.000632483	0.00313381	0.840136	0.989679	-0.000415728	0.000968657	0.66798	0.999855	7.35901e-05	0.000417104	0.860027	0.993108
2360677	EFNA1	0.00163004	0.00353569	0.644985	0.973547	6.28316e-07	0.00109365	0.999542	0.999976	0.000128213	0.000470773	0.78547	0.993108
2360700	RAG1AP1	0.00152782	0.00488885	0.754784	0.981057	-0.00154382	0.00150775	0.306371	0.999855	0.000722969	0.000650625	0.267024	0.993108
2360728	TRIM46	-8.7757e-05	0.00233699	0.970061	0.998451	0.000488473	0.000723285	0.499767	0.999855	0.000160328	0.000310859	0.606253	0.993108
2360773	MTX1	-0.000879766	0.00392843	0.82289	0.988093	0.00103594	0.00121188	0.393064	0.999855	-0.000262408	0.000521477	0.615046	0.993108
2360818	HCN3	-0.0010095	0.00750364	0.893034	0.992202	-0.000643773	0.00231624	0.781176	0.999855	0.000843674	0.000996579	0.397643	0.993108
2360850	FDPS	0.0108812	0.005148	0.0350436	0.670606	0.00156171	0.00159695	0.328587	0.999855	-0.00111852	0.000687419	0.104343	0.993108
2360887	RUSC1	-0.0033754	0.0024399	0.167161	0.839547	-0.000461717	0.00075491	0.541072	0.999855	-7.23304e-05	0.000325262	0.824113	0.993108
2360939	POU5F1P4	-0.00467602	0.00600214	0.436318	0.947478	-0.0011117	0.00185333	0.548887	0.999855	-0.000267976	0.000796041	0.736533	0.993108
2360989	MSTO1	-0.00818056	0.00863673	0.344009	0.919297	-0.000706579	0.00266839	0.791277	0.999855	0.000445934	0.00114546	0.697217	0.993108
2361036	DAP3	-0.00756626	0.00566587	0.182357	0.850574	-0.00037465	0.00176126	0.831636	0.999855	0.000182442	0.000754358	0.808996	0.993108
2361154	SYT11	-0.0115941	0.00621448	0.0626819	0.745261	-0.00153639	0.00192971	0.426311	0.999855	0.000152537	0.000828218	0.853952	0.993108
2361196	RXFP4	-0.00350219	0.00471393	0.457868	0.952896	0.00163614	0.00145415	0.261069	0.999855	0.000360726	0.000626112	0.564784	0.993108
2361241	ROBLD3	0.000846835	0.0058483	0.884928	0.991291	-0.00128287	0.00180449	0.477462	0.999855	-0.000324115	0.000777318	0.676884	0.993108
2361257	RAB25	-0.000968707	0.00555731	0.861692	0.99009	0.00193873	0.00171592	0.259089	0.999855	0.00010699	0.000740125	0.885119	0.996138
2361279	LMNA	-0.00508336	0.00271402	0.061658	0.743275	-0.00114852	0.000839197	0.17175	0.999855	0.000228971	0.000360866	0.526043	0.993108
2361342	SEMA4A	0.0088627	0.00377105	0.0191561	0.59924	0.000827933	0.00117251	0.480445	0.999855	-0.00030066	0.000503505	0.55069	0.993108
2361384	SLC25A44	-0.000413472	0.00505763	0.934877	0.996204	-2.60581e-05	0.00156323	0.986707	0.999855	0.000299654	0.000671705	0.655713	0.993108
2361401	PMF1	-0.0007289	0.00358679	0.839048	0.989474	-0.000325738	0.00110996	0.769287	0.999855	0.000704366	0.000476789	0.140227	0.993108
2361447	TMEM79	0.00313551	0.00453413	0.489554	0.958761	0.00126746	0.00139921	0.36546	0.999855	-0.000431556	0.000600877	0.472965	0.993108
2361472	C1orf182	0.00554443	0.00451335	0.219862	0.873477	-0.000145658	0.00139538	0.916906	0.999855	-0.00036324	0.000601436	0.54615	0.993108
2361488	RHBG	0.00354506	0.00323512	0.273697	0.899461	0.00160632	0.000998847	0.108435	0.999855	-0.000662289	0.000431034	0.125051	0.993108
2361584	APOA1BP	-0.00702421	0.00541031	0.194789	0.864353	-0.00302287	0.00166748	0.0704639	0.999855	0.00130021	0.000723261	0.072831	0.993108
2361612	HAPLN2	0.000433852	0.00329113	0.895177	0.992701	-0.000761997	0.00102139	0.455997	0.999855	0.00034877	0.000437033	0.42523	0.993108
2361635	BCAN	0.00139413	0.00220282	0.527101	0.960305	-0.00041002	0.000681044	0.54742	0.999855	0.000220901	0.000292669	0.450738	0.993108
2361697	C1orf66	0.0016704	0.00271939	0.53933	0.961848	0.000764172	0.000839097	0.362893	0.999855	-0.00035848	0.000362359	0.323002	0.993108
2361731	PRCC	-0.0043665	0.00375647	0.245638	0.883807	0.000302854	0.00116113	0.794334	0.999855	-0.000797122	0.00049745	0.1097	0.993108
2361761	NTRK1	0.000957858	0.00276745	0.729403	0.979851	-0.000241447	0.000856229	0.778071	0.999855	0.000395619	0.000367089	0.281682	0.993108
2361839	C1orf92	0.00130195	0.00241379	0.589869	0.96728	0.000645891	0.000744794	0.386249	0.999855	-0.000418285	0.000320395	0.192318	0.993108
2362089	KIRREL	0.000324281	0.00278788	0.907448	0.993778	-0.000373211	0.000860471	0.664674	0.999855	0.000105483	0.000369801	0.775577	0.993108
2362157	CD1D	0.0134322	0.0045612	0.00338315	0.424963	0.00292533	0.00141558	0.0392988	0.999855	6.84475e-05	0.000611719	0.910953	0.998073
2362180	CD1A	-0.00282841	0.00574936	0.622972	0.97276	-0.000321726	0.00177907	0.856568	0.999855	-0.000470307	0.000763431	0.538148	0.993108
2362201	CD1C	0.0106211	0.00850366	0.212255	0.870297	0.00280448	0.00263672	0.288019	0.999855	-0.00055628	0.00113603	0.624585	0.993108
2362230	CD1E	-0.0128474	0.00752868	0.0885512	0.782029	-0.000541053	0.00233774	0.817067	0.999855	0.00086049	0.00100101	0.390412	0.993108
2362270	OR10K1	0.00278504	0.00566804	0.623391	0.972857	-0.000311428	0.0017501	0.858836	0.999855	-0.000521926	0.000752556	0.488297	0.993108
2362276	OR10R2	0.00596547	0.00476156	0.210857	0.869947	0.000532253	0.00147203	0.717823	0.999855	6.06302e-05	0.000632671	0.923693	0.998142
2362282	OR10Z1	0.0160617	0.010287	0.119078	0.807523	-0.000664611	0.00318931	0.835013	0.999855	-0.000358931	0.00137214	0.79375	0.993108
2362323	OR6K6	-0.00432016	0.00595206	0.468289	0.956694	0.00182562	0.00183655	0.320687	0.999855	0.000426008	0.000789363	0.589656	0.993108
2362333	MNDA	0.00972924	0.0049825	0.0514215	0.727101	0.00236293	0.00154036	0.125667	0.999855	-0.00149786	0.000665269	0.0247901	0.993108
2362351	PYHIN1	-0.00420053	0.00709113	0.553878	0.961848	0.00225171	0.00219562	0.305607	0.999855	-0.0015585	0.000938808	0.09753	0.993108
2362394	IFI16	0.00718835	0.00738968	0.331151	0.918376	0.0011332	0.00228675	0.620433	0.999855	-0.00128188	0.000982016	0.192376	0.993108
2362469	CADM3	-0.0016338	0.0024297	0.501626	0.958761	-4.24719e-05	0.00075039	0.954887	0.999855	0.000440196	0.000321972	0.172186	0.993108
2362511	DARC	0.00160052	0.00476808	0.73726	0.979851	0.000500941	0.00147284	0.733912	0.999855	-6.20412e-05	0.000632845	0.921944	0.998142
2362537	FCER1A	-0.00821399	0.00848657	0.333578	0.918376	-0.00261222	0.00261966	0.319175	0.999855	0.000352559	0.00112581	0.75429	0.993108
2362591	OR10J1	0.00376983	0.00810242	0.641942	0.973547	0.00129582	0.00250302	0.604897	0.999855	-9.14204e-06	0.00108201	0.993262	0.998651
2362651	APCS	0.00069318	0.00550669	0.899878	0.993306	0.00124894	0.00169938	0.462725	0.999855	-0.000684045	0.000731528	0.350197	0.993108
2362702	DUSP23	0.000725002	0.00481189	0.880298	0.990648	-0.00125283	0.0014844	0.399078	0.999855	0.00056999	0.000637947	0.372035	0.993108
2362723	FCRL6	-0.0117204	0.00961385	0.223383	0.874021	0.00151458	0.002981	0.611626	0.999855	-0.00155531	0.00127674	0.223733	0.993108
2362746	SLAMF8	0.00338396	0.00511968	0.508938	0.958761	0.0024484	0.00157835	0.121486	0.999855	-0.00179842	0.000675149	0.00797914	0.993108
2362860	KCNJ9	0.0100225	0.00408233	0.0144286	0.554919	9.25326e-05	0.00127906	0.942357	0.999855	0.000256154	0.000546213	0.639302	0.993108
2362892	ATP1A2	-0.0010255	0.00248253	0.679722	0.976337	-0.00110235	0.000765723	0.15061	0.999855	0.000627672	0.000328683	0.056754	0.993108
2362950	ATP1A4	0.000238716	0.00270172	0.929629	0.995957	0.000411429	0.000833825	0.621932	0.999855	0.000402815	0.000357589	0.26051	0.993108
2362991	CASQ1	-0.00513593	0.00416865	0.218522	0.873356	-0.00249093	0.00128429	0.0530045	0.999855	0.000778288	0.000554049	0.160728	0.993108
2363042	PEA15	-0.00411193	0.0043542	0.345448	0.919335	-0.00145443	0.00134377	0.279624	0.999855	8.58294e-05	0.000577514	0.881915	0.996138
2363074	SUMO1P3	-0.0026246	0.0166036	0.874463	0.99011	-0.00270256	0.00517895	0.602018	0.999855	-0.000922723	0.00220452	0.675719	0.993108
2363084	NCSTN	0.00166348	0.00353309	0.63797	0.973547	0.00075298	0.00109373	0.491491	0.999855	-0.000257667	0.000469008	0.582987	0.993108
2363128	NHLH1	0.00634794	0.00457139	0.165573	0.839232	0.000556415	0.00141542	0.694408	0.999855	-0.000345742	0.000607673	0.56964	0.993108
2363202	SLAMF7	-0.0120782	0.00800818	0.132135	0.817236	-0.000364174	0.00248341	0.883474	0.999855	-0.000547025	0.00106486	0.607688	0.993108
2363248	LY9	-0.00223732	0.00393726	0.570128	0.961848	-0.00100015	0.001215	0.410809	0.999855	0.000586003	0.000521437	0.261631	0.993108
2363372	KLHDC9	-0.00212709	0.00431932	0.622613	0.97276	-0.00145914	0.00133209	0.273886	0.999855	0.000204072	0.000573224	0.721986	0.993108
2363389	NIT1	0.00413362	0.00426738	0.333192	0.918376	-0.00108428	0.00132064	0.412025	0.999855	1.22018e-05	0.000569006	0.9829	0.998142
2363424	UFC1	0.00345221	0.0055497	0.534194	0.961848	0.00297797	0.00171228	0.0826242	0.999855	-0.00142474	0.000734884	0.0531018	0.993108
2363444	USP21	-0.000573124	0.00352116	0.870769	0.99011	-0.00219042	0.00108255	0.0435706	0.999855	0.000678552	0.000465794	0.145814	0.993108
2363484	PPOX	0.00161556	0.00560466	0.773274	0.982353	0.00157935	0.00172885	0.361413	0.999855	-0.000312004	0.000743795	0.67505	0.993108
2363525	NDUFS2	0.00434891	0.00378894	0.251611	0.885567	0.00140288	0.00117861	0.234504	0.999855	-2.4887e-05	0.000503896	0.960629	0.998142
2363562	FCER1G	0.00214138	0.00704893	0.761418	0.981693	-0.00204374	0.00218181	0.349361	0.999855	0.000831376	0.000936381	0.375046	0.993108
2363579	TOMM40L	0.000290119	0.00425854	0.945713	0.997086	0.000341962	0.00131453	0.794864	0.999855	-0.000394355	0.000564347	0.485017	0.993108
2363618	SDHC	0.0324921	0.01686	0.0545319	0.734834	0.00429073	0.00522063	0.411543	0.999855	-9.8672e-05	0.00224755	0.965	0.998142
2363679	AK096078	5.2953e-05	0.00682682	0.993814	0.99903	0.000143807	0.00211021	0.945695	0.999855	0.000652052	0.00090565	0.471875	0.993108
2363689	FCGR2A	0.00280197	0.00445741	0.529896	0.961017	-0.000527485	0.00138052	0.702557	0.999855	-0.000987371	0.000590602	0.0951938	0.993108
2363784	HSPA6	0.00112478	0.00586925	0.848104	0.99009	-0.000378517	0.00182208	0.835519	0.999855	-0.000169197	0.000779998	0.828361	0.993108
2363808	FCGR2B	-0.00186562	0.00707566	0.792147	0.98456	-0.00226444	0.00219906	0.303641	0.999855	0.000317675	0.000942477	0.736211	0.993108
2363852	FCRLA	0.00364337	0.00556018	0.512604	0.958761	0.00117182	0.00172066	0.49617	0.999855	-0.000341092	0.000737747	0.644038	0.993108
2363876	FCRLB	0.00304714	0.00393155	0.438683	0.948345	0.000630523	0.00121916	0.605264	0.999855	-0.000381026	0.000522386	0.466105	0.993108
2363902	DUSP12	-0.00291151	0.00471616	0.53729	0.961848	-0.000405354	0.00145633	0.780868	0.999855	0.000446608	0.000625277	0.475405	0.993108
2363919	ATF6	0.000895022	0.00460034	0.845821	0.99009	-0.00094377	0.00142503	0.508101	0.999855	0.000359357	0.000613916	0.558577	0.993108
2363992	BC018064	-0.00183921	0.00560768	0.743065	0.979851	-0.000653654	0.00173104	0.705884	0.999855	0.000454792	0.00074302	0.540761	0.993108
2364016	NOS1AP	0.00134564	0.00277498	0.627949	0.972994	0.000133758	0.000862707	0.87685	0.999855	-0.000564828	0.000367594	0.12504	0.993108
2364155	UHMK1	-0.00584391	0.00595534	0.326931	0.918376	0.000168458	0.00184235	0.927183	0.999855	0.000526708	0.000791352	0.505989	0.993108
2364189	UAP1	-0.00559754	0.00469115	0.233358	0.877511	0.000578196	0.00145654	0.691565	0.999855	-0.000244883	0.000624362	0.69507	0.993108
2364231	DDR2	-0.00291225	0.00291839	0.31882	0.918376	-0.00103109	0.000901306	0.253179	0.999855	0.000231316	0.000388112	0.551444	0.993108
2364381	RGS4	-0.00298368	0.00551401	0.588677	0.96728	-0.0012571	0.00170333	0.46085	0.999855	0.000370307	0.000731194	0.612771	0.993108
2364438	NUF2	-0.00200925	0.00492672	0.683577	0.976756	0.00240546	0.00152342	0.114978	0.999855	-0.000934391	0.000653462	0.153373	0.993108
2364677	PBX1	-0.0351735	0.00959106	0.000271711	0.227683	-0.00818078	0.00298703	0.00638973	0.999855	0.00260043	0.00129457	0.045108	0.993108
2365086	LRRC52	-0.00424178	0.00416698	0.309199	0.917839	-0.00178434	0.00128682	0.166182	0.999855	7.46709e-05	0.000555918	0.893204	0.996581
2365119	MGST3	0.00298533	0.006306	0.636129	0.973547	-0.00098679	0.00196062	0.614974	0.999855	7.32529e-05	0.000838353	0.930407	0.998142
2365181	ALDH9A1	0.00114828	0.00496689	0.817265	0.986779	0.00156795	0.00154127	0.309503	0.999855	0.000445212	0.000659295	0.49981	0.993108
2365210	UCK2	-0.00359902	0.0040277	0.371988	0.926413	-0.000678122	0.00124642	0.586648	0.999855	0.000181418	0.000535372	0.734856	0.993108
2365391	FMO9P	-0.00131306	0.00482215	0.785508	0.983725	-0.000976188	0.00149138	0.51306	0.999855	0.000714627	0.000639516	0.264343	0.993108
2365496	POGK	-0.000617428	0.00364622	0.865604	0.99009	0.000927138	0.00112847	0.411707	0.999855	-0.000726666	0.000482425	0.132632	0.993108
2365597	MAEL	0.000860092	0.00316062	0.785637	0.983725	0.000775582	0.00097842	0.42834	0.999855	-0.000229873	0.00042104	0.585336	0.993108
2365675	POU2F1	-0.0058239	0.00387825	0.133819	0.81821	-0.00141467	0.0011998	0.238931	0.999855	-0.000710414	0.00051475	0.168173	0.993108
2365872	RCSD1	0.000877432	0.00378267	0.816664	0.986779	0.0014109	0.0011778	0.231528	0.999855	-0.000863121	0.000500957	0.0855221	0.993108
2365933	LOC100128751	-0.00918932	0.0101672	0.366532	0.924377	-0.00251002	0.00313919	0.42434	0.999855	-0.00111213	0.00134972	0.410353	0.993108
2365958	MPZL1	0.00225919	0.00772897	0.770179	0.981693	-0.00107804	0.00240474	0.654135	0.999855	-0.000385922	0.00102594	0.706956	0.993108
2366028	DCAF6	-0.0232385	0.00816492	0.00460938	0.450709	-0.00418869	0.00254719	0.100722	0.999855	0.00153757	0.00109701	0.161659	0.993108
2366132	TIPRL	-0.00114946	0.00538137	0.830948	0.988593	-0.000178457	0.00166202	0.914536	0.999855	0.000569161	0.000713169	0.42521	0.993108
2366156	SFT2D2	0.0107282	0.00904931	0.236378	0.878921	0.0023465	0.00279551	0.40166	0.999855	0.00085663	0.00120071	0.475911	0.993108
2366184	TBX19	-0.00708909	0.00442588	0.109853	0.803862	-0.00183731	0.0013701	0.180535	0.999855	-6.08091e-05	0.000588845	0.917792	0.998142
2366287	XCL1	-0.0060149	0.014661	0.681789	0.976337	-0.00135927	0.00452622	0.764067	0.999855	0.000401754	0.00194467	0.836413	0.993108
2366355	MGC4473	-0.00192671	0.00650701	0.76728	0.981693	0.000478433	0.00200879	0.811848	0.999855	0.000564265	0.000862259	0.513155	0.993108
2366422	ATP1B1	-0.00315588	0.00620884	0.611478	0.971466	-0.00154254	0.00192088	0.422338	0.999855	-0.00119161	0.000824111	0.148826	0.993108
2366490	BLZF1	0.0135849	0.00624071	0.0299666	0.651333	0.00349699	0.00193298	0.0710402	0.999855	-0.00204621	0.000827101	0.0136963	0.993108
2366581	SCYL3	0.0027145	0.00421302	0.519671	0.958761	0.00166507	0.00129999	0.200854	0.999855	-0.000233331	0.000558864	0.676487	0.993108
2366753	GORAB	0.00614267	0.00503409	0.222966	0.874021	-0.00036509	0.00155903	0.814944	0.999855	-0.000821773	0.000668938	0.219852	0.993108
2366798	PRRX1	-0.00352	0.00391778	0.369374	0.925532	0.00015455	0.00121226	0.898605	0.999855	-0.000174924	0.000521895	0.737637	0.993108
2366884	C1orf129	0.0188473	0.0111208	0.0907474	0.782029	0.00623152	0.00343154	0.0699833	0.999855	-0.00201971	0.00148234	0.173653	0.993108
2366941	FMO3	0.00129524	0.00394316	0.742689	0.979851	0.000984004	0.00121659	0.419007	0.999855	0.000475061	0.000522394	0.363584	0.993108
2367050	FMO1	0.00429163	0.0102672	0.676133	0.976337	0.00592595	0.00315885	0.0612464	0.999855	-0.0023718	0.00136097	0.0820003	0.993108
2367086	FMO4	0.00646182	0.00461643	0.162217	0.839203	0.00101161	0.00142927	0.479414	0.999855	-0.00070294	0.000613094	0.252123	0.993108
2367154	BAT2L2	0.000703979	0.00558838	0.899805	0.993306	0.000235977	0.00172821	0.891446	0.999855	-0.00127303	0.000746508	0.088761	0.993108
2367287	METTL13	0.00041266	0.00384556	0.914588	0.993791	-0.000484678	0.00118694	0.6832	0.999855	-0.000610443	0.000509027	0.231009	0.993108
2367326	DNM3	-0.0147106	0.00773363	0.0577312	0.737747	-0.00213562	0.00240146	0.374275	0.999855	0.00073543	0.00103178	0.476317	0.993108
2367495	C1orf105	-0.00557813	0.00516449	0.280628	0.901164	-0.00237185	0.00159377	0.137334	0.999855	0.0017147	0.000682789	0.0123447	0.993108
2367537	C1orf9	0.00682782	0.00525049	0.194064	0.863638	0.00133267	0.00162606	0.412854	0.999855	-0.00139379	0.000700685	0.0472293	0.993108
2367599	FASLG	-0.00827864	0.00736505	0.26154	0.891362	0.0028261	0.00227295	0.214324	0.999855	-0.00198876	0.000974263	0.0417496	0.993108
2367743	PRDX6	-0.0202446	0.00937826	0.0313566	0.657452	-0.00367484	0.00291585	0.208156	0.999855	0.00138788	0.00124984	0.267347	0.993108
2367793	KLHL20	-0.0048647	0.00424255	0.252084	0.885567	-0.000849545	0.00131456	0.518412	0.999855	0.000290297	0.000564224	0.607127	0.993108
2367843	DARS2	-0.0008185	0.00464092	0.860079	0.99009	-0.000489282	0.00143253	0.732834	0.999855	9.3901e-05	0.00061585	0.878875	0.995536
2367892	ZBTB37	-0.0111194	0.0061679	0.0720309	0.758496	-0.00331966	0.00190739	0.0824082	0.999855	0.000480641	0.000824104	0.560004	0.993108
2367963	RABGAP1L	-0.00266566	0.00368602	0.469911	0.957007	0.000449746	0.00113865	0.693027	0.999855	-8.81603e-05	0.000490493	0.857432	0.993108
2368180	GPR52	-0.0155316	0.0078989	0.049823	0.724777	-0.00318286	0.00245473	0.195365	0.999855	0.000361149	0.00105257	0.731659	0.993108
2368198	CACYBP	0.00652161	0.00553846	0.239558	0.880956	0.00188564	0.00171002	0.270695	0.999855	-0.000144169	0.000735393	0.844656	0.993108
2368492	RPS29	-0.00681179	0.00564977	0.22852	0.876488	-0.00242263	0.00174949	0.166749	0.999855	8.12419e-05	0.000751429	0.913947	0.998142
2368590	PAPPA2	-0.0012002	0.00244561	0.623816	0.972894	0.000782982	0.000754326	0.299783	0.999855	-9.00741e-05	0.00032517	0.781891	0.993108
2368840	FAM5B	-0.00360952	0.00361842	0.31899	0.918376	-0.00048972	0.00111919	0.661893	0.999855	5.93365e-05	0.000480515	0.901773	0.997749
2369110	RASAL2	-0.00604656	0.00335859	0.0724188	0.758528	0.000237219	0.00104215	0.820032	0.999855	0.000329538	0.000447608	0.461944	0.993108
2369252	C1orf49	-0.00441356	0.00474662	0.352912	0.920458	0.000143389	0.00146655	0.922153	0.999855	0.000874385	0.000628363	0.164689	0.993108
2369325	C1orf220	-0.00381859	0.00716913	0.59452	0.969141	0.000454044	0.00221931	0.837978	0.999855	0.000618189	0.000951683	0.516268	0.993108
2369339	RALGPS2	0.012575	0.0077309	0.104462	0.801421	0.00104563	0.00239654	0.662802	0.999855	-0.000277901	0.00103024	0.78747	0.993108
2369463	FAM20B	-0.0292024	0.00571361	4.58809e-07	0.00410015	-0.00308375	0.00180561	0.0882879	0.999855	0.00135632	0.000781037	0.0830855	0.993108
2369484	TOR3A	-0.00315408	0.00382531	0.410037	0.938601	-0.000672706	0.00118312	0.569895	0.999855	-0.000125362	0.000508897	0.80552	0.993108
2369557	SOAT1	0.00411945	0.00463725	0.374791	0.927043	0.000413421	0.00143254	0.773015	0.999855	-0.000305013	0.000615449	0.6204	0.993108
2369609	C1orf125	0.00102367	0.00279372	0.71421	0.979236	-0.000753645	0.000862204	0.382493	0.999855	0.000218556	0.000370988	0.55605	0.993108
2369680	TDRD5	0.00412544	0.00284159	0.14719	0.827649	0.000561676	0.000881104	0.524115	0.999855	-0.000445571	0.000377854	0.238877	0.993108
2369713	FAM163A	-0.0012695	0.00325453	0.696652	0.978554	0.000741513	0.00100931	0.462889	0.999855	-0.00103532	0.000430297	0.0164907	0.993108
2369796	TOR1AIP1	0.00320292	0.0045787	0.484553	0.958096	-0.000564128	0.00142904	0.693191	0.999855	-0.000313857	0.000608109	0.606	0.993108
2369843	CEP350	0.00215059	0.00423547	0.61185	0.971466	0.000697256	0.00131155	0.595224	0.999855	-0.00115347	0.00056667	0.0423288	0.993108
2369950	QSOX1	0.00558947	0.00289926	0.0544412	0.734834	0.0017941	0.000896213	0.0458453	0.999855	-0.000393568	0.00038683	0.30945	0.993108
2370019	AY358491	-0.00123756	0.00504471	0.806312	0.98615	-0.00109249	0.00155702	0.483226	0.999855	-5.67108e-05	0.000669297	0.932509	0.998142
2370032	LHX4	-0.00344038	0.00393168	0.381978	0.93071	-0.000270778	0.00121459	0.823676	0.999855	-0.000648633	0.000521392	0.214072	0.993108
2370123	XPR1	-0.00239334	0.00457301	0.600957	0.969446	-0.000795186	0.00141163	0.573479	0.999855	-0.000455028	0.000607338	0.454082	0.993108
2370317	MR1	-0.00474695	0.00554957	0.392759	0.932718	0.000559403	0.0017144	0.744339	0.999855	-0.000964772	0.000735043	0.189946	0.993108
2370355	IER5	0.00269771	0.00299983	0.368938	0.925266	-0.000377172	0.000928998	0.684919	0.999855	-0.000388615	0.000399648	0.331328	0.993108
2370433	CACNA1E	-0.00513248	0.00404498	0.205091	0.868948	-0.00104635	0.00124983	0.402892	0.999855	-0.000311416	0.000538064	0.563006	0.993108
2370804	RGSL1	-0.00245876	0.00454251	0.588559	0.96728	0.000366623	0.00140665	0.794482	0.999855	-0.000269705	0.000603249	0.655007	0.993108
2370823	RGSL1	0.00640154	0.00344017	0.063363	0.74765	0.00103739	0.00106467	0.330348	0.999855	-0.000403963	0.000459281	0.379526	0.993108
2370926	NPL	-0.00450333	0.00581623	0.439142	0.948345	0.00160007	0.00179782	0.373897	0.999855	-0.000407209	0.00077689	0.600406	0.993108
2370991	DHX9	-0.0024346	0.0040146	0.544504	0.961848	0.000461168	0.00124565	0.711375	0.999855	-0.000363267	0.000534203	0.496811	0.993108
2371065	LAMC1	-0.00425656	0.00411086	0.30097	0.911573	0.00055022	0.00127714	0.666785	0.999855	-0.00116895	0.000543511	0.0319798	0.993108
2371139	LAMC2	0.00109072	0.00258184	0.672873	0.976337	0.000950722	0.000797463	0.233762	0.999855	-0.000555748	0.000342652	0.10546	0.993108
2371255	SMG7	-0.00866619	0.00402539	0.0318116	0.660697	-0.00304073	0.00124098	0.0146211	0.999855	0.000395557	0.000542875	0.46657	0.993108
2371346	RGL1	-0.0061899	0.00450637	0.170192	0.840928	-0.00243373	0.00139399	0.0814557	0.999855	0.00033113	0.00059912	0.580721	0.993108
2371474	TSEN15	0.004879	0.0056338	0.386898	0.931744	0.00205598	0.00173802	0.2374	0.999855	-0.000625713	0.000746674	0.402435	0.993108
2371547	C1orf21	-0.00384512	0.0077623	0.620567	0.97276	0.00177907	0.00239549	0.458031	0.999855	-0.000544242	0.0010303	0.597573	0.993108
2371694	RNF2	-0.00422661	0.00514858	0.412084	0.939761	-0.00253372	0.00158637	0.110865	0.999855	0.00169426	0.000678886	0.0128968	0.993108
2371738	C1orf26	0.0100221	0.00792392	0.206544	0.868948	0.00209832	0.00245126	0.392402	0.999855	-0.00110691	0.00105208	0.293259	0.993108
2371873	HMCN1	-0.000535363	0.00169977	0.752923	0.980922	-7.98002e-05	0.000528911	0.880135	0.999855	-0.000118122	0.000225645	0.60087	0.993108
2372103	PRG4	0.00580717	0.00475691	0.222749	0.874021	-0.000597821	0.00147043	0.684505	0.999855	0.000491446	0.000631471	0.43679	0.993108
2372141	C1orf27	0.00915211	0.00500747	0.0681987	0.752913	0.00268782	0.00155048	0.0836232	0.999855	-0.000534497	0.000667299	0.423523	0.993108
2372169	OCLM	0.0119023	0.00801313	0.138089	0.821319	1.43672e-05	0.00248479	0.995389	0.999855	0.000460817	0.00107345	0.667903	0.993108
2372211	PLA2G4A	0.00309659	0.00488245	0.526225	0.960206	0.000769963	0.00150803	0.609877	0.999855	-0.000484035	0.000647963	0.455411	0.993108
2372719	RGS18	0.019476	0.00730315	0.00790912	0.520863	0.00620388	0.00226863	0.00646936	0.999855	-0.00287581	0.000967399	0.00309521	0.993108
2372781	RGS1	-0.0051324	0.0073865	0.487485	0.958761	0.00277046	0.00228263	0.225437	0.999855	-0.00175433	0.000978229	0.073523	0.993108
2372812	RGS13	-0.0113353	0.00602024	0.0603066	0.743186	-0.00127639	0.00186874	0.494912	0.999855	-0.000423844	0.000802685	0.597713	0.993108
2372858	RGS2	0.0139725	0.0064396	0.0304994	0.653645	0.00445553	0.00198727	0.0254016	0.999855	-0.00275359	0.000849331	0.00126649	0.993108
2372924	TROVE2	0.00605048	0.00513852	0.239573	0.880956	0.00327953	0.00158802	0.0394284	0.999855	-0.00112473	0.000683493	0.100488	0.993108
2372967	CDC73	0.00136105	0.0037517	0.716923	0.979236	0.00162457	0.001156	0.160551	0.999855	-0.000616336	0.000499791	0.21809	0.993108
2373336	CFH	0.0115826	0.00873271	0.185337	0.85555	0.00129175	0.00270869	0.633651	0.999855	-0.000418404	0.0011612	0.718762	0.993108
2373406	CFHR3	0.0077422	0.00472272	0.101776	0.797957	-0.00063918	0.00146322	0.662424	0.999855	0.000713644	0.000629102	0.257181	0.993108
2373465	CFHR4	-0.00126474	0.00501451	0.800978	0.985212	0.000848074	0.00155318	0.585295	0.999855	0.000468245	0.000665376	0.481931	0.993108
2373494	CFHR2	-0.00244763	0.00821199	0.765786	0.981693	-0.00213472	0.00253346	0.399855	0.999855	0.000587146	0.00108831	0.589782	0.993108
2373511	CFHR5	-0.000600676	0.00416355	0.885346	0.991291	0.000286997	0.00128592	0.823485	0.999855	-0.000121407	0.000552209	0.826073	0.993108
2373564	CRB1	0.000270546	0.00335933	0.935844	0.996204	-0.000566473	0.00103672	0.585033	0.999855	0.000144067	0.000446912	0.747316	0.993108
2373693	LHX9	-0.00123603	0.00357763	0.729874	0.979851	-0.000774693	0.0011071	0.484413	0.999855	0.000544046	0.000474335	0.251948	0.993108
2373736	NEK7	0.00649253	0.00561567	0.24818	0.884138	0.00262353	0.00174364	0.133057	0.999855	-0.00174233	0.000744028	0.0195881	0.993108
2373842	PTPRC	0.0062864	0.00404954	0.121213	0.807523	0.000876283	0.00125884	0.486692	0.999855	-0.00115783	0.000542145	0.033197	0.993108
2374126	NR5A2	-0.00635848	0.00369445	0.0858608	0.780427	-0.000321394	0.0011479	0.779606	0.999855	0.000796631	0.000491071	0.105389	0.993108
2374345	CAMSAP1L1	-0.00493717	0.00525544	0.347964	0.919655	-0.000973	0.00162803	0.550345	0.999855	0.000668284	0.000697168	0.338243	0.993108
2374414	GPR25	-0.00220566	0.00337207	0.513354	0.958761	-0.000242685	0.00104137	0.815825	0.999855	0.000444904	0.000446995	0.320065	0.993108
2374422	C1orf106	-0.00281523	0.00300392	0.349122	0.919655	-0.000729088	0.000927559	0.432227	0.999855	0.000454065	0.000398601	0.255193	0.993108
2374544	IGFN1	0.00172473	0.00268066	0.520264	0.958761	-0.000658864	0.000827338	0.426202	0.999855	-7.14031e-05	0.000355713	0.84099	0.993108
2374604	PKP1	-0.0010158	0.00260712	0.696983	0.978554	-0.000330963	0.000804808	0.681081	0.999855	-6.32491e-05	0.000346172	0.8551	0.993108
2374700	RPS10P7	-0.00717687	0.0126978	0.572192	0.961857	-0.00296725	0.00393551	0.451228	0.999855	0.00160354	0.00168672	0.342227	0.993108
2374746	NAV1	0.00138207	0.00258395	0.592981	0.96839	0.000304775	0.000802565	0.704294	0.999855	-0.000638996	0.000342395	0.0625954	0.993108
2374872	IPO9	-0.00522339	0.00380493	0.170439	0.841276	-0.000809094	0.00117626	0.491868	0.999855	-0.000362739	0.000505345	0.473215	0.993108
2374926	SHISA4	0.00596516	0.00702829	0.396439	0.932883	0.00209253	0.00217123	0.335641	0.999855	-0.000940523	0.000932451	0.313631	0.993108
2374956	TIMM17A	0.00597962	0.00563703	0.289311	0.90669	0.00144885	0.00174428	0.406585	0.999855	-0.000126567	0.000750242	0.8661	0.994209
2374982	RNPEP	0.0061673	0.00527186	0.242624	0.883052	0.00173153	0.00164506	0.293055	0.999855	-0.000760407	0.000702185	0.279372	0.993108
2375011	ELF3	0.00846211	0.0057878	0.144361	0.827649	0.00322347	0.00178468	0.0714973	0.999855	0.000435877	0.000768701	0.57095	0.993108
2375038	GPR37L1	-0.00508886	0.00293526	0.0835948	0.776624	-0.000864848	0.000908032	0.341339	0.999855	5.39634e-05	0.000391391	0.890395	0.996243
2375144	LGR6	0.00268515	0.00328062	0.413473	0.940922	0.000835845	0.00101272	0.409573	0.999855	-0.000670768	0.000434365	0.123166	0.993108
2375212	PPP1R12B	-0.00148067	0.00954002	0.876723	0.990372	0.00138876	0.00295026	0.638045	0.999855	-0.000629663	0.00126531	0.618962	0.993108
2375338	OCR1	0.0137054	0.0122715	0.264603	0.893356	0.00282173	0.00379433	0.45743	0.999855	-0.000398657	0.00163045	0.806939	0.993108
2375500	TMEM183A	0.000268432	0.00731342	0.970736	0.998451	0.00407695	0.00225458	0.0711681	0.999855	-0.00166916	0.00096728	0.0850385	0.993108
2375596	ADORA1	0.000563073	0.00305328	0.853763	0.99009	-0.000961161	0.000941593	0.307857	0.999855	0.000428214	0.000405371	0.291323	0.993108
2375664	BTG2	0.0109078	0.00490711	0.0266779	0.642628	0.00223286	0.00152074	0.142669	0.999855	-0.000814699	0.000656668	0.215319	0.993108
2375706	ATP2B4	-0.0143037	0.00572322	0.0127693	0.545507	-0.00352458	0.0017708	0.0470992	0.999855	0.000624212	0.000771684	0.418963	0.993108
2375784	NCRNA00260	-0.00452803	0.00770173	0.556852	0.961848	-0.00312686	0.00238076	0.189663	0.999855	0.000804467	0.00102347	0.432234	0.993108
2375795	LAX1	-0.00388513	0.00634715	0.540749	0.961848	0.00016547	0.0019601	0.932758	0.999855	-0.000226979	0.000841457	0.787469	0.993108
2375810	ZC3H11A	-0.0104825	0.00644558	0.104521	0.801421	-0.00215821	0.00199271	0.279312	0.999855	0.00124316	0.000855315	0.146731	0.993108
2375916	SOX13	0.000991336	0.00346718	0.775059	0.98269	0.000405567	0.00107164	0.705256	0.999855	-0.000635072	0.000459974	0.168003	0.993108
2376037	MDM4	-0.00235051	0.00423743	0.579349	0.965076	-0.00108288	0.00130908	0.40852	0.999855	0.000284928	0.000563862	0.613562	0.993108
2376168	NFASC	-0.00266861	0.00202457	0.188079	0.857607	-0.000959412	0.000627361	0.126835	0.999855	0.00049615	0.000268661	0.0653792	0.993108
2376299	CNTN2	-0.00260411	0.00216056	0.228666	0.876488	-0.00034336	0.000667767	0.607348	0.999855	0.000231488	0.000287051	0.420378	0.993108
2376376	TMCC2	-0.00418431	0.00348912	0.231007	0.876488	-0.000833525	0.00107801	0.439768	0.999855	0.000918806	0.000461433	0.0470069	0.993108
2376457	CDK18	-6.02296e-05	0.0023786	0.979809	0.99903	0.000903416	0.000735324	0.219808	0.999855	-0.000376498	0.000315238	0.23292	0.993108
2376548	MFSD4	-0.00290321	0.0030652	0.344024	0.919297	0.000130827	0.000947069	0.890187	0.999855	0.000138984	0.000407132	0.732968	0.993108
2376799	IKBKE	0.00392929	0.00300712	0.191935	0.860118	0.00139071	0.000932279	0.136407	0.999855	0.000167053	0.000400376	0.676683	0.993108
2376849	RASSF5	0.000641438	0.00359558	0.858485	0.99009	0.000228434	0.00110995	0.837027	0.999855	-0.000427067	0.00047672	0.37077	0.993108
2376894	DYRK3	-0.00860756	0.00451891	0.0573885	0.737747	0.000774411	0.00139966	0.58032	0.999855	-0.000329591	0.000601331	0.583869	0.993108
2376922	MAPKAPK2	-0.000875776	0.00415516	0.833155	0.989297	3.50766e-05	0.00128283	0.978197	0.999855	-0.000563909	0.000550594	0.306248	0.993108
2376988	IL19	0.00632204	0.00414729	0.128054	0.812728	0.00139827	0.00128204	0.275953	0.999855	0.00016992	0.000554669	0.759471	0.993108
2377020	IL20	-0.000370184	0.0043968	0.932936	0.996204	0.00220751	0.00135368	0.10358	0.999855	-0.000957106	0.000582626	0.10107	0.993108
2377035	IL24	-0.00180265	0.00517173	0.727569	0.979851	-0.00177138	0.00159481	0.267231	0.999855	1.73037e-05	0.000685532	0.979873	0.998142
2377094	PFKFB2	0.0095013	0.00740849	0.200273	0.865613	0.00283858	0.00228725	0.215177	0.999855	-0.0022929	0.000980445	0.0197509	0.993108
2377141	C4BPB	-0.00244955	0.00464881	0.598486	0.969359	-0.00152002	0.00143444	0.289817	0.999855	0.00100397	0.000615189	0.103319	0.993108
2377165	C4BPA	0.0227412	0.015621	0.146081	0.827649	0.00334876	0.00491947	0.496371	0.999855	0.00109252	0.00208094	0.599808	0.993108
2377229	CD55	0.00716158	0.00517419	0.166954	0.839547	0.00136624	0.0016043	0.394841	0.999855	-0.00037886	0.000689835	0.583112	0.993108
2377283	CR2	0.000111055	0.00623923	0.985806	0.99903	-0.0010817	0.00193618	0.576636	0.999855	-0.000216341	0.000827932	0.793968	0.993108
2377332	CR1	-0.00111753	0.00568675	0.844289	0.99009	-0.000275195	0.0017625	0.875987	0.999855	0.000183645	0.000758614	0.808818	0.993108
2377427	CD46	0.00913621	0.00474011	0.0544995	0.734834	0.00308259	0.00146305	0.035625	0.999855	-0.00082888	0.000629841	0.188777	0.993108
2378019	CAMK1G	-0.00118471	0.00354348	0.738269	0.979851	0.000367056	0.00109427	0.73744	0.999855	-0.000147351	0.000469922	0.753984	0.993108
2378068	G0S2	0.0364364	0.0137724	0.00841409	0.520863	0.0113639	0.00425092	0.00775969	0.999855	-0.00211243	0.00183627	0.250537	0.993108
2378077	HSD11B1	-0.00363349	0.00387257	0.348568	0.919655	-0.00144617	0.00119942	0.228499	0.999855	0.000483409	0.000516051	0.349345	0.993108
2378121	TRAF3IP3	0.00210331	0.00410576	0.608682	0.969778	0.00107821	0.00127678	0.398809	0.999855	-0.000558695	0.000546448	0.307085	0.993108
2378180	C1orf107	0.000960558	0.00459376	0.834456	0.989297	-0.000724808	0.0014226	0.610633	0.999855	-0.000768026	0.000609065	0.207905	0.993108
2378256	SYT14	-0.00243136	0.00660836	0.713089	0.979102	-0.001674	0.00204033	0.412352	0.999855	0.000353841	0.000879972	0.68778	0.993108
2378325	SERTAD4	0.00579194	0.00535566	0.280019	0.901164	0.00180961	0.00165354	0.27432	0.999855	-0.000892126	0.000709396	0.209134	0.993108
2378369	HHAT	0.00482516	0.00388648	0.215002	0.872018	0.000903836	0.00120349	0.453004	0.999855	0.000122112	0.000516682	0.813267	0.993108
2378584	RCOR3	-0.00299359	0.00374242	0.424149	0.945524	-0.0011911	0.00116011	0.30506	0.999855	0.000571544	0.000500134	0.253681	0.993108
2378662	TRAF5	-0.00697565	0.00559947	0.213439	0.871393	-0.0029671	0.00173069	0.0870827	0.999855	0.000202712	0.000745045	0.785674	0.993108
2378710	C1orf97	-0.00238211	0.00663904	0.719895	0.979236	9.32783e-05	0.00205673	0.963844	0.999855	-0.000228247	0.000881451	0.795786	0.993108
2378937	DTL	-0.00782236	0.00723679	0.280262	0.901164	0.00204099	0.00223476	0.361535	0.999855	-0.000155217	0.000961096	0.871765	0.995404
2379009	PPP2R5A	-0.00631102	0.00579607	0.276753	0.900717	-7.56487e-06	0.00179779	0.996644	0.999855	0.000657783	0.000773644	0.395601	0.993108
2379068	NENF	-0.00239135	0.00515393	0.642863	0.973547	-0.00124819	0.00159038	0.432925	0.999855	0.000754939	0.000685843	0.271541	0.993108
2379132	ATF3	-0.0049992	0.00398817	0.210614	0.869947	-0.00106432	0.00123218	0.38813	0.999855	0.00060858	0.000529286	0.250775	0.993108
2379168	FAM71A	0.00423887	0.00327059	0.195561	0.864353	0.000891354	0.00101064	0.378221	0.999855	-0.0001717	0.000436338	0.694118	0.993108
2379280	FLVCR1	-0.00210451	0.00562392	0.708411	0.979102	0.000747041	0.00173742	0.667405	0.999855	-0.00028256	0.000746349	0.705155	0.993108
2379314	VASH2	-0.00206841	0.00282592	0.464552	0.955761	-0.00153264	0.000876855	0.0811052	0.999855	-0.000427514	0.000374978	0.254794	0.993108
2379399	RPS6KC1	0.00181422	0.00385886	0.638459	0.973547	0.0019624	0.00118832	0.0992912	0.999855	-0.00123565	0.00051043	0.0158444	0.993108
2379665	PROX1	-0.00487053	0.00446276	0.275642	0.900557	0.000783605	0.00137887	0.570092	0.999855	4.99662e-05	0.00059215	0.932788	0.998142
2379754	SMYD2	-0.00472092	0.00515007	0.359762	0.921705	0.000407272	0.00159471	0.798529	0.999855	5.04482e-05	0.000683861	0.941223	0.998142
2379863	CENPF	-0.00949284	0.00462424	0.0406141	0.695134	-0.00104885	0.0014328	0.464499	0.999855	-0.00022609	0.000616276	0.713876	0.993108
2379974	KCNK2	0.000782491	0.00391384	0.841618	0.989834	0.000848533	0.00120766	0.482618	0.999855	6.24419e-05	0.000519427	0.904363	0.997749
2380055	KCTD3	0.00158293	0.00477131	0.740211	0.979851	0.000152858	0.00147833	0.917688	0.999855	0.000401692	0.000633306	0.526192	0.993108
2380440	SPATA17	0.00340791	0.00407091	0.40292	0.934033	-0.000407195	0.0012585	0.746411	0.999855	-0.000204027	0.000541101	0.706292	0.993108
2380554	RRP15	0.00135344	0.00519357	0.79451	0.985212	0.000934078	0.00160282	0.560313	0.999855	-0.000657941	0.000688402	0.339664	0.993108
2380590	TGFB2	4.92917e-05	0.00485189	0.991898	0.99903	-0.00138177	0.0014965	0.356284	0.999855	-0.000447353	0.000642936	0.486882	0.993108
2380785	LYPLAL1	0.0134814	0.00738339	0.0684664	0.752913	0.00302391	0.00229096	0.18747	0.999855	-0.000981621	0.00099133	0.322556	0.993108
2380991	IARS2	-0.00513063	0.00389722	0.188622	0.857607	-0.00131624	0.00120483	0.27516	0.999855	0.000571263	0.000518106	0.270736	0.993108
2381177	MARK1	0.0021028	0.0024184	0.384995	0.931744	0.000278739	0.000747027	0.709211	0.999855	-0.000329771	0.000321589	0.305654	0.993108
2381249	C1orf115	-0.00260168	0.00389329	0.504289	0.958761	-0.000301853	0.00120339	0.802045	0.999855	0.000549771	0.000516706	0.28785	0.993108
2381264	MOSC2	0.00115806	0.00564897	0.837654	0.989474	0.000714319	0.00174879	0.683109	0.999855	0.000674435	0.000762628	0.376933	0.993108
2381309	MOSC1	-0.0057678	0.00743054	0.437986	0.948118	0.00193326	0.00230252	0.401524	0.999855	-0.00156889	0.000985682	0.112094	0.993108
2381368	HLX	0.00352193	0.00278536	0.206668	0.868948	0.000286737	0.000861469	0.739391	0.999855	-0.000239293	0.000372983	0.521451	0.993108
2381903	FAM177B	-0.00301404	0.00801783	0.707139	0.979102	-0.0014915	0.0024787	0.547632	0.999855	-0.00101472	0.00106295	0.340233	0.993108
2382043	C1orf65	-0.00663667	0.00379841	0.0812198	0.773843	-0.000355289	0.00117607	0.762705	0.999855	0.000972339	0.000504251	0.0543903	0.993108
2382117	CAPN2	-0.0141009	0.00555756	0.0114795	0.535702	-0.00110799	0.0017302	0.522222	0.999855	-0.000520319	0.000744426	0.484909	0.993108
2382336	FBXO28	-0.00544641	0.00572956	0.342282	0.918974	0.00169048	0.00177311	0.340854	0.999855	-0.000183866	0.000763415	0.809774	0.993108
2382360	DEGS1	-0.00494711	0.00597651	0.408207	0.937413	0.000342888	0.00185179	0.853175	0.999855	0.00061554	0.000793038	0.438013	0.993108
2382419	CNIH4	0.00616214	0.00894991	0.491452	0.958761	0.00243715	0.00276934	0.379261	0.999855	-0.000773379	0.00119017	0.516119	0.993108
2382467	CNIH3	-0.00598321	0.00555418	0.281897	0.901164	0.000113119	0.00171658	0.947486	0.999855	0.000710242	0.000736437	0.335301	0.993108
2382781	DNAH14	0.0114452	0.00853977	0.180788	0.850395	0.00120611	0.00264075	0.648065	0.999855	0.00118019	0.00113765	0.300057	0.993108
2382898	LBR	0.0128681	0.00833979	0.123478	0.809461	0.00522109	0.00256999	0.042733	0.999855	-0.00164141	0.00110644	0.138575	0.993108
2382970	EPHX1	0.00544239	0.00395018	0.168902	0.839641	0.00118276	0.0012277	0.335822	0.999855	0.000447627	0.00052505	0.394325	0.993108
2383118	MIXL1	6.73471e-05	0.00434689	0.987645	0.99903	0.000111644	0.00134188	0.933727	0.999855	0.000239467	0.000576401	0.677991	0.993108
2383176	C1orf95	0.00294337	0.0025622	0.251208	0.885565	0.000812729	0.000797112	0.308421	0.999855	-0.000440802	0.000339853	0.195221	0.993108
2383312	PSEN2	0.00455833	0.00313052	0.146003	0.827649	0.000540709	0.000968159	0.576761	0.999855	-0.000375713	0.000415382	0.366169	0.993108
2383356	ADCK3	0.00306354	0.00352698	0.385487	0.931744	0.00136061	0.00108789	0.211642	0.999855	-0.000683567	0.000467402	0.144242	0.993108
2383479	BTF3P9	0.00628452	0.00507732	0.216391	0.872996	0.000101705	0.00156979	0.948368	0.999855	-6.96892e-05	0.000673897	0.917678	0.998142
2383524	ZNF678	-0.000797071	0.00750472	0.915459	0.993791	0.00105327	0.00231626	0.649505	0.999855	0.001371	0.000997563	0.169954	0.993108
2383550	ZNF678	-0.0159707	0.00764656	0.0372536	0.678339	0.000535199	0.00237076	0.821489	0.999855	-0.000457466	0.00101993	0.653968	0.993108
2383557	SNAP47	0.00076184	0.00267738	0.776111	0.982785	0.000598187	0.000829463	0.471144	0.999855	-0.000654863	0.000354403	0.0652276	0.993108
2383606	LOC100130093	0.0104543	0.00684326	0.127231	0.812428	-0.000448266	0.00212096	0.832701	0.999855	0.000980261	0.000908766	0.281258	0.993108
2383639	PRSS38	-0.00320233	0.00370764	0.388166	0.931744	-6.83746e-05	0.00114541	0.952423	0.999855	4.70354e-05	0.000491852	0.923854	0.998142
2383707	WNT3A	-0.00364678	0.00421486	0.387338	0.931744	-0.00164038	0.00130489	0.209312	0.999855	0.000982749	0.000557533	0.0785711	0.993108
2383726	ARF1	-0.000588816	0.00467712	0.899868	0.993306	0.000552289	0.00144364	0.702206	0.999855	-0.000438929	0.000619981	0.479295	0.993108
2383859	GUK1	-0.0100857	0.0117891	0.39268	0.932718	-0.00300031	0.00364571	0.410922	0.999855	0.00165659	0.00156315	0.289762	0.993108
2383915	GJC2	0.00251399	0.00318757	0.430675	0.947478	-0.000384525	0.00098546	0.696558	0.999855	5.09746e-05	0.000424065	0.90437	0.997749
2383999	OBSCN	-0.0012061	0.00179564	0.5021	0.958761	-5.7293e-05	0.00055765	0.918211	0.999855	0.000345836	0.000238431	0.147561	0.993108
2384268	HIST3H2BB	0.00444867	0.00978569	0.64959	0.973547	0.00493399	0.00301333	0.102186	0.999855	-0.00171126	0.00129512	0.187008	0.993108
2384375	DUSP5P	-0.0001809	0.00715247	0.979832	0.99903	0.00504295	0.00219631	0.022088	0.999855	-0.00111259	0.00094814	0.24118	0.993108
2384401	RHOU	-0.00303203	0.00451153	0.501857	0.958761	-0.000604067	0.0013949	0.665165	0.999855	-0.00018126	0.000599515	0.762517	0.993108
2384562	RAB4A	-0.0104276	0.00447767	0.0202719	0.603829	-0.00183063	0.00138738	0.187617	0.999855	0.000984052	0.000594951	0.0987593	0.993108
2384705	URB2	0.00292325	0.00316692	0.356429	0.920851	-0.000138428	0.000978454	0.887551	0.999855	-4.82118e-05	0.000420154	0.908691	0.997772
2384788	GALNT2	0.000336372	0.00322882	0.91707	0.993791	0.000552316	0.000998956	0.580586	0.999855	-0.000995246	0.000426095	0.0199026	0.993108
2384956	COG2	-0.0049596	0.00371708	0.182729	0.850772	-0.00122609	0.00114877	0.286355	0.999855	0.000684419	0.000492755	0.165467	0.993108
2385012	CAPN9	0.000666702	0.00258545	0.796617	0.985212	-0.000178098	0.000798144	0.823518	0.999855	0.000199639	0.000342996	0.560801	0.993108
2385095	ARV1	-0.00108535	0.00561582	0.846829	0.99009	-0.00200252	0.00173308	0.248459	0.999855	0.00109513	0.000744008	0.141674	0.993108
2385146	TRIM67	-0.000109052	0.00307728	0.971745	0.998563	0.000313425	0.000949856	0.741562	0.999855	-6.92444e-05	0.000407993	0.8653	0.994209
2385197	GNPAT	-0.00542689	0.00391679	0.166511	0.839547	-0.00144925	0.00121226	0.23247	0.999855	-0.000257691	0.000520754	0.620931	0.993108
2385258	C1orf124	-0.00021637	0.0048381	0.964347	0.998451	0.00120328	0.00149255	0.420522	0.999855	0.00016236	0.000642539	0.800616	0.993108
2385306	TSNAX	0.00152852	0.00477834	0.749191	0.980418	0.000155865	0.00147521	0.915899	0.999855	0.000534043	0.000633743	0.399814	0.993108
2385343	DISC1	-0.00230885	0.00428639	0.590373	0.96728	-0.00219797	0.00131991	0.0964985	0.999855	0.000106618	0.000568889	0.851412	0.993108
2385659	KIAA1383	0.000483834	0.00319036	0.879521	0.990426	-0.000613711	0.000996386	0.53822	0.999855	-0.000222162	0.000425002	0.601394	0.993108
2385696	C1orf57	-0.000612214	0.00766764	0.936394	0.996232	0.00135194	0.00237104	0.568808	0.999855	-0.0010623	0.0010165	0.296505	0.993108
2385797	KIAA1804	-0.000837707	0.00241467	0.728796	0.979851	0.000772135	0.0007448	0.300382	0.999855	-0.000234296	0.000322239	0.467516	0.993108
2385873	KCNK1	-0.0132496	0.00473093	0.00530006	0.474512	-0.00140029	0.00147953	0.344385	0.999855	0.000615587	0.000633461	0.331632	0.993108
2385967	SLC35F3	0.00115106	0.00275506	0.676275	0.976337	0.000747351	0.000851026	0.380275	0.999855	-0.000121872	0.000365907	0.739223	0.993108
2386397	GGPS1	0.00635428	0.00554681	0.252527	0.886025	0.00149172	0.00171326	0.384348	0.999855	-0.00101222	0.000735547	0.169397	0.993108
2386418	TBCE	-0.00430263	0.004865	0.376908	0.928528	-9.41166e-05	0.00150301	0.950095	0.999855	-0.000433076	0.000646069	0.502962	0.993108
2386747	GPR137B	-7.69904e-05	0.00666487	0.990788	0.99903	0.00100047	0.00206088	0.627568	0.999855	-0.000871587	0.000885893	0.325668	0.993108
2386828	EDARADD	0.00228996	0.00387643	0.554966	0.961848	0.000606088	0.00119677	0.612776	0.999855	8.13459e-05	0.000517201	0.875087	0.995536
2386867	LGALS8	-0.0025043	0.00440181	0.569666	0.961848	-0.000189223	0.00136368	0.889697	0.999855	-0.000433405	0.000585376	0.459415	0.993108
2386943	ACTN2	0.00147099	0.00275106	0.593098	0.96839	0.000566132	0.000850737	0.506066	0.999855	-5.86722e-05	0.000366005	0.872707	0.995536
2387006	MTR	-0.00402339	0.00445301	0.366689	0.924377	-7.44461e-05	0.00138161	0.95705	0.999855	-0.00027022	0.000593993	0.649365	0.993108
2387126	RYR2	0.000993814	0.00178965	0.578932	0.965076	-0.000263696	0.000555878	0.635441	0.999855	-5.5986e-05	0.000237872	0.814025	0.993108
2387606	CHRM3	0.00324871	0.00871852	0.70959	0.979102	-0.00134299	0.00269309	0.618226	0.999855	0.00015438	0.00115685	0.893892	0.996973
2387711	FMN2	0.00404576	0.00336489	0.229806	0.876488	0.0014012	0.00103835	0.177813	0.999855	-0.00041433	0.00044643	0.353809	0.993108
2388085	KMO	-0.00478514	0.00789245	0.544598	0.961848	-0.00192999	0.00243577	0.428535	0.999855	2.08545e-05	0.00104668	0.984112	0.998308
2388148	WDR64	-0.000908271	0.00310593	0.77008	0.981693	0.00110814	0.000960608	0.24923	0.999855	-0.000670283	0.000411936	0.104339	0.993108
2388219	EXO1	0.00290743	0.00460399	0.528004	0.960305	-0.000421012	0.0014217	0.767254	0.999855	-0.000651465	0.000609857	0.285938	0.993108
2388525	SDCCAG8	-0.00398733	0.00498256	0.423947	0.945524	0.000247981	0.00153924	0.872076	0.999855	0.000503695	0.000661883	0.447017	0.993108
2388794	ZNF238	0.00289219	0.00437729	0.509095	0.958761	0.00201325	0.00134884	0.136185	0.999855	-0.000650463	0.000579899	0.26254	0.993108
2388960	C1orf101	-0.00019596	0.00297223	0.94746	0.997086	0.000293499	0.000922486	0.750497	0.999855	0.000214003	0.000394341	0.58759	0.993108
2389016	PPPDE1	-0.00174179	0.00483587	0.718866	0.979236	-0.000515177	0.00149425	0.730412	0.999855	-0.000128044	0.000641272	0.841819	0.993108
2389062	FAM36A	0.00991948	0.0125939	0.431283	0.947478	0.00210778	0.00389957	0.589085	0.999855	-0.00204616	0.00167135	0.221437	0.993108
2389130	EFCAB2	-0.00149607	0.011458	0.896169	0.992701	-0.00797951	0.00352325	0.0239565	0.999855	0.00172826	0.00152402	0.257335	0.993108
2389247	KIF26B	-0.00456575	0.00500538	0.362125	0.922031	0.000379402	0.00155195	0.80697	0.999855	-0.000304301	0.000665904	0.647889	0.993108
2389718	CNST	-0.00284788	0.00430709	0.508789	0.958761	0.000807393	0.00134136	0.547504	0.999855	-0.00030157	0.000572231	0.598425	0.993108
2389789	SCCPDH	0.00942672	0.0061311	0.124805	0.811139	0.00311803	0.00189749	0.100971	0.999855	-0.00220535	0.000812578	0.00687884	0.993108
2389834	LOC149134	0.0019864	0.00373886	0.59546	0.969141	0.000624687	0.00115418	0.588586	0.999855	0.000114196	0.000495965	0.817992	0.993108
2389996	VN1R5	0.00410548	0.00580048	0.479414	0.95794	-5.00819e-05	0.00179794	0.977789	0.999855	0.000778714	0.000769178	0.311841	0.993108
2390050	NLRP3	-0.00329397	0.00444813	0.45933	0.954131	-0.000431788	0.00138207	0.754852	0.999855	7.01642e-05	0.00059247	0.905778	0.997749
2390089	OR2W5	-0.000899989	0.00630474	0.886547	0.991379	0.00210238	0.00194402	0.280022	0.999855	-0.000648628	0.000835225	0.43777	0.993108
2390102	C1orf150	0.000917894	0.0077458	0.905718	0.993778	-0.00205257	0.00238939	0.390739	0.999855	-4.97451e-05	0.00102646	0.961367	0.998142
2390135	OR2G2	0.00400635	0.00610167	0.511745	0.958761	0.00247956	0.00190242	0.193056	0.999855	-0.00103283	0.000808063	0.201791	0.993108
2390142	OR2G3	0.00645723	0.0103153	0.531612	0.961205	0.000912783	0.00318533	0.774571	0.999855	-0.000852415	0.00136955	0.533961	0.993108
2390158	ENST00000283225	-0.000969589	0.0111756	0.930898	0.996204	0.00312184	0.00345005	0.365976	0.999855	-0.00185047	0.00148405	0.21302	0.993108
2390162	OR9H1P	-0.00292025	0.00436921	0.504209	0.958761	-0.00250245	0.00134482	0.063366	0.999855	0.00110993	0.000578071	0.0554246	0.993108
2390180	TRIM58	-0.0328974	0.00918227	0.000373744	0.234684	-0.00575092	0.00288233	0.0465665	0.999855	0.00267574	0.00122834	0.0298505	0.993108
2390243	OR2L13	0.00172222	0.00516144	0.73877	0.979851	0.000415379	0.00159341	0.794444	0.999855	0.000101219	0.000684175	0.882447	0.996138
2390253	OR2L8	-0.0174111	0.0113668	0.126223	0.812428	-0.00500317	0.00351534	0.155297	0.999855	0.00242836	0.0015079	0.10794	0.993108
2390259	OR2AK2	-0.0213158	0.00715618	0.00303753	0.408193	-0.00642178	0.0022144	0.00389782	0.999855	0.00261203	0.000949358	0.00615184	0.993108
2390298	OR2L2	-0.0119158	0.011385	0.295784	0.908668	-0.00468486	0.00351961	0.183778	0.999855	0.000295497	0.00151231	0.845164	0.993108
2390307	OR2L3	-0.00521502	0.0109467	0.633998	0.973486	0.000650678	0.00338077	0.847458	0.999855	-0.000142664	0.00145287	0.921817	0.998142
2390322	OR2M5	0.00962793	0.0111196	0.386991	0.931744	0.00373238	0.00343113	0.277215	0.999855	-0.00240362	0.0014707	0.102823	0.993108
2390335	OR2M2	0.00811064	0.00691486	0.241389	0.882402	0.00129714	0.00213679	0.544097	0.999855	0.0011291	0.000919041	0.21982	0.993108
2390350	OR2M3	-0.0169875	0.0132559	0.200616	0.865613	0.00274601	0.004107	0.504052	0.999855	-0.000953233	0.00176111	0.588566	0.993108
2390355	OR2M4	0.00574048	0.00937764	0.540723	0.961848	-0.00168011	0.002895	0.561944	0.999855	-0.00138036	0.00124656	0.268686	0.993108
2390489	ZNF672	0.00492942	0.0039125	0.208294	0.869452	0.00109168	0.00120873	0.366879	0.999855	-0.000246374	0.000520648	0.636274	0.993108
2390518	PGBD2	0.000221013	0.00586293	0.969945	0.998451	0.00172218	0.00181106	0.342108	0.999855	-0.000597157	0.00077783	0.443018	0.993108
2390976	NCRNA00115	-0.00199912	0.00440358	0.650045	0.973547	-0.00223083	0.00136052	0.101706	0.999855	0.000421244	0.000587367	0.473604	0.993108
2391005	C1orf159	-0.0047989	0.00218723	0.0286968	0.647658	-0.000365688	0.000678277	0.590032	0.999855	-0.000144311	0.000292031	0.62141	0.993108
2391150	TNFRSF18	-0.00185677	0.00269356	0.490935	0.958761	-0.00133318	0.000830234	0.108961	0.999855	0.000509127	0.000356951	0.154405	0.993108
2391172	TNFRSF4	-0.00250337	0.00268075	0.350847	0.919939	-0.000296063	0.000828915	0.721117	0.999855	-0.000128378	0.000356898	0.719221	0.993108
2391188	SDF4	0.00645329	0.00317223	0.0424544	0.699547	0.000828622	0.000993108	0.404474	0.999855	-0.000662635	0.000424237	0.118939	0.993108
2391255	UBE2J2	0.00176432	0.0030919	0.568513	0.961848	0.00159592	0.000953673	0.0948729	0.999855	-0.000648201	0.000410768	0.115198	0.993108
2391302	ACAP3	-0.000284072	0.00212557	0.893737	0.992211	-0.000353693	0.000655974	0.59	0.999855	0.000260987	0.000281434	0.354197	0.993108
2391360	CPSF3L	-0.00199208	0.00250278	0.426445	0.946427	-0.000385903	0.00077291	0.6178	0.999855	-5.37954e-05	0.000332286	0.871455	0.995404
2391425	DVL1	0.0115263	0.0119045	0.333401	0.918376	0.000487991	0.00367833	0.894511	0.999855	0.00210593	0.00157728	0.182434	0.993108
2391465	MXRA8	0.000135653	0.00431163	0.974914	0.998885	0.00083074	0.00133083	0.532766	0.999855	-2.22351e-05	0.000577211	0.969287	0.998142
2391532	CCNL2	0.0160481	0.0095817	0.0945918	0.788129	0.00467348	0.00296732	0.1159	0.999855	-0.00172716	0.00127949	0.177669	0.993108
2391647	SSU72	0.00322646	0.0039884	0.418926	0.942711	0.00120622	0.00123862	0.330613	0.999855	-0.00113476	0.000528125	0.0321452	0.993108
2391687	NADK	0.0108592	0.00725631	0.135157	0.81821	0.00163667	0.00224983	0.467288	0.999855	-0.00057018	0.000965103	0.554926	0.993108
2391744	CDK11A	0.00164525	0.00964709	0.864652	0.99009	0.00530508	0.0029686	0.0745398	0.999855	-0.000729677	0.0012799	0.568865	0.993108
2391840	GNB1	-0.00321169	0.00347234	0.355451	0.920851	-0.000441475	0.00107367	0.681115	0.999855	-0.000654564	0.000460699	0.156002	0.993108
2392095	C1orf86	-0.00207333	0.00236342	0.380774	0.930411	-0.000427339	0.000735785	0.561644	0.999855	0.000326096	0.000313602	0.298921	0.993108
2392161	C1orf86	0.00162925	0.00271921	0.549338	0.961848	0.000174187	0.000842348	0.836261	0.999855	-0.000271122	0.000361145	0.453171	0.993108
2392267	MORN1	0.00384785	0.0027125	0.156657	0.836161	0.000609275	0.000838605	0.467856	0.999855	0.000111012	0.000360777	0.758438	0.993108
2392404	LOC100129534	0.0130105	0.00526781	0.0138551	0.553383	0.000770525	0.00163804	0.63828	0.999855	-0.000656106	0.000706511	0.353519	0.993108
2392421	PEX10	0.00186273	0.00305586	0.542433	0.961848	2.7824e-05	0.000943699	0.976491	0.999855	-0.000324961	0.000406735	0.424702	0.993108
2392528	PANK4	0.00576551	0.00338955	0.0895783	0.782029	0.000788819	0.00104881	0.452344	0.999855	-0.000490001	0.000450931	0.277722	0.993108
2392666	MMEL1	0.00270617	0.00284856	0.342571	0.918998	-0.000328558	0.000880031	0.709049	0.999855	0.000679752	0.000378856	0.0733866	0.993108
2392945	FLJ42875	0.00048925	0.00373448	0.895822	0.992701	0.000385217	0.00115273	0.738387	0.999855	0.000221704	0.000496602	0.655473	0.993108
2392985	FLJ42875	-0.000590085	0.00326686	0.856734	0.99009	0.000203163	0.00100848	0.840425	0.999855	0.000264396	0.000433043	0.541775	0.993108
2393538	WDR8	0.00443171	0.0030653	0.148877	0.828932	0.00156988	0.000948492	0.0985324	0.999855	-0.000570701	0.00040772	0.162218	0.993108
2393654	KIAA0495	-0.000414104	0.00361462	0.908837	0.993791	-0.00102214	0.00111865	0.361307	0.999855	-0.000115351	0.000479969	0.810173	0.993108
2393711	LRRC47	0.00346449	0.00312375	0.267936	0.895373	-0.000982919	0.000967586	0.310199	0.999855	-8.98474e-06	0.000415422	0.982753	0.998142
2393740	KIAA0562	-0.0101362	0.00504814	0.0451972	0.712353	-0.00233361	0.00156194	0.135801	0.999855	0.000536089	0.000672696	0.425875	0.993108
2393816	C1orf174	-0.0101239	0.00542736	0.0627247	0.745261	-0.00334194	0.00167694	0.046825	0.999855	0.000864702	0.000722943	0.232235	0.993108
2394361	NPHP4	-0.00200567	0.00188563	0.288	0.904328	-0.000363935	0.000583766	0.533292	0.999855	8.34689e-05	0.000250504	0.739121	0.993108
2394478	CHD5	-0.000996726	0.00193084	0.605935	0.969768	-0.000771715	0.00059519	0.195379	0.999855	0.000195248	0.000256899	0.447604	0.993108
2394558	RPL22	-0.00407659	0.00705738	0.563773	0.961848	0.00187113	0.00217773	0.390641	0.999855	-0.000756617	0.000952881	0.427557	0.993108
2394588	ICMT	-0.00478651	0.00382278	0.211125	0.870297	0.000181403	0.00118271	0.878162	0.999855	-0.000387542	0.000511968	0.44943	0.993108
2394608	GPR153	0.000810955	0.00352977	0.818383	0.987108	-0.000552616	0.00108942	0.6122	0.999855	0.000655121	0.000469346	0.163394	0.993108
2394626	ACOT7	-0.00171974	0.00265594	0.517606	0.958761	0.000259804	0.000823727	0.752591	0.999855	0.000151899	0.000355719	0.669551	0.993108
2394680	HES2	-0.00174052	0.00675442	0.796757	0.985212	-0.00255216	0.00208208	0.220867	0.999855	0.00140439	0.000894242	0.116941	0.993108
2394699	TNFRSF25	-0.00129382	0.0027139	0.633758	0.973486	-0.000882207	0.000841698	0.295092	0.999855	0.000496747	0.000362459	0.171153	0.993108
2394726	PLEKHG5	0.000658558	0.00243967	0.787321	0.984052	0.000306289	0.000753145	0.684419	0.999855	-2.87747e-05	0.000323779	0.92922	0.998142
2394784	NOL9	-0.00733417	0.00509625	0.150747	0.832368	-0.000539855	0.00157932	0.732626	0.999855	0.000304731	0.000683239	0.655786	0.993108
2394817	KLHL21	0.00835447	0.00456861	0.0680521	0.752913	0.000602347	0.00141483	0.670485	0.999855	9.93892e-05	0.000607875	0.870189	0.995233
2394841	DNAJC11	-0.00704796	0.00486758	0.148269	0.828128	-4.792e-05	0.00150745	0.974653	0.999855	-0.000621651	0.00064677	0.336939	0.993108
2395123	UTS2	0.00849048	0.0158802	0.593128	0.96839	0.000272564	0.00492981	0.955931	0.999855	-0.000293315	0.00210861	0.889425	0.996243
2395146	TNFRSF9	-0.0125367	0.00705185	0.0760529	0.768454	-0.00211795	0.00218731	0.333374	0.999855	0.000133926	0.000941181	0.886905	0.996138
2395177	ERRFI1	-0.00392354	0.00414723	0.344579	0.919335	-0.000589799	0.00128151	0.645549	0.999855	-0.000370962	0.000549868	0.500221	0.993108
2395245	RERE	0.00496306	0.00357836	0.166078	0.839547	-0.000523194	0.00110654	0.636551	0.999855	-0.000280268	0.000476879	0.556993	0.993108
2395418	BC029383	0.000888369	0.00585454	0.879454	0.990426	0.00196514	0.00180519	0.276857	0.999855	-0.00079332	0.000780312	0.309806	0.993108
2395490	ENO1	0.0011719	0.00749315	0.875784	0.990275	-0.000423549	0.00231573	0.854951	0.999855	0.00042071	0.000994681	0.672508	0.993108
2395545	SLC2A7	-0.000867023	0.00275542	0.753152	0.980925	-0.000681816	0.000850133	0.422932	0.999855	-2.47729e-05	0.000365596	0.946004	0.998142
2395564	SLC2A5	-0.000907686	0.00348647	0.794706	0.985212	0.000642986	0.00107688	0.550727	0.999855	2.98794e-05	0.000463033	0.948574	0.998142
2395626	GPR157	3.90569e-05	0.00603655	0.99484	0.99903	0.000409291	0.00186364	0.826259	0.999855	-0.000505778	0.000799956	0.52751	0.993108
2395890	CLSTN1	-0.000356656	0.00349707	0.918808	0.993791	0.000374211	0.00107943	0.728983	0.999855	-0.000189417	0.000466425	0.68484	0.993108
2395965	CTNNBIP1	0.00171311	0.00609606	0.778813	0.983039	0.00408027	0.00187927	0.0303915	0.999855	-0.000328075	0.000810285	0.685734	0.993108
2396009	LZIC	0.000773486	0.00590918	0.895911	0.992701	-0.00250502	0.00182346	0.170137	0.999855	0.000428518	0.000783593	0.584719	0.993108
2396121	DFFA	-0.00518342	0.00483326	0.284042	0.901164	0.000598521	0.00149352	0.688781	0.999855	0.000450075	0.000641988	0.483592	0.993108
2396201	CASZ1	-0.000686602	0.00312028	0.825927	0.988093	-0.00083828	0.000963061	0.384487	0.999855	4.98105e-05	0.000414327	0.904357	0.997749
2396362	C1orf127	0.00354889	0.00309786	0.252518	0.886025	0.000212655	0.000957531	0.824338	0.999855	-0.000555112	0.000410569	0.176974	0.993108
2396415	MASP2	-0.00183661	0.00361096	0.611245	0.971265	-0.000746416	0.00111449	0.503339	0.999855	0.000399313	0.000478699	0.404591	0.993108
2396461	SRM	0.00882633	0.00479839	0.0664511	0.752913	0.00225694	0.00148944	0.130338	0.999855	2.47606e-05	0.000641476	0.969225	0.998142
2396480	EXOSC10	-0.00475396	0.00430215	0.269689	0.897274	-0.00140289	0.0013375	0.294743	0.999855	-0.000607245	0.000571422	0.28844	0.993108
2396537	MTOR	-0.000701555	0.00402916	0.861843	0.99009	-0.000764519	0.00124341	0.538932	0.999855	-0.000376203	0.000534779	0.48209	0.993108
2396750	FBXO2	-0.0014483	0.00443097	0.743914	0.979851	0.00088625	0.00137015	0.518045	0.999855	-1.45128e-05	0.000588642	0.98034	0.998142
2396781	MAD2L2	-0.00228557	0.00523397	0.662534	0.975116	0.000732795	0.00161571	0.650356	0.999855	6.89689e-06	0.000701607	0.992161	0.998651
2396817	MTHFR	0.00813416	0.00426974	0.0573509	0.737747	0.000511106	0.00132316	0.699458	0.999855	-0.000428983	0.000567723	0.450236	0.993108
2396848	NPPA	-0.00466369	0.0068698	0.497539	0.958761	0.00129476	0.0021209	0.541828	0.999855	-0.00110878	0.000910008	0.22364	0.993108
2396858	NPPB	-0.00397624	0.0045666	0.384329	0.931657	-0.00129467	0.00141326	0.36007	0.999855	-0.000126376	0.000606895	0.835132	0.993108
2397025	DHRS3	0.00382754	0.0044334	0.388369	0.931744	0.000393011	0.00138074	0.776041	0.999855	0.000642392	0.000588291	0.275379	0.993108
2397600	C1orf126	-0.00411803	0.00471159	0.382532	0.93071	-2.8731e-05	0.00145975	0.984305	0.999855	-0.000630874	0.000626362	0.314329	0.993108
2397695	CASP9	0.00252471	0.00433269	0.560353	0.961848	0.00135714	0.00133657	0.310419	0.999855	-0.000119107	0.000575565	0.836142	0.993108
2397732	AGMAT	-0.00266694	0.00358654	0.457473	0.952835	-0.00128808	0.0011122	0.247368	0.999855	0.000337677	0.000475997	0.478404	0.993108
2397847	ZBTB17	0.00305904	0.00257062	0.234618	0.878778	0.00105284	0.000793277	0.185053	0.999855	-0.000359293	0.000341002	0.292562	0.993108
2397898	HSPB7	-0.00431477	0.00551643	0.434491	0.947478	-9.73261e-05	0.00170398	0.954475	0.999855	0.000316226	0.000736047	0.667653	0.993108
2397926	FAM131C	-0.00518671	0.0032393	0.109976	0.803862	-0.00291534	0.000993963	0.00351244	0.999855	-0.000110969	0.000430583	0.796731	0.993108
2397948	EPHA2	-0.00453239	0.00240226	0.0597846	0.74227	0.00127511	0.000742185	0.0864147	0.999855	-0.000206761	0.0003205	0.519147	0.993108
2397999	ARHGEF19	-0.000513352	0.00280218	0.854718	0.99009	0.000971062	0.00086473	0.261998	0.999855	6.83017e-05	0.000371661	0.854266	0.993108
2398040	C1orf89	-0.00229153	0.00396857	0.563919	0.961848	-0.000603316	0.00122522	0.622644	0.999855	-0.000770805	0.000526414	0.143758	0.993108
2398073	FBXO42	0.00319642	0.00428077	0.455605	0.952412	-1.73562e-05	0.00132222	0.989532	0.999855	-0.000530965	0.000567458	0.349888	0.993108
2398146	SPATA21	-0.00113203	0.00341525	0.740435	0.979851	0.00129484	0.0010528	0.219319	0.999855	-0.00055935	0.000454654	0.219177	0.993108
2398193	CROCCP3	-0.0027075	0.00716525	0.705693	0.979102	-0.00350532	0.00220662	0.112803	0.999855	-0.000784938	0.000950716	0.409412	0.993108
2398369	CROCCP2	-0.0052983	0.00731924	0.469477	0.957007	-0.00210707	0.00226681	0.35307	0.999855	0.000964699	0.000971282	0.321086	0.993108
2398706	MFAP2	0.00420593	0.00399779	0.293285	0.908668	0.00174846	0.00123553	0.157656	0.999855	-0.000357828	0.000530804	0.500547	0.993108
2398736	ATP13A2	0.0027617	0.00223313	0.216788	0.872996	0.000455125	0.00069013	0.509897	0.999855	-0.00022336	0.000296848	0.452143	0.993108
2398789	SDHB	0.00377288	0.00503588	0.454093	0.952412	0.00263528	0.00155996	0.0917874	0.999855	-0.00117324	0.000668835	0.0800222	0.993108
2398820	PADI2	0.0113182	0.00645506	0.0801555	0.773843	0.000585744	0.00202606	0.772622	0.999855	-0.000175843	0.00085909	0.837902	0.993108
2398894	RCC2	-0.00591957	0.00443522	0.182598	0.850772	-0.000650441	0.00137336	0.635985	0.999855	-0.000856969	0.000588273	0.145817	0.993108
2399289	TAS1R2	0.00126573	0.00385089	0.742533	0.979851	-0.000782791	0.00118838	0.510393	0.999855	0.000206801	0.000510406	0.685528	0.993108
2399409	UBR4	-0.00242981	0.00460119	0.597679	0.969359	-0.00122956	0.00141972	0.386877	0.999855	6.97883e-06	0.000618265	0.990998	0.998651
2399620	KIAA0090	0.000163073	0.00338139	0.961555	0.998422	-0.000783765	0.00104569	0.453899	0.999855	0.000740952	0.000447205	0.0981822	0.993108
2399687	AKR7L	0.00612358	0.00842631	0.467741	0.956694	0.00252542	0.00260012	0.331889	0.999855	-0.000786963	0.00111827	0.48193	0.993108
2399718	AKR7A2	-0.00281412	0.00483583	0.560878	0.961848	-0.00142693	0.00149196	0.339331	0.999855	0.00119595	0.000639383	0.0620072	0.993108
2399743	AKR7A3	-0.00512651	0.00440586	0.245161	0.883777	-0.0012199	0.00136085	0.370463	0.999855	0.00037415	0.000584698	0.522531	0.993108
2399765	CAPZB	6.78046e-05	0.00387442	0.986044	0.99903	0.00131075	0.0011961	0.273678	0.999855	-0.00124518	0.000511663	0.0153023	0.993108
2399908	TMCO4	-0.000121193	0.0029253	0.96697	0.998451	-0.000321015	0.000904726	0.722876	0.999855	-7.31799e-06	0.000388088	0.984963	0.99845
2399988	RNF186	-0.000316283	0.00396517	0.936456	0.996232	0.000483775	0.00122848	0.693898	0.999855	-1.23888e-05	0.000528873	0.981321	0.998142
2400009	PLA2G2E	-0.00163161	0.00351457	0.64268	0.973547	-0.000329633	0.00108914	0.76228	0.999855	0.000186427	0.000468179	0.690657	0.993108
2400027	PLA2G2A	0.00426064	0.00351092	0.225504	0.875006	0.000777708	0.00108511	0.473892	0.999855	0.000124921	0.000469062	0.790102	0.993108
2400059	PLA2G2D	-0.00648226	0.00519765	0.212932	0.871393	-0.000895205	0.00161394	0.579372	0.999855	0.00110384	0.000689166	0.109859	0.993108
2400177	CAMK2N1	-0.00294757	0.00714379	0.680075	0.976337	-0.00450203	0.00220239	0.0414676	0.999855	0.00050028	0.000947965	0.597915	0.993108
2400193	MUL1	0.00782513	0.00479723	0.10349	0.799379	0.00244655	0.00148081	0.0991353	0.999855	-0.000631957	0.000637524	0.322038	0.993108
2400212	PINK1	-0.00915228	0.0070765	0.1965	0.864486	-0.00147053	0.00218719	0.501684	0.999855	-1.1566e-05	0.000939937	0.990187	0.998651
2400220	DDOST	0.00136428	0.00356964	0.702485	0.979073	0.00161978	0.00110167	0.142119	0.999855	-8.9364e-05	0.000476316	0.851255	0.993108
2400247	KIF17	0.000717112	0.00196717	0.715611	0.979236	0.000546194	0.000607826	0.369302	0.999855	3.74272e-05	0.000261835	0.886394	0.996138
2400322	HP1BP3	-0.00662265	0.00415805	0.111861	0.805002	-0.00194596	0.00128548	0.130718	0.999855	0.000499493	0.000552898	0.366748	0.993108
2400373	EIF4G3	-0.0030317	0.00503549	0.547405	0.961848	-5.76985e-05	0.00155948	0.970501	0.999855	-0.000947023	0.000669146	0.157617	0.993108
2400518	ECE1	0.00431019	0.00585402	0.46191	0.955761	0.000899329	0.00181222	0.619934	0.999855	-0.000597938	0.000780088	0.443743	0.993108
2400655	RAP1GAP	-0.0154099	0.00779085	0.0484898	0.720481	-0.00289862	0.00241365	0.230356	0.999855	0.000310339	0.00103868	0.765231	0.993108
2400718	USP48	-0.00134822	0.00341457	0.69313	0.978498	0.0010387	0.00105321	0.324508	0.999855	-0.000834057	0.000453105	0.0662542	0.993108
2400793	HSPG2	0.000279831	0.00142992	0.844928	0.99009	-0.000151505	0.000442405	0.732151	0.999855	0.000164124	0.000190546	0.389467	0.993108
2401018	WNT4	-0.00413258	0.00346502	0.233576	0.877957	-0.00026296	0.00107113	0.806172	0.999855	-0.000133075	0.000460142	0.772546	0.993108
2401193	LUZP1	-0.00646175	0.00369213	0.0807149	0.773843	-0.000777402	0.00114519	0.497557	0.999855	-0.000697563	0.000491347	0.156325	0.993108
2401251	HTR1D	-0.00393642	0.00578965	0.496882	0.958761	0.000350333	0.0017916	0.84505	0.999855	0.000110192	0.000769379	0.886173	0.996138
2401275	HNRNPR	-0.00293495	0.00388823	0.450711	0.950778	0.00114859	0.00120429	0.340679	0.999855	-0.000593702	0.000517371	0.251713	0.993108
2401333	ZNF436	-0.0051773	0.00486986	0.288242	0.904771	-0.000593812	0.00151199	0.694684	0.999855	-0.000304519	0.000646439	0.637796	0.993108
2401347	TCEA3	-0.00582867	0.00629184	0.354698	0.920775	0.000146609	0.00194989	0.940095	0.999855	8.19606e-05	0.000835434	0.921888	0.998142
2401384	ASAP3	0.00124304	0.00212153	0.558198	0.961848	0.000305015	0.000655003	0.641657	0.999855	-0.000176128	0.000282551	0.53334	0.993108
2401440	BC024651	-0.00176192	0.00723909	0.807805	0.98615	0.00226587	0.00223613	0.311414	0.999855	-0.000851672	0.000960269	0.375557	0.993108
2401448	E2F2	-0.0145118	0.00683458	0.0342261	0.665639	-0.00283601	0.00213387	0.184447	0.999855	0.00140422	0.00090957	0.123268	0.993108
2401493	ID3	0.00862183	0.00638177	0.177311	0.846893	0.00131768	0.0019728	0.504494	0.999855	0.000330285	0.0008482	0.697151	0.993108
2401533	AF010144	0.00230587	0.00866379	0.790234	0.984052	6.4098e-05	0.00267471	0.980891	0.999855	-0.00148221	0.00115106	0.198455	0.993108
2401581	GALE	-0.000722731	0.0030727	0.814143	0.986308	-7.36814e-05	0.000948593	0.938118	0.999855	-4.29985e-05	0.00040749	0.916006	0.998142
2401609	HMGCL	-0.00404224	0.00406417	0.320415	0.918376	-0.0019122	0.00125292	0.127602	0.999855	0.000240056	0.000540738	0.657278	0.993108
2401643	FUCA1	-0.0110525	0.00739723	0.135777	0.818367	-0.000182822	0.00228958	0.936389	0.999855	-0.00037101	0.000982631	0.705913	0.993108
2401670	MYOM3	-0.00157983	0.00215571	0.46399	0.955761	-0.00102582	0.000665659	0.123943	0.999855	0.000302932	0.000287485	0.29252	0.993108
2401753	IL22RA1	0.00308374	0.00323784	0.341357	0.918409	0.000719038	0.00100386	0.474162	0.999855	-0.000282017	0.000430503	0.512715	0.993108
2401774	IL28RA	0.000447973	0.00242444	0.853482	0.99009	-0.000810781	0.000747565	0.278644	0.999855	0.000198279	0.000323585	0.540318	0.993108
2401849	C1orf201	-0.00166412	0.00413175	0.687296	0.977298	0.000863002	0.00127509	0.49884	0.999855	-0.000102556	0.000549074	0.85191	0.993108
2401994	RUNX3	-0.00414606	0.00330584	0.210376	0.869841	-0.000189409	0.0010221	0.853059	0.999855	-0.000160493	0.0004395	0.715138	0.993108
2402068	SYF2	0.00763759	0.00483891	0.115121	0.805669	0.00204205	0.00150084	0.174261	0.999855	-0.00110606	0.00064232	0.0856966	0.993108
2402111	C1orf63	-0.00124606	0.00586911	0.831954	0.989032	-0.000246114	0.00181453	0.892165	0.999855	0.00055534	0.000786498	0.480462	0.993108
2402416	C1orf135	-0.000836134	0.00504233	0.868364	0.99009	-0.00190459	0.00155469	0.221137	0.999855	-5.67545e-06	0.000669117	0.993236	0.998651
2402431	PAQR7	0.0103498	0.00632384	0.102343	0.79879	0.00316267	0.00196382	0.107934	0.999855	-0.000981566	0.000840667	0.243528	0.993108
2402447	STMN1	0.00345363	0.00443585	0.436604	0.947478	0.00262939	0.00136508	0.054656	0.999855	-0.00083818	0.00058887	0.155258	0.993108
2402459	STMN1	-0.00947776	0.00597227	0.113162	0.805034	0.000283695	0.00184987	0.878178	0.999855	-0.000123585	0.000797945	0.876979	0.995536
2402493	PAFAH2	-0.0013732	0.00403992	0.734071	0.979851	-0.000215494	0.0012476	0.862936	0.999855	-0.000995987	0.000533645	0.0625773	0.993108
2402517	SLC30A2	-0.00146156	0.0034216	0.669451	0.976265	-0.00140297	0.00105456	0.184005	0.999855	-3.56056e-06	0.00045352	0.993739	0.998651
2402536	TRIM63	0.00575954	0.00443775	0.194944	0.864353	-0.000246868	0.0013742	0.857505	0.999855	0.000136716	0.000591193	0.817212	0.993108
2402601	UBXN11	0.00067833	0.00489728	0.889892	0.991767	0.000312723	0.00151176	0.836204	0.999855	0.000156674	0.000660039	0.812467	0.993108
2402645	AIM1L	0.00259186	0.00341389	0.448089	0.949825	0.00180015	0.00105298	0.0879732	0.999855	-0.000368559	0.000454004	0.417297	0.993108
2402691	ZNF683	0.00324817	0.00481329	0.500098	0.958761	0.00192368	0.00148403	0.195495	0.999855	-0.000496778	0.000637949	0.436521	0.993108
2402838	GPN2	-0.00421586	0.0033887	0.214055	0.871393	-0.00170291	0.00104493	0.103804	0.999855	0.000982192	0.000450679	0.0297745	0.993108
2402861	GPATCH3	-0.00104532	0.00350468	0.765626	0.981693	-0.000115726	0.00108198	0.914866	0.999855	-0.000108845	0.000465369	0.815167	0.993108
2402883	NR0B2	0.000368132	0.00625469	0.95309	0.997211	0.00201201	0.00192872	0.297373	0.999855	-0.00010305	0.000832011	0.901479	0.997749
2402892	C1orf172	-0.00184899	0.00390738	0.636276	0.973547	-0.000248117	0.00120643	0.83714	0.999855	0.000358989	0.000517908	0.488538	0.993108
2402914	FAM46B	-0.000663075	0.00353505	0.85129	0.99009	0.000162491	0.00109131	0.881697	0.999855	0.000627968	0.00046794	0.180215	0.993108
2402942	SLC9A1	0.00519351	0.00564479	0.357994	0.921566	0.000386625	0.00174525	0.824772	0.999855	-0.000730393	0.000749649	0.330376	0.993108
2403027	MAP3K6	0.000506564	0.00202161	0.802247	0.985437	-0.000119529	0.000630603	0.849741	0.999855	1.25649e-05	0.000269772	0.96287	0.998142
2403080	FCN3	0.00186198	0.00371034	0.616006	0.97269	-0.000583978	0.00114538	0.610379	0.999855	-0.000156305	0.000492792	0.751238	0.993108
2403099	CD164L2	-0.00246111	0.00352323	0.485169	0.958515	-0.00191943	0.00108551	0.0776391	0.999855	0.000490886	0.000470626	0.297434	0.993108
2403111	WASF2	-0.0146347	0.00680341	0.0319544	0.660697	-0.00446043	0.0021071	0.0347715	0.999855	0.00123872	0.000914023	0.175957	0.993108
2403158	AHDC1	-0.00624101	0.00471046	0.185808	0.855742	-0.000702627	0.00145636	0.629697	0.999855	0.000386936	0.000625913	0.536731	0.993108
2403215	FGR	0.00393895	0.00458609	0.390817	0.932078	0.00122348	0.00142391	0.390625	0.999855	0.000584697	0.000611649	0.33957	0.993108
2403261	IFI6	0.00349567	0.0111759	0.754574	0.981057	0.000129825	0.00347517	0.970215	0.999855	0.000854864	0.00149312	0.56722	0.993108
2403301	RPA2	-0.00829476	0.00579506	0.152962	0.833323	-0.000862272	0.00179222	0.630645	0.999855	-0.000248037	0.000774071	0.748776	0.993108
2403335	EYA3	-0.00327552	0.00500085	0.512777	0.958761	-0.000759158	0.00154565	0.623533	0.999855	0.000256875	0.000667885	0.700691	0.993108
2403446	PTAFR	0.0170179	0.00646695	0.00876631	0.520863	0.00108341	0.00200968	0.590063	0.999855	-0.0010243	0.000861793	0.235178	0.993108
2403470	DNAJC8	0.00722018	0.0101292	0.476302	0.957051	-0.000252165	0.00312913	0.935803	0.999855	0.000788507	0.00134512	0.558008	0.993108
2403557	SNORA44	-0.0083916	0.00756871	0.268089	0.895373	-0.00308629	0.00233525	0.18691	0.999855	0.000888959	0.00100792	0.378218	0.993108
2403585	TAF12	-0.00718396	0.00427726	0.0936734	0.786176	-0.00171595	0.00132191	0.194864	0.999855	0.000100408	0.000568506	0.859881	0.993108
2403707	TMEM200B	0.00333294	0.00327132	0.308779	0.917823	-0.000500044	0.00101185	0.621394	0.999855	0.000113908	0.000434512	0.793314	0.993108
2403740	SRSF4	0.000549607	0.00487477	0.910278	0.993791	0.000734939	0.00150962	0.62659	0.999855	-0.00114284	0.00064523	0.0771402	0.993108
2403793	MECR	0.00263422	0.00332319	0.428346	0.947478	0.0015788	0.00102462	0.123991	0.999855	-0.0006164	0.000442171	0.163933	0.993108
2404122	MATN1	0.00446033	0.00351929	0.205612	0.868948	0.000821866	0.00109091	0.451583	0.999855	-0.000801852	0.000467603	0.0870042	0.993108
2404158	LAPTM5	0.00645633	0.00516031	0.211471	0.870297	0.00272841	0.00159482	0.0877467	0.999855	-0.00107298	0.000685875	0.118362	0.993108
2404209	SDC3	0.00239008	0.00287324	0.405901	0.935695	0.000686645	0.000887054	0.439258	0.999855	-0.000200241	0.000381787	0.600177	0.993108
2404254	PUM1	-0.00166792	0.00368306	0.650847	0.973547	-0.000349861	0.00114432	0.759933	0.999855	-6.23181e-05	0.000488997	0.898643	0.997327
2404344	NKAIN1	0.00244136	0.00403425	0.545353	0.961848	0.000635489	0.00124551	0.610123	0.999855	-0.000116275	0.000535194	0.828097	0.993108
2404377	SNRNP40	-0.00345199	0.00777332	0.657178	0.974206	0.00157134	0.00240762	0.514283	0.999855	-0.000727815	0.00103576	0.482578	0.993108
2404418	FABP3	-0.00342778	0.00491721	0.486068	0.958515	-0.000890142	0.00151817	0.557923	0.999855	0.000982632	0.000650467	0.131513	0.993108
2404521	PEF1	0.0025447	0.00480911	0.596944	0.969278	0.00127329	0.00148666	0.392151	0.999855	-0.00103755	0.000643119	0.107313	0.993108
2404546	COL16A1	0.000801178	0.00181246	0.658655	0.974206	0.000219044	0.000561313	0.69653	0.999855	-0.000129536	0.000241056	0.591254	0.993108
2404693	BAI2	-0.00118567	0.00179389	0.508954	0.958761	0.000835134	0.000554034	0.132355	0.999855	8.86405e-05	0.000238032	0.709762	0.993108
2404766	SPOCD1	-0.00244829	0.00255381	0.338188	0.918376	-0.00151361	0.000787727	0.0552449	0.999855	0.000374503	0.000339116	0.269976	0.993108
2404819	PTP4A2	-0.0130645	0.00553758	0.0187001	0.59309	-0.00131638	0.00172	0.444435	0.999855	0.000888405	0.000742854	0.232294	0.993108
2404930	C1orf91	-0.00103578	0.0037323	0.781499	0.983073	0.000167056	0.00115223	0.884782	0.999855	0.00012131	0.000495214	0.806584	0.993108
2404958	MTMR9LP	-0.00338648	0.00328303	0.302806	0.913809	-0.000607843	0.00101625	0.550031	0.999855	0.00039199	0.000435671	0.368696	0.993108
2404999	MARCKSL1	0.00544523	0.00464925	0.242081	0.882821	0.00244078	0.00143302	0.0891518	0.999855	-0.000899325	0.000617554	0.145951	0.993108
2405036	BSDC1	-0.0020898	0.00285064	0.463846	0.955761	-0.000451789	0.000880238	0.608	0.999855	-2.96777e-05	0.000378202	0.937485	0.998142
2405104	ZBTB8OS	-0.0212335	0.0158298	0.180418	0.849924	-0.00936774	0.00488084	0.0555237	0.999855	0.00160157	0.00210211	0.44649	0.993108
2405152	SYNC	0.00320422	0.00456327	0.4829	0.95794	0.000982181	0.00141199	0.487005	0.999855	-0.000311817	0.000609733	0.609298	0.993108
2405192	YARS	-0.00656428	0.00473937	0.166661	0.839547	-0.000776065	0.00146994	0.597766	0.999855	-0.000461199	0.000631034	0.465208	0.993108
2405250	FNDC5	0.000575078	0.00322689	0.858628	0.99009	-0.00143715	0.000996215	0.149764	0.999855	0.00076689	0.000429037	0.0744721	0.993108
2405284	TMEM54	-0.00381827	0.0035572	0.28362	0.901164	-0.00077756	0.00109883	0.479513	0.999855	0.000122842	0.000473237	0.795296	0.993108
2405312	RNF19B	0.00212467	0.004995	0.67076	0.976333	0.0012032	0.00154294	0.435876	0.999855	-0.000730775	0.000665974	0.273042	0.993108
2405364	AK2	0.00214437	0.00686584	0.754926	0.981057	-0.00266081	0.00211633	0.209248	0.999855	0.000277648	0.000911021	0.760672	0.993108
2405428	TRIM62	0.00285177	0.00373821	0.445904	0.949173	-0.000610206	0.00115505	0.597532	0.999855	-5.56386e-05	0.000497511	0.911	0.998073
2405469	PHC2	0.0026294	0.00256625	0.306049	0.917411	0.00132389	0.000790807	0.094745	0.999855	-0.000456312	0.000341384	0.181949	0.993108
2405576	CSMD2	-0.000335059	0.00167327	0.841374	0.989717	0.00024268	0.000517462	0.63929	0.999855	-2.13847e-05	0.000222293	0.9234	0.998142
2405893	C1orf212	0.00333802	0.00637401	0.600727	0.969446	-0.000392054	0.00196813	0.842187	0.999855	0.000705544	0.000845632	0.404491	0.993108
2405992	ZMYM6	0.00014898	0.00264452	0.955097	0.99753	-6.19196e-05	0.000816364	0.939571	0.999855	-0.000241355	0.000350272	0.491114	0.993108
2406064	SFPQ	-0.0094815	0.00367174	0.0101015	0.520863	-0.000376854	0.00114095	0.741315	0.999855	-0.000157705	0.000490963	0.748182	0.993108
2406139	KIAA0319L	-0.000591842	0.00387925	0.878803	0.990382	0.000260744	0.00120073	0.828177	0.999855	-0.000529744	0.000515417	0.304545	0.993108
2406245	PSMB2	0.00345413	0.00498682	0.488854	0.958761	-0.00013986	0.00154429	0.927875	0.999855	-0.000424104	0.000662157	0.522151	0.993108
2406412	C1orf216	0.00268905	0.004968	0.588563	0.96728	-0.000172992	0.00153406	0.910261	0.999855	-0.000567098	0.000660319	0.390852	0.993108
2406420	CLSPN	-0.00946138	0.00569858	0.0974876	0.790365	-0.0016141	0.0017627	0.360271	0.999855	0.000518202	0.000757451	0.494207	0.993108
2406579	COL8A2	-0.0029091	0.00346526	0.401593	0.933287	-0.000526756	0.00107295	0.623687	0.999855	0.000579461	0.000461041	0.209398	0.993108
2406597	TRAPPC3	-0.00590207	0.00574001	0.304343	0.915427	0.000771314	0.0017735	0.663818	0.999855	-0.000136228	0.00076633	0.858979	0.993108
2406662	C1orf113	-0.00769068	0.00400927	0.0556585	0.734834	-0.000173745	0.00124323	0.888912	0.999855	0.00058209	0.000533833	0.276067	0.993108
2406677	STK40	0.00258979	0.00368198	0.482158	0.95794	3.52087e-05	0.00113958	0.975365	0.999855	-0.000384904	0.000489993	0.432519	0.993108
2406722	LSM10	0.00254749	0.00755847	0.736232	0.979851	-0.000171114	0.00233356	0.941575	0.999855	0.0005506	0.00100198	0.582901	0.993108
2406735	OSCP1	-0.00452845	0.00395473	0.252733	0.886228	-0.00187351	0.00121963	0.125147	0.999855	-0.000188072	0.000525562	0.720609	0.993108
2406766	MRPS15	-0.00848468	0.00584237	0.147062	0.827649	-0.00157127	0.00181517	0.387111	0.999855	0.000527355	0.000776691	0.497469	0.993108
2406783	CSF3R	0.00923677	0.0043076	0.0324966	0.660697	0.00107757	0.00133505	0.419972	0.999855	-0.000880767	0.000572879	0.124823	0.993108
2406926	GRIK3	0.00612261	0.0035045	0.0812461	0.773843	0.000515729	0.00108486	0.634721	0.999855	-0.000373568	0.000465543	0.422686	0.993108
2407128	MEAF6	-0.0081576	0.00515062	0.113877	0.805034	-0.00189383	0.00160486	0.238546	0.999855	0.000887781	0.000686188	0.196341	0.993108
2407163	SNIP1	0.00449415	0.00318617	0.159016	0.836997	0.00148808	0.000988728	0.132953	0.999855	-0.000794267	0.00042394	0.0615819	0.993108
2407191	GNL2	0.000101639	0.004849	0.983285	0.99903	0.000521184	0.00149671	0.727823	0.999855	-0.0012411	0.000643929	0.0545029	0.993108
2407224	RSPO1	0.00310934	0.00311004	0.317909	0.918376	-0.000171188	0.00096101	0.858691	0.999855	0.00048192	0.000412132	0.242831	0.993108
2407250	C1orf109	0.00382843	0.0042473	0.367826	0.924733	0.00210606	0.0013088	0.108223	0.999855	-0.000723974	0.000563599	0.199547	0.993108
2407314	EPHA10	-0.00156774	0.00288842	0.587535	0.967229	-0.000293413	0.000898458	0.744128	0.999855	0.000209243	0.000383426	0.585504	0.993108
2407359	EPHA10	0.00587194	0.0050793	0.248218	0.884138	0.00153516	0.00157282	0.329514	0.999855	0.000643603	0.000675608	0.341243	0.993108
2407439	SF3A3	-0.000751473	0.00854706	0.929974	0.996054	0.00172537	0.00264968	0.515246	0.999855	-0.000670153	0.00113889	0.556514	0.993108
2407478	FHL3	-0.0012629	0.00620304	0.838754	0.989474	0.000627214	0.00191476	0.743377	0.999855	0.000351324	0.000822012	0.669277	0.993108
2407496	POU3F1	0.00104334	0.00364855	0.775029	0.98269	0.0001686	0.00112725	0.881167	0.999855	-2.78894e-06	0.000486047	0.995424	0.998821
2407729	RRAGC	0.00390867	0.00425681	0.358955	0.921705	0.000133845	0.00131649	0.919062	0.999855	-0.000787573	0.000563865	0.163116	0.993108
2407755	GJA9	-0.00471423	0.00384946	0.221292	0.873477	0.000270349	0.00119007	0.820385	0.999855	-0.000204355	0.000514523	0.69141	0.993108
2407786	RHBDL2	-0.00481633	0.00428226	0.261255	0.891362	-0.000860812	0.00132306	0.515593	0.999855	0.0006494	0.000568706	0.254051	0.993108
2407934	PABPC4	-0.00771802	0.00438827	0.0792332	0.773707	-0.00117565	0.00135994	0.387742	0.999855	4.65491e-05	0.000586163	0.936736	0.998142
2407985	HEYL	-0.000344599	0.00259269	0.894317	0.992495	-0.00074128	0.000799688	0.354399	0.999855	0.000300732	0.000344012	0.382438	0.993108
2408028	NT5C1A	0.00125607	0.0046857	0.788762	0.984052	-0.00045051	0.00145019	0.756193	0.999855	-0.000242587	0.000622313	0.696841	0.993108
2408041	HPCAL4	-0.00679871	0.00525382	0.196252	0.864353	-0.000315174	0.0016418	0.847846	0.999855	0.000756458	0.000699123	0.279774	0.993108
2408062	BMP8B	-0.00363368	0.00461995	0.43194	0.947478	0.000954106	0.0014413	0.508296	0.999855	0.000120262	0.000616454	0.845405	0.993108
2408111	TRIT1	-0.00347184	0.00506188	0.493111	0.958761	-0.000857646	0.00156318	0.58349	0.999855	0.00117979	0.00066939	0.0786042	0.993108
2408146	MYCL1	-0.00243284	0.00433103	0.574559	0.962779	0.00010881	0.00134346	0.935481	0.999855	-5.82995e-05	0.000575913	0.919409	0.998142
2408189	PPT1	-0.00471664	0.00823319	0.566986	0.961848	0.000760256	0.00255304	0.765993	0.999855	-0.000860613	0.00109147	0.430788	0.993108
2408244	COL9A2	-0.00437274	0.00256841	0.0892898	0.782029	-0.00114774	0.000794128	0.149014	0.999855	5.41231e-05	0.000342435	0.874479	0.995536
2408351	RIMS3	-0.00193754	0.0027773	0.485734	0.958515	3.09373e-06	0.000857776	0.997124	0.999855	-0.000149156	0.000368854	0.686109	0.993108
2408437	CITED4	0.000732462	0.00471852	0.876702	0.990372	-0.0012937	0.00146252	0.376818	0.999855	0.000540138	0.00062649	0.389013	0.993108
2408477	SLFNL1	0.00141453	0.00316049	0.654662	0.973547	0.000251678	0.000975778	0.796572	0.999855	-0.000366758	0.000419503	0.382396	0.993108
2408499	SCMH1	-0.00357317	0.00363835	0.326539	0.918376	-0.000787952	0.00112372	0.48351	0.999855	3.02421e-05	0.000482786	0.950078	0.998142
2408643	EDN2	0.00366255	0.00380629	0.336401	0.918376	-1.32825e-05	0.00117703	0.991001	0.999855	-0.000234904	0.000505913	0.642624	0.993108
2408681	HIVEP3	-0.00104544	0.00298726	0.726513	0.979851	-0.000135232	0.000923275	0.883611	0.999855	-0.000928738	0.000395126	0.0191397	0.993108
2408832	GUCA2A	0.00111525	0.00446426	0.802833	0.985574	-0.00081521	0.00137772	0.554316	0.999855	-0.000403357	0.00059206	0.496013	0.993108
2408855	FOXJ3	-0.00285336	0.00444515	0.521233	0.958761	-0.00128994	0.00137609	0.349014	0.999855	0.000281043	0.000592337	0.635377	0.993108
2408929	ZMYND12	-0.000158863	0.00422718	0.970037	0.998451	-0.000132821	0.00130842	0.919185	0.999855	-0.000394398	0.000561348	0.482641	0.993108
2408955	TMSB4X	0.0132312	0.00868947	0.12848	0.813029	-0.00178024	0.00268753	0.508019	0.999855	0.000570378	0.0011556	0.621823	0.993108
2408994	CLDN19	-0.00571244	0.00343273	0.0967251	0.789984	-0.00055293	0.00106236	0.602966	0.999855	0.000260732	0.000458476	0.569822	0.993108
2409004	LEPRE1	-0.00242796	0.0026789	0.365204	0.923353	8.62937e-06	0.000831149	0.99172	0.999855	-0.000348092	0.000355391	0.327829	0.993108
2409069	CCDC23	0.00369892	0.0182695	0.839637	0.989619	-4.99849e-05	0.00567242	0.992973	0.999855	-0.00281761	0.00242197	0.245245	0.993108
2409104	SLC2A1	-0.0068102	0.00572642	0.234909	0.878778	-0.000275872	0.00177437	0.87651	0.999855	0.00134795	0.000758949	0.0763349	0.993108
2409220	EBNA1BP2	-0.00972153	0.00526391	0.06537	0.751404	-0.00242721	0.00162801	0.136625	0.999855	-3.52061e-05	0.000701118	0.959972	0.998142
2409275	C1orf210	-0.00881363	0.00474487	0.0638338	0.748489	0.000657653	0.00147069	0.654947	0.999855	-0.0010205	0.000629874	0.105831	0.993108
2409310	ELOVL1	0.0058559	0.00573942	0.308088	0.917823	0.000979239	0.00177466	0.581341	0.999855	0.000227758	0.000762928	0.765422	0.993108
2409344	MED8	-0.00452966	0.0049227	0.35794	0.921559	-0.00128482	0.00152164	0.398872	0.999855	-0.000844689	0.000652803	0.196288	0.993108
2409368	HYI	0.000858686	0.00458834	0.851623	0.99009	6.58731e-05	0.00141696	0.962939	0.999855	-2.82841e-05	0.000609716	0.963019	0.998142
2409507	SLC6A9	-0.00829511	0.00529422	0.117796	0.807523	-2.91065e-05	0.00164357	0.985878	0.999855	0.000811704	0.000704643	0.249902	0.993108
2409613	ERI3	0.000832505	0.00688763	0.903843	0.993711	-0.000924127	0.00212745	0.6642	0.999855	-0.000126812	0.000914115	0.889723	0.996243
2409770	TMEM53	0.00368749	0.00382579	0.335592	0.918376	0.000519019	0.00118416	0.661361	0.999855	-0.000367847	0.000507836	0.469197	0.993108
2409820	BEST4	0.00370501	0.00365928	0.311795	0.917924	0.00202784	0.00112711	0.0726057	0.999855	-0.00104214	0.000483507	0.0316128	0.993108
2409847	PTCH2	-0.00175688	0.00220146	0.425224	0.945524	-0.000373346	0.000681018	0.583791	0.999855	0.000436842	0.00029241	0.135828	0.993108
2409904	EIF2B3	-0.00305653	0.00600327	0.610879	0.970941	-0.000485014	0.0018573	0.794094	0.999855	-0.000263246	0.00079747	0.741462	0.993108
2409970	HECTD3	0.00317965	0.00381206	0.404626	0.935232	0.000885826	0.00118023	0.453278	0.999855	-0.000642303	0.000506338	0.205205	0.993108
2410111	MUTYH	0.00314778	0.00267646	0.240122	0.881046	0.000918225	0.000828282	0.268146	0.999855	-0.000109141	0.000356081	0.759348	0.993108
2410158	TESK2	0.00188845	0.00534119	0.723817	0.979688	0.00220647	0.0016477	0.181147	0.999855	-4.65499e-05	0.000710567	0.947794	0.998142
2410241	PRDX1	-0.00933304	0.00508572	0.0670853	0.752913	-0.00221579	0.00158277	0.162158	0.999855	-1.5409e-05	0.000676052	0.981825	0.998142
2410283	CCDC17	-0.00174796	0.00268499	0.515341	0.958761	0.0010676	0.000829115	0.198473	0.999855	-0.000226473	0.000358545	0.52791	0.993108
2410330	GPBP1L1	-0.00189149	0.00420918	0.65336	0.973547	-0.00117006	0.00130115	0.368954	0.999855	0.000191122	0.000559283	0.732702	0.993108
2410470	PIK3R3	-0.0091386	0.00833608	0.273495	0.899461	-0.000698166	0.00257913	0.786736	0.999855	-0.000891446	0.00112084	0.426798	0.993108
2410522	POMGNT1	-0.00122601	0.00258377	0.63535	0.973547	-0.00114137	0.000796142	0.152312	0.999855	0.000285269	0.000344072	0.407449	0.993108
2410574	LRRC41	-0.000137949	0.00301958	0.96358	0.998451	0.000533982	0.000931877	0.566893	0.999855	0.000152095	0.000401136	0.704731	0.993108
2411173	PDZK1IP1	0.00434298	0.0163973	0.791228	0.984291	0.00438697	0.00509369	0.389516	0.999855	-0.00143689	0.00218621	0.511324	0.993108
2411198	TAL1	-0.00734857	0.00406367	0.0711588	0.758468	0.000484143	0.00126247	0.701523	0.999855	-0.00012483	0.000541961	0.81793	0.993108
2411228	STIL	-0.00917422	0.00655377	0.162189	0.839203	-0.000259463	0.00203502	0.898597	0.999855	0.000216099	0.000874839	0.804998	0.993108
2411575	SPATA6	0.00622087	0.00664664	0.349761	0.919655	-0.000458547	0.00207343	0.825064	0.999855	-0.000823672	0.000883192	0.351476	0.993108
2411638	LOC100128922	0.000639304	0.00762611	0.933225	0.996204	0.00256771	0.00235138	0.275365	0.999855	-0.00178653	0.00101026	0.0776123	0.993108
2411642	AGBL4	0.00328599	0.00390898	0.400964	0.933287	0.00314633	0.00120223	0.00914045	0.999855	-0.000819359	0.000518295	0.114545	0.993108
2411799	BEND5	0.00417144	0.00451705	0.356204	0.920851	-0.000432005	0.00139605	0.757111	0.999855	0.000734046	0.000600432	0.222088	0.993108
2412082	FAF1	-0.00299118	0.00414848	0.471232	0.957051	-0.00163462	0.00128271	0.20314	0.999855	-0.000264088	0.000550503	0.631637	0.993108
2412222	AF242772	0.00138599	0.00980453	0.887642	0.991379	0.00414059	0.00303483	0.173075	0.999855	0.000495437	0.00130214	0.703754	0.993108
2412312	TTC39A	-0.0126389	0.00574137	0.0281712	0.646923	-0.000601987	0.00178556	0.736154	0.999855	0.00121885	0.0007651	0.111782	0.993108
2412360	EPS15	-0.00344186	0.00381881	0.367873	0.924733	-0.000649109	0.00118005	0.58252	0.999855	-0.000270267	0.000508678	0.595439	0.993108
2412529	NRD1	-0.00785492	0.00379677	0.0390802	0.685457	-0.000443686	0.00118193	0.70753	0.999855	-0.000442094	0.000513902	0.390056	0.993108
2412624	RAB3B	-0.000811423	0.00525601	0.877373	0.990382	-0.000400099	0.00162424	0.805529	0.999855	0.00059938	0.000697523	0.390591	0.993108
2412668	TXNDC12	0.00207213	0.00556791	0.709937	0.979102	0.0023443	0.00171583	0.172472	0.999855	-0.0020902	0.000732955	0.00452938	0.993108
2412690	KTI12	-0.00227166	0.00524422	0.665078	0.97593	-0.000248325	0.00161916	0.878172	0.999855	0.000544773	0.0006948	0.433373	0.993108
2412740	CC2D1B	-0.00487375	0.00343946	0.15711	0.83647	-2.0097e-05	0.00106661	0.984975	0.999855	-0.00112149	0.000455914	0.0142385	0.993108
2412799	ORC1	-0.00326093	0.00326681	0.318671	0.918376	-0.000638595	0.00100907	0.527123	0.999855	-0.000142642	0.000434086	0.742595	0.993108
2412834	ZCCHC11	0.00247457	0.00680294	0.716201	0.979236	-0.00152644	0.00209924	0.467485	0.999855	-0.00100976	0.000900615	0.262751	0.993108
2412988	C1orf163	0.0032896	0.00570624	0.564546	0.961848	0.00253468	0.00175843	0.150092	0.999855	-0.00112116	0.000755264	0.138322	0.993108
2413008	RPS13	-0.00839528	0.00915758	0.359717	0.921705	0.00159435	0.00282845	0.573224	0.999855	-0.000673488	0.00121544	0.579752	0.993108
2413032	ECHDC2	-0.0111807	0.00472872	0.0184436	0.591819	-0.00365281	0.00146212	0.012803	0.999855	0.00107627	0.000629277	0.0878301	0.993108
2413115	SLC1A7	-0.00306707	0.00302003	0.310328	0.917885	-3.56603e-05	0.000941524	0.969803	0.999855	0.000487935	0.000401172	0.224459	0.993108
2413153	CPT2	-0.00318654	0.00478088	0.505392	0.958761	-0.00218217	0.00147326	0.139196	0.999855	-7.52396e-05	0.000634847	0.905707	0.997749
2413180	MAGOH	-0.000170384	0.00643705	0.978894	0.99903	0.003717	0.00198902	0.0622476	0.999855	-0.00136439	0.000855298	0.111299	0.993108
2413203	LRP8	-0.00336836	0.00302985	0.266797	0.894983	-0.00211637	0.000937625	0.0244342	0.999855	0.000599902	0.000401776	0.136041	0.993108
2413316	FLJ40434	-0.00053647	0.00393212	0.891535	0.991891	-0.000325272	0.00121379	0.788826	0.999855	0.000355814	0.000521396	0.495288	0.993108
2413332	GLIS1	0.00217344	0.00670408	0.745926	0.979851	0.000518794	0.00206964	0.802175	0.999855	0.000396056	0.000889697	0.6564	0.993108
2413423	TMEM48	0.00375899	0.00534706	0.482386	0.95794	0.00118811	0.0016506	0.471988	0.999855	0.000696134	0.00070875	0.326481	0.993108
2413484	YIPF1	-0.00102581	0.00485626	0.832792	0.989297	0.000535569	0.00150166	0.721504	0.999855	-0.000344593	0.000644138	0.592912	0.993108
2413519	HSPB11	-0.0138572	0.00816909	0.0904588	0.782029	-0.00308516	0.00252532	0.222408	0.999855	0.000919257	0.00108948	0.399212	0.993108
2413578	TMEM59	-0.00331552	0.00433617	0.444864	0.949173	-0.000104934	0.00134258	0.937733	0.999855	0.000440748	0.000576239	0.444713	0.993108
2413633	CYB5RL	0.000565708	0.00305237	0.853043	0.99009	-8.72031e-05	0.000945552	0.926557	0.999855	-0.000110299	0.0004058	0.785884	0.993108
2413685	SSBP3	-0.0371977	0.0100681	0.000244834	0.227683	0.000271298	0.00315058	0.931413	0.999855	6.9855e-05	0.00135402	0.958876	0.998142
2413846	ACOT11	-0.000330562	0.0034524	0.923759	0.995139	0.00114539	0.00106453	0.282469	0.999855	-0.000253234	0.00045777	0.580382	0.993108
2413879	PARS2	-0.000575545	0.00371426	0.87692	0.990382	0.000600687	0.001148	0.601036	0.999855	0.000254267	0.000493552	0.606658	0.993108
2413886	TTC22	-0.00708727	0.00533429	0.184585	0.854023	-0.00244571	0.00165208	0.139408	0.999855	0.000483792	0.000711113	0.496612	0.993108
2413907	DHCR24	-0.00630197	0.00436636	0.149569	0.829766	-0.000405582	0.00135061	0.764078	0.999855	-0.000348375	0.000580506	0.548698	0.993108
2413943	USP24	-0.00996892	0.00447229	0.02626	0.639276	-0.00144991	0.00138906	0.297085	0.999855	-6.3684e-05	0.000596771	0.915059	0.998142
2414366	PPAP2B	0.0011398	0.00312055	0.715077	0.979236	-0.000487046	0.000963199	0.613325	0.999855	0.000252888	0.000413631	0.541224	0.993108
2414440	C1orf168	-0.000556122	0.00327843	0.86537	0.99009	-0.00145438	0.00101669	0.153205	0.999855	0.000621571	0.0004348	0.153474	0.993108
2414505	C8B	-0.00091814	0.00342143	0.788542	0.984052	0.000168236	0.00105625	0.873515	0.999855	-0.000487918	0.000453121	0.282096	0.993108
2414558	DAB1	-0.00185547	0.00298733	0.534811	0.961848	-0.00141257	0.000920363	0.125475	0.999855	0.000182119	0.000396198	0.645957	0.993108
2414958	TACSTD2	0.00638625	0.0051493	0.215484	0.872236	0.000644291	0.00160672	0.688596	0.999855	-0.00046375	0.000684845	0.49862	0.993108
2414998	MYSM1	0.00740969	0.00436369	0.0901315	0.782029	0.000435537	0.001362	0.749273	0.999855	-0.000128051	0.000581902	0.825918	0.993108
2415084	JUN	-0.00208172	0.00358437	0.561656	0.961848	-0.000646883	0.00110649	0.559068	0.999855	3.27119e-05	0.00047747	0.945407	0.998142
2415266	CYP2J2	-0.00371204	0.00330168	0.261436	0.891362	-0.000889905	0.00102438	0.385421	0.999855	0.00012775	0.000439026	0.771184	0.993108
2415295	C1orf87	-0.000932545	0.00396914	0.814346	0.986308	-0.00021629	0.00123053	0.860548	0.999855	-3.79591e-05	0.000527149	0.942624	0.998142
2415728	TM2D1	0.00452621	0.00482727	0.34889	0.919655	0.000822934	0.00149105	0.581255	0.999855	0.000200783	0.00064032	0.753982	0.993108
2415837	KANK4	0.00429074	0.00243206	0.0783093	0.771313	6.17624e-05	0.000755784	0.934903	0.999855	-0.000319141	0.000325633	0.327533	0.993108
2415910	DOCK7	0.00657809	0.00405318	0.105239	0.801421	0.00171584	0.00125758	0.173064	0.999855	-0.000570598	0.00054031	0.291456	0.993108
2416218	ITGB3BP	0.00940904	0.00754183	0.212776	0.871393	0.00289592	0.00232819	0.214146	0.999855	-0.000869226	0.00100554	0.387765	0.993108
2416522	JAK1	-0.00475004	0.00497207	0.33987	0.918409	-0.00057084	0.00153934	0.710919	0.999855	-0.00042205	0.000666294	0.526745	0.993108
2417008	INSL5	0.0143675	0.00691178	0.0381608	0.683107	0.00236673	0.00214033	0.26936	0.999855	0.000360208	0.000920516	0.695735	0.993108
2417016	WDR78	0.00158048	0.00329402	0.63158	0.973439	-0.000480893	0.00102115	0.637897	0.999855	0.000361834	0.000437279	0.40837	0.993108
2417095	SLC35D1	-0.00777775	0.00582164	0.182162	0.850574	-0.000303274	0.00180214	0.866428	0.999855	0.00122379	0.000771623	0.113379	0.993108
2417174	SERBP1	0.000952372	0.00927613	0.918267	0.993791	-0.00025741	0.00286356	0.92841	0.999855	-0.000411284	0.00123137	0.738516	0.993108
2417272	GNG12	0.0023077	0.00577785	0.689768	0.977422	0.00305262	0.00178942	0.0886509	0.999855	-0.00083989	0.000768141	0.274746	0.993108
2417362	DIRAS3	0.00364278	0.00491123	0.458606	0.953212	0.0027094	0.00151205	0.0737647	0.999855	-0.00154015	0.000648849	0.0179923	0.993108
2417390	WLS	-0.00954571	0.0122603	0.436597	0.947478	0.000117972	0.00385902	0.975624	0.999855	0.000562935	0.00162607	0.729343	0.993108
2417500	RPE65	0.00362292	0.00369609	0.327466	0.918376	0.00216875	0.00113793	0.0572458	0.999855	-0.0014436	0.000486117	0.00312567	0.993108
2417528	DEPDC1	-0.0017941	0.00742532	0.809176	0.98615	0.00199881	0.00229058	0.383292	0.999855	-0.00124254	0.000990377	0.21021	0.993108
2417737	LRRC40	0.0062238	0.00524206	0.235688	0.87886	0.00150732	0.00162647	0.354511	0.999855	0.000193964	0.000696633	0.780797	0.993108
2417791	ANKRD13C	-0.00160939	0.00371235	0.664823	0.975866	-0.000371436	0.00114808	0.746433	0.999855	0.000206474	0.000492792	0.675406	0.993108
2417945	PTGER3	0.0102757	0.0104498	0.325924	0.918376	0.000207636	0.003229	0.948755	0.999855	0.0002967	0.00138829	0.830857	0.993108
2418000	ZRANB2	0.00954532	0.00471319	0.0433801	0.702294	0.00245614	0.0014568	0.0924317	0.999855	-0.00138418	0.000625622	0.0273878	0.993108
2418078	NEGR1	0.00134979	0.00361992	0.709399	0.979102	0.00173758	0.0011149	0.119753	0.999855	1.54473e-05	0.000480355	0.974359	0.998142
2418299	LRRIQ3	-0.00369985	0.00654374	0.572057	0.961857	-0.00016344	0.0020244	0.935685	0.999855	-5.95753e-05	0.000870093	0.945439	0.998142
2418339	LRRIQ3	-0.00213997	0.00661666	0.746513	0.979851	0.00077819	0.00204355	0.703514	0.999855	0.000603367	0.000881088	0.493791	0.993108
2418408	C1orf173	-0.00127251	0.00433043	0.768993	0.981693	-0.00010022	0.00133692	0.940274	0.999855	-9.56389e-05	0.000576627	0.868335	0.994537
2418451	CRYZ	0.00171433	0.00941139	0.855536	0.99009	0.000663388	0.00291643	0.820155	0.999855	-0.000372765	0.00125006	0.765677	0.993108
2418570	SLC44A5	0.00469936	0.00522729	0.369088	0.925266	0.00124781	0.00162232	0.442171	0.999855	5.6695e-05	0.000695214	0.935037	0.998142
2418700	ASB17	-0.00242735	0.00404686	0.548908	0.961848	-0.00054148	0.00124949	0.664941	0.999855	-0.000457804	0.000536437	0.393841	0.993108
2418929	PIGK	0.0100679	0.00558349	0.0719724	0.758496	0.00186422	0.00172725	0.280981	0.999855	0.000376083	0.000742411	0.612682	0.993108
2419046	ZZZ3	0.00214663	0.00459215	0.640378	0.973547	0.00193359	0.00141937	0.173727	0.999855	-0.00103844	0.000608801	0.0886874	0.993108
2419113	USP33	-0.000252719	0.00315232	0.936135	0.996204	0.000425447	0.000974751	0.662688	0.999855	0.000170868	0.0004182	0.683025	0.993108
2419219	C1orf118	-0.00153354	0.00393694	0.697056	0.978554	0.000780541	0.00121537	0.521024	0.999855	0.00038121	0.00052247	0.46596	0.993108
2419235	FUBP1	0.00229848	0.00318457	0.470786	0.957051	-0.000119159	0.000983583	0.903623	0.999855	-5.67294e-06	0.000422975	0.989304	0.998651
2419432	ELTD1	-0.00191066	0.00325579	0.557572	0.961848	-0.0012847	0.00100518	0.201823	0.999855	0.00106109	0.000430174	0.0139751	0.993108
2420229	TTLL7	0.00127016	0.0034405	0.712153	0.979102	-0.000282558	0.00106284	0.790465	0.999855	1.81289e-07	0.000460401	0.999686	0.999938
2420427	GNG5	-0.00465571	0.00513548	0.365072	0.923165	-0.00178782	0.00158942	0.261208	0.999855	0.000500957	0.000685069	0.464972	0.993108
2420467	CTBS	0.000613458	0.00428042	0.886098	0.991379	-4.14735e-05	0.00132175	0.974981	0.999855	0.000134431	0.000567864	0.812963	0.993108
2420511	C1orf180	-0.00576106	0.0093363	0.537479	0.961848	-0.0039282	0.00287782	0.172878	0.999855	0.00113107	0.00124035	0.362265	0.993108
2420521	SSX2IP	0.00568395	0.00493868	0.250328	0.884138	0.0011421	0.00153555	0.457368	0.999855	-0.000251447	0.00065672	0.701971	0.993108
2420615	LPAR3	-0.00928506	0.00872344	0.287676	0.904263	-0.0036219	0.00269212	0.179123	0.999855	0.00126641	0.00116327	0.276831	0.993108
2420642	MCOLN2	0.000292189	0.00800764	0.970907	0.998451	0.00122665	0.00247514	0.620406	0.999855	-0.00280389	0.00105594	0.00817752	0.993108
2420681	MCOLN3	-0.00535019	0.00385565	0.165878	0.839547	-0.000888447	0.00119402	0.457181	0.999855	-0.000340161	0.00051253	0.507198	0.993108
2420790	C1orf52	-0.000822004	0.00389859	0.833094	0.989297	-0.000675187	0.00120468	0.575412	0.999855	-0.000420219	0.000518075	0.417689	0.993108
2420808	BCL10	-0.00953182	0.00460915	0.0391577	0.685808	-0.00366201	0.00142119	0.0102633	0.999855	0.00144709	0.000614318	0.0188806	0.993108
2420832	DDAH1	-0.00409647	0.00428977	0.340076	0.918409	-0.000293671	0.00132541	0.82474	0.999855	-0.000275225	0.000570203	0.629536	0.993108
2420958	ZNHIT6	0.00977342	0.0062039	0.115812	0.807022	0.000608969	0.0019211	0.751386	0.999855	-0.000105066	0.000825867	0.898818	0.997327
2421000	COL24A1	-0.00341152	0.00279361	0.222598	0.874021	-0.000180874	0.000863953	0.834257	0.999855	0.000268799	0.000371834	0.470082	0.993108
2421121	ODF2L	0.00294295	0.00527493	0.577157	0.964158	0.000889946	0.0016284	0.584958	0.999855	0.000542496	0.000700455	0.439009	0.993108
2421271	SEP15	0.00894584	0.00433071	0.0393803	0.688019	0.00332312	0.00133431	0.0130835	0.999855	-0.00054095	0.000576709	0.348703	0.993108
2421753	GTF2B	0.0069925	0.00926239	0.450648	0.950778	0.00295312	0.00285787	0.301956	0.999855	-0.000612417	0.00122853	0.618354	0.993108
2421782	CCBL2	-0.000903799	0.00421066	0.830132	0.988593	-0.000334897	0.00130374	0.797383	0.999855	-0.00018516	0.000560604	0.741322	0.993108
2421843	GBP3	-0.0050904	0.0073686	0.490001	0.958761	0.00278189	0.00227425	0.221834	0.999855	-0.00236592	0.000971871	0.0152684	0.993108
2421883	GBP1	-0.00478775	0.0123306	0.697974	0.978554	0.000905673	0.00381338	0.812368	0.999855	-0.00213261	0.00163415	0.192489	0.993108
2421925	GBP7	-0.00676438	0.00587566	0.250184	0.884138	-0.000852876	0.00181985	0.639525	0.999855	-0.000983872	0.000782414	0.209171	0.993108
2421995	GBP4	-0.0031456	0.0104587	0.763722	0.981693	0.000171587	0.00324559	0.957859	0.999855	-0.000628658	0.00138765	0.65072	0.993108
2422035	GBP5	-0.00446646	0.0122257	0.715019	0.979236	-0.000649681	0.00378817	0.863899	0.999855	-0.0016438	0.0016235	0.311791	0.993108
2422227	GEMIN8P4	0.0010994	0.00876147	0.900194	0.993306	0.00335971	0.0027005	0.21405	0.999855	-0.00198726	0.00115831	0.0868502	0.993108
2422398	BARHL2	-0.00225524	0.004065	0.579286	0.965076	-0.00184953	0.00125251	0.140402	0.999855	0.00104331	0.000543504	0.0554826	0.993108
2422517	ZNF644	0.0129114	0.00518838	0.013156	0.545507	0.00195777	0.00161305	0.225441	0.999855	-0.000856034	0.000691728	0.216476	0.993108
2422612	HFM1	-0.00382145	0.00344332	0.267619	0.895338	-0.000434118	0.00106555	0.683881	0.999855	5.24831e-05	0.000458182	0.908851	0.997772
2422722	TGFBR3	-0.00407004	0.00730612	0.577731	0.964575	0.00256088	0.00225394	0.256433	0.999855	-0.000670291	0.00096963	0.48971	0.993108
2422885	GLMN	0.00840643	0.00531273	0.114217	0.805521	0.00254098	0.00164022	0.121981	0.999855	-0.000171217	0.000708967	0.809266	0.993108
2422967	GFI1	-0.00209997	0.00308207	0.495969	0.958761	-0.000266396	0.000951808	0.779684	0.999855	0.000107775	0.000410297	0.79291	0.993108
2423017	EVI5	0.00649491	0.00466853	0.164788	0.839203	0.000244594	0.00144596	0.865743	0.999855	0.000407647	0.000621943	0.512488	0.993108
2423175	FAM69A	0.00399253	0.00557326	0.474099	0.957051	0.00259038	0.00171876	0.132419	0.999855	-0.000771538	0.000743604	0.299978	0.993108
2423264	TMED5	-0.0061622	0.00445979	0.16768	0.839547	5.54544e-05	0.00137939	0.967948	0.999855	-2.92807e-05	0.000594372	0.960729	0.998142
2423422	BCAR3	0.00259422	0.00277977	0.351147	0.919971	0.000874564	0.000857973	0.308542	0.999855	-0.000172404	0.000370669	0.642052	0.993108
2423597	DNTTIP2	0.0224717	0.00723672	0.00201051	0.389206	0.00410211	0.00224809	0.0686482	0.999855	-0.0012549	0.000967481	0.195206	0.993108
2423625	GCLM	-0.0141352	0.00573023	0.0139718	0.553383	-0.00128675	0.00178242	0.470692	0.999855	-0.000380017	0.000764846	0.619512	0.993108
2423669	ABCA4	-0.000599936	0.00194996	0.758466	0.981609	0.000250281	0.000602735	0.678145	0.999855	0.000175426	0.000258974	0.498476	0.993108
2423829	ARHGAP29	-0.00381357	0.00383916	0.321034	0.918376	-0.00184019	0.00118345	0.1206	0.999855	0.000291476	0.000510155	0.568023	0.993108
2423907	F3	-0.000591455	0.00398735	0.882141	0.990915	-0.000828393	0.00123217	0.501704	0.999855	0.000282664	0.000529285	0.593547	0.993108
2424102	CNN3	-0.00145485	0.00450205	0.746716	0.979851	-0.000771981	0.00139298	0.579697	0.999855	-0.000348008	0.000598111	0.560935	0.993108
2424148	ALG14	0.00524042	0.00671343	0.435418	0.947478	0.00320771	0.00208306	0.124224	0.999855	-0.00101371	0.000891569	0.25609	0.993108
2424740	MIR137	-0.00712455	0.00913026	0.435574	0.947478	-0.000236833	0.00282023	0.933109	0.999855	0.000376734	0.00121439	0.75652	0.993108
2425118	SASS6	0.00669178	0.00517175	0.196302	0.864353	0.000951898	0.00159865	0.551824	0.999855	-0.000626334	0.000686063	0.361718	0.993108
2425173	LRRC39	0.0106245	0.00555775	0.0564994	0.737268	0.00226738	0.00172022	0.188089	0.999855	0.000321494	0.000739705	0.664024	0.993108
2425212	DBT	-0.000340751	0.00457898	0.940709	0.996816	0.000810936	0.00141308	0.56631	0.999855	-0.000520129	0.000606775	0.391747	0.993108
2425400	EXTL2	0.00973294	0.00866003	0.261605	0.891362	-0.00212693	0.00267506	0.426941	0.999855	0.00144192	0.00115097	0.210872	0.993108
2425447	DPH5	0.00319306	0.00530788	0.547737	0.961848	0.00117458	0.00163978	0.474144	0.999855	-0.000220129	0.000705334	0.755102	0.993108
2425652	OLFM3	0.00410283	0.00449902	0.362246	0.922031	0.000621422	0.00138974	0.654963	0.999855	-0.000456447	0.000599796	0.447016	0.993108
2425756	COL11A1	0.000443174	0.00228698	0.846427	0.99009	0.000182403	0.000705972	0.796228	0.999855	0.000115731	0.000303327	0.702967	0.993108
2426385	VAV3	0.00143128	0.00434375	0.741915	0.979851	0.00142593	0.00134139	0.28829	0.999855	-0.000472022	0.000580331	0.416398	0.993108
2426559	SLC25A24	-0.00304166	0.00473813	0.521201	0.958761	-0.000494134	0.00147005	0.736912	0.999855	-0.000197971	0.000630088	0.753505	0.993108
2426614	NBPF4	0.00410268	0.00707166	0.562072	0.961848	0.000899401	0.0021834	0.680572	0.999855	-0.000593367	0.00094042	0.528357	0.993108
2426676	C1orf59	0.00065405	0.00474586	0.890443	0.991767	0.000671754	0.00146768	0.64737	0.999855	-0.0013868	0.000632044	0.0286874	0.993108
2426734	AKNAD1	-0.0019087	0.00431845	0.658692	0.974206	0.000312007	0.00133601	0.815442	0.999855	0.0003213	0.000573285	0.575424	0.993108
2426791	CLCC1	-0.00394633	0.00480908	0.41227	0.939761	-2.19599e-05	0.00149121	0.988257	0.999855	0.00054822	0.00064163	0.393286	0.993108
2426840	WDR47	-0.00690667	0.00548457	0.208519	0.869452	-0.00193105	0.00169623	0.255489	0.999855	0.000650236	0.000728744	0.372681	0.993108
2426951	PSRC1	-0.00185316	0.00294536	0.529522	0.961017	0.000271409	0.000909519	0.765516	0.999855	-0.000677306	0.000390645	0.0835725	0.993108
2427007	SORT1	-0.00272786	0.00507634	0.591256	0.967455	-0.00297741	0.00156225	0.0572497	0.999855	-0.000637636	0.000675605	0.345731	0.993108
2427074	PSMA5	0.0149694	0.010277	0.145863	0.827649	0.00504494	0.00317561	0.112779	0.999855	-0.000406463	0.00136574	0.766123	0.993108
2427117	AMIGO1	-0.00186897	0.00516798	0.717773	0.979236	0.000142501	0.0015977	0.928966	0.999855	4.09717e-05	0.000690051	0.952678	0.998142
2427169	GNAT2	-0.00446285	0.00477684	0.350621	0.919809	0.000289075	0.00147671	0.844881	0.999855	-0.000958709	0.000636466	0.132627	0.993108
2427208	GSTM3	-0.00583541	0.00581643	0.316225	0.918376	-0.00153747	0.0017997	0.393356	0.999855	0.000170841	0.000775955	0.82583	0.993108
2427231	EPS8L3	-0.00020001	0.00254945	0.9375	0.996513	8.1693e-05	0.000787014	0.917369	0.999855	-0.000185872	0.000337969	0.58259	0.993108
2427342	ALX3	-0.00263441	0.0028325	0.352792	0.920458	0.000198563	0.000875357	0.820644	0.999855	-0.000275973	0.000376364	0.463746	0.993108
2427469	SLC16A4	-0.00666246	0.00681628	0.328833	0.918376	-0.00128227	0.00211235	0.544108	0.999855	0.000236448	0.000908775	0.79483	0.993108
2427500	HBXIP	-0.00028488	0.00552747	0.958917	0.997762	0.00227961	0.00170403	0.181585	0.999855	-0.000468278	0.000733332	0.523403	0.993108
2427538	KCNA10	0.000739099	0.00626802	0.906182	0.993778	0.00157583	0.00193368	0.415499	0.999855	4.50588e-06	0.000835454	0.995699	0.998821
2427566	KCNA2	0.00530895	0.00423637	0.210732	0.869947	0.00101808	0.00130905	0.437101	0.999855	-0.0013434	0.000559273	0.0166707	0.993108
2427619	KCNA3	-0.0080719	0.00637095	0.205758	0.868948	-0.00110223	0.00196987	0.576044	0.999855	-0.000146839	0.000849772	0.862881	0.993414
2427688	C1orf103	0.0116703	0.00667158	0.0808686	0.773843	0.00227813	0.00206334	0.270088	0.999855	-0.00227461	0.000881954	0.0101939	0.993108
2427720	DRAM2	-0.0033424	0.00522857	0.522952	0.958761	-0.000755232	0.00161527	0.640308	0.999855	0.000722926	0.000692878	0.297286	0.993108
2427791	DENND2D	0.00335303	0.00452741	0.459284	0.954131	0.00107	0.00139756	0.444268	0.999855	-0.000524735	0.00059983	0.382103	0.993108
2427898	OVGP1	0.00618232	0.00370148	0.0955076	0.788129	0.00214817	0.00114803	0.0619121	0.999855	-0.00102867	0.000490342	0.036423	0.993108
2427930	WDR77	0.00260287	0.00385652	0.500039	0.958761	-7.54007e-05	0.00119105	0.949549	0.999855	-9.9331e-05	0.000511788	0.846188	0.993108
2427981	ADORA3	0.00462663	0.00489971	0.345495	0.919335	0.000943446	0.0015144	0.533583	0.999855	-0.000235476	0.000651131	0.717773	0.993108
2428079	C1orf183	0.00321549	0.00471259	0.495357	0.958761	0.000238617	0.00145644	0.869927	0.999855	-0.000702038	0.000624452	0.261452	0.993108
2428119	KCND3	0.000389671	0.00319329	0.902926	0.993711	3.59133e-05	0.000989731	0.971069	0.999855	0.000498155	0.000423215	0.239731	0.993108
2428313	ST7L	0.0024905	0.00402469	0.53633	0.961848	-0.000586798	0.00124539	0.637723	0.999855	0.000469076	0.000534381	0.380481	0.993108
2428405	RHOC	0.00375389	0.00610604	0.538981	0.961848	0.000933668	0.00189276	0.622032	0.999855	0.000465031	0.000811799	0.567012	0.993108
2428425	PPM1J	0.00134225	0.00279744	0.631574	0.973439	-0.000154272	0.000863747	0.858318	0.999855	3.26284e-05	0.000370823	0.929921	0.998142
2428478	FLJ36116	-0.00433081	0.00409781	0.291092	0.90741	-0.000861796	0.00126818	0.497107	0.999855	0.000315369	0.000545313	0.563306	0.993108
2428501	SLC16A1	-0.00431449	0.00717963	0.548159	0.961848	0.000481732	0.0022221	0.82846	0.999855	0.000137506	0.000953099	0.885344	0.996138
2428699	PHTF1	-0.00475289	0.00492701	0.335187	0.918376	-0.000432917	0.00152495	0.776614	0.999855	-0.00027467	0.000654144	0.674746	0.993108
2428760	RSBN1	0.00237391	0.00391119	0.544161	0.961848	0.000154854	0.00120782	0.898035	0.999855	-0.000341513	0.000518268	0.510233	0.993108
2428796	PTPN22	0.000304337	0.00507683	0.952223	0.997211	0.00268074	0.00157481	0.0893356	0.999855	-0.00065522	0.000673275	0.330937	0.993108
2428855	AP4B1	-0.00503779	0.00460606	0.274605	0.899483	-0.00275036	0.00142772	0.0546281	0.999855	0.00143368	0.000608789	0.0189129	0.993108
2428932	SYT6	-0.000835073	0.00371292	0.822142	0.987995	0.00112905	0.00114512	0.324631	0.999855	-0.000282125	0.000492142	0.566728	0.993108
2429069	TRIM33	-0.00155774	0.00361785	0.666969	0.976144	-0.0012072	0.00111648	0.28011	0.999855	-0.000506583	0.000483363	0.295131	0.993108
2429147	DENND2C	0.000959886	0.00276638	0.728752	0.979851	0.00198208	0.000850431	0.0201722	0.999855	-0.000128535	0.00036827	0.727219	0.993108
2429235	AMPD1	0.00556359	0.00320771	0.0834632	0.776139	-2.98038e-05	0.000994609	0.976107	0.999855	0.000604366	0.000426455	0.157057	0.993108
2429261	NRAS	-0.000892312	0.00505143	0.859859	0.99009	-5.01087e-06	0.00156882	0.997453	0.999855	0.000772026	0.000671178	0.250593	0.993108
2429277	CSDE1	-0.00780415	0.00414235	0.0601533	0.742999	-0.00169239	0.00128658	0.18898	0.999855	0.000687937	0.000557813	0.218057	0.993108
2429338	SIKE1	-0.00174615	0.0050797	0.731181	0.979851	-0.00123416	0.00156731	0.431404	0.999855	0.000292277	0.000675359	0.665368	0.993108
2429371	TSPAN2	-0.00130609	0.00778364	0.866809	0.99009	0.00238794	0.00241968	0.324183	0.999855	-0.00137964	0.00103328	0.182423	0.993108
2429466	NGF	-0.0025182	0.00512026	0.623071	0.97276	-0.00133378	0.00157988	0.39895	0.999855	-0.000230122	0.000680072	0.735221	0.993108
2429556	CASQ2	0.00550173	0.00350365	0.116989	0.807523	0.000459035	0.00108867	0.673467	0.999855	-0.000441206	0.00046689	0.345125	0.993108
2429613	NHLH2	-0.00319168	0.00514367	0.53521	0.961848	0.000883913	0.00159282	0.57919	0.999855	-5.15011e-05	0.000683127	0.939935	0.998142
2429842	CD58	0.00599648	0.0062403	0.337058	0.918376	0.00118974	0.00193482	0.538898	0.999855	-0.000320124	0.000828892	0.699509	0.993108
2429914	IGSF3	-0.000153253	0.00359916	0.966053	0.998451	0.000271357	0.001111	0.807142	0.999855	-0.000238604	0.000476976	0.617126	0.993108
2430126	TRIM45	-0.00155388	0.00292271	0.595202	0.969141	-0.000630164	0.000902058	0.48514	0.999855	0.000703257	0.000388352	0.0707648	0.993108
2430163	VTCN1	0.00382764	0.0049752	0.442057	0.949173	0.00116924	0.00154157	0.448529	0.999855	0.000290158	0.000663053	0.66186	0.993108
2430370	GDAP2	0.000796032	0.00409038	0.845778	0.99009	0.000362183	0.00126857	0.775378	0.999855	-0.00065657	0.000547025	0.230613	0.993108
2430422	SPAG17	0.000242056	0.00206153	0.906579	0.993778	-0.000546115	0.000636365	0.39121	0.999855	-1.13266e-05	0.00027434	0.967084	0.998142
2430762	WARS2	0.00486211	0.00456203	0.287044	0.903725	9.51399e-05	0.00140991	0.946227	0.999855	-0.000618952	0.000606292	0.307809	0.993108
2430994	ZNF697	0.00128013	0.00416211	0.758542	0.981609	0.000174695	0.00130585	0.893632	0.999855	0.000396193	0.000553965	0.474826	0.993108
2431031	HMGCS2	0.000112935	0.00310537	0.971004	0.998451	-0.001393	0.000956587	0.145968	0.999855	0.000512119	0.000411641	0.214054	0.993108
2431066	REG4	-0.00423147	0.00327332	0.196714	0.864486	0.000358486	0.00101205	0.723328	0.999855	-4.61227e-05	0.000435345	0.915669	0.998142
2431112	NOTCH2	-0.00314758	0.0046463	0.498445	0.958761	-0.00105507	0.0014355	0.462698	0.999855	0.000199799	0.000624255	0.749057	0.993108
2431211	ADAM30	-0.00450447	0.00395914	0.255781	0.889357	-0.00132719	0.00122233	0.278104	0.999855	0.000384916	0.000525402	0.464141	0.993108
2431877	BC034024	0.00881739	0.00959972	0.358802	0.921655	0.00028547	0.00296594	0.923361	0.999855	-0.00168958	0.00127194	0.184675	0.993108
2431886	PDE4DIP	-0.00693469	0.00333366	0.0380218	0.683107	-0.000262852	0.00103353	0.79935	0.999855	-0.000385211	0.000443663	0.385677	0.993108
2432571	POLR3GL	-0.0102475	0.0053148	0.0544152	0.734834	-0.00267284	0.00164245	0.104299	0.999855	0.000652481	0.000706563	0.356218	0.993108
2432607	GNRHR2	-0.0145984	0.00360983	6.09321e-05	0.166947	-0.00262098	0.00112877	0.0206396	0.999855	0.000495302	0.000486015	0.308649	0.993108
2432647	POLR3C	-0.0088071	0.00535468	0.100658	0.797103	-0.000872015	0.00165704	0.598952	0.999855	-0.000806188	0.000712885	0.258652	0.993108
2432714	CD160	-0.00502083	0.0075037	0.503735	0.958761	8.19444e-05	0.00231744	0.971807	0.999855	-0.00115264	0.000994893	0.247194	0.993108
2432851	NBPF11	-0.000860429	0.00639664	0.893052	0.992202	-0.00160416	0.00197391	0.416793	0.999855	0.00138251	0.000846268	0.102966	0.993108
2433209	PRKAB2	-0.00940906	0.0049523	0.0580236	0.737747	-0.00266199	0.00153425	0.0833563	0.999855	0.00113858	0.000657214	0.0838168	0.993108
2433232	FMO5	-0.00174131	0.0053936	0.746947	0.979851	0.000755366	0.00166484	0.650232	0.999855	-0.000795759	0.000714226	0.265752	0.993108
2433371	ACP6	-0.00243172	0.00478615	0.611628	0.971466	-0.00110376	0.00148055	0.456322	0.999855	-0.000172374	0.000636724	0.786719	0.993108
2433432	GJA5	0.00645381	0.00522631	0.217466	0.872996	0.00118403	0.00161908	0.464945	0.999855	-0.000146193	0.000696262	0.833778	0.993108
2433605	FLJ39739	-0.00179932	0.0117177	0.878022	0.990382	-0.000478228	0.00362159	0.894999	0.999855	0.00234527	0.00155276	0.131581	0.993108
2434031	HIST2H2BF	-0.00250311	0.00946531	0.791543	0.98443	-0.00106388	0.00292595	0.716311	0.999855	0.000658329	0.00125783	0.600939	0.993108
2434124	HIST2H2BE	0.00404424	0.0100992	0.688998	0.977298	-0.00132379	0.00312912	0.672439	0.999855	0.00201742	0.00134326	0.133763	0.993108
2434129	HIST2H2AB	0.0129011	0.0123435	0.296454	0.908668	0.00231301	0.0038143	0.544524	0.999855	0.000637849	0.00164564	0.698479	0.993108
2434139	SV2A	0.00227097	0.00362663	0.531478	0.961156	0.000747143	0.00112208	0.505813	0.999855	0.000190685	0.000481246	0.692104	0.993108
2434159	SF3B4	-3.53984e-05	0.00418369	0.993253	0.99903	0.00070412	0.00129492	0.586855	0.999855	-0.000519405	0.000554794	0.349619	0.993108
2434178	MTMR11	-0.00165041	0.00329971	0.617179	0.97276	-0.0010306	0.00102035	0.312971	0.999855	0.000366414	0.000437597	0.40281	0.993108
2434233	OTUD7B	-0.00357948	0.00393106	0.362969	0.922031	-0.000544053	0.00121567	0.654686	0.999855	0.00016725	0.000524648	0.750024	0.993108
2434319	ANP32E	0.000289704	0.00740041	0.968789	0.998451	0.00222515	0.00228471	0.330568	0.999855	-0.000966519	0.00098092	0.324948	0.993108
2434341	APH1A	0.0108328	0.00542838	0.0465279	0.714255	0.0022716	0.00168157	0.177352	0.999855	-0.000383573	0.000724167	0.596575	0.993108
2434438	MCL1	0.00589415	0.00383327	0.12478	0.811139	0.000555252	0.00118749	0.640288	0.999855	-0.000585783	0.00051082	0.252037	0.993108
2434490	ENSA	-0.00744014	0.00525456	0.157423	0.836557	-0.000453036	0.00162679	0.780757	0.999855	0.000161461	0.00070013	0.817708	0.993108
2434527	GOLPH3L	-0.00918399	0.00658395	0.163671	0.839203	-0.00100501	0.00203596	0.621787	0.999855	0.000215306	0.000881509	0.807141	0.993108
2434546	HORMAD1	-0.00495493	0.00811641	0.541823	0.961848	0.000298094	0.00251354	0.905644	0.999855	0.000847287	0.00107742	0.432008	0.993108
2434575	CTSS	0.00569469	0.00415582	0.171219	0.841925	0.00238626	0.00128211	0.0633102	0.999855	-0.00110106	0.000551879	0.0465764	0.993108
2434609	CTSK	-0.00991974	0.00630661	0.116379	0.807523	-0.00204935	0.00195345	0.294649	0.999855	-0.000470938	0.000841856	0.576138	0.993108
2434633	ARNT	-0.00345255	0.00424267	0.41617	0.94189	-0.000619181	0.00131831	0.638792	0.999855	-0.000598367	0.000569132	0.293602	0.993108
2434716	LASS2	0.005102	0.00381913	0.182196	0.850574	0.00109572	0.00118006	0.353585	0.999855	-0.000408544	0.000507091	0.420824	0.993108
2434746	FAM63A	0.00219999	0.00447044	0.622853	0.97276	-0.000730022	0.00137998	0.597036	0.999855	-0.00044273	0.000594453	0.456765	0.993108
2434776	CDC42SE1	0.0024257	0.00488145	0.619465	0.97276	6.63852e-06	0.00150741	0.996488	0.999855	-0.000312108	0.000649308	0.630957	0.993108
2434805	SEMA6C	-0.000203815	0.00206409	0.921382	0.994176	0.00011996	0.000638989	0.851162	0.999855	4.14192e-05	0.000274797	0.880253	0.995603
2434862	LYSMD1	-0.00868444	0.00566214	0.125726	0.812428	-0.000827324	0.00175403	0.63737	0.999855	-0.000156706	0.000753083	0.835247	0.993108
2434872	TMOD4	-0.00243403	0.00535043	0.649365	0.973547	0.000189885	0.00165201	0.908538	0.999855	-0.000588347	0.000720278	0.414416	0.993108
2434892	VPS72	0.000278974	0.0048863	0.954494	0.99753	-0.00101237	0.00151725	0.504931	0.999855	0.000448808	0.000651349	0.491119	0.993108
2434925	PI4KB	0.00220317	0.00350827	0.530299	0.961026	-0.000238785	0.00108415	0.825767	0.999855	0.000458884	0.000465217	0.324424	0.993108
2434971	RFX5	0.0013038	0.00450832	0.77255	0.981852	-1.56361e-05	0.00139184	0.991041	0.999855	-0.000400781	0.000598103	0.503115	0.993108
2435005	SELENBP1	-0.0409438	0.0139327	0.00345021	0.424963	-0.00738753	0.00434133	0.0894455	0.999855	0.00527766	0.00185289	0.00457721	0.993108
2435044	POGZ	-0.00634925	0.00504205	0.208532	0.869452	-0.00294578	0.00155663	0.0590214	0.999855	0.000270477	0.000673344	0.688083	0.993108
2435149	CELF3	-0.00152051	0.00254356	0.550255	0.961848	0.00123302	0.000785622	0.117175	0.999855	-0.00036312	0.000338308	0.28364	0.993108
2435195	MRPL9	-0.00686678	0.00500554	0.170737	0.841925	-0.00308416	0.00155081	0.0472807	0.999855	0.000332201	0.00066592	0.618099	0.993108
2435218	TDRKH	-0.0099829	0.00481038	0.0384772	0.683107	-0.00310578	0.00148487	0.0369827	0.999855	0.00073377	0.000640016	0.252147	0.993108
2435251	LINGO4	-0.00232876	0.00513604	0.650449	0.973547	0.00183177	0.00158369	0.247977	0.999855	0.000563833	0.000683971	0.410136	0.993108
2435261	RORC	-0.00527673	0.00331484	0.112058	0.805002	-0.000537545	0.00103206	0.602707	0.999855	0.000138818	0.000441254	0.753198	0.993108
2435323	THEM5	-0.00331481	0.00582407	0.569509	0.961848	0.00185429	0.00179667	0.302543	0.999855	-4.75378e-05	0.000772845	0.950978	0.998142
2435347	THEM4	-0.00580073	0.0102827	0.572923	0.961857	-0.00351923	0.0031753	0.268265	0.999855	0.000213434	0.00136656	0.875952	0.995536
2435383	S100A10	-0.00665802	0.00785893	0.397299	0.932883	-0.000973889	0.00242793	0.688505	0.999855	-0.000698273	0.00104404	0.503922	0.993108
2435410	S100A11	0.00506655	0.00725731	0.485424	0.958515	0.000250606	0.00224467	0.91115	0.999855	-4.51295e-05	0.000963113	0.962645	0.998142
2435443	TCHH	0.000590634	0.00314325	0.851028	0.99009	-0.000941166	0.00097344	0.334094	0.999855	0.000657081	0.000416243	0.115065	0.993108
2435686	CRNN	0.00272291	0.00371432	0.463855	0.955761	0.000993809	0.0011491	0.387538	0.999855	-0.000123909	0.000495584	0.802671	0.993108
2435735	LCE3D	-0.00541453	0.011811	0.646843	0.973547	0.00391459	0.00364258	0.283045	0.999855	0.000425105	0.00156671	0.786246	0.993108
2435745	LCE3A	0.00436532	0.00754708	0.56325	0.961848	0.00244666	0.00232798	0.293782	0.999855	0.000832107	0.00100182	0.406601	0.993108
2435849	SPRR2D	-0.0153716	0.0147414	0.297572	0.908668	-0.00100276	0.00455545	0.825866	0.999855	0.00192465	0.00195525	0.325424	0.993108
2435858	SPRR2A	0.011488	0.0104536	0.272324	0.898403	0.00247215	0.00322906	0.444283	0.999855	-0.000420765	0.00139456	0.762993	0.993108
2435878	SPRR2C	-0.00242128	0.0066023	0.713975	0.979236	-0.00312219	0.00203663	0.125911	0.999855	0.000203636	0.000875835	0.816242	0.993108
2435949	PGLYRP3	-0.0079517	0.0036509	0.0298774	0.651333	-1.83922e-05	0.00113307	0.987056	0.999855	-0.000149558	0.000486962	0.758878	0.993108
2435961	PGLYRP4	-0.00362245	0.00347738	0.298051	0.908901	-0.000808246	0.00107787	0.453701	0.999855	0.00055756	0.000462011	0.228081	0.993108
2435981	S100A12	0.000712043	0.0102291	0.944533	0.997086	-0.00113526	0.00316647	0.720103	0.999855	4.4098e-05	0.00135923	0.974132	0.998142
2435989	S100A8	0.00171776	0.00553336	0.756359	0.981496	-6.09058e-05	0.00171366	0.971662	0.999855	0.000359631	0.000734162	0.624455	0.993108
2436051	S100A7	0.00862885	0.014409	0.549546	0.961848	0.00308211	0.00450831	0.494516	0.999855	0.000439997	0.00191609	0.818472	0.993108
2436067	S100A6	-0.013562	0.00682022	0.0473075	0.717156	-0.00355798	0.00210774	0.0920329	0.999855	0.00206954	0.000914359	0.0240438	0.993108
2436132	ILF2	-0.000769711	0.00560402	0.89081	0.991767	-0.000546448	0.00173017	0.752261	0.999855	0.000946463	0.000743089	0.203371	0.993108
2436228	GATAD2B	-0.00228013	0.00640768	0.72211	0.979236	-0.0011296	0.00198278	0.569137	0.999855	-0.000156573	0.0008535	0.854521	0.993108
2436283	DENND4B	0.00398519	0.00292226	0.173273	0.84332	5.57421e-06	0.000903799	0.995082	0.999855	0.000115306	0.000388121	0.766525	0.993108
2436338	CRTC2	0.00202507	0.00409874	0.621475	0.97276	-0.00133338	0.00126619	0.292826	0.999855	0.000346631	0.000543818	0.524156	0.993108
2436378	SLC39A1	0.00449278	0.00360961	0.213843	0.871393	0.0024914	0.00111544	0.0259591	0.999855	5.52887e-05	0.000480827	0.908502	0.997772
2436401	JTB	-0.00148948	0.00483216	0.758028	0.981609	-0.00238755	0.00149503	0.110907	0.999855	0.00076861	0.000642857	0.232418	0.993108
2436467	NUP210L	-0.0037323	0.00434856	0.391153	0.932078	0.000578114	0.00136334	0.671719	0.999855	0.000577371	0.00058841	0.326953	0.993108
2436526	TPM3	-0.00538352	0.00383717	0.161247	0.839089	0.000580302	0.0011866	0.625027	0.999855	-0.000414775	0.000516321	0.42217	0.993108
2436576	C1orf43	0.000229881	0.00583479	0.968589	0.998451	0.00174536	0.00180168	0.333149	0.999855	-0.000403176	0.000777589	0.604344	0.993108
2436716	UBE2Q1	-0.00659566	0.00514626	0.20057	0.865613	-0.00204771	0.00158863	0.198008	0.999855	-0.000100785	0.000683586	0.882847	0.996138
2436754	ADAR	-0.00727712	0.00561234	0.195365	0.864353	-0.00103221	0.00174218	0.553801	0.999855	-3.05444e-05	0.000749197	0.967496	0.998142
2436826	KCNN3	0.00087567	0.00294429	0.766276	0.981693	-0.000426156	0.000909857	0.639722	0.999855	2.71244e-05	0.000390794	0.944692	0.998142
2436920	PMVK	0.000990766	0.00559381	0.859488	0.99009	0.0003321	0.00172681	0.84757	0.999855	0.000867918	0.000747341	0.246062	0.993108
2436938	PBXIP1	0.000960587	0.00315973	0.761249	0.981693	0.000419013	0.000977428	0.668336	0.999855	-2.20334e-05	0.00041994	0.958177	0.998142
2436973	PYGO2	0.00237284	0.00480329	0.621524	0.97276	0.000977485	0.0014825	0.509978	0.999855	0.00039748	0.000638651	0.533982	0.993108
2436985	SHC1	0.00623518	0.00300305	0.0383844	0.683107	0.0014601	0.000928758	0.116567	0.999855	-0.000161413	0.000399747	0.686542	0.993108
2437029	DCST2	-0.000210208	0.00245001	0.931661	0.996204	0.000119667	0.000756557	0.874385	0.999855	2.90154e-05	0.000324745	0.928841	0.998142
2437086	DPM3	-0.00387505	0.00459655	0.399617	0.932883	-0.00100493	0.00142085	0.479728	0.999855	0.00045333	0.000626597	0.469726	0.993108
2437094	KRTCAP2	-0.0120841	0.0061193	0.0488534	0.720481	-0.000804555	0.00189612	0.671519	0.999855	0.000171192	0.00081469	0.833652	0.993108
2437118	MUC1	-0.00438991	0.00308747	0.155702	0.836161	-0.000391925	0.000954888	0.681661	0.999855	0.000290665	0.000410248	0.478962	0.993108
2437152	THBS3	0.00162998	0.00402522	0.685697	0.976783	-0.00116489	0.00124707	0.350705	0.999855	-0.000382103	0.000534179	0.474755	0.993108
2437205	GBAP1	-0.0135042	0.00626323	0.0315568	0.659667	-0.00334477	0.00194128	0.0855198	0.999855	0.000940238	0.000834238	0.260261	0.993108
2437247	GBA	0.00257888	0.0056786	0.649927	0.973547	-1.09424e-05	0.00175553	0.995029	0.999855	-0.000424016	0.000755428	0.574852	0.993108
2437273	FAM189B	0.00108441	0.00246113	0.659686	0.974809	-0.000227743	0.000759834	0.764511	0.999855	0.000140665	0.000326826	0.667094	0.993108
2437307	SCAMP3	0.00135697	0.00355714	0.703014	0.979073	-0.000272161	0.00109963	0.804622	0.999855	6.77676e-06	0.000472357	0.988559	0.998651
2437329	CLK2	-0.00750819	0.00444247	0.0916409	0.783263	-0.00281968	0.0013695	0.0400254	0.999855	0.00068661	0.000590545	0.245522	0.993108
2437363	PKLR	0.00306742	0.00288671	0.288482	0.905205	-0.000120281	0.000897986	0.8935	0.999855	9.04945e-05	0.000384295	0.813932	0.993108
2437401	FDPS	0.00171175	0.00698434	0.806494	0.98615	-0.000249181	0.00215724	0.908088	0.999855	-8.82821e-05	0.00092617	0.9241	0.998142
2437412	C1orf104	0.00467296	0.00692388	0.500052	0.958761	-0.00120107	0.00214804	0.576315	0.999855	5.74671e-05	0.000919753	0.950205	0.998142
2437417	ASH1L	-0.00223379	0.00448616	0.618756	0.97276	-0.000375926	0.00138513	0.786195	0.999855	-0.00069358	0.000599603	0.247938	0.993108
2437554	BC092439	-0.0122318	0.0108716	0.261084	0.891362	-0.0020411	0.0033591	0.54371	0.999855	-0.000568052	0.0014432	0.694041	0.993108
2437577	YY1AP1	-0.0140352	0.0050125	0.00530982	0.474512	-0.00284455	0.00155994	0.0688311	0.999855	0.000163841	0.000674212	0.808097	0.993108
2437645	GON4L	-0.0084576	0.00491293	0.0857867	0.780427	-0.00280438	0.00151808	0.0652981	0.999855	0.00023626	0.000658225	0.719796	0.993108
2437736	RIT1	0.00669168	0.00488657	0.171496	0.841925	0.00283292	0.00150597	0.0605429	0.999855	-0.000797735	0.000647854	0.218776	0.993108
2437753	KIAA0907	-0.00286375	0.00495764	0.563767	0.961848	-0.000761276	0.00153056	0.61914	0.999855	0.00142828	0.000654047	0.0294483	0.993108
2437801	ARHGEF2	0.00538199	0.00329612	0.103143	0.799379	5.69805e-05	0.00102025	0.955484	0.999855	-0.000355861	0.00043789	0.416796	0.993108
2437871	SSR2	0.00773891	0.00697357	0.267648	0.895338	0.00285229	0.00215161	0.185567	0.999855	0.000130842	0.00093235	0.888452	0.996243
2437893	UBQLN4	0.0105057	0.0157337	0.504625	0.958761	-0.00177649	0.00485855	0.714789	0.999855	0.000789488	0.0020888	0.70562	0.993108
2438016	PAQR6	-0.000380442	0.00400041	0.924273	0.995419	-0.000706587	0.00123522	0.567558	0.999855	0.000116471	0.000531285	0.826565	0.993108
2438042	SMG5	-0.00147731	0.00351543	0.674496	0.976337	0.000482033	0.0010873	0.65772	0.999855	-8.0374e-05	0.000466418	0.863255	0.993431
2438093	C1orf85	0.00152191	0.00517533	0.768828	0.981693	0.00157474	0.00160227	0.32618	0.999855	-0.000269424	0.000689761	0.696257	0.993108
2438117	VHLL	-0.00286384	0.00557161	0.607477	0.969768	0.00173072	0.00172188	0.315325	0.999855	0.00108193	0.000738906	0.143765	0.993108
2438125	CCT3	-0.00140054	0.00394383	0.722651	0.979465	0.000388675	0.00122084	0.750341	0.999855	0.000314085	0.000524012	0.54919	0.993108
2438169	C1orf61	0.00188152	0.00466182	0.68668	0.977142	0.00267554	0.00143431	0.062721	0.999855	-0.00157095	0.000614048	0.010813	0.993108
2438207	MEF2D	0.00744065	0.00398216	0.0622846	0.745106	0.000331607	0.00123781	0.788889	0.999855	-0.00103911	0.000529634	0.0503295	0.993108
2438282	IQGAP3	-0.00207983	0.00233082	0.372657	0.926742	-0.000364458	0.000723161	0.614501	0.999855	0.000267914	0.000309505	0.387116	0.993108
2438344	GPATCH4	-0.00616746	0.00479074	0.198568	0.865005	-0.00128771	0.0014823	0.38542	0.999855	-0.000442166	0.000636263	0.487417	0.993108
2438411	NES	0.00302481	0.00228949	0.187055	0.855742	0.000560967	0.000707564	0.428267	0.999855	0.000196586	0.000303869	0.517968	0.993108
2438458	CRABP2	-0.00749623	0.00544129	0.168934	0.839641	-0.0024445	0.00168045	0.146395	0.999855	0.000643934	0.000722334	0.373113	0.993108
2438482	ISG20L2	0.000420142	0.00607304	0.944873	0.997086	-0.00204284	0.00188625	0.279328	0.999855	-0.000217009	0.000805955	0.787844	0.993108
2438504	MRPL24	0.000841641	0.00576547	0.883997	0.991125	0.00171398	0.00178939	0.338604	0.999855	-0.000675161	0.000767868	0.379682	0.993108
2438531	HDGF	-0.0261693	0.00683566	0.000145583	0.185858	-0.00513202	0.00212951	0.0163193	0.999855	0.000613023	0.000922771	0.506789	0.993108
2438575	SH2D2A	0.00126399	0.00400535	0.752458	0.980922	0.00143963	0.00123489	0.244257	0.999855	-0.000770275	0.000530872	0.147423	0.993108
2438612	INSRR	-0.000991516	0.002409	0.68082	0.976337	-0.000134065	0.000749468	0.858105	0.999855	0.00017125	0.000321003	0.593938	0.993108
2438657	ARHGEF11	-0.000269513	0.00322022	0.933334	0.996204	-0.000841252	0.000997006	0.399202	0.999855	-0.000412031	0.000427127	0.335187	0.993108
2438765	ETV3L	-0.000644206	0.00375324	0.863791	0.99009	-0.00106842	0.00115767	0.356507	0.999855	0.000722263	0.000496742	0.146579	0.993108
2438792	ETV3	0.00702052	0.0060206	0.244143	0.883569	0.00423766	0.00185134	0.0225025	0.999855	-0.00200791	0.000794168	0.0117702	0.993108
2438892	FCRL5	0.00482427	0.00640893	0.451964	0.95169	0.00141564	0.00199217	0.477664	0.999855	-0.00110701	0.000849452	0.193108	0.993108
2438938	FCRL4	-0.00272494	0.00331504	0.411477	0.939702	0.000109137	0.00102404	0.91517	0.999855	7.31639e-06	0.00044005	0.986741	0.998514
2439001	FCRL3	-0.00018066	0.00621559	0.976824	0.99903	0.000642421	0.00192404	0.738603	0.999855	-0.00110879	0.000824216	0.179154	0.993108
2439052	FCRL2	0.0122722	0.00707267	0.0833364	0.776139	3.22135e-05	0.00219666	0.988306	0.999855	-0.000407373	0.000942208	0.665668	0.993108
2439101	FCRL1	0.000146721	0.0100699	0.988381	0.99903	-0.00321576	0.00311186	0.301927	0.999855	0.000261108	0.00133909	0.845481	0.993108
2439138	CD5L	-0.00144011	0.00311839	0.64442	0.973547	-0.000868099	0.000962068	0.367323	0.999855	0.000513333	0.000412819	0.214278	0.993108
2439286	CD1B	-0.0156031	0.0075074	0.0381916	0.683107	-0.00243597	0.00232506	0.295287	0.999855	0.000463778	0.00100238	0.6438	0.993108
2439303	AK128347	-0.00891368	0.0138	0.518631	0.958761	0.00606725	0.00425313	0.154344	0.999855	-0.000399292	0.00183685	0.828002	0.993108
2439308	OR10T2	0.00259713	0.00915165	0.776692	0.982785	-0.000882227	0.00282508	0.754956	0.999855	0.00152665	0.00121192	0.208372	0.993108
2439314	OR10K2	0.00716417	0.00683152	0.294833	0.908668	-0.00350898	0.00210897	0.0967797	0.999855	0.00162883	0.000904479	0.0723337	0.993108
2439345	OR6Y1	0.00433341	0.0086457	0.616438	0.972714	0.000344953	0.00266957	0.897239	0.999855	0.000684254	0.00115195	0.552786	0.993108
2439350	OR6N1	0.00126636	0.00687557	0.853946	0.99009	0.00157643	0.00213373	0.460371	0.999855	-0.000313605	0.000912394	0.731205	0.993108
2439368	OR10X1	-0.00758126	0.00783522	0.333724	0.918376	-0.00169088	0.00241983	0.485032	0.999855	0.000336823	0.00104023	0.746227	0.993108
2439373	SPTA1	-0.0252267	0.0096028	0.00888136	0.520863	-0.00536184	0.00298348	0.0729184	0.999855	0.00207052	0.00128141	0.10677	0.993108
2439460	OR6K2	0.0196066	0.011251	0.0820151	0.773843	-0.00283525	0.00348149	0.415822	0.999855	0.000144813	0.00149833	0.923043	0.998142
2439478	OR6K3	0.00560508	0.00753471	0.45729	0.952829	0.00152178	0.00233693	0.515229	0.999855	-0.00116849	0.00100521	0.245619	0.993108
2439508	OR6N2	0.00111549	0.0134975	0.934168	0.996204	0.000395585	0.00416667	0.924401	0.999855	0.0010102	0.00179043	0.572857	0.993108
2439554	AIM2	0.00505748	0.0104719	0.62934	0.973363	0.00214779	0.00325099	0.509139	0.999855	-0.00102436	0.00138979	0.461433	0.993108
2439652	OR10J3	0.00530776	0.00686901	0.440063	0.948771	0.000756791	0.00212936	0.722436	0.999855	6.66106e-05	0.000912476	0.941836	0.998142
2439662	OR10J5	-0.0074062	0.00585399	0.206413	0.868948	-0.00238333	0.00180688	0.18777	0.999855	0.000488256	0.000778043	0.530592	0.993108
2439714	CRP	-0.00435805	0.00386241	0.25973	0.890637	-0.000605525	0.00119355	0.612149	0.999855	0.000734386	0.00051154	0.151736	0.993108
2439801	CCDC19	-0.00980123	0.00575609	0.0892421	0.782029	-0.00218529	0.0017794	0.219993	0.999855	0.000834873	0.000765214	0.275788	0.993108
2439842	TAGLN2	0.00446758	0.00875374	0.610026	0.970535	0.0011957	0.00270853	0.659076	0.999855	-0.00111642	0.00116279	0.337461	0.993108
2439861	IGSF9	-0.0017175	0.00199676	0.390125	0.931744	0.000261377	0.00061675	0.671898	0.999855	4.46462e-05	0.000265622	0.866588	0.994209
2439917	SLAMF9	0.00030084	0.00431431	0.944436	0.997086	0.00104584	0.00133793	0.434775	0.999855	4.45564e-05	0.000573453	0.938099	0.998142
2439944	PIGM	0.0006242	0.0072438	0.931366	0.996204	-0.00106456	0.00223568	0.634163	0.999855	0.000981013	0.000960606	0.307636	0.993108
2439960	KCNJ10	-0.0028351	0.00667031	0.670998	0.976333	-0.00158519	0.00206582	0.443243	0.999855	0.000790227	0.000885938	0.372843	0.993108
2439975	IGSF8	-0.00237091	0.00285966	0.407454	0.937135	0.000659813	0.000889375	0.45851	0.999855	0.000123786	0.000382511	0.746366	0.993108
2440018	DCAF8	-0.00101558	0.00355957	0.775527	0.982771	0.000563196	0.00110127	0.609297	0.999855	-0.000631371	0.000472114	0.181729	0.993108
2440117	PEX19	0.00316105	0.00388228	0.415909	0.941837	0.000933095	0.00119853	0.436629	0.999855	-0.00130047	0.000511607	0.0113275	0.993108
2440143	COPA	-0.000450772	0.00361217	0.900739	0.993476	0.00149902	0.00111756	0.180431	0.999855	-0.00035331	0.000484045	0.465788	0.993108
2440258	SLAMF6	-0.0116391	0.00661327	0.0790327	0.772308	-0.00201272	0.00204959	0.326575	0.999855	-8.91069e-05	0.000880378	0.919421	0.998142
2440295	CD84	-0.00539834	0.00573485	0.347	0.919335	-0.0026179	0.00176803	0.139327	0.999855	-0.000606277	0.000761213	0.426145	0.993108
2440327	SLAMF1	-0.0122331	0.00588214	0.0380673	0.683107	-0.00312672	0.00181832	0.0861379	0.999855	0.000236382	0.000782822	0.762808	0.993108
2440354	CD48	0.000150712	0.00481955	0.975066	0.998885	-5.01751e-06	0.00149241	0.997319	0.999855	0.000421457	0.000641276	0.511347	0.993108
2440385	CD244	-0.00439279	0.00509462	0.388973	0.931744	0.00136005	0.00157271	0.38758	0.999855	-0.000935927	0.000674906	0.16614	0.993108
2440413	ITLN1	-0.0249535	0.0158003	0.114906	0.805669	-0.00660006	0.00488084	0.176917	0.999855	0.00423506	0.00209547	0.0438113	0.993108
2440440	ITLN2	-0.00030477	0.00406065	0.940202	0.996769	-3.28267e-05	0.00125514	0.979145	0.999855	0.000289762	0.000539901	0.59172	0.993108
2440476	F11R	0.00514437	0.00486508	0.290843	0.90741	0.00129441	0.00150243	0.389356	0.999855	-0.000789045	0.000646632	0.222954	0.993108
2440523	USF1	0.00182958	0.00450754	0.684996	0.976783	-0.000924057	0.00139109	0.506829	0.999855	0.000213519	0.000601299	0.722669	0.993108
2440549	ARHGAP30	-0.0011897	0.0033626	0.723638	0.979595	0.00217802	0.00103488	0.035829	0.999855	-0.00125745	0.00044242	0.00466493	0.993108
2440586	PVRL4	-0.00652864	0.00427189	0.127084	0.812428	-0.000588639	0.0013232	0.656616	0.999855	0.000886875	0.000566466	0.118073	0.993108
2440612	PFDN2	0.00285401	0.00462392	0.537368	0.961848	0.0014056	0.00142775	0.325357	0.999855	-0.0012327	0.000613995	0.0452196	0.993108
2440625	DEDD	-0.00181506	0.00297603	0.542212	0.961848	0.000114563	0.000921671	0.901129	0.999855	-0.000199648	0.000394966	0.613445	0.993108
2440664	B4GALT3	-0.00510122	0.00510205	0.317879	0.918376	-0.000674163	0.00157866	0.669531	0.999855	-0.000404898	0.000678116	0.550718	0.993108
2440700	ADAMTS4	-0.000211451	0.00292782	0.942455	0.997086	-0.000851406	0.000903017	0.34622	0.999855	-0.000237283	0.000389825	0.543008	0.993108
2440730	APOA2	0.00433124	0.00555458	0.435906	0.947478	-0.00192822	0.00171598	0.261693	0.999855	0.000373052	0.000737443	0.613171	0.993108
2440744	NR1I3	-0.00120164	0.00369351	0.745063	0.979851	0.00101574	0.0011394	0.373113	0.999855	0.000192243	0.000490093	0.695036	0.993108
2440784	MPZ	0.00121244	0.00422662	0.774342	0.982593	0.000756462	0.00130613	0.562742	0.999855	-0.000275445	0.0005659	0.62666	0.993108
2440943	FCGR3A	0.00422315	0.00749584	0.573419	0.96223	0.00052176	0.00231547	0.821811	0.999855	0.000192232	0.000996817	0.847159	0.993108
2441043	OLFML2B	-0.00057708	0.00297791	0.846422	0.99009	-0.000784694	0.000919863	0.394042	0.999855	0.000200517	0.00039621	0.613019	0.993108
2441188	C1orf111	-0.00176424	0.00481574	0.714262	0.979236	-0.00104301	0.00149604	0.48602	0.999855	-9.85819e-05	0.000639434	0.877538	0.995536
2441220	SH2D1B	-0.000911447	0.0105643	0.931282	0.996204	-0.000937758	0.00329018	0.77575	0.999855	0.00129665	0.00140062	0.355018	0.993108
2441329	C1orf110	-0.00639684	0.00522228	0.221191	0.873477	-0.00157061	0.00161298	0.330668	0.999855	-9.70215e-05	0.000694248	0.888914	0.996243
2441386	RGS5	0.00212335	0.00470466	0.65195	0.973547	0.00052127	0.00145346	0.720017	0.999855	-0.000467588	0.000623608	0.453725	0.993108
2441940	LMX1A	-0.00142754	0.00322457	0.658172	0.974206	4.41227e-05	0.00100194	0.964892	0.999855	-0.000547455	0.000427188	0.200605	0.993108
2442008	RXRG	0.00615235	0.00403253	0.12773	0.812428	0.00210209	0.00124419	0.0917495	0.999855	-0.00192319	0.000530602	0.000319367	0.993108
2442103	ALDH9A1	-0.0024597	0.00486938	0.613688	0.971648	-0.00134467	0.00151433	0.374992	0.999855	-0.000250567	0.000646894	0.698671	0.993108
2442134	TMCO1	-0.0105965	0.00513531	0.0395907	0.689648	-0.000619945	0.00159183	0.697109	0.999855	0.000595898	0.000683633	0.383813	0.993108
2442397	TADA1	0.00137636	0.00533215	0.796418	0.985212	0.000114152	0.00164614	0.944743	0.999855	-0.000663831	0.000707214	0.348364	0.993108
2442424	ILDR2	-0.00231595	0.00336666	0.491834	0.958761	-0.000199297	0.00104262	0.848486	0.999855	0.000474771	0.000446347	0.287991	0.993108
2442493	GPA33	0.000817735	0.00473103	0.862844	0.99009	-0.000163991	0.0014655	0.910948	0.999855	0.000955877	0.000627816	0.12851	0.993108
2442587	CD247	0.00366313	0.00486623	0.451949	0.95169	0.00259852	0.00150317	0.0844888	0.999855	-0.000645075	0.000647242	0.319419	0.993108
2442698	CREG1	-0.0255133	0.00772546	0.00102774	0.328013	-0.00355508	0.00240894	0.140638	0.999855	0.00140234	0.00103886	0.177667	0.993108
2442800	ADCY10	-0.00301084	0.00298399	0.313469	0.918376	-0.000324978	0.000926231	0.725843	0.999855	-7.34984e-05	0.000397315	0.853314	0.993108
2442858	BRP44	-0.0145715	0.00688118	0.0347095	0.667545	-0.00291554	0.00213204	0.172094	0.999855	0.000909941	0.000916828	0.321443	0.993108
2442911	GPR161	0.00439923	0.00300464	0.14379	0.827649	0.00155013	0.000926926	0.0950907	0.999855	-0.000294162	0.000399895	0.462322	0.993108
2442980	ANKRD36BP1	0.00653564	0.00774828	0.399359	0.932883	0.00134439	0.00239715	0.575169	0.999855	0.000867501	0.00102776	0.399039	0.993108
2443120	DPT	-0.00195036	0.00332928	0.558263	0.961848	-0.000141447	0.00103122	0.890956	0.999855	-0.000119564	0.00044352	0.787596	0.993108
2443235	NME7	0.00500695	0.00575627	0.384819	0.931744	-0.00015878	0.00177831	0.92889	0.999855	-0.000454057	0.000763432	0.552277	0.993108
2443305	C1orf114	0.00221477	0.00380356	0.560638	0.961848	-0.000726392	0.00117489	0.536686	0.999855	0.000246003	0.000504511	0.626044	0.993108
2443335	SLC19A2	0.0107706	0.004463	0.016171	0.578752	0.00341012	0.00137731	0.0136232	0.999855	-0.00100355	0.000593483	0.0914749	0.993108
2443370	F5	-0.0114521	0.00751906	0.128378	0.813029	-0.00175042	0.00233228	0.453298	0.999855	-0.000616406	0.00100263	0.538978	0.993108
2443417	SELP	-0.00778054	0.0072185	0.281621	0.901164	-0.00053359	0.00223504	0.811408	0.999855	-0.00063876	0.000962206	0.507095	0.993108
2443450	SELL	-0.00784032	0.0063069	0.214408	0.871393	-0.00295353	0.00194803	0.130117	0.999855	0.000454209	0.000846045	0.591604	0.993108
2443476	SELE	0.000436716	0.00317591	0.890685	0.991767	0.000187021	0.000980389	0.84879	0.999855	-2.67998e-05	0.000421219	0.949295	0.998142
2443518	C1orf156	0.0123674	0.00754427	0.101786	0.797957	0.00321857	0.00233075	0.16793	0.999855	-0.00100044	0.00100575	0.320359	0.993108
2443537	SCYL3	0.00415639	0.00431538	0.33594	0.918376	0.00146581	0.00133178	0.271589	0.999855	-0.00115435	0.000571657	0.0439933	0.993108
2443575	KIFAP3	-0.00459928	0.00374984	0.220585	0.873477	-0.00036615	0.00116503	0.753439	0.999855	0.000215817	0.000498626	0.665332	0.993108
2443868	AF116629	-0.00476817	0.00596618	0.424558	0.945524	0.00048514	0.00184562	0.792768	0.999855	0.000297543	0.000791974	0.707302	0.993108
2443952	MYOC	-0.000164043	0.00400517	0.967346	0.998451	0.000427238	0.00123685	0.729923	0.999855	6.0598e-05	0.000532095	0.909374	0.997772
2443989	VAMP4	-0.00146668	0.00482259	0.76116	0.981693	-0.00197234	0.00148624	0.185099	0.999855	0.000752567	0.000639688	0.239976	0.993108
2444117	PIGC	-0.00864321	0.00533319	0.105732	0.801421	-0.00200345	0.00164827	0.22476	0.999855	0.000866832	0.000708598	0.221795	0.993108
2444239	TNFSF18	0.00535226	0.0046716	0.252473	0.886025	0.000927643	0.00144344	0.520741	0.999855	0.000181541	0.000620275	0.769891	0.993108
2444283	TNFSF4	0.0105913	0.00846656	0.211543	0.870297	0.00316292	0.00261958	0.22785	0.999855	-0.00110836	0.00112377	0.324474	0.993108
2444363	SLC9A11	0.00233369	0.00238925	0.329173	0.918376	0.000921667	0.000739199	0.213045	0.999855	7.9436e-06	0.000317587	0.980055	0.998142
2444415	ANKRD45	-0.000566543	0.00581986	0.922491	0.994702	-0.000796499	0.0017991	0.658161	0.999855	0.000987031	0.000771399	0.201308	0.993108
2444451	CENPL	0.00167941	0.00505072	0.739647	0.979851	0.00144644	0.00156224	0.35496	0.999855	-0.000742874	0.000670805	0.268642	0.993108
2444529	SERPINC1	0.000669199	0.00475629	0.888166	0.991435	0.000158056	0.00147165	0.914515	0.999855	-0.00017689	0.00063193	0.779656	0.993108
2444790	MRPS14	-0.00569832	0.00718211	0.427923	0.947153	-0.00157658	0.0022174	0.477418	0.999855	0.000502177	0.000953212	0.59855	0.993108
2444842	KIAA0040	-0.00379822	0.00550558	0.490591	0.958761	-0.000859684	0.00170215	0.613743	0.999855	-0.000609666	0.000730649	0.404448	0.993108
2444899	TNR	0.0016533	0.00257955	0.521868	0.958761	0.000952977	0.00079601	0.231806	0.999855	3.66247e-05	0.000342638	0.914919	0.998142
2445141	RFWD2	0.00162677	0.00478873	0.734221	0.979851	0.00144886	0.00148055	0.328259	0.999855	0.000116712	0.00063673	0.854639	0.993108
2445357	ASTN1	0.000962089	0.00224285	0.66814	0.976144	-2.93598e-05	0.000692497	0.966199	0.999855	0.000244237	0.000297151	0.411513	0.993108
2445643	SEC16B	0.00188905	0.0024388	0.438958	0.948345	0.000386881	0.000754281	0.608241	0.999855	0.000365911	0.000324959	0.260701	0.993108
2445876	NCRNA00083	0.00171669	0.00281639	0.542451	0.961848	0.000949652	0.000871805	0.276555	0.999855	3.20306e-05	0.000375685	0.93209	0.998142
2445982	ANGPTL1	0.0148519	0.00781167	0.0578508	0.737747	0.00266141	0.0024173	0.271439	0.999855	-0.00142945	0.001038	0.169096	0.993108
2446047	ABL2	-0.00239447	0.00399713	0.549416	0.961848	0.000948925	0.00123483	0.442576	0.999855	-0.000381388	0.000531688	0.473517	0.993108
2446137	NPHS2	0.000603148	0.00429934	0.888489	0.991435	-0.000925959	0.00133001	0.486628	0.999855	0.000174061	0.000571547	0.760841	0.993108
2446198	TOR1AIP2	-0.00765632	0.0047121	0.104838	0.801421	-0.00388621	0.00144801	0.00752267	0.999855	0.000961606	0.00063186	0.12868	0.993108
2446240	TOR1AIP2	0.00375173	0.0127181	0.768124	0.981693	-0.00413723	0.00392202	0.291999	0.999855	0.000411817	0.0016867	0.807211	0.993108
2446244	TOR1AIP1	0.0010115	0.00599328	0.866045	0.99009	0.000487406	0.00185006	0.79231	0.999855	-7.0113e-05	0.000799654	0.930167	0.998142
2446358	BC067355	-0.00850325	0.00865137	0.326149	0.918376	0.00083703	0.00267704	0.754664	0.999855	-0.00126023	0.00114786	0.27278	0.993108
2446447	ACBD6	0.00457339	0.00682947	0.503391	0.958761	0.00249246	0.00210629	0.237242	0.999855	-0.00145407	0.000904284	0.108475	0.993108
2446567	STX6	-0.00515397	0.00516504	0.318837	0.918376	0.000434295	0.00159746	0.785838	0.999855	-0.000236286	0.000689201	0.731863	0.993108
2447066	GLUL	-0.00173257	0.00485261	0.721215	0.979236	0.000485805	0.00149804	0.745853	0.999855	-0.000108699	0.000643313	0.865891	0.994209
2447107	TEDDM1	-0.00551359	0.0089416	0.537768	0.961848	0.00157534	0.00276043	0.568474	0.999855	-0.00215501	0.00118413	0.0693749	0.993108
2447124	RNASEL	0.00134978	0.00537524	0.801834	0.985437	0.00195579	0.00166341	0.240251	0.999855	-0.00133071	0.000710962	0.0618364	0.993108
2447148	RGS16	-0.00406173	0.00422927	0.33733	0.918376	-0.000284245	0.00130726	0.827958	0.999855	-0.00047074	0.000561007	0.401818	0.993108
2447192	RGS8	-0.00203447	0.00382439	0.594985	0.969141	4.27963e-05	0.00118093	0.971106	0.999855	0.000315127	0.000508471	0.535705	0.993108
2447246	C1orf14	-0.00148612	0.00324701	0.647377	0.973547	-0.00101837	0.0010022	0.310065	0.999855	0.000851539	0.00042983	0.0481314	0.993108
2447324	NMNAT2	0.000810938	0.00285214	0.776279	0.982785	-0.000819331	0.000879927	0.352238	0.999855	0.000330147	0.000379178	0.384343	0.993108
2447414	NCF2	0.000826323	0.00377596	0.826867	0.988297	0.00144267	0.00117309	0.219355	0.999855	-0.000612119	0.000500583	0.221981	0.993108
2447454	ARPC5	0.00105263	0.00272331	0.699272	0.978554	0.00174101	0.000837166	0.038073	0.999855	-0.000977745	0.000359152	0.00670963	0.993108
2447486	APOBEC4	0.00506505	0.00648568	0.435201	0.947478	0.00116235	0.00200269	0.561914	0.999855	-0.0013639	0.000860606	0.113646	0.993108
2447540	GLT25D2	-0.00537227	0.00489132	0.272597	0.898403	0.000556575	0.00151355	0.713233	0.999855	0.000277826	0.000651318	0.669885	0.993108
2447824	EDEM3	0.00179554	0.00378614	0.635538	0.973547	0.00163243	0.00116767	0.162735	0.999855	-0.000258892	0.000505386	0.608693	0.993108
2447877	FAM129A	-0.00628968	0.00518387	0.225588	0.875006	-0.00172051	0.00160078	0.28299	0.999855	-0.000372739	0.000699542	0.594388	0.993108
2447993	C1orf25	0.00803241	0.00435247	0.0655653	0.751482	0.000886916	0.00134764	0.510763	0.999855	-0.0001234	0.000580162	0.831649	0.993108
2448073	IVNS1ABP	0.0109948	0.00494851	0.0267459	0.642628	0.00319896	0.00152846	0.0368652	0.999855	-0.00108698	0.000657764	0.0990561	0.993108
2448232	TPR	0.00942719	0.00596491	0.114646	0.805669	0.000871206	0.00185078	0.638045	0.999855	-0.00153699	0.000794729	0.0536838	0.993108
2448336	PDC	0.00532594	0.00710253	0.453693	0.952412	0.000673672	0.00220411	0.760005	0.999855	1.90826e-05	0.000943993	0.98388	0.998308
2448382	PTGS2	-0.000869982	0.00641053	0.892105	0.992156	0.00188075	0.00198253	0.343255	0.999855	-0.000522239	0.000851407	0.539904	0.993108
2448710	FAM5C	-0.000756225	0.00424165	0.858572	0.99009	0.000853846	0.00131166	0.51537	0.999855	-0.000337154	0.000563064	0.54959	0.993108
2448971	UCHL5	0.00350521	0.00437211	0.4231	0.945388	0.00107525	0.00134966	0.426017	0.999855	-0.000639996	0.000580361	0.270669	0.993108
2449084	GLRX2	-0.0144055	0.00568025	0.0115177	0.536083	-0.00170435	0.00176319	0.334204	0.999855	6.36894e-05	0.000760541	0.933295	0.998142
2449104	B3GALT2	0.00963354	0.00696489	0.167242	0.839547	-0.000459551	0.00215947	0.831565	0.999855	-0.000587436	0.000926389	0.526299	0.993108
2449391	KCNT2	-0.000842794	0.00245393	0.731409	0.979851	-0.000728475	0.000759977	0.338255	0.999855	0.000307352	0.00032674	0.347336	0.993108
2449536	F13B	0.00218018	0.00298386	0.465334	0.955761	-0.000308704	0.000921513	0.737769	0.999855	-4.68031e-05	0.00039624	0.906022	0.997749
2449559	ASPM	-0.00731214	0.00579567	0.207668	0.869262	-0.000358699	0.00179266	0.84149	0.999855	0.00061447	0.000770275	0.42541	0.993108
2449619	ZBTB41	0.00600515	0.00568822	0.291614	0.908114	0.00123723	0.00176384	0.483359	0.999855	7.26997e-05	0.000758347	0.923666	0.998142
2449693	DENND1B	-0.00118706	0.00588357	0.840189	0.989679	-0.000496903	0.00181725	0.784631	0.999855	-0.000764589	0.000781374	0.328295	0.993108
2449711	DENND1B	-0.000875361	0.00485418	0.856966	0.99009	0.000397558	0.00150531	0.791811	0.999855	-0.000711097	0.000644094	0.270117	0.993108
2449922	ATP6V1G3	0.0019916	0.00510429	0.696571	0.978554	-0.00190007	0.00157363	0.227839	0.999855	0.000385285	0.000677564	0.569863	0.993108
2450300	ZNF281	-0.0054903	0.00405156	0.176003	0.846871	-0.000220335	0.00125823	0.861061	0.999855	-5.6611e-05	0.000540699	0.916656	0.998142
2450345	KIF14	-0.00121485	0.00565949	0.830123	0.988593	0.000750485	0.00174685	0.667657	0.999855	-0.000210344	0.000754969	0.780658	0.993108
2450416	DDX59	-0.00129562	0.00453865	0.775408	0.982709	0.0010774	0.00140632	0.443974	0.999855	-0.000415267	0.000602021	0.49065	0.993108
2450501	KIF21B	-0.00469441	0.00567827	0.408787	0.937529	-0.00145131	0.00175961	0.409888	0.999855	0.000741301	0.000755693	0.327093	0.993108
2450568	CACNA1S	-0.000135065	0.00186165	0.942193	0.997086	0.000150725	0.000574657	0.79321	0.999855	-4.98546e-05	0.000247509	0.840448	0.993108
2450668	TMEM9	-0.00201107	0.00383998	0.600709	0.969446	-0.00010467	0.00119244	0.930089	0.999855	-4.68404e-05	0.000517276	0.927885	0.998142
2450762	TNNT2	-0.00151228	0.00368039	0.681322	0.976337	-6.32197e-05	0.00113633	0.955655	0.999855	0.000133992	0.000488057	0.783783	0.993108
2450798	LAD1	-0.00138472	0.00277771	0.618346	0.97276	-0.000784473	0.000856973	0.360428	0.999855	0.000420821	0.000368697	0.254266	0.993108
2450823	TNNI1	-0.0012777	0.00285313	0.654478	0.973547	-0.000919326	0.000879973	0.296663	0.999855	0.000139013	0.000378552	0.713609	0.993108
2450855	PHLDA3	0.0010507	0.00528167	0.842396	0.989982	0.00180978	0.00163382	0.268529	0.999855	-0.000877083	0.000700997	0.211454	0.993108
2450865	CSRP1	0.00602219	0.00431638	0.163584	0.839203	0.00146469	0.00133346	0.272561	0.999855	-0.000337733	0.0005732	0.555991	0.993108
2451043	LMOD1	0.000624095	0.00400162	0.876128	0.990275	0.00176045	0.00123602	0.154994	0.999855	-0.00059966	0.00053079	0.259127	0.993108
2451139	ARL8A	0.00687392	0.00464987	0.139964	0.824553	0.00157793	0.00144125	0.274124	0.999855	-0.00143714	0.000615313	0.0199083	0.993108
2451155	PTPN7	-0.00578961	0.00326158	0.0764983	0.768733	-0.000391842	0.00101271	0.69898	0.999855	6.40668e-05	0.000434961	0.88296	0.996138
2451200	UBE2T	-0.0148574	0.00623796	0.0176073	0.586024	0.000290855	0.00193931	0.880842	0.999855	-1.04827e-05	0.000834459	0.989982	0.998651
2451261	SYT2	0.00207876	0.00344171	0.546128	0.961848	0.000886604	0.0010621	0.404256	0.999855	-0.000199858	0.00045778	0.662605	0.993108
2451309	KDM5B	-0.00361199	0.00442346	0.414577	0.941837	-0.00111464	0.00137024	0.416345	0.999855	-0.000679638	0.000588588	0.248773	0.993108
2451419	RABIF	-0.00924581	0.00574887	0.108412	0.803862	-0.000277495	0.00178786	0.876719	0.999855	0.000193893	0.000764951	0.800009	0.993108
2451428	KLHL12	-0.0030835	0.00505514	0.542159	0.961848	-0.00138468	0.00156134	0.375589	0.999855	0.000270656	0.000670876	0.686801	0.993108
2451463	ADIPOR1	-0.00996684	0.00736857	0.176797	0.846893	-0.00302834	0.00228747	0.186155	0.999855	0.00130917	0.000983335	0.183682	0.993108
2451493	CYB5R1	-0.00575818	0.0046367	0.214873	0.872018	-0.00121074	0.001433	0.398576	0.999855	-0.000216107	0.00061563	0.725712	0.993108
2451544	MYOG	-0.000258744	0.00424421	0.951413	0.997211	-0.000478659	0.00131372	0.71575	0.999855	0.000271156	0.000565046	0.631522	0.993108
2451567	MYBPH	-0.00178209	0.00292245	0.542279	0.961848	0.000251923	0.000907544	0.781445	0.999855	5.35311e-05	0.000388287	0.890403	0.996243
2451593	CHI3L1	0.0388031	0.012625	0.00223257	0.389206	0.00564138	0.00396041	0.15495	0.999855	-0.00165458	0.00169804	0.330331	0.993108
2451616	CHIT1	0.000170672	0.0049973	0.972769	0.998623	-0.00165008	0.00154089	0.284756	0.999855	0.000817117	0.000661235	0.217139	0.993108
2451693	FMOD	-0.00211194	0.00411478	0.608001	0.969768	-0.000261151	0.00127052	0.83723	0.999855	0.000391154	0.000545652	0.4738	0.993108
2451816	C1orf157	0.00119245	0.00376697	0.751715	0.980922	0.000941049	0.0011647	0.419495	0.999855	0.000272309	0.000503048	0.588531	0.993108
2451870	ETNK2	0.0047763	0.00380465	0.209933	0.869475	0.00113224	0.00117696	0.336516	0.999855	-0.000653653	0.000504759	0.195929	0.993108
2451900	REN	0.00224825	0.00304841	0.46116	0.955544	-0.000219769	0.000948342	0.816835	0.999855	0.000425687	0.000405208	0.293982	0.993108
2451918	KISS1	-0.000264548	0.00364808	0.94222	0.997086	0.0012717	0.00113565	0.263344	0.999855	-0.00032667	0.000484635	0.500592	0.993108
2451931	GOLT1A	-0.00191586	0.0039116	0.624501	0.972894	-0.000815498	0.00120725	0.499675	0.999855	-0.000196056	0.000518502	0.705503	0.993108
2451958	PLEKHA6	-0.00231756	0.00234274	0.323024	0.918376	-0.000935706	0.000722845	0.196106	0.999855	-0.000106707	0.000310773	0.731474	0.993108
2452049	PPP1R15B	0.000854792	0.00429708	0.842404	0.989982	0.00049381	0.00133486	0.71159	0.999855	-0.00013764	0.000573623	0.81047	0.993108
2452069	PIK3C2B	2.42121e-05	0.00358186	0.994609	0.99903	-0.00151263	0.00110492	0.171623	0.999855	3.37303e-05	0.000477082	0.943664	0.998142
2452187	LRRN2	0.00251775	0.00344396	0.465088	0.955761	0.000925598	0.00106603	0.38567	0.999855	-0.000495148	0.000456857	0.278975	0.993108
2452311	TMEM81	-0.000546622	0.00874819	0.950203	0.997211	-0.000294704	0.00270692	0.913349	0.999855	0.000471668	0.00116132	0.684808	0.993108
2452319	RBBP5	-0.00823468	0.00476341	0.0844809	0.779341	-0.00157255	0.00148038	0.288637	0.999855	-0.000247752	0.000635033	0.696601	0.993108
2452348	DSTYK	0.00109882	0.00387154	0.776667	0.982785	-0.000359676	0.0011994	0.764394	0.999855	-0.00026578	0.000514293	0.605535	0.993108
2452405	NUAK2	0.00777615	0.00403088	0.0542853	0.734834	-0.000692523	0.00124978	0.57975	0.999855	-0.00018169	0.000536779	0.735143	0.993108
2452440	KLHDC8A	-0.00402837	0.00329801	0.222496	0.874021	0.000139701	0.00102162	0.891289	0.999855	-0.000156774	0.000438506	0.720856	0.993108
2452478	LEMD1	-0.000548784	0.00428849	0.898228	0.993026	-0.00149963	0.00132426	0.258004	0.999855	0.00065242	0.000569246	0.252301	0.993108
2452571	ELK4	-0.00460128	0.00405696	0.257273	0.889896	-0.00258627	0.00125842	0.0403877	0.999855	0.000537128	0.000538929	0.319417	0.993108
2452615	SLC45A3	0.00242777	0.00446434	0.586814	0.966954	0.000396686	0.00137844	0.773637	0.999855	0.000133409	0.00059221	0.821859	0.993108
2452637	NUCKS1	0.00222591	0.00541922	0.681439	0.976337	0.00133634	0.00167213	0.424568	0.999855	-0.000547971	0.000720608	0.44736	0.993108
2452667	RAB7L1	-0.00749862	0.00506546	0.139419	0.824121	0.000900808	0.00156683	0.565604	0.999855	-0.000617746	0.000673094	0.359185	0.993108
2452691	SLC41A1	-0.000204951	0.0029579	0.944787	0.997086	3.94445e-05	0.000915068	0.965635	0.999855	-3.47983e-05	0.000392481	0.929386	0.998142
2452724	PM20D1	-0.00141761	0.0037908	0.708593	0.979102	-8.16064e-05	0.00117038	0.94444	0.999855	0.000133961	0.000502835	0.790033	0.993108
2452754	SLC26A9	-0.00298302	0.00246895	0.227544	0.876484	0.000221751	0.000763225	0.771521	0.999855	-0.000289555	0.000330462	0.381338	0.993108
2452859	LGTN	-0.00517435	0.00368778	0.161213	0.839089	0.000244441	0.00114318	0.830771	0.999855	-0.000615096	0.000489537	0.209531	0.993108
2452948	IL10	-0.00567484	0.00477243	0.234976	0.878778	0.00258139	0.00147228	0.0801664	0.999855	0.000267172	0.000634291	0.673782	0.993108
2452977	FAIM3	0.0121119	0.00484838	0.0128088	0.545507	0.0026174	0.00150151	0.0819233	0.999855	-7.60391e-05	0.000646584	0.906431	0.997749
2453006	PIGR	0.00100147	0.00290319	0.730275	0.979851	-0.000252127	0.00089802	0.779013	0.999855	0.000191647	0.000385636	0.619435	0.993108
2453036	FCAMR	-0.00137523	0.00332597	0.679433	0.976337	-0.000281907	0.00102683	0.783783	0.999855	-0.000273891	0.000440764	0.534622	0.993108
2453065	C1orf116	-0.000821237	0.00324566	0.800353	0.985212	6.90991e-05	0.00100569	0.94525	0.999855	0.000257507	0.000432932	0.55225	0.993108
2453174	AK023372	0.00951731	0.00678946	0.16161	0.839203	-0.00157681	0.00209887	0.45285	0.999855	2.71565e-05	0.000901964	0.975993	0.998142
2453307	CD34	-0.00113812	0.00333679	0.733186	0.979851	-0.00123913	0.00103222	0.230539	0.999855	0.000945082	0.000440915	0.0325622	0.993108
2453365	PLXNA2	0.00676709	0.00728749	0.353556	0.920458	-6.00816e-05	0.0022624	0.978824	0.999855	0.00053171	0.000974459	0.585555	0.993108
2453370	PLXNA2	0.00302572	0.00266011	0.255904	0.889357	0.000705399	0.000823215	0.391925	0.999855	-0.000293479	0.000353647	0.407014	0.993108
2453793	LAMB3	0.00118995	0.00224624	0.596521	0.969278	-0.000315819	0.000693468	0.649007	0.999855	0.000201685	0.000297761	0.498508	0.993108
2453871	C1orf74	-0.00799413	0.00519574	0.124544	0.811139	-0.000521637	0.00160759	0.745709	0.999855	0.000875435	0.000690289	0.205316	0.993108
2453881	IRF6	-0.0014868	0.00424897	0.726548	0.979851	0.00022686	0.00131178	0.862769	0.999855	0.000423763	0.000563095	0.452071	0.993108
2454140	KCNH1	0.00398545	0.00292918	0.17426	0.844183	0.00146847	0.000907126	0.106126	0.999855	-0.000607389	0.000390814	0.120783	0.993108
2454343	RD3	0.00738532	0.00502955	0.142636	0.827649	0.00244651	0.00155412	0.116079	0.999855	-0.000864983	0.000670512	0.19764	0.993108
2454378	SLC30A1	-0.000226435	0.00399936	0.954873	0.99753	-0.000572729	0.00124665	0.646138	0.999855	-3.32031e-05	0.000530707	0.950139	0.998142
2454444	NEK2	-0.0068188	0.00599568	0.25597	0.889357	-0.000536228	0.00185313	0.772425	0.999855	0.000517512	0.000797612	0.51675	0.993108
2454485	LPGAT1	-0.00178333	0.00359688	0.620257	0.97276	-0.000222559	0.00111276	0.841557	0.999855	-0.00025632	0.000480598	0.594041	0.993108
2454532	INTS7	-0.00511945	0.00397796	0.198713	0.865005	-0.000822612	0.00123008	0.503968	0.999855	-0.000367109	0.000528571	0.487674	0.993108
2454661	TMEM206	-0.0038528	0.00433856	0.374953	0.927043	-0.000413344	0.00134026	0.757903	0.999855	4.04143e-06	0.000578363	0.994427	0.998651
2454818	BATF3	-0.00944687	0.00413913	0.022894	0.626622	-0.000349618	0.00128534	0.785732	0.999855	0.000215952	0.000551898	0.695752	0.993108
2454838	NSL1	0.00426161	0.00556422	0.444105	0.949173	-0.000283746	0.00172117	0.869124	0.999855	-0.000334447	0.0007384	0.650794	0.993108
2454887	NCRNA00292	-0.00505965	0.00871726	0.561898	0.961848	0.00278817	0.00270498	0.30316	0.999855	-0.00223563	0.00115704	0.0539039	0.993108
2454935	ANGEL2	0.00403656	0.00431596	0.350109	0.919655	0.0003719	0.00133341	0.780432	0.999855	3.77241e-05	0.000573932	0.94762	0.998142
2455418	PTPN14	0.00546178	0.00266062	0.0406158	0.695134	0.000563135	0.000827427	0.496452	0.999855	-0.000272789	0.00035498	0.442579	0.993108
2455699	USH2A	0.000178703	0.00161655	0.912021	0.993791	5.44834e-05	0.000499199	0.913134	0.999855	-0.000190779	0.000214259	0.373675	0.993108
2455933	ESRRG	0.000701183	0.00308996	0.820578	0.987555	0.000865127	0.000953132	0.364496	0.999855	-0.000346353	0.000409516	0.398093	0.993108
2456204	GPATCH2	-0.000693857	0.00415859	0.867557	0.99009	0.000616443	0.00128485	0.631598	0.999855	-0.000853098	0.000550391	0.121783	0.993108
2456687	SLC30A10	-0.0013635	0.00388254	0.725597	0.979851	-0.00114549	0.00119759	0.339289	0.999855	0.000714678	0.000516234	0.166856	0.993108
2456746	EPRS	-0.00199843	0.00463312	0.666412	0.976144	-8.83087e-05	0.0014328	0.950879	0.999855	-0.000829074	0.000614074	0.177593	0.993108
2456805	BPNT1	0.0122019	0.0055315	0.0278507	0.645354	0.00257897	0.00171203	0.13261	0.999855	-0.00184156	0.000735066	0.0125542	0.993108
2456849	RAB3GAP2	0.0030019	0.00322218	0.351979	0.920128	0.00156068	0.000993718	0.116929	0.999855	-0.000895551	0.000425848	0.0359705	0.993108
2457261	DUSP10	-0.00374788	0.00606939	0.537187	0.961848	-4.60962e-05	0.00187784	0.980426	0.999855	-0.000781919	0.000804971	0.331841	0.993108
2457496	HHIPL2	0.00709358	0.00593485	0.232566	0.877258	0.00300019	0.0018325	0.102223	0.999855	-0.00150243	0.000789155	0.0575094	0.993108
2457573	AIDA	0.0340618	0.013906	0.0146541	0.554919	0.0113397	0.00428854	0.00844899	0.999855	-0.00309346	0.00184938	0.0950167	0.993108
2457842	TP53BP2	-0.00742626	0.00437224	0.0900424	0.782029	-0.000974126	0.00135888	0.473801	0.999855	-0.000474763	0.000581525	0.414657	0.993108
2457988	ZNF706	0.0016911	0.00981173	0.863229	0.99009	-0.00152952	0.0030282	0.613721	0.999855	-0.00127654	0.00130083	0.326909	0.993108
2458017	NVL	-0.00175465	0.0039693	0.658643	0.974206	0.00120562	0.00122965	0.32734	0.999855	-8.5246e-05	0.000528632	0.871956	0.995536
2458082	WDR26	-0.0121754	0.00647081	0.0604804	0.743186	-0.00177368	0.00202437	0.381365	0.999855	0.000221637	0.000867921	0.798547	0.993108
2458289	LBR	0.00719495	0.00472005	0.128064	0.812728	0.00403749	0.00145314	0.00566981	0.999855	-0.000859156	0.000626846	0.17112	0.993108
2458338	ENAH	0.00035319	0.00287732	0.902355	0.993711	-0.000562452	0.000889464	0.527451	0.999855	9.38852e-05	0.000381925	0.805922	0.993108
2458513	TMEM63A	0.000987852	0.00450788	0.826633	0.988188	-0.000408136	0.00139437	0.769873	0.999855	0.000518445	0.000598217	0.386552	0.993108
2458580	LEFTY1	0.00268858	0.00499009	0.590279	0.96728	-0.000473831	0.00154075	0.758568	0.999855	-0.000391778	0.000665057	0.55607	0.993108
2458607	PYCR2	-0.00269173	0.00321379	0.402685	0.933852	-0.0011142	0.000991539	0.261682	0.999855	3.26044e-05	0.000429551	0.939526	0.998142
2458629	LEFTY2	-0.0016508	0.00548829	0.763704	0.981693	-0.000944887	0.00169386	0.577214	0.999855	-0.000376242	0.000727575	0.605304	0.993108
2458649	C1orf55	0.00127948	0.00700201	0.855084	0.99009	0.00143438	0.00216292	0.50753	0.999855	-0.00101232	0.000927811	0.275766	0.993108
2458701	ACBD3	-0.0017692	0.00383016	0.644347	0.973547	0.000505496	0.00118241	0.669193	0.999855	-0.000596034	0.000508478	0.241683	0.993108
2458742	LIN9	-0.000469118	0.00518481	0.927943	0.995957	-3.34988e-05	0.00160057	0.983311	0.999855	0.000522563	0.000686961	0.447205	0.993108
2458773	PARP1	-0.0117505	0.0051332	0.0224934	0.624471	-0.0024474	0.0015945	0.125449	0.999855	-0.000395261	0.000688362	0.566089	0.993108
2458921	ITPKB	-0.00266171	0.00317313	0.401971	0.933287	-0.0008315	0.000980901	0.397021	0.999855	9.06219e-05	0.000421867	0.830003	0.993108
2459042	CDC42BPA	-0.00144741	0.00775209	0.851963	0.99009	-0.00130893	0.00239435	0.584849	0.999855	-0.000302466	0.00103842	0.770963	0.993108
2459173	PRO2012	-0.0041235	0.0080131	0.607066	0.969768	-0.00102851	0.00248511	0.67915	0.999855	0.00281971	0.00105545	0.00779801	0.993108
2459296	JMJD4	0.00106092	0.00272661	0.69737	0.978554	0.000737478	0.000842433	0.381773	0.999855	-1.78283e-05	0.000361651	0.960703	0.998142
2459352	WNT9A	-0.00164807	0.00433067	0.703695	0.979102	-0.00101231	0.00134618	0.452418	0.999855	0.000627173	0.000577621	0.278101	0.993108
2459405	LOC100506571	0.00199467	0.00497496	0.688635	0.977298	-0.000135954	0.00153601	0.929506	0.999855	0.000355625	0.000660027	0.590264	0.993108
2459417	C1orf35	-0.0020034	0.00286225	0.484295	0.958096	-0.000571888	0.000888917	0.520293	0.999855	0.000158351	0.00038055	0.677508	0.993108
2459438	MRPL55	0.000331675	0.00327283	0.91932	0.993791	-0.00140542	0.00100836	0.164013	0.999855	0.000153419	0.000439576	0.727225	0.993108
2459487	TRIM11	0.0028403	0.00412194	0.491103	0.958761	0.000724021	0.00127264	0.569674	0.999855	-0.000406676	0.000546396	0.457055	0.993108
2459587	TRIM17	0.0039273	0.00377913	0.299217	0.910592	0.00101351	0.00116701	0.385559	0.999855	0.000282284	0.000502217	0.574318	0.993108
2459605	HIST3H3	-0.0059144	0.00737532	0.422986	0.945388	-0.00403186	0.00227759	0.0773052	0.999855	0.000165567	0.000979123	0.865789	0.994209
2459616	HIST3H2A	-0.00816078	0.0070184	0.245485	0.883807	-0.00280606	0.00216588	0.195726	0.999855	0.000633826	0.000931002	0.496316	0.993108
2459793	C1orf96	-0.00345162	0.00410968	0.401385	0.933287	5.93997e-05	0.00127255	0.962789	0.999855	0.000436147	0.000546291	0.425033	0.993108
2459837	ACTA1	-0.00116685	0.0030607	0.703193	0.979073	-0.00105576	0.000949032	0.266483	0.999855	0.000284808	0.000407087	0.48449	0.993108
2459866	NUP133	-0.00254724	0.00327432	0.436973	0.947653	-0.00027437	0.00101133	0.786276	0.999855	4.37956e-05	0.000434636	0.919779	0.998142
2459924	ABCB10	-0.00664463	0.00639208	0.299076	0.910592	-0.00227995	0.00197404	0.248661	0.999855	0.00181553	0.000845564	0.0322675	0.993108
2459971	TAF5L	0.00417938	0.00631738	0.508556	0.958761	-0.00107594	0.00195082	0.581517	0.999855	-0.000505779	0.000839389	0.547079	0.993108
2460189	PGBD5	0.00793257	0.00339291	0.0197863	0.59924	0.00178811	0.00105103	0.0895171	0.999855	-0.00105597	0.000452388	0.0199826	0.993108
2460296	AGT	-0.00375737	0.0038374	0.327989	0.918376	0.000283515	0.00119279	0.812219	0.999855	0.000302261	0.000510176	0.55381	0.993108
2460325	C1orf198	0.00285024	0.00414053	0.491539	0.958761	-7.74729e-06	0.0012788	0.995169	0.999855	-0.00138291	0.000546911	0.0117616	0.993108
2460368	TTC13	-0.00858347	0.00369549	0.0206014	0.605955	-0.00162018	0.00114823	0.158869	0.999855	5.96765e-05	0.000493019	0.903706	0.997749
2460422	FAM89A	0.00012461	0.00531089	0.98129	0.99903	-0.00121773	0.00164454	0.459368	0.999855	-1.76047e-05	0.000705075	0.98009	0.998142
2460470	FLJ30430	-0.00111033	0.00432427	0.797466	0.985212	0.000414114	0.00133487	0.756518	0.999855	0.000141433	0.000575039	0.80582	0.993108
2460487	C1orf131	-0.00841381	0.00474045	0.0765307	0.768733	-0.00210602	0.00147166	0.153049	0.999855	0.00113176	0.000630291	0.0731643	0.993108
2460519	EXOC8	3.54763e-05	0.00386548	0.992681	0.99903	-0.000610048	0.00119835	0.610928	0.999855	0.000453162	0.000518939	0.382951	0.993108
2460551	EGLN1	-0.00227307	0.00316521	0.47301	0.957051	-0.000783712	0.000976979	0.422835	0.999855	-0.000151728	0.000421899	0.719276	0.993108
2460817	SIPA1L2	0.00132796	0.00608823	0.827426	0.988476	0.000163523	0.00189016	0.931094	0.999855	0.000105649	0.000811215	0.896433	0.997221
2461037	PCNXL2	-0.00210162	0.00322719	0.515206	0.958761	-0.00102612	0.000995596	0.303205	0.999855	0.000171361	0.000429673	0.690199	0.993108
2461473	TARBP1	0.00388532	0.00363554	0.285725	0.902288	0.000521987	0.00112335	0.642371	0.999855	-0.000410338	0.000482089	0.395088	0.993108
2461531	IRF2BP2	0.000258839	0.00385898	0.946549	0.997086	5.73822e-05	0.00119127	0.961601	0.999855	-0.000156573	0.0005128	0.760243	0.993108
2461654	PP2672	-0.00944968	0.00691033	0.172099	0.842489	-0.0032845	0.00213235	0.124122	0.999855	8.08736e-05	0.000919329	0.929936	0.998142
2461717	TOMM20	0.00306946	0.00547308	0.575168	0.963177	0.00179291	0.00168816	0.288732	0.999855	-0.000405902	0.000729328	0.578091	0.993108
2461786	ARID4B	0.00527997	0.00393475	0.18025	0.84985	0.00194117	0.00121374	0.110385	0.999855	-0.000848296	0.000522678	0.105229	0.993108
2461891	B3GALNT2	0.00748988	0.00620199	0.227757	0.876488	-4.60185e-06	0.00192504	0.998094	0.999855	-0.00121467	0.000822507	0.140367	0.993108
2461935	GNG4	-0.000250865	0.00583886	0.965747	0.998451	0.000204708	0.00180257	0.909629	0.999855	-7.99754e-05	0.000775962	0.917952	0.998142
2461999	LYST	0.00500745	0.00432184	0.247164	0.884138	0.000979696	0.0013394	0.464854	0.999855	-0.000748548	0.00057809	0.195969	0.993108
2462160	NID1	0.000838742	0.00386599	0.828334	0.988476	-0.000830331	0.00119416	0.48718	0.999855	0.000386149	0.000515474	0.454143	0.993108
2462329	ERO1LB	0.00272426	0.00519019	0.599898	0.969359	-0.000760241	0.00160665	0.636292	0.999855	0.00067021	0.000688295	0.330668	0.993108
2462415	LGALS8	-0.00301491	0.0039218	0.442405	0.949173	0.000610448	0.00121108	0.614448	0.999855	-0.000251026	0.000520035	0.629515	0.993108
2462456	HEATR1	-0.00617572	0.00425758	0.147547	0.827649	-0.000736345	0.00131856	0.576794	0.999855	-0.000355087	0.000565731	0.530516	0.993108
2462511	HEATR1	-0.00153257	0.00798004	0.847782	0.99009	0.00126946	0.0024706	0.607602	0.999855	-0.000214483	0.0010696	0.84115	0.993108
2462589	MT1H	-0.000810803	0.00711803	0.909357	0.993791	0.00336842	0.00219569	0.125643	0.999855	-0.00157359	0.000948503	0.0977432	0.993108
2462693	ZP4	-0.000659221	0.00375472	0.860703	0.99009	0.000491764	0.0011621	0.672358	0.999855	0.000671635	0.000497373	0.177515	0.993108
2463173	GREM2	-0.002394	0.00410695	0.560217	0.961848	0.00052832	0.00126803	0.677119	0.999855	-0.000288773	0.000545439	0.596742	0.993108
2463227	RGS7	0.00121566	0.00286695	0.671731	0.976333	-0.000396567	0.000888151	0.655426	0.999855	-4.39057e-05	0.00038128	0.90837	0.997772
2463425	FH	-0.004713	0.00501859	0.348134	0.919655	-0.0013509	0.00155074	0.384105	0.999855	-1.65823e-05	0.000667856	0.980201	0.998142
2463482	OPN3	8.42238e-05	0.00535082	0.987448	0.99903	0.000298461	0.00165976	0.857367	0.999855	-0.000649435	0.000709946	0.360759	0.993108
2463515	CHML	0.00269518	0.00657172	0.681897	0.976343	0.00124782	0.00204474	0.54197	0.999855	-0.000119642	0.00087363	0.891128	0.996272
2463567	PLD5	-0.000154447	0.00362735	0.966055	0.998451	-0.000244055	0.00111972	0.82755	0.999855	0.000282808	0.000480772	0.556641	0.993108
2463864	CEP170	-0.00189168	0.0077567	0.807427	0.98615	9.40192e-05	0.00239577	0.968712	0.999855	0.000161861	0.00102923	0.875101	0.995536
2464005	AKT3	7.42386e-05	0.00556902	0.989369	0.99903	-0.00124523	0.00171989	0.469398	0.999855	0.000992476	0.000737155	0.178801	0.993108
2464129	LOC100506975	-0.00228146	0.0108796	0.833988	0.989297	-0.00476602	0.00335187	0.155686	0.999855	0.00267558	0.00143916	0.0636023	0.993108
2464353	ADSS	0.00486556	0.00548223	0.375233	0.927073	0.000511342	0.00169356	0.76283	0.999855	-0.000612532	0.000726549	0.399596	0.993108
2464484	FAM36A	0.00717825	0.00570005	0.208506	0.869452	0.000845837	0.00178862	0.636494	0.999855	-0.000548052	0.000755753	0.468688	0.993108
2464499	HNRNPU	-0.00238042	0.00373898	0.524648	0.959269	0.000243679	0.00115588	0.833117	0.999855	-0.000259474	0.000500922	0.604693	0.993108
2464909	SMYD3	-0.00172897	0.00414083	0.676463	0.976337	0.000217009	0.00127847	0.865283	0.999855	2.15809e-05	0.000549617	0.968695	0.998142
2465182	TFB2M	0.00132199	0.00536083	0.805319	0.98615	0.0009041	0.0016545	0.585004	0.999855	0.000538652	0.000710361	0.448644	0.993108
2465324	AHCTF1	0.0031959	0.00492158	0.516405	0.958761	0.000974526	0.00151931	0.521544	0.999855	0.000296131	0.000655974	0.651872	0.993108
2465395	ZNF695	-0.00947602	0.00372549	0.0112765	0.530572	-0.00122782	0.00115766	0.289385	0.999855	0.000154074	0.00050055	0.758357	0.993108
2465493	ZNF670	-0.00730482	0.00742381	0.325611	0.918376	-0.000259058	0.00229465	0.910159	0.999855	0.000564612	0.000986285	0.567267	0.993108
2465519	ZNF669	-0.0126895	0.00492493	0.0102673	0.520863	-0.000354988	0.00153099	0.816736	0.999855	-0.00065561	0.000657531	0.319212	0.993108
2465546	C1orf229	-0.00253291	0.00490055	0.605484	0.969768	-0.000274548	0.00151857	0.856604	0.999855	0.000422951	0.000650814	0.516071	0.993108
2465551	ZNF124	-0.00255846	0.0054484	0.638863	0.973547	0.000343219	0.00169021	0.839169	0.999855	0.00144842	0.000720394	0.0449094	0.993108
2465628	ZNF496	0.00408199	0.00329651	0.216202	0.872996	0.000803013	0.00102021	0.431597	0.999855	-0.000463224	0.000439405	0.292301	0.993108
2465728	OR2B11	-0.00331687	0.00744374	0.656088	0.97402	-0.00265822	0.00229525	0.247365	0.999855	0.000306329	0.000987867	0.756621	0.993108
2465753	OR2C3	0.0032767	0.00419401	0.435011	0.947478	0.00129116	0.00129419	0.318935	0.999855	-0.000634714	0.000556185	0.254341	0.993108
2465778	OR6F1	-0.00468141	0.00689671	0.49759	0.958761	0.00429887	0.00212123	0.0432411	0.999855	-0.00192699	0.000916603	0.0360286	0.993108
2465799	OR1C1	-0.00593656	0.0064209	0.355642	0.920851	-0.0014506	0.00198278	0.464759	0.999855	0.00045403	0.000855674	0.595926	0.993108
2465806	OR14A16	-0.00213493	0.00709924	0.763749	0.981693	-0.00166332	0.00219453	0.448849	0.999855	0.000337646	0.000944547	0.720893	0.993108
2465822	OR11L1	-0.00135434	0.00535391	0.800403	0.985212	0.00177144	0.00165095	0.283802	0.999855	-0.000720683	0.000708862	0.309803	0.993108
2465897	OR2T12	0.00490243	0.00763067	0.52087	0.958761	-0.000237124	0.00235655	0.91989	0.999855	0.00140047	0.00100971	0.166065	0.993108
2465902	OR2M7	-0.010053	0.0107062	0.348196	0.919655	-0.00418029	0.00330603	0.206667	0.999855	0.000944788	0.00142609	0.507956	0.993108
2466002	SH3BP5L	0.00225203	0.00358208	0.52984	0.961017	0.000247592	0.00111002	0.823588	0.999855	-0.000185236	0.000477621	0.698308	0.993108
2466039	ZNF692	-0.00249285	0.00360004	0.48898	0.958761	-0.000310485	0.00111203	0.780205	0.999855	-0.000463226	0.000477702	0.33267	0.993108
2466141	ACP1	-0.0155615	0.00970501	0.109476	0.803862	0.000400784	0.00300662	0.89401	0.999855	0.000193101	0.00129144	0.881201	0.996123
2466379	LOC100128185	-0.00373217	0.00790237	0.636932	0.973547	-0.00068989	0.00243982	0.777477	0.999855	0.000706409	0.00104778	0.500501	0.993108
2466554	TPO	-0.00193332	0.002751	0.48253	0.95794	-0.00113143	0.000850433	0.183995	0.999855	0.000528037	0.000364397	0.14795	0.993108
2466822	MYT1L	0.00210525	0.00216001	0.33021	0.918376	0.000350137	0.000670369	0.601692	0.999855	-8.44226e-05	0.000287601	0.769232	0.993108
2467211	COLEC11	-0.000675898	0.0039246	0.863335	0.99009	-0.000850971	0.00121096	0.48256	0.999855	-0.00056663	0.000519649	0.276062	0.993108
2467249	ALLC	0.00152636	0.00380789	0.688711	0.977298	-0.00113664	0.00117458	0.333668	0.999855	0.000190505	0.000504651	0.705964	0.993108
2467691	TTC15	0.0031641	0.00341524	0.354657	0.920775	-0.00125215	0.0010537	0.235272	0.999855	-0.000100663	0.000455868	0.825327	0.993108
2467855	SOX11	-0.00312804	0.00227526	0.169816	0.840881	-0.000683592	0.000709133	0.335526	0.999855	0.000379394	0.000302423	0.210246	0.993108
2468105	LOC150622	0.00592167	0.00584595	0.311578	0.917885	3.50085e-05	0.00180652	0.984547	0.999855	0.000858376	0.000775753	0.269044	0.993108
2468138	LOC400940	-0.00169146	0.00458169	0.712154	0.979102	-0.000690387	0.00142162	0.627441	0.999855	0.00144502	0.000606175	0.0175083	0.993108
2468351	RSAD2	0.000424628	0.0210863	0.983942	0.99903	-0.00169538	0.00662015	0.797985	0.999855	0.000396738	0.00279592	0.887218	0.996138
2468376	RNF144A	0.00137486	0.00461702	0.765996	0.981693	0.00230614	0.00142163	0.105403	0.999855	-0.000672569	0.000611594	0.271997	0.993108
2468622	ID2	0.00865122	0.00912133	0.343358	0.919297	0.00311471	0.00281482	0.269031	0.999855	-0.00255968	0.00120753	0.0345215	0.993108
2468811	ASAP2	0.0015632	0.00463363	0.73599	0.979851	-0.000355119	0.00143546	0.804709	0.999855	-0.000629524	0.000616063	0.30735	0.993108
2468920	CPSF3	-0.00805727	0.00550189	0.143706	0.827649	-0.000947086	0.00170508	0.578839	0.999855	0.000172934	0.000734382	0.813932	0.993108
2469094	TAF1B	-0.00160941	0.00567268	0.776749	0.982785	0.000639206	0.00175191	0.715371	0.999855	-0.00116472	0.000751099	0.121616	0.993108
2469157	GRHL1	0.000524077	0.0031404	0.867531	0.99009	0.000221886	0.00097446	0.819973	0.999855	-0.000179942	0.000417237	0.666459	0.993108
2469213	KLF11	-0.00185743	0.0041773	0.656769	0.974206	-0.00194578	0.00128992	0.132079	0.999855	0.000191627	0.000555509	0.730272	0.993108
2469252	RRM2	-0.0130403	0.0125728	0.300157	0.911281	0.00159331	0.00389694	0.682818	0.999855	-0.00231368	0.00166748	0.165904	0.993108
2469296	C2orf48	-0.0030858	0.00366201	0.399831	0.932883	-0.00122043	0.00113909	0.284509	0.999855	0.000312659	0.000486077	0.520373	0.993108
2469529	PDIA6	-0.00484066	0.00359063	0.178232	0.847235	0.000270939	0.0011104	0.807331	0.999855	-0.000356553	0.000476882	0.45501	0.993108
2469575	ATP6V1C2	-0.000864094	0.0046474	0.852575	0.99009	0.00018239	0.00143468	0.89889	0.999855	-0.000578144	0.000615775	0.348245	0.993108
2469627	KCNF1	-0.00513868	0.00425063	0.227271	0.876346	-0.000391561	0.00131428	0.765882	0.999855	-2.52714e-05	0.00056703	0.96447	0.998142
2469696	C2orf50	0.00015669	0.00453463	0.972449	0.998623	0.000695141	0.0013995	0.619616	0.999855	0.000373263	0.000602243	0.535682	0.993108
2469711	PQLC3	0.00289028	0.00484938	0.551441	0.961848	-0.000319973	0.00150575	0.831804	0.999855	-0.000906439	0.000646869	0.161758	0.993108
2469825	GREB1	0.00184629	0.00198558	0.352901	0.920458	-0.00079083	0.000612454	0.197221	0.999855	4.9624e-05	0.000263338	0.850607	0.993108
2469910	LPIN1	-0.00420434	0.00412065	0.308081	0.917823	-0.000411316	0.00127705	0.747526	0.999855	0.000145512	0.000547859	0.790657	0.993108
2470165	TRIB2	-0.00897884	0.00502556	0.0746098	0.765305	-0.00142585	0.00156379	0.362322	0.999855	0.000162092	0.000669896	0.808906	0.993108
2470470	FAM84A	-0.0005089	0.00315329	0.871855	0.99011	0.000166473	0.000974966	0.864492	0.999855	0.000679034	0.000419446	0.106108	0.993108
2470654	DDX1	0.000136368	0.00341049	0.968121	0.998451	0.00154448	0.00105082	0.142255	0.999855	-0.000446855	0.000451713	0.323025	0.993108
2470805	MYCN	0.00802279	0.00730912	0.272896	0.898576	-1.84267e-06	0.00225908	0.99935	0.999976	-0.000344944	0.000970851	0.722515	0.993108
2470838	MYCN	0.00257893	0.00405651	0.525233	0.959333	0.000920424	0.00125493	0.463636	0.999855	-0.000532992	0.000538785	0.323024	0.993108
2471233	VSNL1	0.00222775	0.00561588	0.69177	0.978165	-0.000948057	0.00173338	0.584667	0.999855	0.000808593	0.000744224	0.277789	0.993108
2471316	GEN1	0.00714955	0.00612288	0.2435	0.883569	0.000939541	0.00189694	0.620614	0.999855	-0.000357716	0.000813326	0.66026	0.993108
2471384	KCNS3	-0.00384805	0.00466684	0.410024	0.938601	-0.000949812	0.00144096	0.510105	0.999855	0.00034674	0.000621725	0.577296	0.993108
2471919	LOC100131373	0.00190264	0.00486226	0.695739	0.978554	-0.00118882	0.00150027	0.428505	0.999855	0.000713813	0.000646984	0.270435	0.993108
2471978	RHOB	0.00432537	0.00484115	0.372046	0.926413	-0.000538996	0.00149548	0.718689	0.999855	-0.00015256	0.000643799	0.812779	0.993108
2472054	GDF7	-0.00286666	0.00358329	0.42409	0.945524	-0.000545919	0.00110661	0.622001	0.999855	-9.80614e-05	0.000476708	0.837106	0.993108
2472651	KLHL29	-0.0027008	0.00283695	0.341558	0.918409	0.000611292	0.000876139	0.485686	0.999855	-7.91508e-05	0.000376966	0.833779	0.993108
2472880	ENST00000407680	-0.004574	0.00425937	0.283407	0.901164	0.000765716	0.00131682	0.561175	0.999855	-0.000419893	0.000565446	0.458083	0.993108
2472914	UBXN2A	-0.0064381	0.00756522	0.395175	0.932883	0.00278853	0.00234198	0.234354	0.999855	-0.000181453	0.001005	0.856794	0.993108
2472955	MFSD2B	-0.0115825	0.00472225	0.0145218	0.554919	-0.00113886	0.0014657	0.437527	0.999855	-0.000211706	0.000630984	0.737376	0.993108
2473026	C2orf84	-0.000161359	0.00335086	0.961613	0.998422	-0.000298814	0.00103554	0.77304	0.999855	-0.000199656	0.00044526	0.654057	0.993108
2473149	NCOA1	-0.00414461	0.00499997	0.407546	0.937135	-0.000575458	0.00155549	0.711577	0.999855	-0.000511183	0.000672154	0.447309	0.993108
2473284	CENPO	-0.00132026	0.00555721	0.812309	0.986163	0.00143819	0.0017144	0.401938	0.999855	-0.000475145	0.000736508	0.51914	0.993108
2473376	EFR3B	0.00242784	0.00281893	0.389512	0.931744	-8.1265e-05	0.000870852	0.92569	0.999855	0.000167844	0.000374425	0.654153	0.993108
2473571	RAB10	-0.00261486	0.00398227	0.511727	0.958761	-0.00052689	0.00123308	0.66935	0.999855	0.000329335	0.000529973	0.53461	0.993108
2473735	HADHB	0.000538623	0.00380385	0.887454	0.991379	-0.000112891	0.00117427	0.92345	0.999855	-0.000566897	0.000503456	0.260705	0.993108
2473784	EPT1	0.00518162	0.00463465	0.264103	0.893356	0.00114712	0.0014316	0.423351	0.999855	8.10059e-05	0.000614919	0.895248	0.997163
2473831	C2orf39	-0.00250882	0.00300662	0.40444	0.935131	-0.000894779	0.000930147	0.336533	0.999855	-0.000287186	0.000399379	0.472429	0.993108
2473936	KCNK3	0.00373958	0.00414728	0.367658	0.924733	-0.000522137	0.00128111	0.683768	0.999855	0.00035403	0.000551668	0.521336	0.993108
2473965	C2orf18	-0.00196563	0.00359993	0.5853	0.966931	-0.00130772	0.00111008	0.239349	0.999855	-5.70037e-05	0.000477788	0.90508	0.997749
2473991	CENPA	-6.9223e-05	0.00450424	0.987744	0.99903	4.53089e-05	0.00139046	0.974018	0.999855	0.0001846	0.000597315	0.757413	0.993108
2474019	DPYSL5	-0.00112951	0.00315141	0.720187	0.979236	-7.47437e-05	0.000972965	0.938797	0.999855	-0.000289833	0.000418163	0.488564	0.993108
2474071	MAPRE3	0.00103748	0.00526755	0.843942	0.99009	-0.000561211	0.00162608	0.730142	0.999855	-0.000395827	0.000698666	0.571278	0.993108
2474105	TMEM214	0.000310408	0.00786841	0.968548	0.998451	-0.000899914	0.00242866	0.711139	0.999855	0.00200544	0.00103904	0.0541645	0.993108
2474161	AGBL5	0.00330645	0.00394419	0.402262	0.933287	0.000526387	0.00121974	0.666252	0.999855	-0.000786485	0.000524771	0.134583	0.993108
2474223	EMILIN1	-0.000556941	0.00264405	0.833256	0.989297	-0.000401969	0.000816058	0.622532	0.999855	0.000109139	0.000351263	0.756155	0.993108
2474240	KHK	-0.0192052	0.0101882	0.0600117	0.74227	-0.00234842	0.00315463	0.456965	0.999855	6.35575e-05	0.00135586	0.962631	0.998142
2474265	ABHD1	0.00559019	0.00385577	0.147742	0.827649	0.00133363	0.00119297	0.264151	0.999855	-0.00101665	0.000510783	0.0470987	0.993108
2474322	C2orf28	0.00246481	0.00378744	0.515488	0.958761	-0.00115969	0.00116853	0.321471	0.999855	0.000481407	0.000503213	0.339202	0.993108
2474341	CAD	-0.000117852	0.00215189	0.956347	0.99761	0.000476213	0.000666179	0.475044	0.999855	2.69939e-05	0.000286433	0.924955	0.998142
2474409	DNAJC5G	-0.00670444	0.00547919	0.221679	0.873477	0.000424463	0.00169469	0.802331	0.999855	0.000550806	0.000727446	0.449302	0.993108
2474430	TRIM54	-0.00192694	0.0040765	0.63664	0.973547	-0.00217963	0.00125489	0.0830263	0.999855	0.000883962	0.000540025	0.102287	0.993108
2474479	SNX17	0.00408022	0.00536043	0.446917	0.94924	0.000492115	0.00165559	0.766405	0.999855	0.000651924	0.000710446	0.35926	0.993108
2474527	NRBP1	0.00141159	0.0033016	0.669167	0.976144	0.00121906	0.00101863	0.231972	0.999855	-0.000663887	0.000437021	0.129369	0.993108
2474568	KRTCAP3	-0.00208632	0.00380343	0.583571	0.966911	-0.000806424	0.00117406	0.492488	0.999855	-0.000179655	0.000504433	0.721878	0.993108
2474594	GCKR	-0.00090232	0.00298828	0.762815	0.981693	-0.00045803	0.000926625	0.621315	0.999855	0.000386765	0.000396382	0.32967	0.993108
2474637	C2orf16	0.00510771	0.00360085	0.156683	0.836161	0.000973563	0.00111298	0.382144	0.999855	-0.000206888	0.000478286	0.665522	0.993108
2474651	ZNF512	-0.00102018	0.00420038	0.808201	0.98615	-0.000942517	0.00130414	0.470199	0.999855	-2.5633e-05	0.000557704	0.963359	0.998142
2474681	GPN1	-0.00390566	0.00505534	0.44014	0.948771	0.00210242	0.00156578	0.179974	0.999855	-0.000970936	0.000671537	0.148854	0.993108
2474706	SLC4A1AP	-0.00272723	0.00776685	0.725635	0.979851	-1.85661e-05	0.00239793	0.993826	0.999855	0.000221689	0.00103071	0.829791	0.993108
2474751	MRPL33	-0.00200803	0.00710834	0.777687	0.982986	0.000308987	0.00219449	0.888084	0.999855	-0.000403531	0.000943567	0.66908	0.993108
2474791	BRE	-0.00236715	0.00391236	0.545427	0.961848	0.000882707	0.00121008	0.466065	0.999855	-0.000732136	0.000519293	0.159205	0.993108
2474977	FOSL2	0.00207792	0.00309623	0.502461	0.958761	0.00187348	0.00095675	0.0507718	0.999855	-0.000973862	0.000409109	0.0176686	0.993108
2475042	PLB1	-0.00111338	0.0109942	0.919378	0.993791	-0.0013201	0.00342124	0.699771	0.999855	0.000643358	0.00146101	0.659874	0.993108
2475116	PLB1	-0.00412874	0.00502515	0.411692	0.939702	-0.000844525	0.00155273	0.586757	0.999855	-0.000604878	0.000666748	0.364738	0.993108
2475209	PPP1CB	-0.00700751	0.0060888	0.250336	0.884138	-0.0017245	0.0018827	0.360128	0.999855	0.000910849	0.000808011	0.260172	0.993108
2475261	SPDYA	-0.00460136	0.00435135	0.290821	0.90741	-0.00272174	0.00134049	0.0428504	0.999855	0.000803913	0.000576872	0.164071	0.993108
2475348	FAM179A	0.00240279	0.0041139	0.559444	0.961848	0.00274503	0.00126794	0.0308692	0.999855	-0.000968828	0.000544354	0.0757246	0.993108
2475407	CLIP4	0.00246367	0.00431798	0.568557	0.961848	0.00155463	0.00133157	0.243565	0.999855	-0.000325909	0.000573493	0.570097	0.993108
2475628	YPEL5	0.00361803	0.00507181	0.475959	0.957051	0.000879133	0.00156857	0.575415	0.999855	-0.000254425	0.000672975	0.705548	0.993108
2475678	LBH	-0.0066279	0.00604595	0.273502	0.899461	-0.000417231	0.00186954	0.823493	0.999855	0.000263538	0.000802847	0.742858	0.993108
2475710	LCLAT1	-0.000361708	0.00545522	0.947162	0.997086	0.000298724	0.00169269	0.85999	0.999855	-0.000395573	0.00072377	0.584937	0.993108
2475911	EHD3	-0.00529833	0.00419383	0.207055	0.868948	-0.000304955	0.00129665	0.814161	0.999855	-0.000460041	0.000557522	0.409681	0.993108
2476075	SPAST	0.000766538	0.00414198	0.853254	0.99009	-0.000637376	0.00127836	0.61829	0.999855	-0.000135988	0.000555749	0.806795	0.993108
2476116	SLC30A6	0.00864536	0.00469196	0.0659883	0.751852	0.00192339	0.00145578	0.187042	0.999855	-9.09265e-05	0.000626337	0.884634	0.996138
2476176	YIPF4	-0.00166451	0.00468713	0.722649	0.979465	-0.000656142	0.00144681	0.65038	0.999855	-1.75462e-05	0.000621579	0.977491	0.998142
2476219	BIRC6	0.000212839	0.00307262	0.944803	0.997086	-9.16977e-05	0.000951727	0.923283	0.999855	-0.000471012	0.000410009	0.251199	0.993108
2476411	TTC27	0.0002243	0.0043836	0.959212	0.997789	-0.00244041	0.00134877	0.0710041	0.999855	0.000757431	0.000580305	0.19242	0.993108
2476510	LTBP1	-0.00123603	0.00730689	0.865741	0.99009	0.00154469	0.00225609	0.493871	0.999855	-0.00126201	0.000968492	0.193158	0.993108
2476671	RASGRP3	-0.00566476	0.00836035	0.498359	0.958761	-0.000257653	0.00261529	0.921561	0.999855	-0.000827106	0.0011091	0.456174	0.993108
2477073	CRIM1	-0.00488446	0.00380062	0.199333	0.865095	-0.00164779	0.00117765	0.162376	0.999855	1.59169e-05	0.000506496	0.974943	0.998142
2477203	VIT	-0.00287194	0.00329781	0.384253	0.931636	-0.000997599	0.00101783	0.327506	0.999855	-9.47037e-05	0.000438156	0.828966	0.993108
2477302	CCDC75	0.00344542	0.00758233	0.649739	0.973547	0.00228263	0.00233891	0.329574	0.999855	-0.000858576	0.00100785	0.394688	0.993108
2477372	C2orf56	0.00232312	0.00430115	0.589361	0.96728	0.00187874	0.00132576	0.157084	0.999855	-0.000859572	0.00057029	0.132382	0.993108
2477438	QPCT	-0.00379764	0.00647081	0.557547	0.961848	3.3744e-05	0.0020038	0.986571	0.999855	-0.000678159	0.000858262	0.429816	0.993108
2477598	FAM82A1	0.00254978	0.00470554	0.588154	0.96728	0.00154007	0.00146002	0.292019	0.999855	-0.000515067	0.00062586	0.410918	0.993108
2477731	C2orf58	-0.00121667	0.00552417	0.825771	0.988093	-0.000365113	0.00171709	0.831699	0.999855	-1.10289e-05	0.000733474	0.988009	0.998651
2477933	GALM	-0.00566036	0.00646536	0.381732	0.930411	0.000310488	0.00199736	0.876531	0.999855	-0.000465032	0.000857166	0.587702	0.993108
2477980	GEMIN6	0.00478448	0.00843356	0.570758	0.961848	0.000227762	0.00261302	0.930576	0.999855	-8.46675e-05	0.00112756	0.940174	0.998142
2478017	MORN2	0.00286478	0.00460092	0.533799	0.961848	0.000866837	0.00142201	0.542418	0.999855	0.000239304	0.000610682	0.695328	0.993108
2478269	TMEM178	-0.00238257	0.00337666	0.48077	0.95794	-0.00076089	0.00104451	0.466674	0.999855	-0.000251864	0.00044826	0.574458	0.993108
2478748	EML4	-0.00179815	0.00442104	0.684386	0.976783	0.000546173	0.0013701	0.690332	0.999855	-0.000662315	0.000586509	0.259339	0.993108
2478928	MTA3	-0.00853917	0.00452322	0.0596314	0.74227	-0.000859114	0.00140623	0.541523	0.999855	0.000187927	0.000604595	0.75606	0.993108
2479350	LOC100129726	0.00684913	0.00693237	0.323639	0.918376	0.00363483	0.0021359	0.0894262	0.999855	1.55384e-05	0.000921153	0.986548	0.998504
2479433	PLEKHH2	0.000798289	0.00271327	0.768716	0.981693	-0.00111633	0.00084276	0.185914	0.999855	0.000525374	0.00035957	0.144616	0.993108
2479510	DYNC2LI1	-0.00214872	0.00389642	0.581568	0.966159	-0.00198035	0.0011999	0.0994919	0.999855	0.000231234	0.000517318	0.655081	0.993108
2479560	ABCG8	0.00199211	0.00322206	0.536681	0.961848	-0.00151232	0.000992712	0.128294	0.999855	0.000734512	0.000426319	0.0855271	0.993108
2479640	PPM1B	0.000526217	0.00474221	0.91169	0.993791	0.00198753	0.00146191	0.174594	0.999855	-0.000491846	0.000631464	0.436412	0.993108
2479698	SLC3A1	0.00129714	0.00364	0.721725	0.979236	0.00190084	0.00112276	0.0910861	0.999855	-0.00054133	0.00048348	0.263403	0.993108
2479746	C2orf34	-0.0110799	0.00465004	0.017561	0.586024	-0.00237406	0.00145069	0.10237	0.999855	0.000639775	0.000620965	0.303375	0.993108
2479943	SIX3	0.00691277	0.00559559	0.21727	0.872996	0.00254942	0.00172963	0.141126	0.999855	-0.00122926	0.000741318	0.0979087	0.993108
2480168	PRKCE	0.00250723	0.00372909	0.50168	0.958761	0.000267637	0.00115956	0.817559	0.999855	-8.63712e-05	0.000495247	0.861622	0.993211
2480383	EPAS1	0.00158019	0.00278716	0.571004	0.961848	-5.24593e-05	0.000860846	0.951432	0.999855	-0.000134137	0.00037289	0.719209	0.993108
2480589	CRIPT	0.000259956	0.00533556	0.961161	0.998422	0.000657239	0.00164683	0.689997	0.999855	-0.000267557	0.000707345	0.705402	0.993108
2480619	SOCS5	0.00247506	0.00489979	0.613689	0.971648	0.000108491	0.00151735	0.943029	0.999855	1.42926e-05	0.000651	0.982493	0.998142
2480961	EPCAM	0.00231502	0.00523266	0.658381	0.974206	0.00270994	0.00162049	0.0950993	0.999855	-0.000742926	0.000693266	0.284406	0.993108
2480992	MSH2	-0.00468515	0.00447522	0.295653	0.908668	-0.000459357	0.00139218	0.741574	0.999855	0.000377629	0.000595188	0.526067	0.993108
2481142	MSH6	-0.00189042	0.00437239	0.665673	0.97593	-0.00140322	0.00134854	0.298597	0.999855	-0.000356065	0.000581327	0.540485	0.993108
2481271	FOXN2	0.0030087	0.00467561	0.520206	0.958761	0.00138215	0.00144527	0.339376	0.999855	-0.00132726	0.000618142	0.0322632	0.993108
2481308	KLRAQ1	-0.000631746	0.00402133	0.875231	0.99011	-0.00023746	0.00124137	0.848379	0.999855	-0.000811395	0.000531655	0.127605	0.993108
2481379	STON1-GTF2A1L	-0.00285713	0.00325072	0.379872	0.929933	-0.000769347	0.00100576	0.444674	0.999855	0.000468616	0.000433245	0.279937	0.993108
2482211	CHAC2	-0.00813675	0.00566397	0.15147	0.832372	0.000137587	0.0017581	0.937654	0.999855	-0.000412569	0.000752888	0.583951	0.993108
2482230	ERLEC1	0.00115114	0.00411576	0.779833	0.983073	-0.000284776	0.00127058	0.822748	0.999855	-0.000201276	0.000545644	0.712376	0.993108
2482316	ACYP2	-0.00151244	0.00564543	0.788884	0.984052	-0.00071442	0.00174258	0.682	0.999855	0.000474105	0.000748416	0.526714	0.993108
2482440	C2orf73	-0.000590918	0.00383812	0.877704	0.990382	-0.000287517	0.00118613	0.808572	0.999855	8.80285e-05	0.000511289	0.863374	0.99344
2482505	SPTBN1	-0.000578305	0.00646486	0.928758	0.995957	0.0017535	0.00200093	0.381269	0.999855	-0.000997391	0.000861559	0.24756	0.993108
2482683	RPL23AP32	-0.0131583	0.0115943	0.256969	0.889805	-0.00392535	0.00357948	0.273338	0.999855	0.000459809	0.00154036	0.765441	0.993108
2483016	CCDC104	-0.00385718	0.00538989	0.474556	0.957051	-0.00296405	0.00165939	0.074675	0.999855	0.000876394	0.000714688	0.220682	0.993108
2483451	VRK2	0.00775682	0.0048204	0.108219	0.803862	0.00147201	0.00149851	0.326426	0.999855	-0.000166	0.000641819	0.796021	0.993108
2484305	PAPOLG	0.00408798	0.00359082	0.255483	0.889357	0.00149884	0.00111735	0.180398	0.999855	-0.000637978	0.000476545	0.181263	0.993108
2484358	REL	-0.00295418	0.0050436	0.558326	0.961848	-0.000813796	0.00156057	0.60227	0.999855	0.00112746	0.00066811	0.0921297	0.993108
2484422	PEX13	0.00772328	0.00533205	0.148122	0.827649	0.00229994	0.00165113	0.16426	0.999855	0.000583114	0.000708382	0.410811	0.993108
2484457	KIAA1841	-0.00857028	0.00461345	0.0638103	0.748489	0.00083319	0.00143478	0.561701	0.999855	-0.000341016	0.000615526	0.579812	0.993108
2484552	AHSA2	0.0021111	0.00593275	0.722114	0.979236	0.00145656	0.00183111	0.426735	0.999855	-0.000527151	0.00078824	0.503953	0.993108
2484752	COMMD1	-0.0126193	0.00806323	0.118213	0.807523	-0.000657837	0.0024951	0.792159	0.999855	-0.000411276	0.00107137	0.701234	0.993108
2484841	B3GNT2	-0.00705656	0.00492024	0.152151	0.832372	0.000536564	0.00152499	0.725103	0.999855	-0.000656934	0.000656279	0.317316	0.993108
2484970	EHBP1	-0.000790147	0.00387001	0.838303	0.989474	-0.000455735	0.00119505	0.703105	0.999855	-0.00072504	0.000513112	0.158276	0.993108
2485112	OTX1	-0.000853369	0.00264057	0.746699	0.979851	-0.000487963	0.000817743	0.550968	0.999855	0.000146777	0.000351535	0.676471	0.993108
2485176	MDH1	0.00267818	0.00502853	0.594553	0.969141	-9.00758e-05	0.00155275	0.953764	0.999855	9.32249e-05	0.000667743	0.889023	0.996243
2485257	UGP2	0.00209349	0.00465322	0.652979	0.973547	0.00123472	0.00143568	0.39019	0.999855	-0.000599557	0.000617202	0.331817	0.993108
2485406	HSPC159	-0.0100609	0.0101878	0.323861	0.918376	0.00396671	0.00316093	0.210101	0.999855	-0.00321083	0.0013501	0.0177743	0.993108
2485433	AFTPH	-0.00506138	0.00320349	0.114757	0.805669	-0.0012876	0.000990898	0.194404	0.999855	-0.000687644	0.00042733	0.108216	0.993108
2485636	SLC1A4	-0.009899	0.0038372	0.0101751	0.520863	-0.00221382	0.00118849	0.0630955	0.999855	0.000283993	0.00051325	0.580292	0.993108
2485688	CEP68	-0.00536525	0.00385556	0.164682	0.839203	-0.000917322	0.00119351	0.442505	0.999855	2.08167e-05	0.00051266	0.967627	0.998142
2485784	ACTR2	0.0101476	0.00477901	0.0342203	0.665639	0.00253733	0.00147759	0.0865692	0.999855	-0.0010709	0.000634397	0.0920287	0.993108
2485886	FLJ16124	-0.0086254	0.0041158	0.0366192	0.67619	4.67316e-05	0.00128115	0.970917	0.999855	0.00108191	0.000554101	0.0514351	0.993108
2486178	MEIS1	-0.00238206	0.00620359	0.701157	0.979046	-0.00211784	0.00191317	0.26884	0.999855	0.00115532	0.000822631	0.160821	0.993108
2486520	ETAA1	0.00919201	0.00495161	0.0639963	0.748489	0.00122428	0.00153289	0.424863	0.999855	-0.000366999	0.000661505	0.579286	0.993108
2486740	PNO1	-0.0015772	0.00570323	0.782246	0.983073	0.000542262	0.00176056	0.758208	0.999855	-0.000473636	0.000759229	0.533021	0.993108
2486811	PLEK	-0.00556475	0.00613103	0.364513	0.923056	0.000469645	0.00189428	0.804293	0.999855	-0.000279979	0.000818801	0.732543	0.993108
2486851	APLF	-0.00383003	0.00485744	0.430789	0.947478	-0.00187621	0.00150451	0.212969	0.999855	0.000593668	0.000645006	0.357808	0.993108
2486901	PROKR1	0.0049074	0.00807743	0.543769	0.961848	-0.000428906	0.00249598	0.863635	0.999855	0.00113075	0.00107031	0.291267	0.993108
2486927	ARHGAP25	0.00916554	0.00424644	0.0313773	0.657452	0.00217234	0.00131511	0.0992059	0.999855	-0.00131583	0.000563471	0.0199297	0.993108
2487063	GKN1	0.00267137	0.00532826	0.616342	0.972714	0.00106758	0.00164787	0.51738	0.999855	-0.000410118	0.000707698	0.562508	0.993108
2487082	ANTXR1	-0.00103214	0.00257662	0.688902	0.977298	-0.000535218	0.00079584	0.501568	0.999855	2.65211e-05	0.000341851	0.938193	0.998142
2487412	ANXA4	-0.00810731	0.00479128	0.0912581	0.782029	0.000687604	0.00148846	0.644317	0.999855	0.000172842	0.000637805	0.786507	0.993108
2487478	GMCL1	0.0012451	0.00489509	0.799326	0.985212	0.00184086	0.00151174	0.223916	0.999855	-0.000841145	0.000651092	0.196994	0.993108
2487527	SNRNP27	-0.00398176	0.00520809	0.444914	0.949173	-0.000828887	0.00160826	0.606509	0.999855	0.000482694	0.000691367	0.485396	0.993108
2487549	MXD1	-0.00100087	0.00602728	0.86818	0.99009	0.000359987	0.00186061	0.846664	0.999855	-0.000760242	0.00079916	0.341915	0.993108
2487639	PCBP1	-0.00981022	0.00497059	0.048978	0.720481	-0.000590934	0.0015408	0.701495	0.999855	7.88087e-05	0.00066289	0.905413	0.997749
2487696	PCYOX1	-0.00430435	0.00606898	0.478512	0.95794	-0.00075201	0.00187415	0.688407	0.999855	0.000747574	0.00080472	0.353348	0.993108
2487882	VAX2	-0.00262221	0.00283518	0.355478	0.920851	-0.00227897	0.000872667	0.00928879	0.999855	0.000872027	0.000375257	0.0205387	0.993108
2487918	ATP6V1B1	-0.00205459	0.00224822	0.361229	0.921961	-0.000445098	0.000694324	0.521786	0.999855	0.000158929	0.00029983	0.596305	0.993108
2487963	ANKRD53	-0.00213994	0.00265713	0.420999	0.94412	-0.000568379	0.000823818	0.490561	0.999855	-6.94333e-05	0.000353383	0.844314	0.993108
2488038	NAGK	0.0091634	0.00593628	0.123319	0.809461	0.00201302	0.00185786	0.27911	0.999855	-0.000429548	0.000798748	0.590972	0.993108
2488078	MPHOSPH10	0.00527656	0.0055828	0.345046	0.919335	0.00366634	0.00171708	0.033235	0.999855	-0.00189715	0.000736452	0.0102812	0.993108
2488114	ZNF638	0.00734331	0.00391055	0.0609949	0.743275	0.00035131	0.00121138	0.771932	0.999855	-0.000329393	0.000520272	0.526949	0.993108
2488252	DYSF	-0.00363214	0.00536296	0.498555	0.958761	2.0408e-05	0.00165882	0.990189	0.999855	-0.000200682	0.000716101	0.779409	0.993108
2488584	SPR	-0.00308384	0.00540388	0.568483	0.961848	0.000849739	0.00166988	0.611075	0.999855	0.000339196	0.000717195	0.636459	0.993108
2488596	EMX1	-0.000716969	0.00341815	0.833947	0.989297	-0.00178127	0.00105219	0.0911035	0.999855	5.18818e-05	0.000454442	0.909152	0.997772
2488680	SMYD5	0.000711236	0.00301242	0.813452	0.986263	-0.000535514	0.00092968	0.564864	0.999855	-0.000186495	0.000399615	0.640929	0.993108
2488732	CCT7	0.00339201	0.00434033	0.434878	0.947478	0.00263299	0.00133546	0.0492126	0.999855	-0.00101331	0.000574179	0.0782128	0.993108
2488785	ALMS1	0.00309935	0.00441576	0.483083	0.95794	3.76586e-05	0.00136383	0.977982	0.999855	-0.000813438	0.000586683	0.166216	0.993108
2488898	ALMS1P	0.00251812	0.00392372	0.521322	0.958761	0.000557886	0.00121442	0.646159	0.999855	0.000283187	0.000521164	0.587116	0.993108
2488959	STAMBP	0.000980989	0.00481387	0.838607	0.989474	0.000523222	0.00148692	0.725076	0.999855	-0.000371912	0.000638198	0.560324	0.993108
2489007	ACTG2	0.00721773	0.00425948	0.0907987	0.782029	0.000867776	0.00132125	0.511624	0.999855	-0.000333547	0.000571179	0.559511	0.993108
2489035	DGUOK	0.00180437	0.00451757	0.689763	0.977422	-0.000118392	0.00139496	0.932398	0.999855	-0.000141264	0.000599094	0.813688	0.993108
2489071	TET3	-0.000876507	0.0036527	0.81046	0.98615	0.000244776	0.00112958	0.828534	0.999855	-0.000616347	0.000484587	0.204004	0.993108
2489140	ENST00000401851	-0.00332536	0.00475783	0.484928	0.958515	-0.00101726	0.00146876	0.488888	0.999855	-0.00042136	0.000631934	0.505224	0.993108
2489169	AF083118	0.0171173	0.00954927	0.073661	0.761903	-0.00266921	0.00295499	0.366812	0.999855	-0.000255569	0.00126954	0.840539	0.993108
2489172	MTHFD2	-0.00282746	0.00670106	0.673251	0.976337	-0.00126079	0.00206923	0.542604	0.999855	-0.000768144	0.000890669	0.388865	0.993108
2489228	WDR54	-0.00616119	0.00515984	0.233025	0.877511	-0.00310226	0.00158903	0.051468	0.999855	0.000447456	0.000685296	0.514099	0.993108
2489258	INO80B	0.00214062	0.00396529	0.589551	0.96728	-0.00158421	0.00122529	0.19664	0.999855	-0.00075822	0.000529329	0.152654	0.993108
2489322	TTC31	0.00161927	0.00397684	0.684056	0.976783	-0.000208478	0.00122782	0.865241	0.999855	-7.28342e-05	0.000528031	0.890347	0.996243
2489372	LOC151534	0.0049829	0.0053068	0.348207	0.919655	-0.00174216	0.00164162	0.289099	0.999855	0.00038208	0.000706938	0.589114	0.993108
2489385	TLX2	0.00206101	0.00277651	0.458258	0.952932	9.67608e-05	0.000857578	0.910211	0.999855	-4.3896e-05	0.000369182	0.905402	0.997749
2489411	HTRA2	0.00252467	0.00420657	0.548666	0.961848	7.93079e-05	0.00129985	0.951373	0.999855	-0.00042125	0.000559038	0.451491	0.993108
2489440	DOK1	0.008615	0.0048756	0.0778519	0.771312	0.00173349	0.00151027	0.251608	0.999855	0.000918293	0.000650847	0.158895	0.993108
2489470	SEMA4F	-0.000721533	0.00293619	0.805987	0.98615	2.1446e-05	0.000907979	0.981166	0.999855	-5.12831e-05	0.000390509	0.895573	0.997163
2489545	HK2	-0.000769429	0.00488152	0.87482	0.99011	0.00164412	0.00150603	0.2755	0.999855	-0.00129409	0.000646117	0.0457349	0.993108
2489606	POLE4	0.0105114	0.00605356	0.0831161	0.776139	0.00130748	0.0018735	0.48558	0.999855	-0.000400695	0.000806588	0.619566	0.993108
2489806	MRPL19	-0.00010773	0.00461632	0.981391	0.99903	0.000228077	0.00142503	0.872906	0.999855	-0.000257826	0.000613676	0.674569	0.993108
2490299	REG3G	-0.0104281	0.00970112	0.282928	0.901164	-0.00330556	0.00300631	0.272068	0.999855	0.00117738	0.00128809	0.361132	0.993108
2490324	REG1A	-0.00829681	0.00646782	0.20017	0.865613	-0.00513019	0.0019866	0.0100984	0.999855	0.00172763	0.000861248	0.0454032	0.993108
2490351	CTNNA2	-0.0025241	0.00260641	0.333308	0.918376	0.000425916	0.000805136	0.597044	0.999855	0.000306412	0.00034606	0.376354	0.993108
2491046	FUNDC2P2	-0.0150066	0.00662547	0.0239456	0.630232	-0.00323231	0.00205072	0.115624	0.999855	0.000834877	0.000883587	0.345184	0.993108
2491089	DNAH6	0.00363768	0.00472707	0.441939	0.949173	0.000402517	0.00147242	0.784682	0.999855	0.000267414	0.000630894	0.671848	0.993108
2491168	DNAH6	0.00155256	0.00421345	0.712675	0.979102	0.000307899	0.0013008	0.812988	0.999855	-0.000726387	0.000558974	0.194376	0.993108
2491271	TMSB10	0.00505161	0.00481868	0.294996	0.908668	0.00110682	0.00150125	0.461308	0.999855	-0.00100213	0.000649126	0.123271	0.993108
2491336	KCMF1	-0.00303365	0.00460221	0.510092	0.958761	-0.000144599	0.0014228	0.919092	0.999855	-0.00046555	0.000614766	0.449242	0.993108
2491386	TCF7L1	-0.00129257	0.00275467	0.639114	0.973547	0.000663723	0.000850035	0.435283	0.999855	-0.000465699	0.000365274	0.202931	0.993108
2491523	ELMOD3	-0.00206993	0.00328209	0.528546	0.960453	-0.000265417	0.00101352	0.793526	0.999855	0.000500875	0.000436187	0.251397	0.993108
2491572	SH2D6	-0.000594045	0.00265616	0.823123	0.988093	0.000211028	0.000820162	0.797054	0.999855	-7.50137e-06	0.000352297	0.983021	0.998142
2491615	MAT2A	0.00136245	0.00421812	0.746832	0.979851	0.00108272	0.00131812	0.411807	0.999855	-0.000499082	0.000560906	0.374016	0.993108
2491661	VAMP8	-0.00215929	0.00678187	0.750322	0.980624	-0.0018142	0.0021028	0.388691	0.999855	0.000677454	0.00090076	0.452353	0.993108
2491676	VAMP5	0.00599132	0.00724331	0.40855	0.937529	0.00292002	0.00223869	0.192724	0.999855	-0.000647913	0.000968977	0.504026	0.993108
2491686	RNF181	0.00543048	0.00530476	0.306479	0.917427	0.000787374	0.00163894	0.631143	0.999855	-0.000570351	0.000708433	0.421155	0.993108
2491702	USP39	0.000933733	0.00396151	0.813762	0.986263	-0.000307241	0.00122363	0.801849	0.999855	2.84754e-05	0.000529891	0.957165	0.998142
2491745	GNLY	0.0012869	0.0117469	0.912809	0.993791	0.00106272	0.00364129	0.770522	0.999855	0.000564224	0.00157576	0.720447	0.993108
2491788	ATOH8	-0.00229808	0.00380685	0.54634	0.961848	-0.000970859	0.00117866	0.410509	0.999855	0.000760634	0.000504395	0.132187	0.993108
2491935	PTCD3	-0.00155527	0.00336258	0.643909	0.973547	0.000849502	0.00103756	0.413322	0.999855	0.000238365	0.000446393	0.593593	0.993108
2492015	MRPL35	0.00205713	0.00646323	0.750405	0.980624	0.00210958	0.00199369	0.290515	0.999855	-0.00125102	0.000855657	0.144359	0.993108
2492064	KDM3A	-0.000864163	0.00377041	0.818812	0.987158	-0.000476967	0.00116707	0.682946	0.999855	-0.000114427	0.000505392	0.820973	0.993108
2492496	NCRNA00152	0.00761111	0.0107786	0.480441	0.95794	0.00165421	0.00332822	0.619393	0.999855	-0.00284342	0.0014249	0.0465326	0.993108
2492753	SMYD1	0.00324501	0.00410757	0.429902	0.947478	0.00174717	0.00126638	0.168317	0.999855	-0.0011664	0.0005432	0.032255	0.993108
[truncated: 15,874 more rows]
