# Supplementary material for: Low oxygen saturation during sleep reduces CD1D and RAB20 expressions that are reversed by CPAP therapy
Source: eBioMedicine. 2020 Jun 5;56:102803. doi: 10.1016/j.ebiom.2020.102803 (PMC7276515; doi:10.1016/j.ebiom.2020.102803)
Supplement: Supplementary file 5 [file mmc5.xlsx]

## Sheet: Meta
Illumina.ID	Affymetrix.ID	Gene	avgO2.Beta	avgO2.SE	avgO2.pval	avgO2.FDRq	minO2.Beta	minO2.SE	minO2.pval	minO2.FDRq	AHI.Beta	AHI.SE	AHI.pval	AHI.FDRq
ILMN_1343291	2960903	EEF1A1	0.0008862	0.00175916	0.614428	0.838041	-0.000148672	0.000407832	0.715452	0.920829	-0.000193134	0.000169569	0.254715	0.951128
ILMN_1651229	2333599	IPO13	0.00412588	0.00277349	0.136854	0.636143	-4.93874e-05	0.000772072	0.948996	0.939127	-0.000107831	0.000325079	0.740111	0.982623
ILMN_1651254	2657250	LPP	-0.00155612	0.00443049	0.725416	0.859335	0.000278557	0.00120665	0.81743	0.930015	-0.000526628	0.000510908	0.302649	0.958548
ILMN_1651262	2843619	HNRNPAB	-0.00439916	0.00315929	0.163785	0.658006	0.000120777	0.000815308	0.882235	0.934821	-0.000384951	0.00034104	0.259	0.951898
ILMN_1651278	2407163	SNIP1	0.00282453	0.00278005	0.309629	0.734762	0.000234149	0.000782821	0.764856	0.925563	-0.00041024	0.000332048	0.216651	0.943031
ILMN_1651315	3817040	HMG20B	-0.00401225	0.00250721	0.109535	0.610406	-0.00124608	0.000695345	0.0731286	0.653671	0.000107941	0.000293948	0.713461	0.981986
ILMN_1651316	3443868	CD69	0.0047345	0.00605964	0.434616	0.787596	0.00196426	0.00161524	0.223955	0.790417	-0.000194704	0.000667458	0.770508	0.983297
ILMN_1651336	3671482	MLYCD	0.00455461	0.00383199	0.234607	0.698818	0.000360321	0.00106674	0.73553	0.922824	-0.00048937	0.000446688	0.273275	0.954296
ILMN_1651339	3467637	UHRF1BP1L	-0.00137295	0.00426519	0.747531	0.862926	0.000676746	0.00117419	0.564376	0.901719	0.000122154	0.000491689	0.803795	0.983978
ILMN_1651343	3630736	ITGA11	0.000797014	0.00198562	0.68813	0.852835	0.000566434	0.000592119	0.338758	0.846322	-0.00031201	0.000254847	0.220837	0.94405
ILMN_1651347	2556529	SERTAD2	0.00191311	0.00420546	0.649172	0.845369	8.62073e-05	0.00110846	0.938009	0.938458	0.000477721	0.00046536	0.304628	0.958806
ILMN_1651364	2829589	PCBD2	0.000993357	0.00424171	0.814839	0.872809	4.08478e-05	0.00119058	0.972631	0.940518	0.000354504	0.000500288	0.478573	0.97338
ILMN_1651378	2560254	AUP1	0.00446566	0.00357334	0.211402	0.687986	0.000331847	0.000894143	0.710538	0.920325	0.000175198	0.000373965	0.639435	0.979942
ILMN_1651385	2320619	MFN2	-0.00207089	0.00457886	0.651073	0.845751	-1.47213e-05	0.00124713	0.990582	0.941533	0.000396203	0.000519925	0.446037	0.971493
ILMN_1651405	2845591	BRD9	-0.000568724	0.0023517	0.808908	0.871995	0.000312488	0.000634886	0.622581	0.910081	0.000124088	0.00026666	0.641687	0.980011
ILMN_1651429	3957679	SELM	-0.000469326	0.00394147	0.905217	0.884035	-0.00042469	0.00112596	0.706038	0.919858	0.000178207	0.000478224	0.709413	0.981885
ILMN_1651433	2730714	DCK	-0.00673715	0.00356025	0.0584474	0.525973	-0.000543179	0.000892497	0.542786	0.898208	0.000157928	0.000367968	0.667786	0.980778
ILMN_1651438	3673369	ZFPM1	0.000166985	0.00205461	0.935224	0.887336	1.91301e-05	0.000608835	0.974934	0.94065	1.42925e-05	0.000259338	0.95605	0.986495
ILMN_1651464	3475191	KDM2B	-0.000340603	0.00239698	0.887004	0.881935	-8.43902e-05	0.000707443	0.905046	0.936359	0.000239181	0.000300704	0.426379	0.970218
ILMN_1651496	2899176	HIST1H2BD	-0.00389219	0.00759626	0.608384	0.836695	-0.000406973	0.00211724	0.847571	0.932335	0.00125406	0.000896779	0.161992	0.925245
ILMN_1651498	3178679	GADD45G	0.00183363	0.00334687	0.583785	0.830977	0.00155429	0.000961604	0.106017	0.697445	-0.000390302	0.000406114	0.33652	0.962564
ILMN_1651499	2841184	ERGIC1	0.00578	0.00399531	0.147983	0.644687	0.000468267	0.00118928	0.693774	0.918557	-0.000506649	0.000505688	0.316391	0.960277
ILMN_1651501	3571810	ABCD4	0.00216729	0.00263951	0.411592	0.779825	0.000144887	0.000780062	0.85265	0.932711	0.000193549	0.000332631	0.560653	0.977188
ILMN_1651504	2715476	FAM193A	-0.00521945	0.00432504	0.227509	0.695705	0.000677754	0.00123329	0.582629	0.904504	-0.000509137	0.000526206	0.333262	0.962212
ILMN_1651513	2809885	SKIV2L2	0.00105244	0.00368519	0.775195	0.867168	1.46858e-05	0.000887951	0.986804	0.941322	0.000115178	0.000366594	0.753381	0.982924
ILMN_1651544	4012204	HDAC8	0.000626422	0.00390065	0.872413	0.880197	0.000589375	0.00104698	0.573483	0.903129	-0.000705434	0.000438399	0.107591	0.891547
ILMN_1651557	3390180	KDELC2	0.00412773	0.00479269	0.389097	0.771518	0.00123794	0.0013232	0.349494	0.850336	-0.000223479	0.000556803	0.688154	0.981336
ILMN_1651617	2618940	CTNNB1	-0.00049372	0.0034314	0.885593	0.881769	-0.00012588	0.00100685	0.900505	0.936059	0.000281438	0.000423694	0.506532	0.974812
ILMN_1651628	3258260	EXOC6	-0.00311801	0.0031917	0.328612	0.744798	-0.000470979	0.000820659	0.566033	0.901979	0.00045206	0.000339408	0.18289	0.933217
ILMN_1651642	3063807	GPC2	0.000738826	0.00242935	0.761032	0.86503	0.000426569	0.00072286	0.555115	0.900243	-8.88861e-05	0.000307813	0.77276	0.983345
ILMN_1651692	2887048	STK10	1.40768e-05	0.00375334	0.997008	0.893575	0.00130405	0.00101547	0.199076	0.777716	-0.000379895	0.000427451	0.37414	0.966201
ILMN_1651699	3445908	EPS8	-0.00655558	0.00430071	0.127433	0.628291	-0.00343933	0.00125499	0.00613403	0.391082	0.00107285	0.000531464	0.0435215	0.781419
ILMN_1651705	3326400	CAT	-0.00904786	0.0040167	0.0242869	0.414621	-0.00277239	0.00100781	0.00594299	0.387234	0.00105879	0.000418039	0.0113168	0.638068
ILMN_1651715	2371694	RNF2	-0.00475449	0.00426273	0.264694	0.71287	-0.00200992	0.00117464	0.0870642	0.675547	0.00124271	0.000491993	0.0115412	0.639782
ILMN_1651719	3702293	MBTPS1	0.00197812	0.00314699	0.529627	0.816858	0.000995018	0.000821701	0.225924	0.791318	-1.24185e-05	0.000348684	0.971589	0.986708
ILMN_1651735	2562198	TGOLN2	-0.00659681	0.00352399	0.06121	0.532934	0.000534286	0.000970266	0.581868	0.904391	-0.000427492	0.000409408	0.296406	0.957712
ILMN_1651767	3961496	MKL1	0.00201282	0.0030641	0.511243	0.811514	0.00114766	0.000889691	0.197066	0.776571	-0.000523135	0.000375042	0.163055	0.925697
ILMN_1651769	2817731	ZFYVE16	-0.00105706	0.00372919	0.776828	0.86741	0.00018631	0.000990418	0.850789	0.932574	-0.000160754	0.000417676	0.700328	0.981654
ILMN_1651776	3695541	FHOD1	0.00063848	0.00250121	0.798516	0.870545	-0.000885298	0.000722696	0.220578	0.788839	0.000209439	0.000305798	0.493411	0.97416
ILMN_1651788	3377752	MAP3K11	-0.000429052	0.00259006	0.86843	0.879713	-0.000145786	0.000757843	0.847452	0.932327	1.43881e-05	0.000321986	0.964358	0.98661
ILMN_1651799	3452323	SLC38A2	-0.000556018	0.00347236	0.872781	0.880241	-0.00107371	0.000930429	0.248504	0.801583	0.000554053	0.000387926	0.153222	0.921303
ILMN_1651800	2350922	GSTM4	-0.0168774	0.00903478	0.0617547	0.534253	-0.000647285	0.00244484	0.791198	0.927862	0.00110453	0.00101808	0.277961	0.955031
ILMN_1651819	3032243	GALNT11	-0.00239385	0.00268061	0.371844	0.764603	0.000243452	0.000727042	0.737736	0.923037	-0.000113588	0.0003048	0.709397	0.981885
ILMN_1651826	2803329	BASP1	-0.000827545	0.00406958	0.838862	0.875999	0.00250969	0.00114222	0.028006	0.535092	-0.00113453	0.000480516	0.0182223	0.680712
ILMN_1651828	2438125	CCT3	-0.00121474	0.0031406	0.698914	0.854776	-0.000934991	0.000851412	0.272133	0.815634	7.26525e-05	0.000358415	0.839366	0.984647
ILMN_1651832	3377226	EHD1	0.00329395	0.00271271	0.224646	0.694402	0.00120112	0.000793534	0.130117	0.723942	-0.000255961	0.000337752	0.448549	0.971649
ILMN_1651850	3862018	RPS16	0.00106169	0.00187353	0.570934	0.827827	-0.000355544	0.00044462	0.423909	0.87328	0.00016784	0.000182634	0.358097	0.96474
ILMN_1651872	2320210	UBIAD1	-0.000492458	0.00311295	0.874302	0.880425	0.000701534	0.000810912	0.386975	0.862844	2.96296e-05	0.000337988	0.930143	0.986124
ILMN_1651886	3303339	CWF19L1	-0.00483703	0.00307598	0.11583	0.617204	-0.000481816	0.000768322	0.530592	0.896112	0.000344755	0.000323891	0.28714	0.956406
ILMN_1651902	3482845	RASL11A	-0.00296184	0.00382688	0.438956	0.788985	-0.00155773	0.00113372	0.169445	0.75853	-0.000150625	0.000475287	0.751309	0.982878
ILMN_1651936	4038494	SETD8	-0.00752007	0.00447785	0.0930757	0.589438	-0.000650074	0.0011706	0.578665	0.903913	0.000691502	0.000485407	0.154279	0.9218
ILMN_1651949	2366581	SCYL3	0.00145315	0.00368411	0.693257	0.853764	0.000928255	0.00104453	0.374172	0.858814	0.000169352	0.000442268	0.701782	0.981692
ILMN_1651949	2443537	SCYL3	0.00249622	0.00375197	0.505853	0.809887	0.000778691	0.0010608	0.462913	0.882705	-0.000386159	0.000448527	0.389267	0.967471
ILMN_1651950	3005444	TPST1	0.0113061	0.00836944	0.176735	0.667467	0.00502215	0.00229802	0.0288576	0.537416	-0.00192386	0.00097099	0.0475533	0.792366
ILMN_1651964	2708287	ABCC5	-0.00261665	0.00404643	0.517854	0.813471	0.000923201	0.00112659	0.412522	0.870236	-0.000329241	0.000476821	0.489885	0.973979
ILMN_1651967	2544201	TP53I3	-0.00173059	0.00333245	0.603541	0.8356	-0.00162062	0.000878641	0.0651155	0.638631	0.000272453	0.000362988	0.452903	0.971913
ILMN_1652000	4008972	FAM156A	-0.00351444	0.0074469	0.636975	0.842873	0.00101487	0.00178482	0.569619	0.902536	-0.000202854	0.000744416	0.785237	0.983606
ILMN_1652006	4009238	SMC1A	-0.00398678	0.00547847	0.466787	0.797385	0.000147784	0.00140206	0.916055	0.937076	0.000177663	0.000591176	0.763776	0.983153
ILMN_1652024	2826550	CSNK1G3	0.00237083	0.0035479	0.503984	0.809317	0.000800104	0.000923394	0.386226	0.862615	7.89747e-05	0.000384598	0.837304	0.984609
ILMN_1652065	2886679	KCNMB1	-0.00536963	0.00391096	0.169762	0.662518	-0.000851652	0.00110244	0.439809	0.877299	0.000227255	0.00046728	0.62673	0.979544
ILMN_1652082	4021433	ELF4	0.00330537	0.00367126	0.367941	0.762968	0.000553486	0.000983778	0.573698	0.903162	-0.000264762	0.000412267	0.520737	0.975483
ILMN_1652085	2488078	MPHOSPH10	0.00313779	0.00432934	0.468591	0.797901	0.00393443	0.00113452	0.000524483	0.138681	-0.0013863	0.000481637	0.00399815	0.524787
ILMN_1652123	3932270	HMGN1	0.0144994	0.00448464	0.0012244	0.162743	0.00450077	0.00115204	9.35387e-05	0.0746548	-0.000926014	0.000481603	0.0545082	0.809179
ILMN_1652128	2960010	LMBRD1	0.00112022	0.00269084	0.677184	0.850811	-0.000412481	0.000648711	0.524876	0.895099	0.000428363	0.000267061	0.108716	0.892549
ILMN_1652160	2789266	LRBA	0.00162422	0.00286216	0.570388	0.827691	0.000426337	0.0008172	0.601876	0.907275	-0.000298519	0.000345434	0.387486	0.967327
ILMN_1652161	2527672	PNKD	0.00145255	0.00284376	0.609502	0.836945	0.000950408	0.000839858	0.25779	0.807353	-0.00110849	0.000355408	0.00181504	0.427743
ILMN_1652163	3743440	DVL2	-6.65369e-05	0.00248954	0.978678	0.891797	-0.000175535	0.000732343	0.810571	0.929465	0.000249017	0.0003128	0.42598	0.970191
ILMN_1652185	3654175	IL4R	-0.00873067	0.00420838	0.0380245	0.46739	-0.00200467	0.0010983	0.0679632	0.644013	0.00100487	0.000458199	0.0283009	0.719837
ILMN_1652198	3000167	CCM2	0.00209696	0.00277102	0.449202	0.792178	0.000494777	0.000810009	0.541313	0.897959	0.000115351	0.000344304	0.737605	0.982565
ILMN_1652207	3672455	COX4I1	-0.00183501	0.00245544	0.454868	0.793892	-0.000667371	0.000602787	0.268232	0.813454	0.000311585	0.000247216	0.207533	0.940676
ILMN_1652223	3074260	WDR91	0.00354951	0.00252767	0.16024	0.655201	-0.000258278	0.000732011	0.724213	0.921712	0.000380294	0.000309656	0.219403	0.943705
ILMN_1652277	3774906	SECTM1	0.00952287	0.00491633	0.0527467	0.511168	-0.000129908	0.00130909	0.920952	0.937389	0.000295554	0.000551541	0.592048	0.978372
ILMN_1652280	3151607	FBXO32	-0.00720643	0.00481322	0.134337	0.634134	-0.00222535	0.00125403	0.0759701	0.658655	-0.000324037	0.000528359	0.539685	0.976323
ILMN_1652306	2827299	MEGF10	-0.000447106	0.00213391	0.834039	0.875372	-0.00044027	0.000640739	0.492001	0.888869	0.00042889	0.000272531	0.11555	0.898257
ILMN_1652331	3645204	KCTD5	0.00303432	0.00346423	0.381084	0.768369	0.00191702	0.000979313	0.0502873	0.603158	1.75012e-05	0.000415288	0.966385	0.986638
ILMN_1652333	3739108	FN3KRP	0.00175814	0.00378919	0.642657	0.844046	0.00058085	0.00104811	0.579451	0.904031	7.76003e-06	0.00044264	0.986013	0.9869
ILMN_1652357	3326540	PDHX	0.00248979	0.00293572	0.396381	0.774291	-0.000426553	0.000746784	0.567873	0.902265	0.000372493	0.000306787	0.224681	0.944955
ILMN_1652369	3865378	ERCC1	0.00255729	0.00350836	0.466054	0.797174	-0.0011677	0.00101075	0.247972	0.801241	-0.000269434	0.000428249	0.52925	0.975867
ILMN_1652378	3319840	IPO7	0.00119872	0.00403727	0.766532	0.865868	-0.000187947	0.00110345	0.864754	0.933591	0.000351145	0.000460595	0.445837	0.971481
ILMN_1652379	2680819	SUCLG2	-0.00166532	0.00498714	0.738438	0.861472	-0.000376803	0.00122469	0.758331	0.92497	-0.000277198	0.000504814	0.58293	0.978041
ILMN_1652381	3869158	SIGLEC5	-0.00635397	0.0044067	0.149334	0.645913	-0.000992507	0.00126463	0.432558	0.875498	0.000174727	0.000535461	0.744189	0.982717
ILMN_1652394	3100166	RAB2A	-0.00315271	0.00315438	0.317567	0.739071	-0.000656191	0.000810267	0.418029	0.871726	0.000832396	0.000334098	0.0127215	0.647924
ILMN_1652407	3908149	ZMYND8	-0.00422557	0.00389779	0.278323	0.718422	0.000186116	0.00112645	0.868769	0.933877	-2.98537e-05	0.000479212	0.950326	0.986415
ILMN_1652409	3547500	SPATA7	-0.00392482	0.00442752	0.375371	0.766058	-0.00198938	0.00121606	0.101855	0.693228	0.000493517	0.000504912	0.328355	0.961668
ILMN_1652412	3659156	PHKB	0.000720546	0.00308342	0.81523	0.872862	0.00110413	0.000855022	0.196583	0.776292	-5.81321e-05	0.000361962	0.872406	0.985219
ILMN_1652434	2731417	MTHFD2L	-0.00274413	0.0037705	0.466743	0.797373	0.000907681	0.00103017	0.378266	0.860128	-0.000133534	0.000434134	0.758396	0.983035
ILMN_1652464	2575949	TUBA3E	-0.0040301	0.00630797	0.522894	0.814936	-0.00166759	0.00147945	0.259672	0.808482	0.00080475	0.000613361	0.189509	0.935398
ILMN_1652486	3953865	THAP7	0.00980831	0.00397797	0.0136762	0.348374	0.000289474	0.00111767	0.795636	0.928236	-0.000513266	0.000467774	0.272532	0.954177
ILMN_1652487	2893721	RIOK1	-0.00233823	0.0042328	0.580669	0.830224	0.000882882	0.00109225	0.418908	0.871961	-0.00056816	0.000459243	0.216026	0.942875
ILMN_1652490	3444906	MANSC1	-0.000153719	0.00525339	0.976657	0.891598	0.000445364	0.00135712	0.742785	0.92352	-0.00060751	0.000566833	0.283828	0.95592
ILMN_1652505	3978620	APEX2	-0.00196929	0.00266905	0.460622	0.795597	-0.000103713	0.000697888	0.881862	0.934795	-0.000214442	0.000291199	0.461482	0.972421
ILMN_1652512	3933331	C2CD2	0.00181395	0.00335336	0.588552	0.832116	0.00117407	0.00091925	0.201529	0.779088	-0.000430665	0.000386588	0.265273	0.952982
ILMN_1652521	3085874	MTMR9	-0.00024482	0.00305702	0.93617	0.887437	8.13679e-05	0.000787897	0.917747	0.937184	-2.35824e-05	0.000331222	0.94324	0.986314
ILMN_1652525	3189422	FAM125B	-0.00183806	0.00444856	0.679474	0.851239	0.000954198	0.00128651	0.458271	0.881657	-0.000183968	0.000545734	0.73604	0.982529
ILMN_1652540	2832844	RELL2	0.000131278	0.00342244	0.969402	0.890875	-0.000913388	0.000980548	0.351591	0.851096	0.000231105	0.000415416	0.577991	0.977857
ILMN_1652580	3839305	POLD1	-0.000462415	0.00193782	0.811395	0.872338	9.73582e-05	0.000584072	0.867615	0.933795	0.000141861	0.000249273	0.56929	0.977527
ILMN_1652594	3884800	ACTR5	0.00486529	0.0036414	0.181515	0.670679	0.000226641	0.00100435	0.821466	0.930335	-2.1468e-05	0.000419685	0.959204	0.986539
ILMN_1652604	3939914	GGT1	-0.0010691	0.00409174	0.793875	0.869887	-0.00162832	0.0011291	0.149263	0.741904	0.000181485	0.000469124	0.69886	0.981617
ILMN_1652631	3168385	GLIPR2	-0.00654815	0.00261535	0.0122887	0.336145	-0.00165339	0.000663594	0.012718	0.465603	0.000189041	0.000272998	0.488647	0.973914
ILMN_1652647	2495446	INPP4A	-0.00385663	0.00278486	0.166096	0.659782	-0.000393635	0.00079444	0.620257	0.909775	-0.000237576	0.000339998	0.484704	0.973708
ILMN_1652662	3050462	GRB10	0.000723368	0.00320704	0.821547	0.873716	-0.000441451	0.00091829	0.630707	0.911137	-0.000282017	0.000387775	0.467061	0.972742
ILMN_1652677	2460422	FAM89A	-0.00102629	0.00497203	0.836469	0.875689	-0.0018035	0.00146709	0.218956	0.788066	0.000273427	0.000623116	0.660802	0.980578
ILMN_1652735	3485786	RFXAP	0.000770896	0.00312506	0.805154	0.871475	-0.000192228	0.000883086	0.827681	0.930822	5.93731e-05	0.000375815	0.874469	0.985254
ILMN_1652736	4002173	RPS6KA3	-0.0018116	0.00387782	0.640378	0.843577	-0.00101882	0.0010629	0.337796	0.845952	0.000808525	0.000445374	0.0694647	0.841458
ILMN_1652749	3863547	ERF	0.00228526	0.00362756	0.528714	0.8166	0.000816747	0.00100945	0.418456	0.87184	0.000179583	0.000423964	0.671871	0.980892
ILMN_1652753	3340066	PAAF1	-0.00591342	0.00408033	0.147268	0.644031	-0.00185564	0.00105275	0.077959	0.661969	8.41704e-05	0.000444688	0.849874	0.984834
ILMN_1652754	3864503	ZNF428	0.00210517	0.0035436	0.55246	0.823088	0.000842046	0.000901677	0.350373	0.850656	-0.000108642	0.000376539	0.772943	0.983349
ILMN_1652762	3938113	HIC2	0.00362795	0.00526546	0.490817	0.805198	0.00274316	0.00145086	0.0586628	0.624921	-0.00021984	0.000615658	0.72103	0.982172
ILMN_1652777	3335070	CDC42EP2	0.0122446	0.00384166	0.00143592	0.170319	0.00290384	0.00110802	0.00877402	0.431193	-0.000784312	0.000477171	0.100244	0.884516
ILMN_1652787	3301914	PIK3AP1	-0.00239568	0.00429021	0.576567	0.829222	-0.000327421	0.00116321	0.778342	0.926758	0.00022199	0.000486215	0.647982	0.980202
ILMN_1652790	2594497	CLK1	0.0069813	0.0049028	0.154463	0.650412	0.00244646	0.00138329	0.0769626	0.660326	-0.000201696	0.000583762	0.72971	0.98238
ILMN_1652806	3927175	ATP5J	0.000360285	0.00328051	0.912547	0.884859	-9.3737e-05	0.00088399	0.915552	0.937043	0.000174572	0.000374122	0.640773	0.979983
ILMN_1652819	3865464	OPA3	-0.00231174	0.0032413	0.475714	0.800248	0.000294945	0.000952908	0.756926	0.924841	-2.19889e-05	0.00040392	0.956585	0.986503
ILMN_1652825	3351166	IL10RA	0.00255555	0.00304356	0.401099	0.776044	0.00107758	0.000823676	0.190787	0.772859	-0.000105661	0.000347679	0.761202	0.983097
ILMN_1652906	3228523	GBGT1	-0.00467062	0.00337618	0.166541	0.660119	0.000180881	0.000927447	0.845368	0.932171	0.000273821	0.000388676	0.481123	0.973517
ILMN_1652907	2908572	CDC5L	-0.00384565	0.00336767	0.253483	0.707928	-0.000995356	0.000875219	0.255427	0.805917	-0.00013397	0.000362672	0.711831	0.981945
ILMN_1652913	3078348	EZH2	-0.00999244	0.00421195	0.0176728	0.375752	-0.0016634	0.00118207	0.15937	0.750665	0.000161101	0.000500314	0.747453	0.982791
ILMN_1652928	3016768	ORAI2	0.00466596	0.00372463	0.210304	0.687423	0.00057537	0.00104307	0.581216	0.904294	0.000130862	0.00044105	0.766692	0.983216
ILMN_1652989	3371986	NUP160	0.000697983	0.00336807	0.835826	0.875605	-0.00139404	0.000871936	0.109867	0.702212	9.91912e-05	0.000363262	0.784809	0.983597
ILMN_1652996	3683050	SMG1	-0.00308201	0.00372276	0.407737	0.778454	-0.00166707	0.00102388	0.103483	0.694911	0.000393655	0.000432684	0.362929	0.965193
ILMN_1653026	2775909	PLAC8	0.000455371	0.0059558	0.939054	0.887744	-0.00241244	0.00162201	0.136931	0.730042	0.000464933	0.000681507	0.495104	0.974246
ILMN_1653047	3729123	DHX40	-0.00444024	0.00379473	0.241958	0.702452	-0.000198103	0.00100354	0.843511	0.932032	-2.69754e-05	0.000421115	0.948925	0.986395
ILMN_1653115	3861581	ECH1	-0.00367321	0.00264332	0.164645	0.658671	-0.000239162	0.000699311	0.732353	0.922515	8.78643e-06	0.000292318	0.976021	0.986768
ILMN_1653120	2656837	ST6GAL1	0.000859715	0.00389857	0.825466	0.87424	-0.000396767	0.00110802	0.720278	0.921318	-0.000193375	0.000465172	0.677625	0.981051
ILMN_1653129	3984536	CSTF2	-0.00718194	0.00301317	0.0171481	0.372686	0.000448795	0.000760848	0.555284	0.900271	0.000257721	0.000318232	0.418026	0.969641
ILMN_1653134	3659858	TMEM188	-0.00290463	0.00409222	0.477832	0.800958	-0.00147569	0.0010151	0.146019	0.738883	0.000498184	0.00042146	0.237188	0.947706
ILMN_1653143	3294242	ECD	-0.00316844	0.00326319	0.331566	0.746279	0.000392558	0.000859114	0.647719	0.913268	-0.000193229	0.000361191	0.592665	0.978394
ILMN_1653163	3605739	ZSCAN2	-0.00243714	0.00331372	0.462055	0.796016	-0.000611743	0.000947245	0.518401	0.893928	0.000329444	0.000401882	0.412356	0.969237
ILMN_1653165	2599345	AAMP	0.00580595	0.00238287	0.0148285	0.35732	0.000842449	0.000654207	0.197836	0.777012	-0.000516034	0.000276226	0.0617399	0.825091
ILMN_1653166	3743306	CLEC10A	0.0012038	0.00394555	0.760287	0.864915	0.00254145	0.0011631	0.0288835	0.537485	-0.000662059	0.0004964	0.182295	0.933013
ILMN_1653200	3557350	SLC22A17	0.00255559	0.00256185	0.318494	0.739564	0.00200777	0.000753361	0.00769678	0.417276	-0.00089018	0.000318279	0.00516025	0.548399
ILMN_1653220	3378895	PITPNM1	0.00248183	0.00187965	0.186713	0.674018	0.00119403	0.000561658	0.0335121	0.554033	-0.000230759	0.000240743	0.337796	0.9627
ILMN_1653266	2779434	DNAJB14	0.00588113	0.00335766	0.0798505	0.570205	0.000619868	0.000862027	0.472091	0.884722	-0.000584809	0.000357307	0.10169	0.885971
ILMN_1653283	3927226	APP	-0.00741342	0.0052635	0.158995	0.654193	-0.00113473	0.00137552	0.409404	0.869376	-0.000201998	0.000573524	0.724684	0.98226
ILMN_1653292	2673312	PFKFB4	0.00554096	0.00303506	0.0679031	0.54806	0.000639986	0.000785311	0.415103	0.870938	0.000239451	0.000327928	0.465272	0.97264
ILMN_1653337	3765167	USP32	-0.00145648	0.00338131	0.666655	0.848811	0.00091221	0.000941073	0.332381	0.843834	1.51584e-05	0.00039968	0.969746	0.986683
ILMN_1653342	3774593	DUS1L	0.0016657	0.0026586	0.530966	0.817236	8.23265e-05	0.000785351	0.916513	0.937105	6.13684e-05	0.000333925	0.854187	0.984909
ILMN_1653367	2403585	TAF12	-0.00383761	0.00287085	0.181305	0.670541	-0.00102849	0.000739741	0.164427	0.754712	-0.000117508	0.000307803	0.702636	0.981714
ILMN_1653404	3721579	NKIRAS2	-0.00307761	0.00278641	0.269373	0.714829	-6.57352e-05	0.00072365	0.927621	0.937811	8.63416e-05	0.000301219	0.774388	0.98338
ILMN_1653429	2348702	SLC35A3	-0.00174615	0.00301138	0.562016	0.825572	-0.000746237	0.000753748	0.322157	0.839673	0.000393285	0.000315678	0.212822	0.942065
ILMN_1653432	2775562	HNRPDL	0.00157087	0.00331531	0.635627	0.842592	0.000153319	0.000973857	0.874902	0.93431	0.000106641	0.000414744	0.797082	0.983845
ILMN_1653438	2990043	PHF14	-0.00319652	0.00324118	0.324024	0.742456	-0.000703167	0.000878975	0.42372	0.87323	5.91934e-05	0.000371491	0.873401	0.985236
ILMN_1653443	3417146	CDK2	-0.00140122	0.00397892	0.724718	0.859218	-0.0010861	0.00109598	0.321694	0.839479	0.000195111	0.000459916	0.671396	0.980879
ILMN_1653466	4054690	HES4	0.00344247	0.00404866	0.395172	0.773837	-0.000625964	0.00122062	0.608073	0.908133	0.000210521	0.000521747	0.686586	0.981294
ILMN_1653496	2447066	GLUL	-0.00280896	0.00412502	0.495898	0.806808	-0.000936826	0.00114691	0.414027	0.870646	0.000372321	0.00048479	0.442485	0.971271
ILMN_1653498	3684486	IGSF6	-0.00214263	0.00461619	0.642536	0.844021	-0.000280379	0.00130355	0.829697	0.930978	0.000174612	0.000549942	0.750856	0.982868
ILMN_1653514	2328990	RBBP4	0.00421713	0.0055942	0.450946	0.792709	-0.00203361	0.00136196	0.135397	0.728714	-0.000454202	0.000554817	0.412985	0.969282
ILMN_1653529	3217807	TEX10	0.000939512	0.00323595	0.771559	0.866625	-0.00071567	0.000864359	0.407683	0.868898	0.000422865	0.000359981	0.24012	0.948311
ILMN_1653575	3339261	IL18BP	0.00185411	0.00299292	0.535589	0.818527	-0.00093735	0.000870673	0.281667	0.820757	-0.000138793	0.000370439	0.707905	0.981847
ILMN_1653599	3815610	ATP5D	0.00296269	0.00261238	0.256754	0.709407	0.000579906	0.000692622	0.402445	0.867417	-0.000389998	0.000289197	0.17748	0.931321
ILMN_1653612	3128372	KCTD9	-0.00784107	0.00363524	0.0310089	0.443758	-0.00120379	0.000904536	0.183242	0.768116	0.000867726	0.000372222	0.0197425	0.687889
ILMN_1653613	3204496	PIGO	0.00382239	0.00274163	0.163255	0.657593	-0.00103226	0.000796494	0.194975	0.775357	0.000286456	0.000338999	0.398109	0.968171
ILMN_1653618	2419046	ZZZ3	0.00192623	0.00305833	0.528804	0.816626	0.000209646	0.000779523	0.787975	0.927588	0.000137091	0.00032472	0.672892	0.980921
ILMN_1653646	3632940	UBL7	-0.000984657	0.0037842	0.794708	0.870005	0.000619593	0.00100401	0.537158	0.897251	-9.55841e-05	0.000417526	0.818924	0.984269
ILMN_1653648	2965653	GPR63	0.00283824	0.0075149	0.705668	0.855965	-0.00190015	0.00193875	0.327042	0.841688	0.000696463	0.000816318	0.393562	0.967815
ILMN_1653652	2373842	PTPRC	0.00411903	0.00380374	0.278858	0.71863	0.000855086	0.00112422	0.446893	0.879008	-0.000874403	0.000479803	0.068391	0.839369
ILMN_1653708	3378830	CORO1B	0.00528743	0.00271917	0.0518346	0.508616	0.000534471	0.000754467	0.478691	0.88613	-0.000372268	0.000314545	0.236607	0.947584
ILMN_1653709	3566652	TIMM9	0.00495095	0.0047848	0.300798	0.729764	-0.00029124	0.00117278	0.803877	0.928919	-0.000446645	0.0004904	0.362413	0.965145
ILMN_1653711	3723005	FZD2	-0.00517153	0.00423557	0.222095	0.693216	-0.00140803	0.00115174	0.22151	0.789279	0.000458297	0.000482201	0.341895	0.963131
ILMN_1653712	3195139	UAP1L1	0.0071303	0.00259919	0.00608288	0.269404	0.00123756	0.000784291	0.114582	0.707829	-0.000309325	0.000337571	0.359496	0.964872
ILMN_1653718	2528308	ZFAND2B	0.00237739	0.00263992	0.367825	0.762918	-0.00074201	0.000694222	0.285143	0.822554	-1.57566e-05	0.000288417	0.956432	0.9865
ILMN_1653738	3383081	INTS4	-0.00515823	0.00365378	0.158023	0.653397	-0.00054776	0.000992248	0.580922	0.904251	0.000282789	0.000416789	0.497457	0.974365
ILMN_1653793	3644973	PDPK1	0.00205462	0.00299317	0.492437	0.805714	0.00113661	0.000824744	0.168162	0.757572	-0.000535593	0.000351077	0.127116	0.90665
ILMN_1653828	3479438	CHFR	-0.0018436	0.00262696	0.482803	0.802603	-0.00120901	0.000714083	0.0904386	0.680003	0.000433751	0.000301731	0.150564	0.920025
ILMN_1653861	2408499	SCMH1	0.000317223	0.0028803	0.912302	0.884832	-8.50486e-05	0.000782507	0.913451	0.936908	-0.000126385	0.000325836	0.698104	0.981597
ILMN_1653871	3066818	NAMPT	0.00296967	0.00490508	0.544896	0.821072	5.20108e-05	0.00136717	0.969654	0.940346	-0.000143645	0.000574684	0.802622	0.983955
ILMN_1653876	3629350	SPG21	0.00385661	0.00383951	0.315161	0.737783	0.00141825	0.00106146	0.181506	0.766977	-0.000252954	0.000447658	0.572033	0.977632
ILMN_1653896	2621705	ATRIP	-0.00244883	0.00228834	0.284559	0.720811	-0.000157842	0.000685407	0.817867	0.93005	-0.000116157	0.000293952	0.692727	0.981457
ILMN_1654001	2541944	SMC6	0.00486036	0.0054247	0.370269	0.763947	0.000841549	0.00159445	0.59764	0.906679	-2.40002e-05	0.000677761	0.971752	0.98671
ILMN_1654010	3923354	AGPAT3	-0.00582077	0.00357625	0.103606	0.603408	-0.000735649	0.00104724	0.482391	0.886905	0.000547911	0.000443163	0.216324	0.94295
ILMN_1654010	3923426	AGPAT3	-0.00171537	0.00595535	0.773317	0.866888	0.0030633	0.00160389	0.0561433	0.618904	-0.000692198	0.000665902	0.298577	0.958006
ILMN_1654032	3226661	ZER1	-0.0135999	0.00450478	0.00253609	0.197618	-0.00218304	0.00117565	0.0633294	0.635059	0.00103704	0.000491114	0.0347197	0.750651
ILMN_1654060	3845647	MKNK2	0.00205223	0.00344888	0.551815	0.822918	0.0013408	0.000941542	0.154432	0.746502	6.82347e-07	0.000393837	0.998618	0.987063
ILMN_1654065	2491788	ATOH8	-0.00295214	0.00368546	0.423119	0.783802	-0.00165011	0.00111194	0.13781	0.730792	0.000951282	0.000474054	0.044782	0.785019
ILMN_1654068	2987410	NUDT1	0.000168703	0.00494496	0.972784	0.891213	-0.000269031	0.00135964	0.843147	0.932005	-7.75161e-05	0.000572746	0.892342	0.985545
ILMN_1654099	2352501	LRIG2	-0.00213925	0.00342883	0.532693	0.81772	-0.00114534	0.000989158	0.246906	0.800554	0.000382356	0.000421725	0.364593	0.965346
ILMN_1654112	3665722	PARD6A	-2.47056e-05	0.00359814	0.994522	0.893337	-0.00139334	0.00104266	0.181441	0.766934	0.000754553	0.00044053	0.0867441	0.868899
ILMN_1654118	3902489	BCL2L1	0.00173468	0.00417447	0.677744	0.850916	0.0020089	0.00100165	0.0449	0.586009	-0.000179843	0.00041276	0.663049	0.980643
ILMN_1654141	3504691	ZDHHC20	-0.00570812	0.00435458	0.189915	0.675999	-0.00242648	0.0011766	0.0391806	0.571538	0.00095082	0.000493982	0.0542535	0.808616
ILMN_1654141	3504760	ZDHHC20	-0.00396092	0.00612736	0.518	0.813514	-0.00160528	0.00149488	0.282889	0.821393	0.000654018	0.000620236	0.29167	0.957054
ILMN_1654151	3146433	COX6C	0.00801071	0.00364168	0.0278259	0.430583	0.00166172	0.000834867	0.0465465	0.591562	-0.000236893	0.000351282	0.500078	0.974496
ILMN_1654210	2362201	CD1C	0.0138076	0.00617613	0.0253752	0.419773	0.00216481	0.0016268	0.183281	0.768141	-0.00119212	0.000678551	0.078941	0.857784
ILMN_1654246	3846667	SIRT6	-0.00138441	0.00293812	0.637507	0.842983	-0.00125469	0.000856042	0.142735	0.735711	0.000216468	0.000362641	0.55056	0.97678
ILMN_1654250	3379708	MRPL21	0.0128424	0.00517817	0.0131343	0.343803	0.00170768	0.00131929	0.195531	0.775682	-0.00057448	0.000548873	0.295259	0.957554
ILMN_1654262	2706791	ZMAT3	-0.00466707	0.00327788	0.154503	0.650446	-0.00124268	0.00088897	0.162145	0.752912	0.000252797	0.000372226	0.497042	0.974344
ILMN_1654268	2793951	HMGB2	0.00036335	0.00417639	0.930671	0.886848	0.00149524	0.00104647	0.153051	0.745298	1.71587e-05	0.000436738	0.968661	0.986669
ILMN_1654287	3677913	ADCY9	0.00139693	0.00394997	0.723597	0.859031	0.00118216	0.00116493	0.310204	0.834517	-0.000810374	0.000492353	0.09978	0.884041
ILMN_1654289	4007186	ELK1	-0.000611501	0.00253759	0.809573	0.872087	-0.000484962	0.000683303	0.47787	0.885957	3.51043e-05	0.000284507	0.901801	0.985694
ILMN_1654318	2621333	PTPN23	0.00144607	0.00192126	0.45165	0.792923	0.000567358	0.000578358	0.326602	0.841509	3.61433e-05	0.000245842	0.883118	0.985396
ILMN_1654322	2645764	ATP1B3	-0.00571815	0.00423654	0.177105	0.667721	-0.00129954	0.0010748	0.226624	0.791635	-0.000132645	0.000445158	0.765724	0.983195
ILMN_1654340	2485257	UGP2	-0.000336501	0.00422553	0.936527	0.887476	0.00188749	0.00121346	0.119835	0.713661	-0.000417208	0.000516866	0.419558	0.969749
ILMN_1654357	3803917	ZNF24	-0.00515445	0.00337228	0.126395	0.627367	-0.00151036	0.000901134	0.0937262	0.684087	0.000621214	0.000380823	0.10284	0.887102
ILMN_1654370	2410158	TESK2	-0.00497728	0.00398981	0.212215	0.688399	-0.000588759	0.00106227	0.57941	0.904025	0.000369718	0.000444335	0.405369	0.968723
ILMN_1654385	3275042	ASB13	0.00729629	0.00297336	0.0141321	0.352033	0.000432586	0.000843877	0.608219	0.908153	-0.000107456	0.000354921	0.762073	0.983116
ILMN_1654392	3530002	KHNYN	0.00278289	0.00321689	0.386991	0.770701	0.0013767	0.000950725	0.147602	0.74037	-0.000870945	0.000403889	0.0310528	0.734275
ILMN_1654392	3558290	KHNYN	0.000881725	0.00375657	0.81443	0.872753	-0.000631149	0.00109742	0.565211	0.90185	0.00032816	0.000465226	0.480575	0.973488
ILMN_1654396	3934729	ITGB2	-0.000149447	0.00259449	0.954066	0.889315	7.79691e-05	0.000667731	0.907044	0.93649	0.000394321	0.0002814	0.161129	0.924875
ILMN_1654398	2371346	RGL1	-0.00679309	0.00417001	0.103306	0.603037	-0.00162532	0.00122055	0.182983	0.767947	0.000199534	0.000519206	0.700751	0.981665
ILMN_1654414	2529546	ACSL3	-9.02224e-05	0.00386571	0.98138	0.892063	0.000777945	0.00110117	0.479896	0.886384	-0.000211137	0.000466951	0.651152	0.980296
ILMN_1654421	3476012	MPHOSPH9	-0.000880442	0.00353979	0.803572	0.871255	-0.00139194	0.000937691	0.137695	0.730694	0.0006589	0.00038947	0.0906864	0.87388
ILMN_1654441	3311157	OAT	-0.00368822	0.00420573	0.380513	0.76814	-0.00162068	0.00104736	0.121767	0.715702	0.000311735	0.000434474	0.473066	0.973078
ILMN_1654457	3959593	TXN2	0.0036478	0.00473705	0.441265	0.789715	-0.00270596	0.00127743	0.0341504	0.556234	0.000148628	0.000537204	0.782034	0.98354
ILMN_1654497	3299255	ATAD1	0.00232947	0.00304401	0.444114	0.790607	-0.000235167	0.000775375	0.761665	0.925274	0.0002674	0.000323156	0.407974	0.968917
ILMN_1654504	3444009	CLEC7A	0.00238292	0.00539119	0.658488	0.847222	-0.000190374	0.00152307	0.900529	0.93606	0.00015747	0.00064008	0.80567	0.984015
ILMN_1654516	3057520	TMEM120A	0.00434437	0.00335932	0.195932	0.679577	0.000877201	0.00089443	0.326722	0.841558	-0.000512133	0.000376615	0.173883	0.93
ILMN_1654518	3064082	LRCH4	0.00359312	0.00271391	0.185516	0.673263	-1.03981e-05	0.00083368	0.990049	0.941503	-4.65043e-05	0.00035783	0.896597	0.985613
ILMN_1654534	2996753	NPSR1	-0.00316733	0.00302626	0.295277	0.726525	0.000708301	0.000871957	0.416612	0.871346	-7.79801e-05	0.000369381	0.832801	0.984527
ILMN_1654543	3570556	MED6	0.00076591	0.00292502	0.793439	0.869825	-0.000149789	0.000728677	0.837132	0.931549	0.000351459	0.000299513	0.240622	0.948413
ILMN_1654545	3158516	CPSF1	0.00453705	0.00269293	0.0920279	0.588075	0.000522941	0.000786046	0.505871	0.891585	-0.000247587	0.000332772	0.456868	0.97215
ILMN_1654552	3510925	MRPS31	-0.000677954	0.00318904	0.831648	0.875058	0.000304167	0.000787251	0.699226	0.919141	4.02643e-05	0.000328839	0.902547	0.985706
ILMN_1654560	2766262	TLR6	0.000476342	0.00420091	0.909721	0.884543	-0.00174254	0.00102512	0.0891609	0.678349	-0.00040017	0.000425043	0.346457	0.963598
ILMN_1654563	3980170	EFNB1	5.31252e-05	0.00302586	0.985992	0.892514	0.000295978	0.00087099	0.733993	0.922675	5.58615e-05	0.000366825	0.878963	0.985328
ILMN_1654571	3824540	FCHO1	0.00482347	0.00267547	0.071412	0.55514	5.52772e-05	0.000803066	0.945123	0.938893	-2.84884e-05	0.000342812	0.93377	0.986177
ILMN_1654583	2868523	CHD1	0.0135974	0.00424353	0.00135402	0.167429	0.00301793	0.00115276	0.00884448	0.432014	-0.000737484	0.000487317	0.130189	0.908652
ILMN_1654586	3526831	RASA3	-0.00624089	0.0041089	0.128795	0.629484	-0.00203772	0.00114859	0.0760457	0.658783	0.000596714	0.000489309	0.222652	0.944481
ILMN_1654612	2621583	ZNF589	-0.000524866	0.0044412	0.905924	0.884115	0.00185007	0.00127453	0.146619	0.73945	-0.000567514	0.000540404	0.293642	0.95733
ILMN_1654629	2714376	TMEM175	-0.00210995	0.00300386	0.48242	0.802477	0.000154412	0.000842215	0.854531	0.93285	0.000194418	0.000354546	0.583446	0.97806
ILMN_1654637	2609608	SETD5	-0.00843006	0.00416192	0.0428137	0.480029	-0.0020419	0.00114841	0.0753995	0.657678	-2.80293e-05	0.000482076	0.953635	0.986461
ILMN_1654639	2735362	HERC6	0.00107917	0.00654694	0.869074	0.879792	0.0011468	0.00174081	0.510041	0.892376	-0.000409548	0.000710062	0.564089	0.977324
ILMN_1654653	3553872	KLC1	-0.00190917	0.00360354	0.596248	0.833923	0.00090196	0.000971205	0.353044	0.851618	-0.000847797	0.000406946	0.0372223	0.760448
ILMN_1654685	2867443	MCTP1	-0.00044626	0.00366971	0.903211	0.883807	-7.73141e-05	0.00104509	0.941027	0.938643	-0.000487341	0.000445604	0.274102	0.954427
ILMN_1654689	2620160	ZNF197	0.00182001	0.00373749	0.626285	0.840619	0.000219392	0.00105492	0.835251	0.931406	-0.000228283	0.000446115	0.608851	0.978956
ILMN_1654690	3951732	CECR5	0.0080626	0.00311508	0.00964659	0.308183	0.000297008	0.000834746	0.721986	0.92149	-0.000753846	0.000347666	0.0301356	0.729688
ILMN_1654691	3562721	FKBP3	0.00864678	0.00407265	0.0337428	0.453834	-0.000130398	0.00105227	0.901378	0.936117	0.000316001	0.000441591	0.47424	0.973143
ILMN_1654735	3608787	SLCO3A1	-0.00714956	0.00329459	0.0300001	0.439705	-0.00166095	0.000932171	0.0747799	0.656604	0.000237797	0.00039461	0.546766	0.976622
ILMN_1654737	3186745	TRIM32	-0.00360659	0.00423344	0.394254	0.77349	-0.00029976	0.00119502	0.801937	0.928759	2.27802e-05	0.000499303	0.96361	0.9866
ILMN_1654773	4005859	CASK	-0.00536795	0.00346933	0.121801	0.623125	-0.00226269	0.000947463	0.016933	0.488301	1.55239e-05	0.000403612	0.969319	0.986678
ILMN_1654778	3317071	LSP1	0.0101573	0.00416857	0.0148241	0.357288	0.00345458	0.00120934	0.00428244	0.344969	-0.000782817	0.000512957	0.126988	0.906565
ILMN_1654812	3379269	UNC93B1	0.00739174	0.00386979	0.0561186	0.520078	0.000812372	0.00107359	0.449236	0.879564	0.000172002	0.000450948	0.702889	0.98172
ILMN_1654819	2621583	ZNF589	-0.00154856	0.00413576	0.708084	0.856386	0.00114591	0.0011372	0.313617	0.836023	-0.000469609	0.00048148	0.329389	0.961784
ILMN_1654851	2528275	FAM134A	0.000258285	0.00352776	0.941635	0.888018	-0.00127754	0.000959166	0.182883	0.767882	0.000428975	0.000400097	0.283641	0.955892
ILMN_1654861	3946889	ACO2	0.00163078	0.00296827	0.582728	0.830722	-0.000219082	0.000795866	0.783105	0.927171	-0.000187419	0.000334726	0.575534	0.977765
ILMN_1654866	2499158	RANBP2	0.00671524	0.00416028	0.106499	0.6069	0.00175004	0.0011697	0.134616	0.728027	-0.000510872	0.00049344	0.300517	0.958266
ILMN_1654890	3841474	LENG8	0.00457696	0.00393484	0.244753	0.703819	0.00026526	0.00111204	0.811466	0.929537	0.000475527	0.000467034	0.308589	0.959313
ILMN_1654893	3633148	SCAMP2	0.00346294	0.00409483	0.397728	0.774795	-1.745e-05	0.00110187	0.987365	0.941354	-0.00032452	0.000460758	0.481235	0.973523
ILMN_1654939	3435853	TMED2	0.00387951	0.00305098	0.203529	0.68384	0.000725977	0.00078022	0.352124	0.851288	-0.000234833	0.000324978	0.469919	0.972903
ILMN_1654942	3816919	NFIC	0.000669227	0.00272722	0.806156	0.871614	0.000248593	0.00079321	0.753976	0.924569	-0.000577371	0.000337028	0.0866896	0.868828
ILMN_1654946	3872678	ZSCAN18	0.00243253	0.00219618	0.268026	0.714271	0.000507655	0.000647058	0.432712	0.875537	-0.000338239	0.000276421	0.221089	0.94411
ILMN_1655046	3665857	NUTF2	-0.0017723	0.00390841	0.650219	0.845579	-0.00186108	0.0010422	0.074145	0.655489	0.000564791	0.000439505	0.198771	0.938223
ILMN_1655068	3748022	TOM1L2	8.16077e-05	0.00642767	0.98987	0.89289	-0.00294341	0.00163642	0.0720688	0.651732	0.00110403	0.000674939	0.101893	0.886172
ILMN_1655068	3748026	TOM1L2	-0.00123838	0.00345054	0.719673	0.858371	-0.00127769	0.000999178	0.200988	0.778788	0.000254571	0.000422246	0.546577	0.976614
ILMN_1655077	2919669	PRDM1	-0.00856811	0.00485417	0.0775465	0.56634	0.000314247	0.00139902	0.822276	0.930399	-0.000638267	0.000596566	0.284664	0.956044
ILMN_1655114	3739962	ABR	0.00544513	0.00370243	0.141375	0.639601	0.00107111	0.00106474	0.314423	0.836374	-0.0006162	0.000450238	0.171121	0.92895
ILMN_1655117	2724235	WDR19	0.000907225	0.0036858	0.805573	0.871533	-0.000514716	0.00103014	0.617318	0.909384	0.000610156	0.000434272	0.160019	0.924393
ILMN_1655137	2412834	ZCCHC11	0.000848617	0.00521493	0.870732	0.879993	0.0014299	0.00139498	0.305348	0.832327	-0.000761618	0.000585205	0.193102	0.936524
ILMN_1655154	3815165	PTBP1	-0.000845496	0.00346941	0.807463	0.871796	0.000690692	0.000922108	0.453836	0.880638	-0.000548105	0.000389714	0.159596	0.924208
ILMN_1655163	3522225	STK24	-0.00465759	0.00267857	0.0820643	0.573759	-0.000157747	0.000721333	0.826893	0.930761	0.000102556	0.000305848	0.737387	0.98256
ILMN_1655165	3783749	RNF138	0.0116936	0.00523886	0.0256085	0.420836	0.00096034	0.00141099	0.496116	0.889689	0.000272643	0.000594454	0.64649	0.980157
ILMN_1655191	2396201	CASZ1	-0.00250441	0.00298201	0.400998	0.776007	-0.000659503	0.000892253	0.45982	0.882009	0.000210117	0.000380566	0.580868	0.977965
ILMN_1655194	2743315	PHF17	-0.000190245	0.00302427	0.949841	0.888878	0.00021568	0.000830469	0.795089	0.92819	-0.000178518	0.000348023	0.607987	0.978927
ILMN_1655206	3189601	ZBTB34	0.00574443	0.00429188	0.180753	0.670177	0.000669529	0.00107042	0.531655	0.896298	1.68763e-05	0.000444588	0.96972	0.986683
ILMN_1655245	3461164	MDM1	0.00278704	0.00367377	0.448074	0.791832	0.000939572	0.00104458	0.368398	0.856918	-7.91551e-05	0.00044291	0.858161	0.984978
ILMN_1655261	3445768	ERP27	0.000741398	0.00498998	0.881887	0.881331	0.000608282	0.00127887	0.634329	0.9116	-0.00029545	0.000538504	0.583246	0.978052
ILMN_1655296	2929168	UTRN	0.00312935	0.0041196	0.447478	0.791649	0.000728524	0.00115789	0.52923	0.895872	-0.000677073	0.00049432	0.170779	0.928818
ILMN_1655307	2558595	FAM136A	-0.00249568	0.00368044	0.497713	0.807377	0.00118203	0.000897941	0.188049	0.771175	-8.40246e-05	0.000367124	0.818968	0.98427
ILMN_1655312	3365360	HPS5	0.00163477	0.00305925	0.593085	0.833185	0.000636735	0.000843569	0.450363	0.879829	-0.000420854	0.000354381	0.235001	0.947245
ILMN_1655329	2868283	RIOK2	0.000555121	0.00324395	0.864126	0.879187	-0.000771624	0.00080183	0.335885	0.845211	-0.000220369	0.000332899	0.50799	0.974883
ILMN_1655340	2491686	RNF181	0.00463767	0.00381918	0.22463	0.694394	-0.000558652	0.00103333	0.588761	0.905405	-0.000335319	0.000423226	0.42819	0.970341
ILMN_1655377	2644822	MRPS22	0.000740978	0.00274145	0.786939	0.86889	-0.000794931	0.000706088	0.26024	0.80882	6.23529e-05	0.000293181	0.831579	0.984505
ILMN_1655382	2352743	DCLRE1B	0.00195335	0.00378049	0.605372	0.836015	0.00112861	0.00103508	0.275553	0.817505	-0.000174949	0.000433456	0.686497	0.981292
ILMN_1655414	3848020	TNFSF14	0.00615843	0.00426286	0.148551	0.645205	0.00179858	0.0012354	0.14543	0.738322	-0.000557579	0.000526376	0.289473	0.956742
ILMN_1655418	3831168	CAPNS1	0.00106534	0.00281227	0.704822	0.855817	0.000742127	0.000722333	0.30423	0.831814	-0.000350426	0.000300257	0.243176	0.948927
ILMN_1655422	3807487	RPL17	0.00466351	0.0050707	0.357731	0.758555	0.000384244	0.00122059	0.752913	0.924471	-5.67783e-05	0.000510409	0.911425	0.985843
ILMN_1655429	3715512	TNFAIP1	-0.00484994	0.00322101	0.132138	0.632328	-0.00179049	0.000861297	0.0376333	0.567182	0.000700429	0.000364431	0.0546084	0.8094
ILMN_1655433	2914820	BCKDHB	0.00260082	0.00423648	0.539273	0.819543	0.00174423	0.00112782	0.121972	0.715915	-0.00100028	0.000470699	0.0335787	0.745864
ILMN_1655469	3634071	TSPAN3	0.0058103	0.0040998	0.15642	0.652066	-0.000168391	0.00110418	0.878791	0.934582	1.34457e-05	0.000458971	0.976629	0.986776
ILMN_1655482	2947572	TRIM27	0.0044232	0.00301581	0.142466	0.640408	9.32214e-05	0.000822013	0.909708	0.936665	-0.000243118	0.000345012	0.481018	0.973512
ILMN_1655497	3455946	EIF4B	0.00300212	0.0045454	0.50895	0.810825	0.00110549	0.00105038	0.292585	0.826283	-0.000359068	0.000443503	0.418159	0.969651
ILMN_1655509	3126087	ASAH1	0.00613832	0.00396878	0.121948	0.623264	0.00237764	0.00109434	0.0298057	0.539941	-0.000437093	0.000460851	0.342902	0.963235
ILMN_1655525	3747657	FLCN	0.00100342	0.00292531	0.731589	0.860356	-0.000745186	0.000828724	0.368548	0.856967	7.51116e-05	0.00035189	0.830975	0.984494
ILMN_1655537	3501471	ING1	0.00400337	0.00272112	0.141231	0.639494	0.000378325	0.000801466	0.636897	0.911925	4.55981e-05	0.000341751	0.893857	0.985569
ILMN_1655545	2408929	ZMYND12	-0.00244725	0.0037186	0.510467	0.811281	-0.000453323	0.0010554	0.66754	0.915626	-5.01742e-05	0.000446025	0.910433	0.985828
ILMN_1655549	3869030	SIGLEC10	0.00434908	0.00533288	0.414773	0.780941	0.000245174	0.00144984	0.865715	0.933659	0.000167735	0.000613703	0.78461	0.983593
ILMN_1655557	3514488	INTS6	-0.00744779	0.00348953	0.0328165	0.450559	-0.00159018	0.000904092	0.0785994	0.663007	0.000621185	0.000376984	0.0993986	0.883648
ILMN_1655577	3928668	TIAM1	-0.013662	0.00481435	0.00454292	0.241518	-0.00276589	0.00137602	0.0444238	0.584423	0.00139818	0.000584311	0.0167175	0.672509
ILMN_1655608	2621275	KLHL18	-0.000682619	0.00278996	0.806712	0.871692	-0.000127642	0.000762151	0.866995	0.933751	0.000148106	0.000321221	0.644748	0.980104
ILMN_1655612	3824713	ARRDC2	-0.00507105	0.00276137	0.0662943	0.544629	-0.000548216	0.000812566	0.499884	0.890429	0.000226923	0.000346271	0.512254	0.975087
ILMN_1655635	3556418	METTL3	-8.07422e-08	0.00334322	0.999981	0.893858	-0.000212837	0.00090869	0.814811	0.929806	0.000280794	0.000383486	0.464037	0.972569
ILMN_1655645	2405364	AK2	-0.000284783	0.00443279	0.948775	0.888767	7.6739e-05	0.00112564	0.945648	0.938925	8.04322e-05	0.000469605	0.864007	0.985078
ILMN_1655654	3708874	MPDU1	0.00472244	0.00394375	0.231132	0.697314	5.20237e-05	0.00104255	0.960202	0.939795	-1.27138e-05	0.000437347	0.976809	0.986778
ILMN_1655684	3861738	SARS2	0.001366	0.00238029	0.566047	0.826599	0.000515336	0.00069422	0.457891	0.88157	-0.00015166	0.000294081	0.606059	0.978861
ILMN_1655702	2619761	ABHD5	0.00542612	0.00410972	0.186731	0.674029	0.000504856	0.00106636	0.6359	0.911799	-0.000279002	0.000443459	0.529251	0.975867
ILMN_1655733	3056414	RFC2	0.00321938	0.00393788	0.41362	0.780538	-0.000587821	0.00105192	0.576293	0.903556	-2.36627e-05	0.000438686	0.956983	0.986508
ILMN_1655734	2344542	RPF1	0.00163171	0.00348988	0.640103	0.843521	-0.000691921	0.000880363	0.431897	0.875331	-0.000190219	0.000369636	0.606824	0.978887
ILMN_1655765	2358153	MRPS21	0.011036	0.00429197	0.0101312	0.313111	0.000172765	0.00103047	0.866854	0.933741	-0.000341022	0.000424692	0.421982	0.969917
ILMN_1655766	2864584	ANKRD34B	-0.00820653	0.00704961	0.244379	0.703637	-0.00247894	0.0019547	0.204728	0.780834	0.000944875	0.000817106	0.247531	0.949781
ILMN_1655780	3311342	METTL10	-0.00288001	0.0040138	0.473049	0.799349	-0.00159552	0.00109368	0.144606	0.737532	0.000203917	0.000455517	0.654398	0.980392
ILMN_1655821	2562271	CAPG	0.00154095	0.00421152	0.714448	0.857483	0.000505529	0.00117085	0.665915	0.915438	-0.000219505	0.000492979	0.656131	0.980443
ILMN_1655827	3623424	COPS2	0.00694546	0.00515285	0.177695	0.668124	-9.10673e-05	0.00134501	0.946018	0.938947	0.000168709	0.000553272	0.76042	0.98308
ILMN_1655868	2792305	ANP32C	-0.00434411	0.00470293	0.35564	0.757626	-0.00140639	0.00118804	0.236493	0.795931	0.000958216	0.000489815	0.0504321	0.799594
ILMN_1655876	3651639	TMEM159	0.00582065	0.00468166	0.213762	0.689178	-0.00112184	0.00123366	0.363163	0.855154	-7.09022e-05	0.000515794	0.890665	0.985518
ILMN_1655880	3429566	CHST11	0.000347331	0.00413437	0.933048	0.887103	0.00120193	0.00112985	0.287422	0.823713	-0.000626115	0.000474526	0.187018	0.934594
ILMN_1655884	3431483	ATP2A2	-0.00532563	0.00345178	0.122864	0.624129	-0.000140693	0.00092351	0.878914	0.934591	-0.000108383	0.000389298	0.780701	0.983512
ILMN_1655894	2597389	MYL1	0.00099412	0.00365131	0.785419	0.86867	-0.00114198	0.00103619	0.270419	0.814683	0.000358268	0.000436805	0.412101	0.969218
ILMN_1655906	2789957	FBXW7	-0.0019811	0.00333109	0.552023	0.822973	-0.000569104	0.000934716	0.542622	0.89818	0.000318014	0.00039417	0.419785	0.969765
ILMN_1655913	3322251	NUCB2	0.00256699	0.00460075	0.576878	0.829298	0.000568794	0.00117355	0.627905	0.910776	8.66317e-05	0.000486359	0.858626	0.984986
ILMN_1655921	2638467	GTF2E1	0.000914159	0.00349186	0.793478	0.86983	-0.00100215	0.000860053	0.243931	0.798967	0.000586633	0.000357605	0.100912	0.885192
ILMN_1655924	2608156	TRNT1	0.000440616	0.00350857	0.900062	0.883448	-0.000864317	0.000972545	0.374155	0.858808	0.000250722	0.000407964	0.538839	0.976287
ILMN_1655930	2867873	ELL2	-0.0122052	0.00472538	0.00979705	0.30935	-0.00467918	0.00122181	0.000128297	0.0809028	0.000994129	0.00051278	0.0525372	0.804702
ILMN_1655935	3659966	ADCY7	0.0054604	0.00234824	0.020055	0.39101	0.00102442	0.000703552	0.145375	0.73827	-9.37307e-05	0.000301207	0.755661	0.982975
ILMN_1655974	2714132	PDE6B	-0.000579135	0.00225237	0.797084	0.870343	-0.00083138	0.000673853	0.217289	0.787261	9.40141e-05	0.000286626	0.742909	0.982688
ILMN_1655987	2623922	STAB1	0.00360748	0.00260384	0.165915	0.659644	0.000618731	0.00077948	0.427327	0.874166	-0.00011143	0.000333797	0.738512	0.982586
ILMN_1655990	3223425	CDK5RAP2	-0.00344862	0.00405764	0.395377	0.773914	0.000518957	0.00120188	0.665896	0.915436	-0.000402748	0.000513323	0.432695	0.97064
ILMN_1656011	2372781	RGS1	-0.00224366	0.00683931	0.742871	0.862185	0.00250677	0.00200636	0.211514	0.784388	-0.00110175	0.000851235	0.195563	0.937273
ILMN_1656016	2370991	DHX9	0.000321324	0.00310734	0.917639	0.885425	0.000467336	0.00082545	0.571286	0.902793	-0.00029411	0.000346077	0.395415	0.967961
ILMN_1656066	3851651	TNPO2	0.000129557	0.00235231	0.956077	0.889522	0.000110178	0.000682604	0.871771	0.93409	0.00011785	0.000288361	0.682768	0.981191
ILMN_1656111	2896484	MYLIP	0.0111958	0.00418629	0.00748645	0.287781	0.00350343	0.001122	0.00179322	0.243591	-0.00156718	0.000469394	0.000841613	0.370824
ILMN_1656118	3846594	ZBTB7A	0.0003346	0.00225372	0.881975	0.881342	0.000235226	0.000657213	0.720407	0.921331	1.69198e-05	0.000278839	0.951614	0.986433
ILMN_1656134	3125775	CNOT7	0.000463177	0.0029799	0.876479	0.880686	-0.00017493	0.000721808	0.808509	0.929297	-0.000219419	0.000298283	0.461969	0.97245
ILMN_1656136	3908786	STAU1	-0.0128078	0.00395765	0.0012113	0.162266	-0.000565637	0.000999584	0.571481	0.902822	0.000227479	0.000419264	0.587428	0.978205
ILMN_1656145	3302990	GOT1	0.000737066	0.00402983	0.854874	0.878039	0.000209513	0.00106314	0.843773	0.932052	3.04546e-05	0.000438518	0.944632	0.986334
ILMN_1656165	3974708	USP9X	0.00113493	0.00318105	0.721258	0.858639	0.000546933	0.000822073	0.505853	0.891582	-0.000156301	0.000353363	0.658255	0.980505
ILMN_1656185	3674559	DEF8	0.00294188	0.00285777	0.303277	0.73119	-0.000553886	0.000820264	0.499515	0.890357	-0.00016067	0.000348183	0.644474	0.980096
ILMN_1656194	3738081	TSPAN10	-0.00180694	0.00474869	0.703564	0.855597	0.000653633	0.00129024	0.612438	0.908728	-0.000853235	0.000536041	0.111444	0.894902
ILMN_1656196	2540578	E2F6	0.00287355	0.00469811	0.540777	0.819954	-0.00107805	0.00112692	0.338754	0.84632	-0.000349764	0.000458316	0.445373	0.971452
ILMN_1656274	2336383	PRPF38A	-0.000939503	0.00310291	0.762056	0.865186	0.00175668	0.000792247	0.0265996	0.530978	-0.000430417	0.000326699	0.187681	0.93481
ILMN_1656285	3414739	METTL7A	-0.00042453	0.00420812	0.919643	0.885646	-0.00122529	0.00112077	0.274277	0.816812	0.000884566	0.000461105	0.055065	0.810395
ILMN_1656287	3293840	SPOCK2	0.00470519	0.00321051	0.142768	0.64063	0.000470307	0.000959688	0.624089	0.910279	-6.94693e-05	0.000407346	0.864584	0.985088
ILMN_1656293	3724360	GOSR2	-0.00606141	0.00373967	0.105052	0.605172	-0.00189592	0.000972078	0.0511312	0.605597	0.000426795	0.000407637	0.295101	0.957532
ILMN_1656300	3127156	GFRA2	-0.00357462	0.00420869	0.395691	0.774032	0.00311535	0.00125502	0.0130535	0.467768	-0.000721336	0.000538781	0.180626	0.932436
ILMN_1656315	4004044	DMD	0.00139192	0.00163187	0.393682	0.773273	0.000651517	0.000492187	0.185597	0.769631	-0.000426772	0.000210152	0.0422769	0.777688
ILMN_1656316	4011889	ZMYM3	-0.00100729	0.00313193	0.747742	0.862959	0.000176561	0.000918374	0.847543	0.932333	8.67423e-05	0.000391369	0.824596	0.984376
ILMN_1656327	3437500	GLT1D1	-0.00595557	0.00459379	0.194824	0.678932	-0.000318936	0.00129152	0.804949	0.929007	0.000109927	0.000545652	0.840339	0.984664
ILMN_1656335	2437736	RIT1	-0.00219568	0.00357574	0.539182	0.819518	-0.000835154	0.000935441	0.371969	0.858096	7.94932e-05	0.000393339	0.83984	0.984655
ILMN_1656372	3957445	PES1	7.11025e-05	0.00346162	0.983612	0.892282	-9.0602e-05	0.000930384	0.922424	0.937483	0.000261771	0.000387738	0.499598	0.974472
ILMN_1656378	3279108	NMT2	-0.00546008	0.00516548	0.290497	0.723645	-0.000672886	0.00136524	0.622105	0.910019	0.000407519	0.000568721	0.47365	0.973111
ILMN_1656386	2783316	SEC24D	-0.00289666	0.00347423	0.404418	0.777257	-0.000141765	0.000949983	0.881373	0.934761	-2.27573e-05	0.000395947	0.954166	0.986469
ILMN_1656393	2643901	PPP2R3A	-0.000499117	0.00289948	0.863327	0.879088	-6.45807e-05	0.000868147	0.940701	0.938623	0.000117671	0.000371983	0.751748	0.982888
ILMN_1656399	4016396	TCEAL8	0.00310682	0.00402621	0.440322	0.789418	0.000388733	0.00103889	0.70827	0.920091	-0.000271097	0.000433317	0.531557	0.97597
ILMN_1656413	2331822	ZMPSTE24	-0.000535371	0.00297206	0.857047	0.87831	-0.00107664	0.000750236	0.151266	0.743716	-6.50717e-07	0.000311987	0.998336	0.98706
ILMN_1656415	2335922	CDKN2C	-0.000596348	0.00353517	0.866041	0.879422	9.06273e-05	0.00101026	0.92852	0.937868	6.12657e-06	0.000426924	0.98855	0.986933
ILMN_1656429	3382698	GUCY2E	0.00479414	0.00370958	0.19623	0.679749	-7.53348e-06	0.00102093	0.994112	0.941729	-0.000424021	0.000427497	0.321262	0.960855
ILMN_1656434	2674673	IP6K1	0.00412701	0.00408677	0.312569	0.736377	0.00177075	0.00109445	0.105675	0.697109	-0.000357882	0.0004543	0.430833	0.970517
ILMN_1656477	3966143	ARSA	0.00036146	0.00301389	0.904538	0.883958	-0.00010189	0.000893571	0.909218	0.936633	0.000518346	0.000384722	0.177876	0.931463
ILMN_1656482	3892565	OSBPL2	0.00114526	0.00263024	0.663258	0.848154	0.000994423	0.00070415	0.157881	0.749432	-5.46266e-06	0.000297194	0.985335	0.986891
ILMN_1656486	2518583	DNAJC10	0.00235449	0.00394446	0.550566	0.822588	5.41146e-07	0.00111516	0.999613	0.942031	-8.34949e-06	0.000464071	0.985645	0.986895
ILMN_1656496	2509832	EPC2	-0.000319305	0.00291271	0.912707	0.884877	-2.17138e-06	0.000829125	0.99791	0.941937	0.000143242	0.000349819	0.682192	0.981176
ILMN_1656501	3263743	DUSP5	8.46618e-05	0.00328339	0.979429	0.891871	-0.000178198	0.00096974	0.854203	0.932825	0.000131892	0.000412679	0.749273	0.982832
ILMN_1656504	3843180	ZNF304	0.00158534	0.00518055	0.759591	0.864808	0.000112021	0.00138274	0.935431	0.938299	0.000398239	0.000578338	0.49108	0.97404
ILMN_1656537	3584443	SNRPN	0.00326315	0.00435327	0.453504	0.793482	0.000344601	0.00121024	0.775845	0.926539	-5.08711e-05	0.000507765	0.920196	0.985976
ILMN_1656537	3584728	SNRPN	0.000857543	0.00722186	0.905479	0.884064	-0.00114259	0.0017324	0.509546	0.892283	-0.000474222	0.000711232	0.504924	0.974734
ILMN_1656540	2694123	RUVBL1	-0.00364134	0.00444554	0.41273	0.780226	-3.28835e-05	0.00121109	0.978339	0.940845	-3.10633e-05	0.000508317	0.951271	0.986428
ILMN_1656563	2571608	PAX8	-0.00344767	0.00250252	0.168303	0.661441	-0.000764063	0.000737966	0.300499	0.830081	1.3378e-05	0.000313242	0.965934	0.986632
ILMN_1656574	3304718	PCGF6	-0.00231714	0.00287688	0.420569	0.782938	-5.02435e-05	0.000749154	0.946528	0.938978	-5.18808e-05	0.000314002	0.868767	0.985159
ILMN_1656595	3458426	STAC3	7.70392e-05	0.00330642	0.981411	0.892066	0.000572856	0.000961206	0.551191	0.899604	-0.000369601	0.000408474	0.365553	0.965434
ILMN_1656621	3872983	CHMP2A	-0.00275385	0.0031779	0.386182	0.770385	-0.00116626	0.000863164	0.176647	0.763691	-0.000280207	0.000358005	0.433809	0.970713
ILMN_1656625	3253438	RPS24	-0.00357825	0.0021428	0.0949398	0.591962	5.74932e-05	0.000517489	0.911537	0.936784	0.000192993	0.000211218	0.360867	0.965001
ILMN_1656628	3933817	WDR4	0.00479202	0.00279179	0.0860757	0.579835	0.000434648	0.00079705	0.585533	0.904933	0.000172886	0.000339734	0.610832	0.979023
ILMN_1656676	2336497	ZYG11B	-0.000204285	0.00348314	0.953231	0.889229	0.000611982	0.000846223	0.469562	0.884173	-8.7397e-05	0.000354568	0.805304	0.984008
ILMN_1656682	3147591	AZIN1	0.00124189	0.00305186	0.68406	0.852089	-0.000110663	0.000773449	0.886229	0.935095	0.000150016	0.000320869	0.64012	0.979963
ILMN_1656691	2807886	FBXO4	0.000495066	0.00397229	0.900816	0.883534	-0.000861873	0.0010745	0.422487	0.872908	-0.000563227	0.000451871	0.212605	0.942009
ILMN_1656718	3674559	DEF8	0.00372048	0.00284624	0.19116	0.676755	-0.000113663	0.000813648	0.888901	0.935278	-0.000223579	0.000346172	0.518369	0.975373
ILMN_1656761	3776504	TGIF1	-0.0022516	0.0025725	0.381432	0.768508	0.000479984	0.000752518	0.52358	0.894867	-0.000363885	0.000323018	0.259947	0.952065
ILMN_1656791	3200689	RPS6	0.0019379	0.00281845	0.491719	0.805486	0.000843126	0.000705042	0.231754	0.793908	-1.08459e-05	0.000292875	0.970459	0.986693
ILMN_1656798	2374956	TIMM17A	0.00144841	0.00432316	0.737598	0.861336	0.000774562	0.00115145	0.501148	0.890675	0.000124042	0.00048462	0.797984	0.983863
ILMN_1656818	2997789	GPR141	-0.00968025	0.00602149	0.107919	0.608559	-0.00059822	0.00152388	0.694641	0.91865	-0.000131807	0.000635649	0.83573	0.984581
ILMN_1656822	3820758	DNM2	-0.000510056	0.00325558	0.875504	0.880569	0.0008148	0.000888529	0.359132	0.853765	-0.000574023	0.000369624	0.120425	0.901972
ILMN_1656826	2793137	SH3RF1	0.00491864	0.00328138	0.133885	0.633767	-0.000272144	0.000972479	0.779596	0.926867	-0.000165214	0.000414423	0.690144	0.981389
ILMN_1656840	2320762	VPS13D	-0.00530973	0.0033025	0.107881	0.608515	-0.000382641	0.000909757	0.67405	0.916373	-5.1879e-05	0.000381888	0.891941	0.985539
ILMN_1656886	3830789	LIN37	-0.0038489	0.00274741	0.161238	0.656001	-0.000392558	0.000796339	0.622045	0.910011	9.18732e-05	0.000339149	0.786473	0.983631
ILMN_1656900	3649697	SULT1A1	-0.00179776	0.00623256	0.773005	0.866842	-0.000255255	0.00162758	0.875378	0.934344	-0.00114486	0.000678106	0.0913502	0.874681
ILMN_1656900	3654614	SULT1A1	-0.00114713	0.00411254	0.780295	0.867921	-0.000616723	0.00117254	0.598909	0.906858	9.65389e-05	0.000496143	0.845723	0.98476
ILMN_1656902	2409970	HECTD3	0.000552072	0.00316346	0.86146	0.878858	1.66029e-05	0.00086843	0.984747	0.941207	0.000110118	0.000366864	0.764055	0.983159
ILMN_1656913	2485176	MDH1	-0.000741603	0.00289165	0.797593	0.870415	-0.000846931	0.000720014	0.239487	0.797173	0.000152462	0.000298509	0.609529	0.978979
ILMN_1656920	3554851	CRIP1	-0.0245755	0.00737567	0.000862337	0.146076	-0.00800723	0.00185992	1.66881e-05	0.0322799	0.00278258	0.000777186	0.000343171	0.27992
ILMN_1656934	3970214	REPS2	-0.00360791	0.00354212	0.308406	0.734083	-0.000826609	0.000976371	0.39721	0.865904	0.000176392	0.000408001	0.6655	0.980713
ILMN_1656951	3778772	APCDD1	-0.00514023	0.00320686	0.10896	0.609754	-0.00147156	0.000963011	0.126491	0.720474	-0.000416976	0.000412035	0.311543	0.959683
ILMN_1656977	2592005	HIBCH	-4.03226e-05	0.00407035	0.992096	0.893104	2.2855e-05	0.00102318	0.982179	0.941062	0.000349518	0.000423653	0.409366	0.969019
ILMN_1657050	2820865	ARSK	-0.00409214	0.00389328	0.293223	0.725296	-0.000360937	0.00105223	0.731582	0.92244	0.000480565	0.00044229	0.277242	0.95492
ILMN_1657077	3792952	SOCS6	-3.18972e-05	0.00444633	0.994276	0.893314	0.00064888	0.00120971	0.591687	0.905829	-0.000592822	0.000513608	0.248406	0.949949
ILMN_1657095	3720343	STARD3	0.00647976	0.00290087	0.025501	0.420348	0.000700352	0.000791872	0.376467	0.859553	-0.000564819	0.000330771	0.0877138	0.870161
ILMN_1657129	3042610	SKAP2	-0.00266427	0.00328336	0.417109	0.781751	-0.00075951	0.000819213	0.353863	0.851911	-1.13159e-05	0.000340158	0.973462	0.986734
ILMN_1657139	3699707	ADAT1	0.000533315	0.00372493	0.886152	0.881835	-0.00141707	0.000959251	0.139604	0.732575	-3.78938e-05	0.000404316	0.925329	0.986053
ILMN_1657153	2501697	ACTR3	-0.00294604	0.0031838	0.354799	0.75725	-0.000649577	0.000865814	0.453104	0.880469	0.000498846	0.000360185	0.166061	0.926943
ILMN_1657158	2712906	RNF168	-0.00283667	0.0042942	0.50888	0.810804	-0.00131995	0.00114077	0.247244	0.800773	0.000236676	0.000472256	0.616258	0.979204
ILMN_1657204	3837132	SAE1	-0.000471097	0.00255402	0.853658	0.877886	0.000705279	0.000615753	0.252047	0.803824	0.000151474	0.000262612	0.564075	0.977323
ILMN_1657237	3644162	NUBP2	-0.000874744	0.00318256	0.783427	0.86838	-0.000264335	0.000912667	0.7721	0.926209	-0.000133294	0.000386589	0.730248	0.982393
ILMN_1657278	2391425	DVL1	0.00443757	0.0062664	0.47885	0.801297	0.0011931	0.00154171	0.439002	0.877101	5.50119e-05	0.000636743	0.931152	0.986139
ILMN_1657283	3713093	ALKBH5	-0.00269934	0.00239978	0.26066	0.711133	-4.04029e-05	0.000662874	0.951398	0.939271	0.000452533	0.000282239	0.108853	0.892669
ILMN_1657302	3649697	SULT1A1	0.00693013	0.00644509	0.282259	0.71994	0.00171599	0.00170098	0.313059	0.835779	-0.00136572	0.000711951	0.0550764	0.81042
ILMN_1657302	3654614	SULT1A1	0.00252869	0.00417187	0.544429	0.820946	0.000346339	0.00119911	0.772712	0.926264	4.85797e-05	0.000508948	0.923956	0.986033
ILMN_1657317	3065015	POLR2J	0.00115457	0.00572847	0.840269	0.876181	-0.00111769	0.00161558	0.489053	0.888273	-0.000428904	0.000682774	0.529887	0.975896
ILMN_1657332	3335719	CCDC85B	0.000995468	0.00323078	0.757991	0.864561	0.000790038	0.000911087	0.385867	0.862504	-0.000331967	0.000387831	0.392021	0.967693
ILMN_1657361	3961023	CBX7	0.00326174	0.00382079	0.393281	0.773121	0.00120261	0.00103263	0.244177	0.799065	-0.000449117	0.000434011	0.30076	0.958298
ILMN_1657395	2815965	HMGCR	-0.00260407	0.00310022	0.400928	0.775981	-0.000975517	0.000805426	0.225826	0.791274	0.000193464	0.000333293	0.561602	0.977226
ILMN_1657405	3474697	SPPL3	-0.000695481	0.00321345	0.828654	0.874663	-0.000129942	0.000893401	0.884359	0.934967	-7.63253e-05	0.000374916	0.838682	0.984634
ILMN_1657423	3629350	SPG21	-0.00102725	0.00295568	0.728178	0.859794	-0.000661705	0.000766302	0.38786	0.863114	0.000439132	0.000314126	0.162128	0.925303
ILMN_1657436	3408966	FGFR1OP2	-0.00643991	0.00443817	0.146772	0.643581	-0.000447329	0.00114864	0.696949	0.918898	0.000275416	0.000467655	0.555908	0.976998
ILMN_1657451	3066297	SRPK2	0.000386764	0.00357948	0.913956	0.885016	0.00175938	0.00100354	0.079573	0.66456	-0.000800334	0.000427386	0.0611198	0.82363
ILMN_1657455	3863189	CEACAM4	0.0021771	0.00645927	0.736079	0.86109	0.000283859	0.00168857	0.8665	0.933716	0.000614393	0.000712382	0.388441	0.967404
ILMN_1657470	3100909	YTHDF3	0.0048239	0.00299422	0.107165	0.607682	-0.000145475	0.000805971	0.856762	0.933013	0.000200056	0.000335773	0.551304	0.97681
ILMN_1657475	3167511	GALT	5.7887e-05	0.00319189	0.985531	0.892469	-0.00142527	0.000868993	0.100977	0.6923	0.000492038	0.000361387	0.173347	0.929798
ILMN_1657478	3613706	MAGEL2	-0.00500627	0.0043816	0.253219	0.707807	-0.00143667	0.00113337	0.204939	0.780948	0.000233029	0.000470731	0.620574	0.979345
ILMN_1657483	3878467	SEC23B	-0.000553377	0.0028247	0.844683	0.876749	-0.00139679	0.000773007	0.0707701	0.649293	0.000481611	0.000318652	0.130687	0.908968
ILMN_1657495	3434525	MLEC	-0.00113021	0.00384486	0.768794	0.86621	0.00015368	0.0011102	0.889903	0.935346	-0.00109808	0.000466067	0.0184705	0.681954
ILMN_1657505	3127278	HR	-0.000438283	0.00163074	0.788112	0.86906	-1.21809e-05	0.000492236	0.980257	0.940954	0.000189881	0.000210484	0.366996	0.965565
ILMN_1657515	3576284	RPS6KA5	0.0028778	0.00337102	0.393278	0.77312	0.000457703	0.000860115	0.594628	0.906251	-0.000118872	0.000359372	0.740812	0.98264
ILMN_1657547	3367036	CCDC34	0.00198271	0.00415379	0.63313	0.84207	-0.000192423	0.00115554	0.867747	0.933805	-0.000659717	0.000487828	0.176261	0.930879
ILMN_1657550	3704299	MVD	0.000555443	0.00245536	0.821033	0.873647	2.28004e-05	0.000724159	0.974882	0.940647	0.000371487	0.00030884	0.229035	0.945945
ILMN_1657571	3821847	ASNA1	0.00116556	0.00559973	0.835116	0.875512	0.000800627	0.00155729	0.607171	0.908009	2.33685e-05	0.0006599	0.971751	0.98671
ILMN_1657619	2779434	DNAJB14	0.00474541	0.00361644	0.189461	0.675722	0.000965244	0.000959872	0.31461	0.836456	-0.00053569	0.000396493	0.176673	0.931029
ILMN_1657624	3894637	NSFL1C	0.00123571	0.00344682	0.719964	0.858421	0.0021076	0.000916724	0.0215019	0.512381	-0.000839335	0.000383924	0.0288008	0.722604
ILMN_1657627	3704567	CBFA2T3	0.00356655	0.00232007	0.12423	0.625399	-9.07956e-05	0.00069565	0.896156	0.935768	-0.000245887	0.000296117	0.406329	0.968795
ILMN_1657632	2405992	ZMYM6	-0.000547026	0.00227516	0.809994	0.872145	-0.000972496	0.000640291	0.128805	0.722706	1.0311e-05	0.000269561	0.969488	0.98668
ILMN_1657679	2426385	VAV3	0.00131992	0.00322159	0.682018	0.851711	0.00115319	0.000844527	0.172101	0.760475	-0.000213911	0.000356551	0.548543	0.976696
ILMN_1657680	2881860	CCDC69	-0.00330462	0.00366506	0.36724	0.762671	0.00193961	0.00098418	0.0487482	0.598549	-0.000470053	0.000415578	0.258021	0.951724
ILMN_1657682	2649640	GFM1	0.00337699	0.00246954	0.171482	0.663769	0.000294652	0.000631206	0.640638	0.912394	-0.000127586	0.000264629	0.629714	0.979639
ILMN_1657697	3293244	SAR1A	-0.000287972	0.00321402	0.928606	0.886625	-0.000796066	0.000856422	0.352617	0.851465	0.000725558	0.000357088	0.0421662	0.777347
ILMN_1657708	2694001	MGLL	-0.00138916	0.00334795	0.678195	0.851	-0.000694349	0.000966816	0.472646	0.884842	-5.13649e-05	0.000412746	0.900962	0.985681
ILMN_1657729	3827427	ZNF254	0.0112231	0.00424764	0.0082372	0.29575	0.00226848	0.00109901	0.0390079	0.571066	-0.000754736	0.000454998	0.0971625	0.881288
ILMN_1657746	2892393	BPHL	-0.00353819	0.00471924	0.453413	0.793455	-0.00218876	0.00123257	0.0757704	0.658314	0.000213455	0.000519259	0.681017	0.981144
ILMN_1657754	2346738	RPAP2	0.0031258	0.00313711	0.319058	0.739862	1.79045e-05	0.000845402	0.983103	0.941114	3.72613e-05	0.000357329	0.916949	0.985927
ILMN_1657771	2436338	CRTC2	0.00222883	0.00367262	0.543931	0.820811	0.000375995	0.0010566	0.721949	0.921486	-0.000149022	0.000445535	0.738018	0.982575
ILMN_1657797	3377964	FIBP	0.000673843	0.00314866	0.83054	0.874912	-0.00103668	0.000833309	0.213481	0.785382	0.000312522	0.000344147	0.363822	0.965275
ILMN_1657803	2373336	CFH	0.00361374	0.00606933	0.551569	0.822853	0.00250246	0.00159023	0.115568	0.708957	-0.000813888	0.00065819	0.216253	0.942932
ILMN_1657810	2623568	PPM1M	0.0025218	0.00319152	0.429438	0.785908	-0.000305259	0.000835318	0.714782	0.920761	0.000212717	0.00034492	0.537423	0.976226
ILMN_1657837	2571217	ZC3H8	0.00434225	0.00415662	0.296181	0.727062	0.000644798	0.00111406	0.562735	0.901461	0.000149725	0.000466554	0.748274	0.98281
ILMN_1657857	2894689	TMEM14C	0.00134646	0.00491226	0.784006	0.868464	-0.000575906	0.00127287	0.650948	0.913662	0.000748007	0.000515907	0.14709	0.918291
ILMN_1657862	3903361	AHCY	0.0115591	0.00398654	0.00373729	0.222527	-0.000147443	0.00107065	0.890467	0.935384	-1.21833e-05	0.000446947	0.978253	0.986798
ILMN_1657864	3722820	TMUB2	0.000493738	0.00319957	0.877362	0.880792	0.000942206	0.000858864	0.272625	0.815906	0.000192949	0.00035754	0.589433	0.978278
ILMN_1657871	2468351	RSAD2	-0.000319758	0.0130114	0.980394	0.891966	0.00123789	0.00333785	0.710739	0.920346	-0.000389822	0.00136519	0.775228	0.983397
ILMN_1657873	3504434	XPO4	0.00358012	0.00250055	0.152221	0.648475	0.000546183	0.00066294	0.410008	0.869544	-0.000256649	0.000278886	0.357434	0.964677
ILMN_1657884	3726960	NME2	-0.000503675	0.00479898	0.916412	0.885289	0.00117537	0.00122229	0.336246	0.845352	-0.00029583	0.00049953	0.553706	0.976909
ILMN_1657891	3085270	TNKS	-0.00187598	0.00338045	0.57893	0.8298	-0.000487104	0.000936356	0.602915	0.90742	0.000223206	0.000395617	0.57262	0.977654
ILMN_1657892	3969115	TLR8	-0.00105643	0.00349627	0.762532	0.865259	0.000132698	0.000917794	0.88504	0.935014	0.000126859	0.000388078	0.743751	0.982707
ILMN_1657893	3952880	TXNRD2	-0.00245229	0.00223248	0.272004	0.715906	8.60562e-05	0.000647153	0.894212	0.935638	3.51935e-05	0.000275297	0.898277	0.985639
ILMN_1657949	3079756	RHEB	0.000861775	0.003557	0.808566	0.871948	-0.000806894	0.000818511	0.324227	0.840533	7.30897e-06	0.000339373	0.982818	0.986858
ILMN_1657968	3023295	MAP2K2	-0.00276534	0.00335493	0.409791	0.779187	0.00090562	0.000936813	0.333693	0.844352	-0.000173643	0.000395789	0.66086	0.98058
ILMN_1657968	3846638	MAP2K2	-0.00127508	0.00316686	0.68722	0.852668	0.000344656	0.000891732	0.699125	0.91913	-8.65128e-05	0.000379058	0.819467	0.98428
ILMN_1657977	3238761	MSRB2	0.00578438	0.0048209	0.230196	0.696902	0.000968737	0.00120158	0.420115	0.872282	-0.000228588	0.000491251	0.641703	0.980012
ILMN_1657983	3669092	TERF2IP	-0.000432024	0.00280892	0.877764	0.88084	-0.000141912	0.000704285	0.840309	0.931791	0.000364409	0.000289436	0.208019	0.940807
ILMN_1657993	3909354	ADNP	-0.00191808	0.00383253	0.616741	0.83855	-0.000345629	0.00102674	0.736397	0.922908	0.000476017	0.000431682	0.270156	0.953792
ILMN_1658015	3497586	MBNL2	0.00191685	0.0040421	0.635342	0.842533	-0.000382316	0.00114047	0.737454	0.92301	-0.000514912	0.000475764	0.279126	0.955211
ILMN_1658053	3882949	DYNLRB1	-0.00688996	0.00281015	0.0142138	0.352671	-0.00160955	0.000735751	0.0286963	0.536985	0.000502298	0.000305016	0.0996008	0.883857
ILMN_1658071	2366422	ATP1B1	-0.00276633	0.00575494	0.630739	0.841566	-0.000208387	0.00167749	0.901137	0.936101	-0.00103022	0.000715305	0.149796	0.919648
ILMN_1658080	3861064	ZNF573	-0.000661112	0.00573469	0.908221	0.884374	-0.000583155	0.00156464	0.709365	0.920204	-7.95351e-05	0.00065976	0.904046	0.985729
ILMN_1658083	2899519	ABT1	0.00548286	0.00347396	0.114502	0.615821	-5.16278e-05	0.000981524	0.958051	0.939668	-0.000389559	0.000413783	0.34647	0.9636
ILMN_1658104	3511135	KBTBD6	0.00121171	0.00354859	0.732756	0.860547	-0.000484539	0.000996731	0.626876	0.910642	1.60506e-05	0.000423131	0.969741	0.986683
ILMN_1658121	4007164	CFP	0.00541388	0.00286468	0.058775	0.526823	0.00192902	0.000764227	0.0115979	0.457754	-0.000666696	0.00031951	0.0369224	0.759304
ILMN_1658143	3485074	RFC3	0.00464083	0.00482587	0.336223	0.748573	0.00163032	0.00134853	0.226676	0.791659	-0.000411713	0.000566799	0.467604	0.972772
ILMN_1658144	3548772	TRIP11	0.000502647	0.00591268	0.932252	0.887018	0.00197543	0.00157467	0.20966	0.783437	-0.000398347	0.00066569	0.549575	0.976739
ILMN_1658144	3576812	TRIP11	0.00745949	0.00473282	0.114998	0.61634	0.00307366	0.00132339	0.0202027	0.506429	-0.000206793	0.000562924	0.713354	0.981983
ILMN_1658152	3833402	MAP3K10	0.000709109	0.00228744	0.75656	0.86434	-3.3147e-05	0.00068449	0.961377	0.939864	4.87588e-05	0.000292634	0.867669	0.98514
ILMN_1658160	4008972	FAM156A	0.00578675	0.0074192	0.435409	0.787851	0.0034064	0.00176287	0.0533212	0.611647	-0.000654242	0.000734499	0.373073	0.966107
ILMN_1658176	3922444	ABCG1	0.00430307	0.00286336	0.13289	0.632951	0.00121364	0.000827731	0.142588	0.735566	-0.000365484	0.000350596	0.297196	0.957819
ILMN_1658182	3808096	MEX3C	0.0005909	0.00318721	0.852917	0.877793	0.00121358	0.000865472	0.16085	0.751871	0.00014907	0.000361393	0.679983	0.981116
ILMN_1658221	2908100	POLH	-0.00885057	0.00430247	0.0396773	0.472018	0.001354	0.00118022	0.251281	0.803344	-0.000474357	0.000495283	0.33819	0.962742
ILMN_1658247	3432438	OAS1	0.0107596	0.0119173	0.366602	0.7624	0.000719233	0.00336782	0.83089	0.931071	0.000292795	0.00141595	0.836179	0.984589
ILMN_1658259	3942954	DRG1	0.00233202	0.00363213	0.520839	0.814342	-0.000373995	0.000879317	0.6706	0.915979	-0.000113954	0.000368764	0.757309	0.983011
ILMN_1658283	3807487	RPL17	0.00249356	0.00260476	0.338411	0.749634	0.000723379	0.000600063	0.228008	0.792258	-0.000117961	0.000249586	0.636479	0.979851
ILMN_1658289	2489228	WDR54	-0.00205946	0.00391621	0.598971	0.834553	-0.00218312	0.00103194	0.0343828	0.557019	0.000379379	0.000434154	0.382208	0.966891
ILMN_1658302	3806525	PIAS2	0.0145752	0.0044238	0.000985184	0.152669	0.00330199	0.00124588	0.00804157	0.422033	-0.000788807	0.000525613	0.133424	0.910669
ILMN_1658327	3560711	BAZ1A	-7.90131e-05	0.00392172	0.983926	0.892312	0.00129069	0.00110698	0.243632	0.798848	-0.000776991	0.000471822	0.0996012	0.883857
ILMN_1658337	2331158	AKIRIN1	-0.00185857	0.00329616	0.572849	0.828304	0.000301087	0.000870775	0.729516	0.922237	-0.000118266	0.000360668	0.742982	0.982689
ILMN_1658351	3064591	FIS1	0.000583245	0.00539458	0.913903	0.88501	0.000347042	0.00129501	0.788711	0.927651	-0.000413049	0.000534462	0.439622	0.97109
ILMN_1658369	2780296	TACR3	-0.00160166	0.00381984	0.674997	0.8504	0.000670225	0.00104819	0.522555	0.894682	7.16064e-05	0.000437142	0.869884	0.985177
ILMN_1658373	3457696	PAN2	-0.00186643	0.00318537	0.557917	0.824515	-0.000503269	0.00089449	0.573685	0.90316	3.93955e-05	0.000376542	0.916674	0.985923
ILMN_1658399	3404030	KLRG1	0.0010592	0.00654544	0.871445	0.88008	-0.00238669	0.00159123	0.133639	0.727159	-0.000719977	0.000663119	0.277592	0.954974
ILMN_1658407	3373845	SLC43A3	0.00153817	0.00307765	0.617225	0.838656	-0.000310817	0.00079341	0.695244	0.918715	-0.000363516	0.000328579	0.268584	0.953534
ILMN_1658411	3442054	CHD4	-0.00403235	0.00445624	0.365531	0.761943	0.00142276	0.00115911	0.219652	0.788399	-0.000354858	0.000491056	0.4699	0.972902
ILMN_1658416	2734018	MRPS18C	-0.00165766	0.00411726	0.687234	0.852671	-7.63987e-06	0.000964672	0.993681	0.941705	0.000722272	0.000399989	0.0709607	0.84428
ILMN_1658420	3932524	DSCAM	0.0011979	0.00194331	0.537617	0.819088	0.000264776	0.000579422	0.647696	0.913266	-2.66319e-05	0.000247878	0.91444	0.985889
ILMN_1658425	2622121	DAG1	-0.0044816	0.00311745	0.150552	0.647003	-0.000805938	0.000900796	0.37095	0.857762	0.000355266	0.000384021	0.354903	0.964434
ILMN_1658437	3309345	SFXN4	0.00473653	0.00426711	0.266995	0.71384	-0.000260975	0.00110388	0.81311	0.929669	-0.000444778	0.00045047	0.323464	0.961111
ILMN_1658452	2757278	FAM53A	0.00189174	0.00301319	0.530121	0.816998	0.000720328	0.000898137	0.422538	0.872921	-0.000782605	0.00037901	0.0389358	0.766704
ILMN_1658464	3482888	GTF3A	-0.00105678	0.00320162	0.741342	0.86194	-0.000549308	0.000817968	0.501869	0.890815	-0.000118392	0.000333539	0.722621	0.98221
ILMN_1658472	2434341	APH1A	0.00713542	0.00320454	0.0259699	0.422456	-0.000411654	0.000799046	0.606426	0.907907	-0.000251842	0.000332833	0.449252	0.971692
ILMN_1658481	2489035	DGUOK	-0.000587074	0.00368062	0.873272	0.8803	-0.000485943	0.00100696	0.62939	0.910967	0.000276116	0.00042308	0.513993	0.975169
ILMN_1658486	3817167	MRPL54	0.0028545	0.00435974	0.512634	0.811929	0.000415854	0.00113386	0.713797	0.92066	-4.42549e-05	0.000479657	0.926489	0.98607
ILMN_1658504	3379326	CHKA	0.00192006	0.00330559	0.56134	0.825398	0.000250139	0.000918229	0.785303	0.92736	2.86637e-05	0.00038682	0.94093	0.986281
ILMN_1658519	3907987	SLC13A3	-0.00118518	0.00259197	0.647491	0.84503	0.00101926	0.000771575	0.186496	0.770202	-0.000596076	0.000326752	0.0681146	0.838822
ILMN_1658526	2696252	RYK	0.00204172	0.00303828	0.501585	0.808579	0.00048435	0.00081599	0.552797	0.899867	0.000130532	0.000343945	0.704306	0.981756
ILMN_1658579	3724989	CDK5RAP3	0.00566777	0.00671986	0.398985	0.775263	0.00172697	0.00194831	0.375405	0.859212	-0.000393435	0.000831811	0.636223	0.979843
ILMN_1658607	3513995	DLEU2	0.00926223	0.00594249	0.119081	0.620487	0.00233078	0.0015038	0.121159	0.715065	-0.000390511	0.000629045	0.534732	0.976109
ILMN_1658624	3846783	UBXN6	-0.000809494	0.00389369	0.835308	0.875537	-0.00122067	0.000932504	0.190525	0.7727	-0.000283982	0.000379039	0.453727	0.971963
ILMN_1658636	3387033	MRE11A	0.0026267	0.00383116	0.492956	0.805879	-0.000208428	0.00106195	0.844399	0.932099	-0.000151879	0.000444585	0.732638	0.982449
ILMN_1658639	3507465	SLC46A3	-0.00181491	0.00351551	0.605675	0.836084	-7.49541e-05	0.000887923	0.932726	0.938131	0.000215286	0.000366392	0.556811	0.977034
ILMN_1658675	3251068	CDH23	0.00733662	0.00200056	0.000245133	0.0826725	0.000746974	0.00059598	0.210077	0.783652	-0.000308498	0.000254441	0.22534	0.945107
ILMN_1658678	3365249	SAAL1	-0.00164453	0.00317652	0.604657	0.835853	-0.00170177	0.000817949	0.0374762	0.566724	0.000927542	0.000338421	0.00612908	0.571434
ILMN_1658684	3795045	ATP9B	-0.000688874	0.00335485	0.837309	0.875798	0.000464242	0.000970565	0.632421	0.911356	-7.18687e-06	0.000413286	0.986126	0.986902
ILMN_1658706	3771675	ST6GALNAC2	0.00978701	0.0055061	0.0754887	0.562738	-0.00197005	0.00163086	0.227053	0.791829	-0.000232931	0.0006876	0.734791	0.9825
ILMN_1658717	3943101	DEPDC5	0.00152506	0.00312792	0.625858	0.840527	-0.000198683	0.00088791	0.82294	0.930451	0.000427612	0.000376835	0.256482	0.951448
ILMN_1658728	3568310	ZBTB25	-0.00343788	0.00573872	0.549128	0.822206	-0.00081851	0.00147687	0.579429	0.904027	0.000657157	0.000623176	0.291641	0.95705
ILMN_1658743	3591327	CCNDBP1	-0.00595505	0.00417016	0.153288	0.649402	-0.00260896	0.00105581	0.0134717	0.470345	0.00081718	0.000445998	0.0669145	0.836405
ILMN_1658759	2440117	PEX19	0.00358092	0.00264958	0.176533	0.667329	0.000850418	0.000676322	0.208603	0.782888	-0.000382247	0.000282962	0.176735	0.931051
ILMN_1658798	3223551	MEGF9	0.00127741	0.00403101	0.751323	0.863523	0.00212122	0.00115427	0.0661029	0.640539	-0.000618232	0.000487684	0.204909	0.939962
ILMN_1658802	2437094	KRTCAP2	-0.000534595	0.00366565	0.884048	0.881587	-0.000343362	0.000927173	0.711135	0.920387	-0.000223091	0.000381366	0.558563	0.977105
ILMN_1658807	3646199	HMOX2	0.00372331	0.00398	0.349529	0.754862	-0.00128102	0.00110026	0.24431	0.799117	-1.62864e-05	0.000465525	0.972092	0.986715
ILMN_1658821	3852507	SAMD1	0.00525736	0.00315518	0.0956611	0.592976	0.00127074	0.000923256	0.168708	0.757981	-0.000575518	0.00039218	0.142245	0.915742
ILMN_1658834	3673515	ZC3H18	-0.000791174	0.00291686	0.786205	0.868784	0.000509652	0.000847247	0.547481	0.898993	-0.00019047	0.000358907	0.595631	0.978499
ILMN_1658853	2486927	ARHGAP25	0.00587393	0.00383986	0.126085	0.627088	0.00218774	0.00110895	0.0485187	0.597843	-0.000803525	0.000468615	0.0864039	0.868451
ILMN_1658858	2531310	SP140L	-0.00474758	0.00486013	0.328648	0.744816	-0.000764297	0.00131081	0.559845	0.901003	-0.000118791	0.000550021	0.829007	0.984458
ILMN_1658883	3976299	ARAF	0.00151864	0.00276535	0.582891	0.830761	0.000602372	0.000776392	0.437831	0.876813	2.9292e-05	0.00032715	0.928655	0.986102
ILMN_1658884	2654815	ATP11B	-0.005107	0.00375677	0.174016	0.665576	4.685e-07	0.000983118	0.99962	0.942031	0.000579224	0.000411104	0.158851	0.92388
ILMN_1658884	2654855	ATP11B	-0.00343512	0.00396538	0.386337	0.770445	-1.0555e-05	0.00102153	0.991756	0.941598	9.86715e-05	0.000426229	0.816927	0.984232
ILMN_1658885	3037344	DAGLB	-0.000920642	0.00298268	0.757578	0.864498	-0.000230251	0.00079688	0.772626	0.926256	0.000480818	0.000335012	0.151223	0.920346
ILMN_1658902	3358262	DEAF1	0.0019752	0.00238276	0.407129	0.778236	-0.000291878	0.000699089	0.676304	0.916629	0.000598669	0.000295386	0.0426893	0.778944
ILMN_1658904	2679299	ID2B	0.00496156	0.00562727	0.37794	0.767104	-0.00182819	0.00140826	0.194223	0.774915	-0.000341437	0.000589485	0.562446	0.977259
ILMN_1658909	2591906	OSGEPL1	-0.000240775	0.00432684	0.955623	0.889476	-7.89018e-05	0.00118861	0.947074	0.939011	7.28875e-05	0.000497937	0.883622	0.985404
ILMN_1658920	2867443	MCTP1	-0.00161123	0.00370325	0.663501	0.848201	0.000207621	0.00106385	0.845267	0.932164	-0.000242847	0.000451867	0.59097	0.978333
ILMN_1658928	3015740	GNB2	-0.000292837	0.0029937	0.922077	0.885913	-0.00083264	0.00081949	0.309607	0.834251	0.000379753	0.000342265	0.267202	0.953305
ILMN_1658962	2886595	LCP2	-0.00180496	0.00336953	0.592187	0.832974	0.000469984	0.000923733	0.610901	0.90852	-0.000526012	0.000390524	0.178	0.931508
ILMN_1658992	3909395	DPM1	0.0022484	0.00324977	0.489023	0.804623	-0.000282722	0.000782769	0.717963	0.921084	0.000182218	0.000324235	0.574119	0.977711
ILMN_1658995	4002741	ACOT9	-0.00406263	0.00415079	0.327698	0.744336	-0.00276917	0.00105953	0.00896018	0.433339	0.000512121	0.000443251	0.247937	0.949859
ILMN_1659026	3109191	POLR2K	0.0064353	0.00583425	0.270018	0.715095	-0.00111818	0.00149418	0.454246	0.880733	0.000634263	0.000627338	0.311998	0.95974
ILMN_1659027	2409104	SLC2A1	-0.00201249	0.00469465	0.668157	0.849099	0.00131431	0.00129853	0.311465	0.835077	0.000412105	0.000542199	0.447218	0.971567
ILMN_1659058	2948425	PPP1R10	-0.000338423	0.00299224	0.909951	0.884569	-0.000218997	0.000805636	0.785751	0.927398	-0.000125839	0.00033967	0.711028	0.981925
ILMN_1659075	2950307	HLA-DOA	0.00292099	0.00401122	0.466489	0.7973	0.00113005	0.00119274	0.343418	0.848091	-0.000995324	0.000510736	0.0513189	0.801789
ILMN_1659082	3451318	ZCRB1	0.0027052	0.00439117	0.537858	0.819154	0.000795382	0.00115645	0.491591	0.888786	-0.000405628	0.000483167	0.401178	0.968407
ILMN_1659099	2540477	ROCK2	0.00142453	0.00390577	0.715317	0.857632	0.00200944	0.00103474	0.0521405	0.608433	-0.00059977	0.000433626	0.166619	0.92717
ILMN_1659122	3147508	KLF10	-0.0103072	0.00489831	0.0353578	0.459237	-0.000950403	0.00139071	0.494357	0.88934	0.000160818	0.000590213	0.785256	0.983606
ILMN_1659156	3275611	ANKRD16	0.00509272	0.00384055	0.184827	0.672825	0.000984868	0.00105632	0.351153	0.850938	-0.000197418	0.000447494	0.659095	0.980529
ILMN_1659206	3720921	RARA	0.00444558	0.00351779	0.206322	0.685341	0.00127155	0.00101306	0.20942	0.783313	-0.000283718	0.000427526	0.506929	0.974831
ILMN_1659227	3834502	CD79A	-0.00150917	0.00608603	0.804155	0.871336	-0.00205999	0.00154513	0.182462	0.767606	0.000656073	0.000640727	0.305858	0.958965
ILMN_1659240	2609770	MTMR14	0.00321814	0.00255415	0.207682	0.68606	0.000294464	0.000672566	0.661516	0.914924	-9.79266e-05	0.000280521	0.727023	0.982316
ILMN_1659255	3975869	RP2	0.00153901	0.00363554	0.672058	0.849844	-0.00120456	0.000955032	0.207207	0.782156	-5.63988e-05	0.000400886	0.888118	0.985477
ILMN_1659257	2320683	TNFRSF8	0.00282181	0.00206171	0.171101	0.663494	0.000291249	0.000610631	0.633388	0.91148	-1.4471e-05	0.000259682	0.95556	0.986488
ILMN_1659259	3893849	PRPF6	0.00110151	0.0038355	0.773968	0.866985	0.000588495	0.00102713	0.566679	0.90208	-0.000559172	0.000426789	0.190133	0.935597
ILMN_1659270	2863613	OTP	-0.00298618	0.00322961	0.35516	0.757412	-0.00156057	0.000931957	0.0940316	0.684454	0.000656581	0.000394324	0.0958967	0.879909
ILMN_1659285	3932131	PSMG1	0.000777545	0.00386334	0.840494	0.87621	-0.000453792	0.000979082	0.643015	0.912689	0.000370394	0.000408891	0.365015	0.965385
ILMN_1659339	3325307	ELP4	-8.52764e-05	0.00412354	0.983501	0.892271	-0.00068878	0.00111319	0.536084	0.897067	0.000214779	0.000466141	0.644972	0.980111
ILMN_1659350	2781693	CASP6	0.00171165	0.0050176	0.733007	0.860589	-0.000265857	0.00132862	0.841402	0.931873	6.4112e-05	0.000552384	0.907602	0.985785
ILMN_1659352	3548229	KCNK13	-0.00277823	0.00353717	0.432196	0.786811	-0.00143309	0.00100102	0.152251	0.744593	0.00028015	0.000424286	0.50907	0.974935
ILMN_1659364	3433747	RFC5	-0.00199245	0.00309034	0.519099	0.813835	-0.00166341	0.000809207	0.0398202	0.573258	0.000399985	0.000338338	0.237125	0.947692
ILMN_1659371	3264059	ADRA2A	0.00290454	0.00305267	0.341363	0.751048	-0.000157777	0.000886332	0.858714	0.933155	0.000257468	0.00037488	0.492208	0.974098
ILMN_1659411	3662750	POLR2C	0.00981744	0.00359638	0.00633707	0.273136	0.000237843	0.00101835	0.815328	0.929847	-0.000572072	0.00042896	0.182327	0.933024
ILMN_1659437	3707990	TXNDC17	-0.00142877	0.00326652	0.661823	0.847875	-0.000138435	0.000755293	0.854574	0.932853	-0.000128889	0.000315868	0.683241	0.981204
ILMN_1659444	2319661	KIF1B	-0.00339086	0.00428496	0.428746	0.785679	-0.000548594	0.00116567	0.63791	0.912052	-0.000303504	0.000489046	0.53486	0.976114
ILMN_1659462	2362702	DUSP23	0.00140335	0.00306368	0.646909	0.844912	-0.000812259	0.000780526	0.298035	0.828917	6.21443e-05	0.000323426	0.847629	0.984794
ILMN_1659463	3427876	APAF1	0.00794987	0.00325903	0.0147143	0.356477	0.00154607	0.000896156	0.084487	0.671948	-0.000265139	0.000375022	0.47957	0.973434
ILMN_1659470	2676219	PBRM1	-0.00897114	0.00350709	0.0105275	0.317753	-0.00111007	0.000969081	0.252008	0.8038	0.000484741	0.000408111	0.234926	0.947229
ILMN_1659517	3568080	WDR89	0.00506569	0.00450687	0.261017	0.711288	0.00229624	0.00117114	0.0499154	0.602064	-9.95246e-07	0.00049132	0.998384	0.98706
ILMN_1659523	2491702	USP39	0.000683193	0.00270793	0.800814	0.870869	-0.000659764	0.000698724	0.345046	0.848699	-0.00026347	0.000291402	0.365918	0.965467
ILMN_1659537	2409344	MED8	-0.0053833	0.0038481	0.161828	0.65647	-0.00159497	0.00102882	0.121071	0.714972	-7.18251e-05	0.000433496	0.868403	0.985152
ILMN_1659544	3332131	STX3	0.000924904	0.00460573	0.840843	0.876255	-0.000626061	0.00109602	0.567857	0.902263	-0.00022395	0.00044965	0.618446	0.979276
ILMN_1659553	2571075	ANAPC1	0.00593468	0.00511625	0.246063	0.704451	0.00224767	0.00133675	0.0926762	0.682809	-0.000309294	0.000563573	0.583136	0.978048
ILMN_1659564	2641032	SEC61A1	0.00136177	0.00277596	0.623738	0.840072	0.000453678	0.000752188	0.546412	0.898815	-0.000302834	0.000313067	0.333389	0.962225
ILMN_1659659	3978760	MAGEH1	0.00198968	0.0041011	0.627566	0.840892	0.00113258	0.00114935	0.324424	0.840614	-0.000728704	0.000478995	0.12818	0.907353
ILMN_1659682	3593339	GALK2	-0.00338766	0.00354476	0.339235	0.750031	-0.00115797	0.000954821	0.225219	0.790997	0.000183107	0.000404435	0.650731	0.980284
ILMN_1659688	3772719	LGALS3BP	0.000637389	0.00441514	0.885213	0.881724	0.000236118	0.00133302	0.859406	0.933205	-0.000415909	0.00057062	0.46608	0.972686
ILMN_1659703	3666897	WWP2	0.00345314	0.00310093	0.265458	0.713193	0.00109895	0.000881784	0.21266	0.784969	-0.000378733	0.000372117	0.308782	0.959337
ILMN_1659725	3863060	EXOSC5	0.00467891	0.00339543	0.168203	0.661366	0.00152695	0.00096269	0.11271	0.705645	-0.000613974	0.000404169	0.128737	0.907717
ILMN_1659727	3620741	CDAN1	0.00222231	0.00208031	0.285403	0.721128	-0.000308108	0.000629973	0.624785	0.91037	0.000220638	0.000269032	0.412148	0.969222
ILMN_1659753	4019849	LAMP2	-0.000966979	0.00315087	0.758925	0.864705	-0.00108426	0.000841505	0.197579	0.776865	0.000182808	0.000351368	0.602873	0.978752
ILMN_1659762	2815331	BTF3	0.000426054	0.00249513	0.864417	0.879222	0.000226103	0.000612543	0.712036	0.92048	-0.000476681	0.000246131	0.0527823	0.805274
ILMN_1659766	3267314	BAG3	-0.00504535	0.00387463	0.192866	0.677777	-0.00182523	0.00112854	0.105805	0.697237	0.000655547	0.000481717	0.17356	0.929878
ILMN_1659777	2844082	RUFY1	-0.00540364	0.00412739	0.190461	0.676332	-0.00021426	0.00108531	0.843501	0.932031	-0.000157837	0.000454508	0.728388	0.982349
ILMN_1659782	2902935	STK19	-0.000425049	0.00336862	0.89959	0.883394	-0.000773038	0.000886597	0.383254	0.861697	6.73905e-05	0.000369527	0.855293	0.984928
ILMN_1659786	2348792	CCDC76	0.00368648	0.00362385	0.309018	0.734423	0.00140639	0.000988503	0.154811	0.746829	0.000229499	0.000413129	0.578544	0.977878
ILMN_1659800	2554975	BCL11A	0.000425564	0.00441241	0.923165	0.886032	0.000282222	0.00125274	0.821758	0.930358	-8.05964e-05	0.000531893	0.87956	0.985338
ILMN_1659801	3110171	ATP6V1C1	0.0032135	0.00402902	0.425109	0.784471	-2.24233e-05	0.00109738	0.983698	0.941148	-1.98232e-05	0.000463862	0.965913	0.986631
ILMN_1659843	3497270	DNAJC3	-0.00997061	0.00417769	0.0170034	0.371815	-0.000452872	0.00110921	0.683067	0.917386	-0.000420213	0.000463374	0.364483	0.965336
ILMN_1659854	2581548	PRPF40A	0.00449892	0.00428147	0.293357	0.725376	0.0016419	0.00111353	0.140347	0.73333	-0.00064499	0.000466711	0.166975	0.927314
ILMN_1659857	3937755	SNAP29	-0.00548599	0.00422542	0.194174	0.67855	-0.00105561	0.00115703	0.361587	0.854614	0.000541639	0.000484117	0.263218	0.952632
ILMN_1659874	3928866	SFRS15	-0.000311965	0.00310201	0.919893	0.885673	-0.000536026	0.000857698	0.531998	0.896358	0.000127855	0.000360872	0.723119	0.982222
ILMN_1659894	2628081	SLC25A26	-0.0023134	0.00367855	0.529421	0.8168	0.000336376	0.00100939	0.738949	0.923153	-0.00017427	0.000427455	0.683501	0.981211
ILMN_1659895	3979659	MSN	0.00107304	0.0032849	0.743928	0.862353	0.000580856	0.000853837	0.496321	0.889729	3.23307e-05	0.000361499	0.928736	0.986104
ILMN_1659913	3607275	ISG20	0.00621654	0.00529704	0.240561	0.701758	0.00289659	0.00145654	0.0467376	0.592188	-0.000798882	0.000609119	0.189677	0.935452
ILMN_1659923	3210808	GNAQ	-0.00640208	0.00451223	0.15595	0.651671	-0.00116828	0.00118326	0.323476	0.840222	0.000949737	0.000495515	0.0552806	0.81086
ILMN_1659936	3838004	PPP1R15A	0.00774306	0.00453074	0.0874498	0.581815	0.00186863	0.00133679	0.162159	0.752923	-0.000808275	0.000575175	0.159941	0.924359
ILMN_1659952	3387483	MTMR2	0.00531196	0.00403408	0.187915	0.674769	0.000682973	0.00109089	0.53127	0.89623	-0.000523659	0.000458792	0.253709	0.950944
ILMN_1659976	3331392	CLP1	0.0006924	0.00320685	0.829056	0.874716	0.000230559	0.000871284	0.791303	0.927871	-0.000217623	0.000367632	0.553878	0.976916
ILMN_1659985	2908154	RSPH9	-0.00245198	0.00435378	0.57331	0.828418	-0.00135641	0.00115203	0.23903	0.796985	0.000337146	0.000482815	0.484995	0.973723
ILMN_1660027	2363808	FCGR2B	0.00172005	0.00587286	0.769613	0.866333	-0.00184796	0.00161804	0.253412	0.804674	-0.000124874	0.000683889	0.855117	0.984925
ILMN_1660031	3339774	P2RY6	0.000835082	0.00328906	0.799575	0.870694	0.00236283	0.000966883	0.014535	0.476338	-0.000502783	0.000413566	0.224089	0.944817
ILMN_1660043	2402601	UBXN11	-0.00102646	0.00396963	0.79596	0.870183	0.000311041	0.00108001	0.773348	0.92632	-2.56608e-05	0.000459206	0.955437	0.986487
ILMN_1660063	2489606	POLE4	0.00357512	0.00305699	0.242207	0.702575	0.000807202	0.00074711	0.279949	0.819855	-0.000339349	0.000307636	0.26999	0.953765
ILMN_1660079	2888341	RNF44	0.000211048	0.00334367	0.949672	0.88886	-9.19665e-05	0.000965481	0.924113	0.93759	-0.000334243	0.000409493	0.414365	0.969381
ILMN_1660111	3494102	UCHL3	0.000105055	0.00344295	0.975658	0.891499	-0.000643107	0.00086941	0.459479	0.881931	-8.66775e-05	0.000363551	0.811556	0.984129
ILMN_1660144	3962338	TCF20	-0.00311067	0.00394464	0.430357	0.78621	-0.00144797	0.00108715	0.182894	0.767889	0.00086397	0.000455018	0.0575957	0.815665
ILMN_1660179	2831124	MATR3	-0.000891362	0.00403391	0.825118	0.874194	0.00018057	0.00114139	0.874298	0.934268	-0.000388087	0.000482996	0.421687	0.969897
ILMN_1660186	2402068	SYF2	0.003012	0.0028729	0.294446	0.726029	0.000329975	0.000708815	0.641552	0.912508	-0.00023295	0.000296384	0.431883	0.970587
ILMN_1660193	3860552	ZNF529	0.00208197	0.00430821	0.628914	0.841179	-0.00120276	0.00116114	0.300277	0.829976	-0.000477572	0.00049428	0.333945	0.962286
ILMN_1660199	3807569	ACAA2	-0.0065264	0.00401647	0.104182	0.604115	-0.00203014	0.000999095	0.0421558	0.579174	0.00054627	0.000414608	0.187652	0.934801
ILMN_1660223	3405396	CREBL2	-0.00461977	0.00421196	0.272718	0.716195	-0.000851795	0.00117102	0.466982	0.883608	0.000428107	0.000488581	0.380907	0.966781
ILMN_1660232	3403299	PEX5	-0.00183278	0.00285261	0.520554	0.814259	-0.000618064	0.00080033	0.43996	0.877336	0.000895039	0.00033721	0.00794857	0.602873
ILMN_1660261	2909167	TDRD6	-0.00415703	0.0030951	0.17924	0.669168	-0.00131542	0.000908636	0.147706	0.740467	0.000631147	0.000387884	0.103704	0.887937
ILMN_1660292	2358153	MRPS21	0.00952329	0.00642781	0.138453	0.637387	0.00253534	0.00162501	0.118712	0.712449	-0.00089218	0.000679907	0.18945	0.93538
ILMN_1660315	3655574	SPN	0.00829999	0.00361068	0.02152	0.399907	0.000686515	0.00104773	0.512313	0.892802	-0.000178039	0.000444685	0.688883	0.981355
ILMN_1660321	3557069	CDH24	0.00195013	0.00253245	0.441266	0.789716	0.000741298	0.000738182	0.315272	0.836743	-6.69919e-05	0.000315364	0.831774	0.984509
ILMN_1660337	2903075	PPT2	0.000638207	0.00255416	0.802688	0.871131	0.000769388	0.000746177	0.302491	0.83101	-0.00012349	0.000318249	0.697993	0.981594
ILMN_1660341	2758298	LRPAP1	-0.00330693	0.00300008	0.270339	0.715227	-0.000382696	0.000808594	0.63601	0.911813	-1.15325e-05	0.000339696	0.972917	0.986726
ILMN_1660368	3014411	TRRAP	-0.00499721	0.00382876	0.191833	0.67716	-0.000152463	0.00110462	0.890222	0.935368	-0.000123489	0.000471691	0.793476	0.983773
ILMN_1660426	3014764	CPSF4	0.00460794	0.0025464	0.0703597	0.553072	5.97414e-05	0.000668272	0.928767	0.937883	-0.000524578	0.000274328	0.0558465	0.812066
ILMN_1660440	3209497	FAM108B1	-0.00317189	0.00365154	0.385042	0.769938	9.54683e-05	0.00102924	0.926098	0.937716	-0.000220173	0.000434585	0.612416	0.979076
ILMN_1660462	2420642	MCOLN2	-0.000909286	0.00696007	0.896057	0.882988	0.000986714	0.00195825	0.614349	0.908986	-0.00109127	0.000828362	0.187711	0.93482
ILMN_1660533	2694397	RPN1	0.00201053	0.00284509	0.479773	0.801603	0.000218966	0.000725917	0.762926	0.925388	-0.000569528	0.000298721	0.0565781	0.813594
ILMN_1660544	3610611	ARRDC4	-0.00202336	0.00409366	0.621118	0.839505	-0.00175557	0.00113763	0.122786	0.716757	0.000352069	0.000479906	0.46318	0.97252
ILMN_1660551	3643966	CRAMP1L	-0.00062624	0.00216689	0.772578	0.866778	-0.000918898	0.000647941	0.156138	0.747964	0.000126285	0.000277542	0.649101	0.980235
ILMN_1660577	3456313	ATP5G2	0.00443069	0.00305695	0.147231	0.643997	-0.000320671	0.000749218	0.668645	0.915754	-0.000382988	0.000308293	0.214132	0.942399
ILMN_1660579	3752002	CRLF3	-0.00226128	0.0032355	0.484618	0.803196	-0.000924952	0.000901358	0.304809	0.83208	0.000698456	0.000372429	0.0607366	0.822714
ILMN_1660582	3718401	LIG3	0.000420147	0.00349856	0.904411	0.883943	0.000440665	0.000990115	0.656274	0.914302	-0.000360205	0.000422232	0.393606	0.967818
ILMN_1660608	3614534	GABRB3	0.00151305	0.00232891	0.515899	0.812897	0.000658862	0.000691867	0.340947	0.847158	-0.000136692	0.000292733	0.640535	0.979976
ILMN_1660624	3942838	LIMK2	-0.00428396	0.00342336	0.210793	0.687674	0.000397315	0.000977792	0.684493	0.917544	0.000336114	0.000414475	0.417401	0.969597
ILMN_1660629	2621122	NBEAL2	0.00756334	0.00398037	0.0574118	0.523292	0.00146591	0.00110202	0.183452	0.768252	-0.000371576	0.000463146	0.422388	0.969945
ILMN_1660635	3139950	LACTB2	0.00351321	0.00460742	0.445754	0.791117	-0.000247826	0.00125859	0.8439	0.932061	4.32693e-05	0.000530363	0.934977	0.986195
ILMN_1660661	2982381	TCP1	-0.00240055	0.00389869	0.538071	0.819213	-0.00085576	0.00097509	0.380149	0.860724	-0.000202148	0.000399646	0.612985	0.979095
ILMN_1660663	3920566	DYRK1A	-0.00506946	0.00299306	0.0903155	0.585792	-0.000465671	0.000898885	0.60442	0.907629	7.74437e-05	0.000385848	0.840925	0.984675
ILMN_1660691	3778504	RAB31	-0.00116805	0.00304991	0.701735	0.855275	-3.52176e-06	0.000759631	0.996301	0.941849	-0.000211586	0.00031639	0.503655	0.974672
ILMN_1660698	2636272	GTPBP8	0.000295086	0.00435716	0.946005	0.888477	-0.000774227	0.00118415	0.513224	0.892972	0.000787385	0.000499463	0.114919	0.897756
ILMN_1660723	3871011	RDH13	0.00100287	0.00366059	0.784113	0.86848	-0.00107278	0.00107568	0.318619	0.83818	0.000560791	0.000457062	0.219842	0.943811
ILMN_1660730	4011743	SLC7A3	0.000314321	0.00322415	0.922338	0.885942	-0.000466744	0.000943209	0.620708	0.909835	0.000263444	0.000402038	0.512294	0.975088
ILMN_1660749	3738353	ASPSCR1	0.00303409	0.00238226	0.202799	0.683442	0.00081441	0.000660273	0.21741	0.78732	-0.000616909	0.000275642	0.0252155	0.707291
ILMN_1660787	3513293	SUCLA2	-0.00322123	0.00402731	0.4238	0.784031	-0.00108647	0.00101252	0.283256	0.821582	0.000614589	0.000419944	0.14333	0.916326
ILMN_1660793	3645477	PAQR4	-0.00424855	0.00321671	0.186576	0.673932	-0.0010797	0.000884519	0.222216	0.789609	0.000308389	0.000370547	0.405266	0.968715
ILMN_1660810	3327948	TTC17	-0.00360412	0.00314084	0.251175	0.706865	-0.000367551	0.00086843	0.672123	0.916154	7.15258e-05	0.00036541	0.844813	0.984744
ILMN_1660817	3329649	DDB2	-0.000971376	0.00368205	0.791924	0.869608	-0.000261158	0.00103489	0.800768	0.928663	-0.000340573	0.000438847	0.437712	0.970967
ILMN_1660837	2751385	CLCN3	-0.00182092	0.00328386	0.579232	0.829874	0.000605975	0.000832207	0.466519	0.883506	-2.90292e-05	0.000347995	0.933519	0.986174
ILMN_1660840	2389016	PPPDE1	-0.00211243	0.0030698	0.49137	0.805374	-0.00156833	0.000777065	0.0435627	0.582483	0.000489763	0.000321495	0.12766	0.907011
ILMN_1660844	3383081	INTS4	3.40902e-05	0.00300149	0.990938	0.892993	0.000629455	0.000763179	0.409496	0.869402	5.30096e-05	0.000318743	0.867915	0.985144
ILMN_1660847	3233605	PFKFB3	0.00332345	0.004293	0.438839	0.788948	0.000834308	0.00113574	0.462586	0.882631	-0.000611571	0.00047243	0.195485	0.93725
ILMN_1660856	3490504	ALG11	-0.00109092	0.00366944	0.766238	0.865823	0.00149048	0.000973323	0.125687	0.719683	-0.000347472	0.000411739	0.398718	0.968218
ILMN_1660858	3378191	RIN1	0.00265916	0.00292858	0.363875	0.761234	-0.000133058	0.00087239	0.878776	0.934581	0.000182002	0.000370013	0.622804	0.979418
ILMN_1660871	3188697	NEK6	-0.000920907	0.00341497	0.787416	0.868959	-0.00125359	0.00096269	0.192858	0.774106	0.000147399	0.000407042	0.717261	0.98208
ILMN_1660880	3358049	RNH1	-0.00087214	0.00234838	0.710355	0.85678	-0.000501806	0.000667623	0.452273	0.880275	0.000587897	0.00028073	0.0362444	0.756662
ILMN_1660882	3371537	CHRM4	-0.00968227	0.00955132	0.310721	0.735365	-0.00555079	0.00271805	0.0411322	0.576649	0.00100455	0.00115502	0.384453	0.967077
ILMN_1660907	3270270	PTPRE	-0.00311024	0.0037464	0.40643	0.777985	0.000267011	0.00107808	0.804388	0.928961	9.22755e-05	0.000457001	0.839983	0.984658
ILMN_1660923	2948024	HCG4	-0.0016112	0.00488193	0.741375	0.861945	-5.60016e-05	0.00135513	0.967036	0.940195	-0.000547053	0.000575069	0.341461	0.963085
ILMN_1660938	2334319	TOE1	0.00293671	0.00328449	0.37126	0.76436	0.0011307	0.00093595	0.227019	0.791813	-0.000290746	0.000396933	0.463875	0.97256
ILMN_1660986	2318656	PER3	-0.00324387	0.00316111	0.304807	0.73206	-0.00100781	0.000938548	0.282912	0.821404	0.000233448	0.000401195	0.560646	0.977188
ILMN_1661000	2379399	RPS6KC1	0.00268736	0.00280853	0.338641	0.749745	0.000656254	0.000735815	0.37246	0.858257	-0.000353383	0.000307851	0.251008	0.950442
ILMN_1661002	2445141	RFWD2	0.000108238	0.00244496	0.964689	0.8904	-0.000565767	0.000599522	0.345325	0.848803	0.000392342	0.000246123	0.110916	0.894454
ILMN_1661039	2495806	MRPL30	-0.00331948	0.00426284	0.436154	0.788091	-0.000146761	0.00116447	0.899707	0.936005	0.000363736	0.000481136	0.449652	0.971716
ILMN_1661138	2437645	GON4L	-0.00782072	0.00440185	0.0756194	0.562971	-0.000520157	0.00125814	0.679289	0.916965	8.90168e-05	0.000537018	0.868345	0.985151
ILMN_1661142	2681157	TMF1	0.00222347	0.00429754	0.604889	0.835906	0.0019207	0.00113037	0.0892866	0.678514	-0.000697908	0.000475216	0.141938	0.915575
ILMN_1661170	3303530	NDUFB8	-0.00241595	0.0028742	0.400592	0.775857	-0.00131763	0.000696316	0.0584517	0.624432	0.00015628	0.000290432	0.590511	0.978317
ILMN_1661173	3597977	TRIP4	-0.00532106	0.00301388	0.077477	0.566221	-0.00164332	0.000759541	0.0304969	0.542674	0.000641471	0.00031493	0.0416634	0.775781
ILMN_1661194	3930942	CLDN14	-0.00186088	0.00304556	0.541191	0.820067	-8.94609e-05	0.000789392	0.90977	0.936669	0.000253317	0.000327173	0.438777	0.971035
ILMN_1661197	3378758	CLCF1	-0.00478759	0.00310625	0.123249	0.62449	0.000151703	0.00090681	0.86714	0.933761	0.000574818	0.00038479	0.135216	0.911748
ILMN_1661264	3418007	SHMT2	0.00733678	0.00306874	0.0168114	0.370645	-0.00054318	0.000750268	0.469077	0.884067	-3.25937e-05	0.000312931	0.917045	0.985929
ILMN_1661293	3835418	ZNF224	-0.00101861	0.00426363	0.811177	0.872308	-0.00041096	0.00119263	0.730407	0.922324	0.000145458	0.000501037	0.771576	0.98332
ILMN_1661335	2482505	SPTBN1	-0.00680604	0.00529181	0.198392	0.680987	-0.000399005	0.00145305	0.783625	0.927216	-0.000470148	0.000612784	0.442943	0.9713
ILMN_1661337	2396461	SRM	0.00483057	0.00367504	0.188703	0.675256	0.000944106	0.000989359	0.339952	0.846779	-0.00029125	0.000412382	0.480025	0.973458
ILMN_1661342	4019486	SEPT6	-0.00209814	0.00406947	0.606147	0.836191	0.000803052	0.00105202	0.445258	0.878618	-0.000337503	0.000431427	0.434041	0.970729
ILMN_1661373	3923354	AGPAT3	-0.00741271	0.00354592	0.0365737	0.463066	-0.00120512	0.00102739	0.240798	0.797709	0.000840321	0.000435347	0.0535784	0.807102
ILMN_1661373	3923426	AGPAT3	-0.00618825	0.00581834	0.287521	0.721915	0.00169654	0.00153517	0.269111	0.813949	3.39754e-05	0.000640231	0.957678	0.986518
ILMN_1661417	3978518	MAGED2	0.000188763	0.00285148	0.94722	0.888604	0.000637181	0.000837368	0.446697	0.878962	3.8133e-05	0.000354644	0.914373	0.985888
ILMN_1661424	2731757	THAP6	0.00543328	0.00469641	0.247313	0.705049	0.000993744	0.00125349	0.427904	0.874314	-2.70743e-05	0.000521711	0.958612	0.986531
ILMN_1661428	4024160	ATP11C	0.00218789	0.0035506	0.53776	0.819127	-0.00100599	0.00102374	0.325774	0.84117	0.000640089	0.000435682	0.141788	0.915493
ILMN_1661432	2979056	NUP43	0.00758325	0.00361446	0.0359023	0.460976	0.00226131	0.000963796	0.0189635	0.500145	0.000137633	0.000403502	0.733031	0.982458
ILMN_1661439	2948587	FLOT1	-0.00417376	0.00390284	0.284882	0.720932	-0.00172481	0.0010525	0.10126	0.6926	0.000570419	0.00043957	0.194399	0.936921
ILMN_1661484	3872969	ZBTB45	-0.00173308	0.00337551	0.607654	0.836531	-0.00016447	0.000936103	0.860533	0.933287	0.000469611	0.000390909	0.229623	0.946075
ILMN_1661490	2903588	PFDN6	0.00696694	0.00384572	0.0700466	0.552448	0.000425309	0.000981105	0.664652	0.915291	-0.000410341	0.000412344	0.319668	0.960668
ILMN_1661492	3195363	ARRDC1	0.00866369	0.00370769	0.0194557	0.387113	0.00119963	0.0010589	0.257255	0.80703	-3.04274e-05	0.000448126	0.945866	0.986352
ILMN_1661500	2690776	B4GALT4	-0.00438372	0.00379408	0.247922	0.705339	-6.24629e-05	0.000987002	0.949539	0.93916	0.000350574	0.000410532	0.393132	0.967781
ILMN_1661554	2878662	DIAPH1	-0.00685977	0.00335211	0.0407165	0.474778	-0.00066655	0.000893391	0.455613	0.881049	-0.000233753	0.000375231	0.533313	0.976047
ILMN_1661566	2875685	FSTL4	-5.43662e-05	0.00295451	0.985319	0.892448	-0.000712241	0.000870609	0.413303	0.870449	-4.18604e-05	0.000368513	0.909561	0.985815
ILMN_1661589	3316344	CD151	0.00572863	0.00453645	0.206661	0.685521	0.00268918	0.00134722	0.045924	0.589497	-0.00023857	0.000575429	0.678439	0.981074
ILMN_1661596	2379280	FLVCR1	-0.000681349	0.00484997	0.888277	0.882084	0.000866692	0.00135932	0.52374	0.894895	0.000103709	0.000574411	0.856722	0.984953
ILMN_1661599	3251393	DDIT4	0.00193998	0.00747955	0.795349	0.870096	0.00411789	0.00223201	0.0650482	0.638499	-0.000848628	0.000949289	0.371342	0.965955
ILMN_1661622	2942306	TBC1D7	0.0060508	0.00459511	0.187908	0.674764	-0.000656374	0.00124714	0.598676	0.906825	-0.000919253	0.000520505	0.0773824	0.855333
ILMN_1661624	3997738	ARSD	-0.000993087	0.00451822	0.82603	0.874315	-0.00100856	0.00118508	0.394745	0.86518	-0.000434526	0.000497978	0.382891	0.966948
ILMN_1661627	2396009	LZIC	-0.00438684	0.003467	0.205758	0.685041	-0.00153216	0.000868627	0.0777516	0.66163	0.000122253	0.00035885	0.733344	0.982466
ILMN_1661636	3480129	ZMYM2	0.00347666	0.00288712	0.228514	0.696155	0.000309184	0.000774689	0.689814	0.918128	0.000167536	0.00032602	0.607333	0.978905
ILMN_1661646	2737596	BANK1	-0.00491045	0.00635288	0.439553	0.789175	0.00142347	0.00162943	0.382337	0.861411	-0.000340596	0.00067797	0.615402	0.979175
ILMN_1661650	2553911	SMEK2	-0.000716043	0.00274771	0.794404	0.869962	0.000427398	0.000710543	0.547501	0.898996	0.0003462	0.000297738	0.244925	0.949274
ILMN_1661653	3638068	DET1	0.0019489	0.00395106	0.621828	0.839659	-0.000690889	0.00100362	0.491201	0.888708	9.99761e-05	0.000416808	0.810438	0.984107
ILMN_1661687	3654227	IL21R	-0.000509301	0.00280518	0.85593	0.878171	-0.000624554	0.000824071	0.448518	0.879394	-4.99375e-05	0.000350824	0.886809	0.985456
ILMN_1661695	3420442	IRAK3	-0.00278678	0.00381786	0.465431	0.796995	-0.000232118	0.000962799	0.809488	0.929377	-1.87886e-05	0.00039734	0.962285	0.986581
ILMN_1661717	3502710	TFDP1	-0.00430884	0.00306075	0.159198	0.654358	-0.00101573	0.00072459	0.160974	0.751971	0.000283382	0.000301035	0.34652	0.963605
ILMN_1661755	3225952	FAM129B	0.000420056	0.00245698	0.864252	0.879202	0.000648698	0.000723012	0.369604	0.857318	-1.30041e-05	0.000307424	0.966259	0.986636
ILMN_1661776	3505937	CENPJ	-0.00337705	0.00390794	0.387506	0.770901	0.000720815	0.00107726	0.503418	0.891115	-0.00024629	0.000453783	0.587303	0.978201
ILMN_1661809	3325740	PRRG4	-0.00998655	0.00511	0.0506641	0.505246	-0.0027604	0.00127253	0.030066	0.540908	0.000147788	0.000533689	0.781843	0.983536
ILMN_1661833	3778252	ANKRD12	0.00477113	0.00401997	0.235284	0.699106	0.00130872	0.00114041	0.251139	0.803254	-0.000396803	0.000483181	0.411515	0.969176
ILMN_1661860	3738353	ASPSCR1	0.00265581	0.00254286	0.296294	0.727128	0.000565209	0.000723584	0.434729	0.876043	-0.000580761	0.000304829	0.0567535	0.813956
ILMN_1661875	3290875	ANK3	-0.00195248	0.00442621	0.659128	0.847348	-0.00287841	0.00119461	0.0159749	0.483371	0.000834619	0.00049864	0.0941717	0.877978
ILMN_1661886	3527493	APEX1	0.00926382	0.00372758	0.0129475	0.342169	0.00217984	0.000968066	0.024338	0.52353	-0.00103156	0.000402103	0.0103053	0.629555
ILMN_1661888	3611126	MEF2A	-0.00576729	0.00390396	0.139598	0.638264	-0.00054062	0.00111146	0.626678	0.910617	0.000465969	0.000473389	0.324955	0.961283
ILMN_1661998	2664288	METTL6	-0.00251808	0.0054123	0.641751	0.84386	0.00036251	0.00144404	0.801785	0.928747	0.000368846	0.000599521	0.5384	0.976268
ILMN_1662010	2954596	DLK2	-0.00484709	0.002821	0.0857568	0.579368	-0.000546645	0.000827632	0.508938	0.892168	-0.000199188	0.000351902	0.571372	0.977607
ILMN_1662021	2346074	ZNF326	0.00211635	0.00397912	0.59482	0.83359	0.000942543	0.00105862	0.373279	0.858524	-0.00096393	0.000444387	0.0300736	0.729369
ILMN_1662026	4015709	BTK	2.44475e-05	0.00263344	0.992593	0.893152	-0.0011009	0.000650251	0.0904488	0.680017	0.000155776	0.000267741	0.56069	0.97719
ILMN_1662049	3083936	AGPAT5	0.00598217	0.00402509	0.137221	0.636431	0.000173605	0.00112516	0.877378	0.934484	-0.000556845	0.000471225	0.237326	0.947734
ILMN_1662065	2557668	WDR92	-0.0026736	0.00341006	0.433021	0.787079	-0.000702526	0.000898967	0.43452	0.87599	0.00028536	0.000374775	0.446408	0.971516
ILMN_1662097	3988772	SLC25A43	-0.00862493	0.00341556	0.0115637	0.329008	-0.00290057	0.000983032	0.00317123	0.303436	0.000560862	0.000422142	0.183977	0.933585
ILMN_1662128	2694617	ISY1	-0.00329912	0.00342759	0.335789	0.748362	0.000180795	0.000893572	0.83966	0.931741	-0.000269106	0.000369822	0.46682	0.972728
ILMN_1662129	3602723	RCN2	0.0024834	0.00369645	0.501688	0.808611	0.000327999	0.000961947	0.733123	0.92259	-6.80336e-05	0.000394502	0.86308	0.985062
ILMN_1662161	3190737	TBC1D13	0.00298517	0.00353126	0.397913	0.774864	-0.000106509	0.000993194	0.914599	0.936982	0.00021275	0.000417841	0.610638	0.979016
ILMN_1662168	2587520	SP3	0.00201589	0.0033317	0.545137	0.821137	0.00067897	0.000956225	0.477671	0.885915	-0.000314981	0.000400205	0.431253	0.970545
ILMN_1662174	3755934	ORMDL3	-0.00807661	0.00476968	0.090394	0.585898	0.00104975	0.001286	0.414336	0.87073	5.16687e-05	0.000538274	0.923529	0.986026
ILMN_1662192	3285552	ZNF248	0.0021545	0.00431011	0.617166	0.838644	0.0004917	0.00113816	0.665731	0.915417	-0.000367281	0.000478654	0.44289	0.971297
ILMN_1662198	3961842	RANGAP1	0.00267991	0.00244964	0.273955	0.716693	0.00102563	0.00070211	0.144073	0.737018	-0.000221735	0.000297605	0.456232	0.972113
ILMN_1662232	3458614	DCTN2	-0.00357957	0.00260686	0.169711	0.662481	-0.000897391	0.000662487	0.175552	0.762929	9.77595e-06	0.000273413	0.971477	0.986707
ILMN_1662243	3501471	ING1	0.00278572	0.0026922	0.300792	0.729761	0.000591414	0.000785734	0.451636	0.880127	-1.10269e-05	0.000335164	0.973754	0.986737
ILMN_1662263	3557968	MDP1	0.0076112	0.00442616	0.0855059	0.578999	-0.000854642	0.00112722	0.448341	0.879352	-0.000192353	0.000477092	0.686817	0.9813
ILMN_1662316	3475545	VPS33A	-0.00658349	0.00344231	0.0558092	0.519293	-0.00149225	0.00087974	0.0898399	0.679233	0.000118762	0.000366555	0.745943	0.982757
ILMN_1662318	3464000	CCDC59	0.00325666	0.00316225	0.303078	0.731076	0.00130956	0.000736184	0.0752644	0.657445	-0.000205383	0.000307404	0.504057	0.974692
ILMN_1662328	2494749	CNNM3	0.000213282	0.00271886	0.937474	0.887576	0.000646944	0.000745858	0.385732	0.862463	-0.000211479	0.000312977	0.499229	0.974453
ILMN_1662331	2967818	PDSS2	0.00291658	0.00323	0.366545	0.762376	-9.34648e-05	0.000830408	0.910385	0.936709	-0.000306173	0.000342797	0.371771	0.965993
ILMN_1662334	3646164	DNAJA3	0.00319632	0.00251886	0.204456	0.684342	-9.38996e-05	0.000670509	0.888627	0.935259	-0.000181128	0.000276844	0.512944	0.975119
ILMN_1662340	3818842	ZNF358	-0.000468906	0.00286259	0.869885	0.87989	0.00131459	0.000832289	0.114226	0.707418	-0.000592856	0.000352866	0.0929342	0.876554
ILMN_1662358	3922100	MX1	-0.00453033	0.0118374	0.701932	0.85531	0.000712376	0.00310485	0.818527	0.930102	0.000336668	0.00128656	0.793568	0.983775
ILMN_1662364	3697015	AARS	0.000237139	0.00315385	0.940063	0.887851	0.000529003	0.000825954	0.521863	0.894557	-0.000297572	0.00034612	0.389933	0.967525
ILMN_1662383	2418000	ZRANB2	0.0021189	0.00360849	0.557071	0.824295	0.000114307	0.000956069	0.904832	0.936345	-0.000522223	0.000400805	0.192596	0.936368
ILMN_1662413	3096575	HGSNAT	0.000319731	0.0054998	0.953641	0.889271	-0.00181459	0.00135386	0.180147	0.766073	-0.000286556	0.000561784	0.609995	0.978995
ILMN_1662417	2550790	LRPPRC	0.00802464	0.00299769	0.0074297	0.287133	0.0010006	0.000809362	0.216353	0.786804	-0.000764776	0.000336496	0.0230403	0.700562
ILMN_1662426	3866302	AP2S1	-0.0031162	0.0028894	0.280812	0.719386	-0.00074742	0.000712717	0.29432	0.82713	0.000195457	0.000294279	0.506569	0.974814
ILMN_1662427	3118818	PTP4A3	0.011576	0.0047807	0.0154606	0.361829	0.00154732	0.00132744	0.243759	0.798899	5.32858e-05	0.000568091	0.92527	0.986052
ILMN_1662438	3917851	SOD1	-0.000150073	0.0027919	0.957132	0.889631	-0.000366196	0.000681274	0.590911	0.905717	6.98034e-05	0.000280386	0.803396	0.98397
ILMN_1662451	3848492	FCER2	0.00233251	0.00309763	0.451451	0.792862	0.000105218	0.000951875	0.911983	0.936813	-0.000415495	0.000410686	0.311677	0.9597
ILMN_1662463	3159132	COMMD5	0.00639279	0.00284439	0.0246077	0.416173	0.000965302	0.000844703	0.253134	0.804502	-0.000316496	0.000360647	0.380172	0.966719
ILMN_1662488	2974188	MED23	-0.000358917	0.0030977	0.907759	0.884322	0.000885283	0.000870983	0.30943	0.834172	-0.00019241	0.000364719	0.597807	0.978576
ILMN_1662578	2989435	C1GALT1	0.00139886	0.00588933	0.81225	0.872455	0.00129701	0.00152272	0.394342	0.86506	9.58964e-05	0.00062776	0.878588	0.985322
ILMN_1662587	3231010	PNPLA7	-0.00279146	0.00198216	0.159044	0.654232	-0.00018866	0.000591479	0.749755	0.924177	-0.000111233	0.000253058	0.660259	0.980563
ILMN_1662617	3560864	PPP2R3C	-0.0029032	0.0036688	0.428756	0.785683	0.000634902	0.000940913	0.49982	0.890417	-0.000115869	0.000394228	0.768823	0.983261
ILMN_1662618	2844479	SQSTM1	-2.63571e-05	0.00288523	0.992711	0.893164	0.000910176	0.000784033	0.245687	0.799763	-2.21199e-05	0.000325067	0.945748	0.98635
ILMN_1662658	3438581	PUS1	-0.00354826	0.00371573	0.339613	0.750212	0.000705965	0.00102085	0.489223	0.888308	-0.000245322	0.000428402	0.566886	0.977433
ILMN_1662686	3484005	USPL1	0.0107136	0.00338673	0.00155936	0.174311	0.00126273	0.000901421	0.161266	0.752207	-0.000212919	0.000372605	0.567706	0.977465
ILMN_1662719	2410330	GPBP1L1	-0.00195787	0.00287062	0.495215	0.806593	-0.00178025	0.000734414	0.0153488	0.48045	0.000361333	0.000306812	0.238916	0.948064
ILMN_1662747	3752271	EVI2A	0.00507848	0.00524398	0.332825	0.746905	-0.00206591	0.00135799	0.128186	0.722115	0.00079657	0.000570484	0.162623	0.925514
ILMN_1662795	3105600	CA2	-0.0180417	0.00695527	0.00948771	0.30692	-0.00300635	0.00185191	0.104508	0.695948	0.000968066	0.000773361	0.210656	0.941504
ILMN_1662799	2949885	GPSM3	-0.00518325	0.00320018	0.105302	0.605473	-0.000144719	0.000843464	0.86377	0.93352	0.0001802	0.000346299	0.602812	0.97875
ILMN_1662839	3268274	PLEKHA1	0.00529164	0.00375983	0.159304	0.654444	-0.00115495	0.000997327	0.246844	0.800514	0.000809203	0.000415236	0.0513219	0.801796
ILMN_1662843	2351572	CD53	0.00109283	0.00259602	0.673783	0.850171	-0.000294217	0.000661461	0.656465	0.914325	-0.000124882	0.000275412	0.650235	0.980269
ILMN_1662846	2651835	GPR160	0.0195113	0.00575292	0.000694999	0.134833	0.00461694	0.00155726	0.00302889	0.296961	-0.00132849	0.000651328	0.0413841	0.774897
ILMN_1662848	2829562	TXNDC15	-0.000616987	0.00331744	0.852458	0.877735	-0.00167421	0.000890726	0.0601618	0.628312	0.000605745	0.000370065	0.10166	0.885941
ILMN_1662852	3651152	IQCK	-0.00336608	0.00313012	0.282204	0.719919	-0.000699437	0.000911835	0.443043	0.878085	4.60253e-06	0.000386325	0.990495	0.986959
ILMN_1662865	3680953	CPPED1	0.000477557	0.00404024	0.905909	0.884113	-0.000262654	0.00111836	0.81432	0.929767	9.70742e-05	0.000465045	0.83465	0.984561
ILMN_1662897	3648995	ERCC4	-0.00149174	0.00416519	0.720236	0.858466	-0.000175262	0.00110697	0.874199	0.934261	-4.00362e-05	0.000461085	0.930806	0.986134
ILMN_1662910	3260985	SFXN3	0.00405611	0.00317809	0.201859	0.682926	-0.000279055	0.000892293	0.754478	0.924616	8.12976e-05	0.000378788	0.830059	0.984477
ILMN_1662932	3512874	LCP1	-0.00399176	0.00245918	0.104545	0.604558	-0.000192433	0.000643977	0.765077	0.925582	0.000165007	0.000274516	0.547786	0.976665
ILMN_1662934	3643703	UBE2I	-0.00386452	0.00329073	0.240249	0.701603	-0.00122994	0.000910964	0.176968	0.763912	-0.000348203	0.000384309	0.364911	0.965375
ILMN_1662952	2358855	ZNF687	0.0044529	0.00329421	0.176459	0.667278	-0.000227046	0.000939893	0.809116	0.929347	-9.94829e-05	0.000398117	0.802678	0.983956
ILMN_1662954	2488732	CCT7	0.00627408	0.0031624	0.0472602	0.494789	0.000979932	0.000838174	0.242352	0.798336	-0.000672521	0.000348007	0.0532988	0.806465
ILMN_1662964	3323443	PRMT3	0.00534225	0.00319328	0.0943335	0.591101	4.38874e-05	0.000861142	0.959354	0.939745	-5.94616e-05	0.000355949	0.86733	0.985134
ILMN_1662970	3009441	ZP3	-0.00358293	0.0040634	0.377909	0.767092	-0.00111018	0.00120387	0.356437	0.852822	-0.00102447	0.000513428	0.0460046	0.788352
ILMN_1662973	3328520	CD82	0.000277428	0.00395993	0.944147	0.888282	0.000509525	0.00109414	0.64144	0.912494	1.28493e-05	0.000460541	0.977741	0.986791
ILMN_1663002	3204534	STOML2	0.000695786	0.00340702	0.838181	0.875911	-0.00142638	0.000853183	0.0945562	0.685081	0.000266817	0.000358426	0.456626	0.972136
ILMN_1663033	2757347	TMEM129	-0.00312016	0.00313707	0.319926	0.74032	0.000390541	0.000896688	0.663173	0.915118	-0.00026846	0.000381946	0.482134	0.973571
ILMN_1663035	3747966	SREBF1	2.78559e-05	0.00195099	0.988608	0.892768	0.000714837	0.000594546	0.229238	0.792804	-1.11475e-05	0.000253072	0.964866	0.986617
ILMN_1663042	3907234	SDC4	-0.00288912	0.00444193	0.515422	0.812756	-0.000585485	0.00121696	0.630443	0.911103	2.3343e-06	0.000511921	0.996362	0.987034
ILMN_1663080	2987544	LFNG	-0.000987353	0.00309855	0.749992	0.863314	-0.000952593	0.000878228	0.278065	0.818855	0.000552275	0.000371178	0.136778	0.912668
ILMN_1663090	3918696	SON	-0.000960952	0.00412474	0.815783	0.872937	0.00105805	0.00108726	0.330489	0.84308	-0.000275699	0.000459299	0.548334	0.976688
ILMN_1663092	2976768	CITED2	-0.000231918	0.00316572	0.9416	0.888014	-0.000514197	0.000875045	0.556785	0.900513	-0.000197494	0.000367832	0.591328	0.978346
ILMN_1663099	2829275	UBE2B	-0.000460948	0.00438285	0.91624	0.88527	-0.00107993	0.00116255	0.352923	0.851575	7.50683e-05	0.000485609	0.877148	0.985298
ILMN_1663113	3962799	TTLL12	0.000527553	0.00259278	0.838768	0.875987	0.000127903	0.000752345	0.865006	0.933609	-7.29527e-05	0.000317868	0.818476	0.984261
ILMN_1663119	3802980	DSC2	-0.0394647	0.00791363	6.1348e-07	0.00226932	-0.00681254	0.00212832	0.00136997	0.215976	0.00202684	0.000887976	0.0224575	0.698563
ILMN_1663132	3027503	ADCK2	-0.00203054	0.00363176	0.576089	0.829104	-0.00191042	0.00100989	0.0585289	0.624611	0.000560614	0.000425896	0.188068	0.934936
ILMN_1663142	3404530	CLEC12A	-0.00269447	0.00918302	0.769202	0.866271	-0.000223186	0.00227607	0.921887	0.937449	-0.000173778	0.000939199	0.853207	0.984892
ILMN_1663149	3532313	SRP54	0.000647366	0.00377274	0.863759	0.879142	0.00048357	0.00107174	0.651846	0.91377	-0.000164739	0.000451899	0.715449	0.982035
ILMN_1663158	3645881	ZNF174	-0.00840953	0.00412175	0.0413224	0.476338	-0.00207211	0.00109174	0.057699	0.622668	0.000773916	0.000455316	0.0891808	0.872023
ILMN_1663159	3331487	CTNND1	0.00139046	0.00393018	0.723496	0.859014	-0.00232546	0.00110314	0.0350275	0.559154	0.000384033	0.0004634	0.407258	0.968864
ILMN_1663160	3902081	ZNF337	-0.00551771	0.00444859	0.214854	0.689722	-9.24976e-05	0.00122768	0.939942	0.938577	-9.80123e-05	0.000515443	0.84919	0.984822
ILMN_1663179	3750975	PROCA1	0.00229479	0.00285461	0.421462	0.783241	0.000865848	0.000824525	0.293664	0.826811	-0.000422645	0.000349548	0.226617	0.945399
ILMN_1663195	3063685	MCM7	0.00388092	0.00401948	0.33428	0.747623	0.00125843	0.00110585	0.255129	0.805734	-0.00048276	0.000466498	0.300734	0.958295
ILMN_1663220	2836886	MRPL22	-0.000608982	0.00383216	0.873737	0.880357	-0.000530121	0.000966778	0.58346	0.904627	-7.3803e-05	0.000402808	0.854624	0.984917
ILMN_1663257	3110171	ATP6V1C1	-0.00192677	0.00427792	0.652422	0.84602	0.00101113	0.00121917	0.4069	0.868678	0.000160831	0.000511767	0.753319	0.982923
ILMN_1663263	2407314	EPHA10	-0.00119626	0.00268877	0.656384	0.846807	8.64235e-05	0.000794584	0.913388	0.936904	-2.04595e-05	0.000335569	0.951383	0.98643
ILMN_1663263	2407359	EPHA10	0.00436965	0.0041804	0.295897	0.726893	0.00149597	0.00115523	0.195337	0.775569	-4.56581e-05	0.000483971	0.924839	0.986046
ILMN_1663281	3869880	ZNF702P	-0.00617845	0.00636757	0.331897	0.746444	-0.00318768	0.00185325	0.0854245	0.673278	-0.000114444	0.000796137	0.885698	0.985438
ILMN_1663347	2545200	OTOF	0.00287636	0.00206438	0.163521	0.6578	0.000279549	0.000635617	0.660077	0.914754	-0.000116509	0.000273239	0.669817	0.980835
ILMN_1663356	3432394	RPH3A	-0.00130482	0.00362104	0.71859	0.858188	0.000497503	0.00109717	0.65023	0.913575	-0.000387758	0.000462822	0.402136	0.96848
ILMN_1663383	2882897	GEMIN5	-0.000784135	0.00332066	0.813325	0.872602	0.000561517	0.000915002	0.539428	0.897639	1.81335e-05	0.000388666	0.962788	0.986588
ILMN_1663422	3939426	RGL4	0.00245385	0.00356738	0.491543	0.805429	-0.000342505	0.00099429	0.730492	0.922333	-5.79017e-06	0.000421977	0.989052	0.98694
ILMN_1663444	3838238	LIN7B	-0.00132312	0.00534119	0.804351	0.871363	-0.00275891	0.00143866	0.0551506	0.616417	0.000723621	0.000597507	0.225869	0.945229
ILMN_1663447	3416483	HNRNPA1	0.000311647	0.00614449	0.959549	0.889878	0.00185832	0.00161514	0.24991	0.802478	-0.000597022	0.000673061	0.375065	0.966281
ILMN_1663486	3730240	TLK2	-0.00199042	0.00323001	0.537744	0.819122	-0.000448859	0.000810217	0.57958	0.90405	0.000174418	0.000338849	0.606738	0.978884
ILMN_1663489	2907190	UBR2	-0.00375089	0.0028161	0.182877	0.67157	-2.55756e-05	0.00073035	0.972065	0.940486	-0.000246555	0.000306877	0.421726	0.9699
ILMN_1663512	2495121	COX5B	0.00270589	0.00331604	0.4145	0.780845	-1.3118e-05	0.000784755	0.986663	0.941314	-0.000350492	0.000326102	0.282467	0.955717
ILMN_1663532	3430331	RIC8B	-0.00330417	0.00331556	0.318977	0.739819	-1.04798e-05	0.000850012	0.990163	0.94151	0.000760399	0.000348198	0.028976	0.723563
ILMN_1663538	3498589	CLYBL	0.00218287	0.00503633	0.664707	0.848435	0.000226841	0.00142011	0.87309	0.934183	-0.000416999	0.000599869	0.486961	0.973826
ILMN_1663541	2843283	B4GALT7	-0.00152933	0.00311124	0.623038	0.839921	0.000312204	0.000857772	0.715879	0.920873	0.000262028	0.000356828	0.46275	0.972495
ILMN_1663577	2329077	S100PBP	-0.00358846	0.00381593	0.347018	0.753705	-0.00156542	0.00100675	0.119963	0.713798	0.000303659	0.000420007	0.469688	0.97289
ILMN_1663605	2622239	RNF123	-0.00341786	0.00307802	0.266822	0.713768	-0.000488356	0.000754504	0.517468	0.893757	0.000350706	0.000314061	0.26413	0.952788
ILMN_1663616	3757487	DNAJC7	-0.00341932	0.00346868	0.324247	0.742571	0.000338018	0.000897071	0.706321	0.919888	-0.000260045	0.000372277	0.484849	0.973715
ILMN_1663618	3757840	STAT3	-0.0069955	0.00356101	0.0494755	0.501709	-0.00112451	0.000943852	0.233494	0.79466	9.66667e-05	0.000397264	0.807749	0.984055
ILMN_1663627	3046197	ELMO1	-0.00204982	0.0043437	0.636993	0.842877	0.000939089	0.00122093	0.4418	0.877784	-0.000692717	0.000516025	0.179463	0.932028
ILMN_1663631	3673091	BANP	0.00317472	0.00350324	0.364818	0.761638	0.000311707	0.000963314	0.746257	0.923849	-9.01579e-05	0.000400089	0.821711	0.984322
ILMN_1663646	2825514	DMXL1	-0.00130802	0.00340665	0.701007	0.855146	5.62286e-05	0.000988167	0.954623	0.939464	-0.000111739	0.000416279	0.788374	0.98367
ILMN_1663664	2954005	MRPS10	-0.00333794	0.00394002	0.39689	0.774482	-0.000132464	0.000974151	0.891838	0.935477	0.000212582	0.000410513	0.604566	0.97881
ILMN_1663667	2360468	FLAD1	-0.00209488	0.00242583	0.387822	0.771024	-0.00129047	0.000650636	0.0473238	0.594084	0.000172277	0.000269871	0.523235	0.975597
ILMN_1663684	2711644	ATP13A3	-0.00346269	0.00401813	0.388816	0.771409	-0.000156814	0.00109676	0.886306	0.935101	0.000461363	0.000461746	0.317712	0.960435
ILMN_1663754	3851441	ZNF442	0.000520307	0.00388971	0.893588	0.882703	-0.000441658	0.00106801	0.679217	0.916957	-0.000291818	0.000447416	0.514253	0.975181
ILMN_1663866	2829947	TGFBI	-0.00105708	0.00362288	0.770456	0.86646	0.000691331	0.000930685	0.457591	0.881502	-0.000517237	0.000389663	0.184378	0.93372
ILMN_1663916	3458551	ARHGAP9	0.00132829	0.00333077	0.690046	0.853183	0.00041451	0.000910875	0.64906	0.913432	-3.49558e-05	0.000382638	0.927211	0.986081
ILMN_1663954	3891278	TH1L	-0.00280985	0.0028761	0.328587	0.744785	-0.00239004	0.000764603	0.00177289	0.24242	0.000465203	0.000319514	0.145401	0.91742
ILMN_1663975	3261971	CNNM2	-0.00301242	0.00321551	0.34884	0.754546	-2.12313e-05	0.000912467	0.981436	0.94102	-6.39993e-06	0.000389143	0.986878	0.986912
ILMN_1664006	2348634	AGL	0.00380222	0.00310078	0.220118	0.692282	0.00134629	0.000897346	0.133536	0.727067	-0.000524202	0.000379876	0.167609	0.927569
ILMN_1664010	3511031	ELF1	-0.00556406	0.0028216	0.0486152	0.499074	-0.000190513	0.000708923	0.788133	0.927602	0.000301427	0.000291652	0.301362	0.958378
ILMN_1664012	3772775	CANT1	0.00432668	0.00288496	0.133682	0.633602	-2.83099e-05	0.000807705	0.97204	0.940484	-0.000288406	0.00033966	0.395824	0.967993
ILMN_1664016	3818732	ARHGEF18	0.00109123	0.00305142	0.720632	0.858533	-3.77703e-05	0.000881472	0.965822	0.940124	0.000128222	0.000374911	0.732347	0.982442
ILMN_1664025	3903169	PXMP4	-0.00452178	0.00427517	0.290199	0.723463	-4.60221e-05	0.00117103	0.968651	0.940288	-0.000247273	0.000490243	0.613989	0.979128
ILMN_1664028	3895722	CENPB	0.000392322	0.00261753	0.880858	0.881209	0.00130656	0.000725101	0.0715616	0.650787	-0.000100917	0.000307515	0.742783	0.982685
ILMN_1664030	3336074	RAB1B	-0.00127649	0.00370647	0.73055	0.860185	-0.000643355	0.000946791	0.496814	0.889827	0.000320312	0.000400715	0.424087	0.970062
ILMN_1664051	2670784	SEC22C	-0.0076383	0.00367924	0.0378892	0.466997	-0.00260057	0.00101285	0.010241	0.446433	0.000287243	0.000427881	0.50202	0.974592
ILMN_1664068	2841184	ERGIC1	0.00763163	0.00345475	0.027173	0.427694	0.00158963	0.000952771	0.0952309	0.685878	-0.000744372	0.000400115	0.0628293	0.827601
ILMN_1664094	2701071	P2RY13	0.00762173	0.00385095	0.0477954	0.496501	0.00100414	0.00100664	0.318513	0.838135	-0.000295918	0.000417229	0.478172	0.973358
ILMN_1664098	3079336	FASTK	-0.000922899	0.00233096	0.692156	0.853565	0.000602528	0.000680576	0.375984	0.859398	0.000456255	0.000288425	0.113676	0.896752
ILMN_1664153	2813364	SLC30A5	0.00712417	0.00256787	0.00553121	0.260553	0.00158732	0.00067905	0.0194104	0.502486	-0.000188272	0.000285728	0.509947	0.974977
ILMN_1664167	2921374	RPF2	0.00133222	0.00418814	0.750415	0.863381	0.00152887	0.000973938	0.116465	0.709969	-0.000321496	0.000402207	0.424099	0.970063
ILMN_1664167	3883542	RPF2	0.00189988	0.00410437	0.643443	0.844206	0.00160912	0.000962719	0.0946365	0.685176	-0.000362064	0.000397836	0.362778	0.965179
ILMN_1664168	3742384	SLC25A11	0.0099148	0.0041792	0.0176723	0.375749	-0.00012453	0.00108972	0.909018	0.936619	3.03097e-09	0.000457618	0.999995	0.987081
ILMN_1664175	2443989	VAMP4	0.00414064	0.00347297	0.233165	0.698199	-0.000492953	0.00089686	0.582564	0.904495	0.000460883	0.000378954	0.22391	0.944776
ILMN_1664177	2350741	ATXN7L2	-0.00658589	0.00238685	0.00579356	0.264898	4.78934e-05	0.000712407	0.946401	0.93897	8.25299e-05	0.000303487	0.785669	0.983614
ILMN_1664186	2653932	MFN1	0.00137741	0.00392857	0.725878	0.859412	-5.0031e-05	0.00107222	0.962783	0.939946	0.000148606	0.000451397	0.741994	0.982667
ILMN_1664216	2666103	NKIRAS1	-0.0014348	0.00403047	0.721849	0.858738	-0.00113776	0.00107335	0.28914	0.824576	4.42674e-05	0.000450094	0.921653	0.985998
ILMN_1664231	3289031	TIMM23	-0.00410948	0.00385464	0.286372	0.721489	-0.00163319	0.000935432	0.0808238	0.66651	0.000209476	0.000386173	0.587515	0.978209
ILMN_1664243	3824103	USE1	-0.0032144	0.0043209	0.456926	0.794506	-0.00182349	0.00114893	0.112484	0.705376	0.000265331	0.000482044	0.582025	0.978007
ILMN_1664294	2409004	LEPRE1	-0.00338744	0.00240512	0.159005	0.654201	-0.000237364	0.000691819	0.731522	0.922434	-9.44176e-05	0.000292229	0.746623	0.982772
ILMN_1664303	3323413	HTATIP2	-0.00450222	0.00320499	0.160095	0.655084	-0.000563672	0.000816897	0.490184	0.888503	0.000174638	0.000341658	0.609247	0.978969
ILMN_1664323	3561321	MBIP	0.00326969	0.00362949	0.367658	0.762848	-0.000543145	0.000933772	0.560791	0.901153	-3.11176e-05	0.000389436	0.936313	0.986214
ILMN_1664348	3998632	PNPLA4	0.00253526	0.00427702	0.55334	0.82332	0.00229924	0.00113226	0.0422896	0.579496	-0.000334137	0.000475242	0.482001	0.973564
ILMN_1664367	3543935	COQ6	-0.00385746	0.0031084	0.214614	0.689603	-0.000453279	0.000895913	0.612898	0.90879	-0.000182478	0.000380488	0.63152	0.979696
ILMN_1664367	3571634	COQ6	-0.00477944	0.00292265	0.101983	0.601381	-0.000530815	0.000851609	0.533082	0.896547	-0.000370904	0.000360396	0.303406	0.958647
ILMN_1664369	3235373	DHTKD1	-0.0010186	0.00365337	0.78039	0.867935	0.000423625	0.00103579	0.682549	0.917328	7.00332e-05	0.000440171	0.873586	0.985239
ILMN_1664371	3180263	HIATL1	-0.00304951	0.00489591	0.533371	0.81791	0.000878943	0.00129007	0.495672	0.889601	0.000468793	0.000528249	0.374838	0.966261
ILMN_1664424	3362934	ZBED5	0.00633473	0.00394574	0.108392	0.609105	-0.000141284	0.00101285	0.889061	0.935289	2.48154e-05	0.000422035	0.953112	0.986454
ILMN_1664434	3845365	TCF3	-0.000898207	0.00230436	0.696695	0.854381	0.000158623	0.000693821	0.819162	0.930153	-0.00017022	0.000296586	0.566013	0.977399
ILMN_1664439	3981027	TAF1	0.000221359	0.00401808	0.956066	0.889521	0.000673821	0.00108879	0.536003	0.897052	-0.000889599	0.000458317	0.0522564	0.804041
ILMN_1664440	3621194	TP53BP1	-0.00234426	0.00325536	0.47145	0.798805	3.10464e-05	0.000956281	0.974101	0.940603	-0.000394107	0.000406455	0.332237	0.962099
ILMN_1664449	3509885	ALG5	-0.00157243	0.00371444	0.672056	0.849843	-0.000220806	0.000961215	0.818313	0.930085	-7.40572e-05	0.00040405	0.854573	0.984916
ILMN_1664466	3201277	KLHL9	-0.0014655	0.00406531	0.718481	0.85817	-0.00157314	0.0010435	0.131668	0.725377	0.000871649	0.000443407	0.0493218	0.796753
ILMN_1664525	2701071	P2RY13	0.009133	0.00417981	0.0288869	0.435074	0.00177627	0.00111413	0.110866	0.703434	-0.000416585	0.000465504	0.370835	0.96591
ILMN_1664537	3976163	USP11	0.00284688	0.00288119	0.323107	0.741982	0.000423827	0.000811718	0.601576	0.907233	-0.000210121	0.000345126	0.542642	0.976449
ILMN_1664542	3643703	UBE2I	-0.00266963	0.00346602	0.441164	0.789683	-7.9595e-05	0.000990074	0.935925	0.938329	-0.0001717	0.000418027	0.681264	0.981151
ILMN_1664543	3257204	IFIT3	0.000110942	0.0119832	0.992613	0.893154	0.00169988	0.00316726	0.591473	0.905798	-0.000865458	0.00130637	0.507656	0.974867
ILMN_1664560	3920566	DYRK1A	-0.00459294	0.00271033	0.0901506	0.585569	-7.53126e-05	0.000759957	0.921058	0.937396	5.30746e-05	0.000324087	0.869915	0.985178
ILMN_1664574	3797561	LAMA1	0.0011801	0.00159777	0.460155	0.79546	0.000313655	0.000482367	0.515537	0.893401	7.11245e-05	0.000207331	0.731562	0.982424
ILMN_1664577	3018696	DLD	0.000122818	0.00299658	0.967307	0.890665	-0.000736905	0.000759507	0.331926	0.843654	0.000559566	0.000316797	0.0773416	0.855268
ILMN_1664608	3272205	INPP5A	0.00340114	0.00333665	0.308047	0.733883	-0.000542557	0.000904548	0.548633	0.899184	0.000514771	0.000379536	0.174998	0.930415
ILMN_1664614	3377463	FAU	0.00395465	0.00291602	0.175042	0.666295	0.000250275	0.000674371	0.710545	0.920326	-0.000355976	0.000279942	0.203514	0.939576
ILMN_1664641	3513395	MED4	-0.00218388	0.00424348	0.606803	0.836339	0.000820513	0.00111097	0.460178	0.88209	-0.000226596	0.000468551	0.628663	0.979606
ILMN_1664646	3280224	NSUN6	0.00420382	0.00388288	0.278961	0.71867	-0.000237527	0.0010916	0.827745	0.930827	0.000239362	0.000458201	0.601395	0.978701
ILMN_1664691	2737318	DAPP1	0.000732026	0.00428958	0.864497	0.879232	0.000264349	0.00113019	0.815064	0.929826	3.59868e-05	0.000473058	0.939361	0.986259
ILMN_1664698	3750723	UNC119	0.00223584	0.00384513	0.560922	0.825291	-4.79131e-05	0.000987372	0.961297	0.939859	0.000655782	0.000406841	0.106986	0.891001
ILMN_1664718	3060994	CYP51A1	-0.00728881	0.00742198	0.326072	0.743508	-0.0028181	0.00195033	0.148475	0.74118	0.00213917	0.000803341	0.00774829	0.599998
ILMN_1664750	3460593	TMBIM4	-0.00379892	0.00242639	0.117427	0.618835	-0.00114197	0.000612871	0.0624176	0.633172	0.000168014	0.000252655	0.506053	0.974789
ILMN_1664756	2703217	KPNA4	-0.00168437	0.00280872	0.548711	0.822095	0.000191306	0.000726133	0.792197	0.927947	-5.8502e-05	0.000302169	0.846484	0.984774
ILMN_1664761	3332886	TMEM138	-0.00459022	0.0032178	0.153722	0.649777	-0.00110479	0.000814942	0.175206	0.762687	0.000406238	0.000332692	0.222061	0.944341
ILMN_1664798	3168841	GRHPR	0.000584808	0.00389719	0.880718	0.881192	-0.00063994	0.00108452	0.555146	0.900248	-0.000125385	0.000456209	0.783439	0.983569
ILMN_1664802	3715109	WSB1	0.0100843	0.004313	0.0193808	0.386614	0.00135111	0.00117883	0.251733	0.803628	-0.000294029	0.000488895	0.547563	0.976656
ILMN_1664826	3562086	FBXO33	0.00210438	0.00263415	0.424358	0.784219	0.000845463	0.000688766	0.219633	0.78839	0.000331506	0.000287705	0.249222	0.950105
ILMN_1664833	3218067	MRPL50	0.00546884	0.00491691	0.26603	0.713435	-0.00110072	0.00118746	0.353952	0.851942	0.000218649	0.000498274	0.660798	0.980578
ILMN_1664863	3695983	CTRL	-0.00426559	0.00447781	0.34079	0.750775	-0.000619501	0.00127411	0.626808	0.910634	0.000443156	0.000537829	0.409955	0.969062
ILMN_1664910	4014387	RPSA	-0.00471675	0.00749339	0.529052	0.816696	-0.00272693	0.0018348	0.137219	0.730288	0.000470255	0.000751259	0.531343	0.97596
ILMN_1664912	3167553	IL11RA	-0.000733712	0.00390714	0.851043	0.877557	-0.000637046	0.00112474	0.571124	0.902768	0.000463108	0.000478148	0.332772	0.962158
ILMN_1664921	3225348	PPP6C	-0.00149008	0.00210825	0.479698	0.801578	-0.000803231	0.00049828	0.106961	0.69855	0.000394147	0.000208306	0.0584704	0.817395
ILMN_1664922	2625907	FLNB	0.00334372	0.00339264	0.32434	0.742619	0.00165778	0.00103389	0.108839	0.700934	-0.000428968	0.000440895	0.330578	0.961916
ILMN_1664931	3130113	GTF2E2	-0.003332	0.00261706	0.202953	0.683526	-0.000647276	0.0006319	0.305678	0.832477	0.000197596	0.000262692	0.451932	0.971855
ILMN_1664956	2391647	SSU72	-0.00185888	0.002779	0.503559	0.809186	-0.00107608	0.000732453	0.141792	0.734778	-3.2152e-05	0.00030179	0.915156	0.9859
ILMN_1664978	3173880	TJP2	-0.00622376	0.004124	0.131259	0.631592	-0.000437425	0.00121064	0.717863	0.921074	0.000377576	0.000517962	0.466023	0.972683
ILMN_1664994	3256560	MINPP1	0.00686245	0.00553507	0.215044	0.689817	7.06428e-05	0.00143337	0.960693	0.939823	0.000438012	0.000585204	0.454172	0.97199
ILMN_1665004	3720739	CASC3	0.000406476	0.00289696	0.888414	0.8821	-3.08943e-05	0.000802919	0.969307	0.940326	5.79482e-05	0.000340818	0.864989	0.985095
ILMN_1665024	2768468	FRYL	0.00333776	0.00380507	0.380384	0.768089	0.000288913	0.00103264	0.779646	0.926871	-0.000956556	0.000432314	0.0269223	0.713646
ILMN_1665049	3621948	SPG11	-0.00210589	0.00289192	0.466494	0.797301	-0.000103966	0.00079927	0.896506	0.935792	0.000546876	0.000340749	0.108511	0.892367
ILMN_1665058	3431318	TCHP	-0.00672795	0.00407426	0.098671	0.597082	0.000394993	0.00113486	0.727799	0.922068	0.00024273	0.000480508	0.613452	0.979111
ILMN_1665065	3906942	SERINC3	-0.00134218	0.00342494	0.695144	0.854103	-0.000103991	0.000973483	0.914929	0.937003	-7.42686e-05	0.000411828	0.856887	0.984956
ILMN_1665094	3214582	SPTLC1	-0.00171204	0.0037328	0.646487	0.844826	-0.00113775	0.00109644	0.299418	0.829572	0.000814122	0.000465296	0.0801725	0.859661
ILMN_1665100	3188111	PTGS1	0.00378097	0.0043994	0.390104	0.771906	0.000363913	0.00119459	0.760646	0.925181	-0.000367878	0.000498435	0.460474	0.972363
ILMN_1665107	2539765	ITGB1BP1	-0.0150598	0.00478518	0.00164857	0.176924	-0.00305954	0.00145039	0.0349046	0.558752	0.000732941	0.000622077	0.23871	0.948022
ILMN_1665123	2697902	NMNAT3	-0.00344106	0.00413738	0.405578	0.777677	-0.00138667	0.00115883	0.231458	0.793779	-0.000733985	0.000485365	0.130475	0.908834
ILMN_1665135	3653317	RBBP6	0.00130684	0.00331609	0.693513	0.85381	-0.000102039	0.000945327	0.914043	0.936946	0.000141495	0.000397813	0.722079	0.982197
ILMN_1665164	3320301	CTR9	6.07972e-06	0.00352239	0.998623	0.893729	-7.85783e-05	0.000937393	0.933194	0.93816	0.000163968	0.000387416	0.672124	0.980899
ILMN_1665203	2930698	SUMO4	0.00794314	0.0057822	0.169528	0.662346	0.000957102	0.00145109	0.509528	0.89228	-0.000814336	0.000605832	0.178896	0.931827
ILMN_1665205	3860491	ZNF260	-0.00589215	0.00490174	0.229343	0.696525	-0.00230363	0.00132673	0.0825073	0.669058	0.000695906	0.000559253	0.213371	0.942206
ILMN_1665212	3665882	EDC4	0.00161823	0.00241936	0.503579	0.809193	-0.000240901	0.00069788	0.729952	0.92228	0.000344711	0.000296688	0.245291	0.949346
ILMN_1665219	3833620	LTBP4	-0.000576004	0.00160263	0.719287	0.858306	0.00013806	0.00048687	0.776742	0.926618	0.00027923	0.000208342	0.180164	0.932275
ILMN_1665235	2616166	CRTAP	-0.00587621	0.00296958	0.0478383	0.496638	-0.000415401	0.000820125	0.612499	0.908736	-0.00067192	0.000344976	0.0514474	0.802102
ILMN_1665243	3043936	FKBP14	0.00311831	0.00431049	0.469421	0.798137	0.00142334	0.00117463	0.225614	0.791177	-0.000240077	0.000495989	0.62836	0.979596
ILMN_1665280	2624110	SPCS1	-0.000589936	0.00237216	0.8036	0.871259	-0.000358661	0.00059375	0.545803	0.898714	-0.000274844	0.000243818	0.259637	0.95201
ILMN_1665291	3032017	NUB1	-0.00238131	0.00403359	0.554942	0.82374	0.000642031	0.00103408	0.534685	0.896825	-0.000358637	0.000431317	0.405695	0.968747
ILMN_1665327	3005069	ZNF92	0.00593143	0.00509267	0.244141	0.703522	0.00061108	0.00132181	0.643862	0.912794	-0.000628628	0.000546817	0.250304	0.95031
ILMN_1665331	2674501	AMT	0.00156745	0.00288358	0.586732	0.831683	0.000239996	0.000856035	0.779203	0.926833	-0.000354759	0.000364289	0.330137	0.961867
ILMN_1665335	3475511	DIABLO	0.00249112	0.00381758	0.514053	0.812351	-0.000233383	0.000997555	0.81502	0.929823	0.000360013	0.000415802	0.386584	0.967253
ILMN_1665357	2412360	EPS15	-0.0040751	0.00259468	0.116285	0.617673	0.000165503	0.000675531	0.806459	0.92913	3.06447e-05	0.000280197	0.91291	0.985866
ILMN_1665384	2466002	SH3BP5L	0.00100429	0.00323903	0.756515	0.864333	-0.000838309	0.000942564	0.373792	0.85869	6.19812e-05	0.000398059	0.876263	0.985284
ILMN_1665423	3331730	ZFP91	-0.00437437	0.00234135	0.0617187	0.534167	0.000450727	0.000586656	0.442309	0.877908	2.43753e-05	0.000250121	0.922366	0.986009
ILMN_1665428	3119656	GSDMD	0.00290425	0.00270858	0.283613	0.720454	0.000919281	0.000800996	0.251104	0.803232	0.000165436	0.000340016	0.626574	0.979539
ILMN_1665435	2987038	GPER	7.81801e-05	0.00260188	0.976029	0.891536	-0.00147214	0.000768896	0.0555409	0.617403	0.000155706	0.000329158	0.636182	0.979842
ILMN_1665442	3203582	NOL6	0.00287484	0.00259944	0.268749	0.714571	0.000423151	0.000750721	0.572986	0.903053	-0.000132796	0.000320504	0.678628	0.981079
ILMN_1665455	3683845	DCUN1D3	0.00603318	0.00352308	0.0868092	0.580898	0.000406818	0.000972786	0.675802	0.916572	4.80607e-05	0.000406074	0.905787	0.985756
ILMN_1665457	3442785	CLEC4C	-0.00114017	0.00682803	0.867383	0.879586	0.000244568	0.00176971	0.890085	0.935358	-0.000360745	0.000747831	0.62953	0.979633
ILMN_1665526	3893910	TCEA2	-0.00208194	0.00238475	0.382651	0.768993	-0.000721731	0.000697947	0.3011	0.830362	-0.000119307	0.0002957	0.686601	0.981294
ILMN_1665538	2806517	SKP2	0.0049791	0.00293091	0.0893524	0.584478	0.000624169	0.000759329	0.411077	0.869839	-0.000139223	0.000315008	0.658513	0.980512
ILMN_1665547	2679406	CADPS	0.00221454	0.0022896	0.333436	0.747207	0.000300347	0.000678308	0.657919	0.914498	-0.000658283	0.000287741	0.0221512	0.697475
ILMN_1665554	3131720	BRF2	0.00215793	0.00329214	0.51216	0.811788	0.00029943	0.000916114	0.743783	0.923615	-7.50621e-05	0.000383561	0.844847	0.984745
ILMN_1665557	3419147	USP15	0.000803424	0.00445625	0.856924	0.878295	0.000728852	0.00108031	0.499886	0.890429	-0.000575422	0.000450054	0.201051	0.938881
ILMN_1665559	3417146	CDK2	-0.002193	0.00370564	0.553984	0.823489	-0.000510012	0.000976277	0.601388	0.907207	-0.000186995	0.000412962	0.650683	0.980282
ILMN_1665583	2901913	TUBB	0.000873672	0.00389951	0.822721	0.873873	0.000748484	0.00100022	0.454268	0.880738	-0.000125641	0.000413727	0.761371	0.9831
ILMN_1665622	2691973	WDR5B	0.00664687	0.00480147	0.166254	0.659902	0.000235935	0.00131931	0.858069	0.933108	0.000197017	0.000555706	0.722938	0.982218
ILMN_1665647	2860178	CD180	-0.00782642	0.00632349	0.215837	0.690208	-0.00469039	0.00164829	0.00443259	0.349595	0.00030448	0.000686677	0.657468	0.980482
ILMN_1665655	3591909	CTDSPL2	0.000592591	0.00329171	0.857133	0.878321	0.000431138	0.000873804	0.621728	0.909969	-6.83327e-05	0.000363554	0.85091	0.984852
ILMN_1665686	3798778	FAM38B	0.00344699	0.00320085	0.281526	0.71966	0.00109222	0.000901041	0.225444	0.7911	-4.58861e-05	0.00038247	0.904505	0.985737
ILMN_1665686	3798829	FAM38B	-0.000249131	0.00297371	0.933233	0.887123	0.000259341	0.000847022	0.759468	0.925074	-0.000175466	0.00035955	0.625538	0.979506
ILMN_1665696	2360633	EFNA4	0.000192992	0.00339412	0.954656	0.889376	-0.000614687	0.00087992	0.48482	0.887408	0.000338306	0.000367837	0.357719	0.964704
ILMN_1665717	3971877	EIF2S3	-0.00214878	0.00370583	0.562024	0.825574	-0.00061955	0.00092103	0.501157	0.890677	0.000509189	0.000373521	0.172815	0.929598
ILMN_1665730	2459924	ABCB10	-0.00547545	0.00344443	0.111913	0.613046	-0.00103541	0.000848912	0.222582	0.78978	0.000337166	0.00035038	0.335906	0.962498
ILMN_1665737	3952718	UFD1L	-0.00374487	0.00504876	0.458245	0.794897	-0.0020095	0.00123192	0.102849	0.694261	0.000161164	0.000509392	0.75171	0.982887
ILMN_1665738	3355733	FLI1	-0.000487882	0.00282414	0.862845	0.879029	0.000778964	0.000795329	0.32737	0.841822	0.000100249	0.000333187	0.763508	0.983147
ILMN_1665761	3579114	BCL11B	-0.00122853	0.0027925	0.659982	0.847515	-0.000193273	0.000788494	0.806366	0.929123	0.000122574	0.000336102	0.71534	0.982032
ILMN_1665797	3888133	CSE1L	0.00234026	0.00300679	0.436379	0.788163	-0.000678931	0.000784125	0.386575	0.862722	0.0004315	0.000325487	0.184938	0.933907
ILMN_1665831	3835935	CLPTM1	-0.00298459	0.00267471	0.264484	0.71278	-0.00124656	0.000730699	0.088011	0.676826	-2.51539e-05	0.000302493	0.933728	0.986177
ILMN_1665859	3625271	RAB27A	-0.00568378	0.00366385	0.120826	0.62219	9.6653e-05	0.00102354	0.924768	0.937632	6.02181e-06	0.000429802	0.988821	0.986937
ILMN_1665871	3572782	ANGEL1	0.00107082	0.00306607	0.726904	0.859582	5.90073e-05	0.000868695	0.945844	0.938936	-0.000191396	0.000370904	0.605836	0.978854
ILMN_1665877	2567583	RNF149	-3.6335e-06	0.00247206	0.998827	0.893748	0.00038093	0.000668923	0.569039	0.902446	-0.000148088	0.000281013	0.598208	0.97859
ILMN_1665887	3634588	WDR61	-0.00157415	0.00383608	0.681546	0.851624	-0.00217826	0.000968447	0.0244982	0.524096	0.000135873	0.000406334	0.738087	0.982577
ILMN_1665909	3719980	LASP1	0.00375523	0.00305157	0.218475	0.691494	0.000997491	0.000850328	0.240769	0.797697	-4.82635e-05	0.0003598	0.893292	0.98556
ILMN_1665943	3861413	MAP4K1	0.00414425	0.00356995	0.245695	0.704274	-0.000602836	0.00101071	0.550877	0.899553	-0.000220629	0.000430872	0.608614	0.978948
ILMN_1665945	2458701	ACBD3	-0.00300953	0.00286168	0.292953	0.725133	0.00090786	0.000761834	0.233388	0.794614	-9.74387e-05	0.000317733	0.759096	0.983051
ILMN_1665964	3383227	GAB2	0.00544978	0.00538181	0.311237	0.735649	0.00314781	0.00143491	0.0282543	0.535782	-0.00126492	0.000601889	0.0355898	0.754132
ILMN_1665982	3691967	AKTIP	-0.00371491	0.00638696	0.56081	0.825262	0.00117179	0.00162576	0.471055	0.884498	-0.000326677	0.00066884	0.62525	0.979497
ILMN_1666004	3070712	WASL	9.67999e-05	0.00295824	0.973896	0.891324	0.0011507	0.000814163	0.157551	0.749156	-0.000113064	0.000344615	0.742845	0.982686
ILMN_1666007	3562003	TRAPPC6B	0.00510916	0.00435746	0.240994	0.701974	0.00147987	0.00123884	0.232258	0.794127	9.01404e-05	0.000521895	0.862874	0.985059
ILMN_1666019	3909354	ADNP	0.000328381	0.00416439	0.937148	0.887542	8.2491e-05	0.00116621	0.943609	0.938801	-0.000119287	0.000490364	0.807802	0.984056
ILMN_1666049	3191900	NUP214	0.000171282	0.00280708	0.951345	0.889034	-0.00127768	0.000766901	0.0957081	0.686435	-5.43525e-05	0.000324289	0.866894	0.985127
ILMN_1666050	3079369	TMUB1	-0.00297356	0.00297641	0.317775	0.739182	-0.000586341	0.000811252	0.469827	0.884231	4.10068e-05	0.00033582	0.902812	0.98571
ILMN_1666089	3918429	OLIG1	-0.00112931	0.00336837	0.737423	0.861308	-6.48019e-05	0.0010185	0.949269	0.939143	0.00019673	0.000435738	0.65164	0.980311
ILMN_1666096	2529546	ACSL3	0.00021377	0.00345549	0.950671	0.888964	0.000905346	0.000923745	0.327046	0.84169	-4.30312e-05	0.000390936	0.912352	0.985857
ILMN_1666111	2772017	YTHDC1	0.00294902	0.00321371	0.358809	0.75903	0.00191402	0.000948895	0.0436844	0.582761	-0.000946515	0.000400626	0.0181477	0.680333
ILMN_1666122	2692909	HEG1	-0.012028	0.0064184	0.0609323	0.532255	-0.00304194	0.00167134	0.06875	0.645436	0.00106988	0.000703725	0.128431	0.907518
ILMN_1666156	4016572	MORF4L2	0.00188967	0.0031068	0.543032	0.820568	-3.79172e-05	0.000788078	0.961626	0.939878	-0.000281585	0.000329198	0.392349	0.967719
ILMN_1666175	2401753	IL22RA1	0.00275299	0.00306074	0.368412	0.763166	0.000254483	0.000905907	0.778776	0.926796	-0.000155713	0.000386405	0.686964	0.981304
ILMN_1666178	3716113	TP53I13	0.001256	0.00281357	0.655303	0.846593	-0.000412722	0.000810579	0.610633	0.908483	0.000405833	0.00034181	0.235107	0.947267
ILMN_1666192	3653042	DCTN5	0.000175268	0.00429499	0.967449	0.890679	-0.0010193	0.00115208	0.376291	0.859497	-0.000506634	0.000480945	0.292152	0.957122
ILMN_1666206	3755903	GSDMB	-0.00818536	0.00606379	0.177056	0.667688	-0.0020782	0.00154869	0.179625	0.765722	0.000244327	0.000651985	0.707852	0.981846
ILMN_1666258	3692856	AMFR	-0.00499631	0.00440901	0.257129	0.709574	-0.00104429	0.00123742	0.398712	0.866342	0.000597615	0.000519071	0.249602	0.950177
ILMN_1666269	3911767	CTSZ	-0.00137778	0.00320797	0.66757	0.848987	0.000986875	0.00090735	0.276752	0.818152	-0.000576436	0.000385705	0.135045	0.911646
ILMN_1666306	3941010	SRRD	-0.00542636	0.00450987	0.228891	0.696324	-0.00191322	0.00107511	0.0751493	0.657246	0.000677268	0.000442921	0.126241	0.906064
ILMN_1666364	3417531	COQ10A	0.00108366	0.003503	0.757053	0.864416	0.0015776	0.000887861	0.0755929	0.658011	-2.89305e-05	0.000362716	0.936428	0.986216
ILMN_1666372	3770563	ATP5H	-0.00123557	0.0026826	0.645095	0.844543	-0.000133925	0.000630146	0.831693	0.931133	8.25192e-05	0.000256661	0.747824	0.9828
ILMN_1666376	3016098	TRIM56	-0.00519466	0.00276621	0.0603949	0.530928	5.24376e-05	0.00083528	0.949943	0.939184	-0.000109969	0.000361362	0.760885	0.98309
ILMN_1666385	3836841	CALM3	-0.000804332	0.00244567	0.742246	0.862085	0.000300409	0.000656706	0.647349	0.913223	0.000267421	0.000275917	0.332441	0.962122
ILMN_1666399	2903507	RING1	0.000506212	0.00234675	0.829215	0.874737	0.000652482	0.000607011	0.282415	0.821146	-0.000296771	0.000255863	0.246097	0.949503
ILMN_1666409	3707199	PSMB6	0.00063273	0.00347884	0.855677	0.878139	-0.000951572	0.000835345	0.254646	0.805437	0.000336664	0.000337019	0.317821	0.960448
ILMN_1666420	3004462	ZNF679	-0.00324541	0.00621566	0.601577	0.835152	0.00063359	0.00167404	0.705074	0.919758	0.000980557	0.000692132	0.156564	0.922854
ILMN_1666444	2583602	RBMS1	-0.00288683	0.00319029	0.365528	0.761942	-0.000766303	0.000793643	0.334268	0.844579	-0.000284045	0.00033183	0.391999	0.967691
ILMN_1666444	2583631	RBMS1	-0.00439318	0.00293058	0.133852	0.63374	-0.00128367	0.000749989	0.0869738	0.675424	0.000128364	0.000314251	0.682925	0.981196
ILMN_1666449	3757990	FAM134C	0.000352243	0.00331383	0.915348	0.885171	-0.000233847	0.00092729	0.8009	0.928674	0.000373466	0.00039315	0.342147	0.963157
ILMN_1666453	3146103	STK3	-0.0064767	0.003111	0.0373544	0.465424	-0.00127686	0.000777284	0.10044	0.691726	0.000415155	0.000319479	0.19378	0.936733
ILMN_1666471	2828787	UQCRQ	0.00555896	0.00362422	0.12507	0.626169	0.000512104	0.000872156	0.557089	0.900562	-0.000377558	0.000359855	0.294088	0.957392
ILMN_1666482	3724931	SP2	-0.00574811	0.00362082	0.112396	0.613571	-0.000620458	0.00104279	0.551844	0.899711	0.000204697	0.000440724	0.642321	0.980031
ILMN_1666494	3740171	CRK	-0.000723247	0.00361413	0.841389	0.876326	-0.00180061	0.000944356	0.056559	0.619926	0.00031278	0.000391346	0.424151	0.970067
ILMN_1666512	2902884	SKIV2L	-0.00128601	0.00247379	0.603166	0.835514	-2.67263e-05	0.000709298	0.969943	0.940363	9.21002e-05	0.000299237	0.758247	0.983032
ILMN_1666545	3175494	GCNT1	-0.00391236	0.00399734	0.327709	0.744341	0.000157945	0.00109195	0.884991	0.935011	-0.000267772	0.000457306	0.558184	0.97709
ILMN_1666546	3719515	DUSP14	-0.00165392	0.0041591	0.690878	0.853334	0.000699378	0.00122284	0.56737	0.902187	-7.44401e-05	0.000522789	0.886772	0.985455
ILMN_1666552	3645816	ZNF75A	0.00168207	0.00474438	0.722934	0.85892	0.00285449	0.00125498	0.0229347	0.518298	-0.000830072	0.000523951	0.113136	0.896311
ILMN_1666552	3645836	ZNF75A	0.00627937	0.0049546	0.205019	0.684645	0.00343399	0.00129428	0.00797314	0.421113	-0.000741561	0.000539506	0.16928	0.928233
ILMN_1666553	3770721	SLC25A19	-0.00206556	0.00301397	0.493137	0.805936	-0.00240815	0.000842549	0.00426099	0.344292	0.000490194	0.000355124	0.167481	0.927518
ILMN_1666594	3672489	IRF8	0.00677496	0.00335143	0.043227	0.481017	0.00131275	0.000826938	0.112403	0.70528	-0.000927531	0.00034278	0.00681178	0.584786
ILMN_1666597	2434925	PI4KB	0.000494197	0.00246414	0.841046	0.876281	0.0003234	0.000639255	0.612926	0.908794	0.000171355	0.000266442	0.520143	0.975455
ILMN_1666610	3627363	NARG2	0.00468804	0.00369215	0.20418	0.684193	0.00125223	0.00101674	0.218096	0.787652	-0.000206689	0.000429539	0.630383	0.97966
ILMN_1666615	2550959	PREPL	0.000100995	0.00352575	0.977148	0.891646	0.000161983	0.000961854	0.866263	0.933699	-9.73779e-05	0.000401074	0.808166	0.984063
ILMN_1666632	2950515	VPS52	0.00231595	0.00291548	0.426984	0.785096	-0.000840556	0.00078662	0.285265	0.822616	0.000222341	0.000325625	0.494725	0.974227
ILMN_1666634	2412082	FAF1	-0.00150608	0.0032195	0.639929	0.843485	-0.00122526	0.000857311	0.152951	0.74521	-0.000444604	0.000361793	0.219113	0.943635
ILMN_1666635	2323743	RPS14	0.00266666	0.00288768	0.355768	0.757683	-0.000445702	0.000677469	0.510608	0.892483	-0.000405358	0.000276635	0.142834	0.916061
ILMN_1666635	2881413	RPS14	0.00282541	0.0028937	0.328866	0.744926	-0.000582435	0.000678304	0.390526	0.863921	-0.000382882	0.000276941	0.166805	0.927245
ILMN_1666648	2581548	PRPF40A	0.00885143	0.00475845	0.0628647	0.536891	0.00255518	0.00129083	0.0477624	0.59548	-0.000954856	0.00054389	0.0791561	0.858115
ILMN_1666665	2889542	COL23A1	-0.000836413	0.00208457	0.688244	0.852856	0.000316413	0.000616143	0.607574	0.908065	0.000244223	0.000262514	0.352203	0.964171
ILMN_1666670	3946563	RBX1	-0.000183566	0.00371363	0.960576	0.889983	-0.000706074	0.000871771	0.41798	0.871713	0.000336934	0.000366995	0.358572	0.964785
ILMN_1666690	3981164	ACRC	-0.00719032	0.00396912	0.0700532	0.552461	-0.000963978	0.00100906	0.339413	0.846573	0.00036017	0.000420232	0.391404	0.967643
ILMN_1666713	3135567	LYPLA1	-0.00373257	0.0053464	0.485085	0.803349	-0.00202759	0.00124125	0.102363	0.693758	0.000730074	0.000513944	0.155453	0.922345
ILMN_1666715	3131916	WHSC1L1	-0.0038557	0.00357199	0.280398	0.719227	0.00045404	0.00103239	0.660085	0.914755	5.81296e-05	0.000437307	0.894252	0.985575
ILMN_1666727	3843525	ZNF586	0.000352848	0.00369496	0.923922	0.886115	0.000734763	0.000982435	0.45452	0.880797	-0.000902707	0.000404784	0.0257412	0.708764
ILMN_1666733	2731332	IL8	0.016742	0.0112579	0.136981	0.636243	0.00634433	0.00337215	0.059919	0.627772	-0.00114318	0.00144509	0.428898	0.970388
ILMN_1666739	2351393	RBM15	0.00322334	0.00280533	0.250555	0.706576	-5.14496e-05	0.000739716	0.944549	0.938858	-0.000208643	0.000311826	0.503432	0.974661
ILMN_1666761	3567984	PPP2R5E	1.30569e-05	0.00278393	0.996258	0.893503	0.000282232	0.000699062	0.686411	0.917755	-4.25212e-06	0.00028973	0.988291	0.98693
ILMN_1666882	3517251	DACH1	0.00114918	0.00335329	0.731821	0.860394	0.000247767	0.000932651	0.790502	0.927803	-0.000627063	0.000386786	0.104972	0.88914
ILMN_1666885	4013224	ATRX	-0.0108181	0.00523378	0.038736	0.469419	-0.00124433	0.00138895	0.370319	0.857554	0.000532045	0.000584552	0.36273	0.965175
ILMN_1666924	2324097	PINK1	-0.00734235	0.00393408	0.061993	0.534825	-0.00100571	0.001032	0.329792	0.842801	0.000440203	0.000431714	0.307888	0.959224
ILMN_1666924	2400212	PINK1	-0.00469295	0.00446956	0.293727	0.725599	-0.000345675	0.00112319	0.758263	0.924964	0.000195137	0.000468329	0.676923	0.981032
ILMN_1666932	2363689	FCGR2A	0.000838967	0.00345424	0.808098	0.871883	-0.000152434	0.000923694	0.868923	0.933888	-0.000455951	0.000387405	0.23922	0.948127
ILMN_1666933	3094447	ASH2L	-0.00394084	0.0027737	0.155379	0.65119	-0.000306069	0.000693004	0.658738	0.914595	0.000150514	0.000285887	0.598555	0.978602
ILMN_1666966	3359171	INS	0.00547132	0.00462764	0.237081	0.700002	-0.00043032	0.00116758	0.712457	0.920523	-0.000733273	0.000494168	0.137848	0.913287
ILMN_1666967	2984616	BRP44L	0.00206896	0.00397875	0.603061	0.83549	0.000173284	0.00103173	0.866619	0.933724	-0.000337675	0.000430079	0.432368	0.970619
ILMN_1666976	3833443	PLD3	0.00416355	0.00272237	0.126169	0.627164	0.00220129	0.000789143	0.00527938	0.372442	-0.000976963	0.000336021	0.00364398	0.515213
ILMN_1667016	2412082	FAF1	-0.000575853	0.00288586	0.841838	0.876383	-0.000931079	0.000748575	0.213573	0.785428	-0.000300627	0.00031219	0.335567	0.962461
ILMN_1667022	2607055	PASK	-0.00607624	0.00277518	0.0285609	0.43372	-0.00169248	0.000814595	0.0377375	0.567485	0.000187092	0.000346034	0.588732	0.978253
ILMN_1667034	3667093	PDPR	0.00153528	0.00599768	0.797967	0.870468	0.00154948	0.00163005	0.341821	0.847489	0.000479939	0.00068254	0.481952	0.973562
ILMN_1667043	3773312	EIF4A3	0.000333377	0.00266494	0.900447	0.883492	-0.00111994	0.000658597	0.0890372	0.678187	-6.59477e-05	0.000272954	0.809085	0.984081
ILMN_1667050	3986514	PRPS1	0.00116857	0.00368518	0.751168	0.863499	-0.000275758	0.000916136	0.763413	0.925432	-0.000141594	0.000380421	0.709742	0.981893
ILMN_1667068	3075566	ZC3HAV1	-0.0118691	0.00482736	0.0139439	0.350542	0.000141359	0.00127124	0.91146	0.936779	0.000462494	0.000537809	0.389811	0.967515
ILMN_1667081	3401704	CCND2	-0.00856568	0.00411542	0.0374006	0.465561	5.15553e-05	0.00117597	0.965031	0.940078	-0.000139909	0.000498409	0.778932	0.983475
ILMN_1667086	3295032	AP3M1	-0.00484424	0.00278686	0.0821684	0.573923	-0.00130601	0.000715829	0.0680804	0.644226	0.000312477	0.000299438	0.296696	0.957751
ILMN_1667112	3943414	FBXO7	-0.00271566	0.00440503	0.53757	0.819075	-0.00101797	0.00110306	0.356081	0.852697	5.43728e-05	0.000457312	0.905357	0.98575
ILMN_1667125	3572164	RPS6KL1	0.000370871	0.00227747	0.870642	0.879982	0.000731655	0.000673489	0.277318	0.818456	-0.000644054	0.000284537	0.0236039	0.702412
ILMN_1667132	3902051	NANP	0.00594057	0.00522573	0.255625	0.7089	-0.000726232	0.00134664	0.589685	0.905539	-0.000230032	0.000560884	0.681715	0.981163
ILMN_1667199	3592511	SQRDL	-0.00443572	0.00400757	0.268366	0.714412	-0.00057698	0.00107834	0.592605	0.905961	-0.000281406	0.000452069	0.533623	0.97606
ILMN_1667213	2396121	DFFA	-0.00571468	0.00358909	0.111332	0.612409	2.21935e-05	0.000951814	0.981397	0.941018	0.00043394	0.000397396	0.274851	0.954546
ILMN_1667222	2360773	MTX1	-0.00559171	0.00305734	0.0674082	0.547017	-0.00196507	0.000826163	0.0173808	0.4911	0.000412005	0.000345485	0.23305	0.946826
ILMN_1667224	2362746	SLAMF8	0.00247327	0.00480043	0.606401	0.836248	0.00305852	0.00141386	0.0305227	0.542779	-0.001811	0.000599801	0.00253336	0.472549
ILMN_1667239	2520113	INPP1	0.00365631	0.0032663	0.262968	0.712132	-0.000474375	0.000827821	0.566618	0.90207	-0.000424069	0.000339918	0.212192	0.941903
ILMN_1667257	2398789	SDHB	-0.000604541	0.00263056	0.818236	0.87327	-0.000573845	0.000643809	0.372754	0.858352	-0.000220877	0.000266108	0.406522	0.968809
ILMN_1667260	3687494	MAPK3	-0.00226523	0.00348075	0.515183	0.812685	-0.00141729	0.000869256	0.103004	0.694421	0.000581901	0.000362781	0.108714	0.892546
ILMN_1667306	3695867	RANBP10	-0.00846231	0.00474609	0.0745852	0.561108	0.000561514	0.00119117	0.637358	0.911983	-6.84472e-05	0.000496161	0.890277	0.985512
ILMN_1667319	3821159	LPPR2	0.00382592	0.00268223	0.153753	0.649803	0.00124093	0.000785633	0.114215	0.707405	-0.000334983	0.000333102	0.314586	0.960058
ILMN_1667371	3154263	SLA	0.00381208	0.00380174	0.315995	0.738231	0.00164093	0.000994834	0.0990559	0.690222	-4.10174e-05	0.000421529	0.922483	0.986011
ILMN_1667408	2327677	EPB41	-0.00593907	0.00539293	0.270779	0.715407	0.000121392	0.00138396	0.930104	0.937967	0.000143958	0.000573822	0.80191	0.983941
ILMN_1667429	2673773	SLC25A20	-0.00891456	0.0039275	0.0232208	0.409244	-0.00136778	0.00102241	0.180963	0.766617	0.000530916	0.000428872	0.215741	0.942804
ILMN_1667430	2382360	DEGS1	-0.00340275	0.00435388	0.434482	0.787552	0.00101451	0.00114377	0.375084	0.859109	0.000305346	0.00047807	0.523015	0.975587
ILMN_1667432	2675120	HYAL3	0.00188754	0.00245902	0.442725	0.790174	0.00049535	0.000741837	0.504303	0.891285	4.72785e-05	0.000315365	0.88083	0.985359
ILMN_1667453	3351931	HINFP	-0.00287789	0.00348422	0.408816	0.77884	-0.0014199	0.000922308	0.123681	0.717672	7.40115e-05	0.000386041	0.847962	0.9848
ILMN_1667460	3908358	SULF2	0.000595049	0.00527548	0.910193	0.884596	0.00253093	0.00147941	0.0871236	0.675628	-0.00081099	0.000624817	0.1943	0.936891
ILMN_1667476	3402444	LTBR	0.00429205	0.00243351	0.0777781	0.566737	0.00101193	0.000714113	0.156468	0.748244	-0.000422536	0.000301965	0.161727	0.925132
ILMN_1667561	3019519	IFRD1	0.00228059	0.0046063	0.620527	0.839377	0.00303098	0.00125965	0.0161194	0.484018	-0.00183926	0.000530966	0.000532228	0.324081
ILMN_1667564	3714068	ALDH3A2	-0.000841396	0.00362746	0.816576	0.873045	-0.000753201	0.0010061	0.454077	0.880694	0.000303324	0.000424322	0.474706	0.973169
ILMN_1667577	3621140	LCMT2	-0.000641328	0.00409178	0.875453	0.880563	-0.00218905	0.00110525	0.0476374	0.595084	0.000874501	0.000464007	0.0594744	0.81963
ILMN_1667592	3947863	PARVB	0.00111112	0.00355903	0.754891	0.864081	-0.000497524	0.00104588	0.63429	0.911595	-2.72439e-05	0.000443735	0.951043	0.986425
ILMN_1667594	3147508	KLF10	-0.00691696	0.00491945	0.159711	0.654774	-0.00214678	0.00140698	0.127057	0.721027	-0.000232327	0.000596947	0.697134	0.981572
ILMN_1667657	3499453	TPP2	0.00339532	0.00329129	0.302256	0.730605	0.00113327	0.000937914	0.226935	0.791776	0.000145337	0.000399531	0.71603	0.982049
ILMN_1667670	3486728	SLC25A15	0.000183676	0.00411623	0.964408	0.890372	6.47105e-05	0.00108756	0.952554	0.93934	-0.00054695	0.000457424	0.231806	0.946556
ILMN_1667707	2752560	SPCS3	-0.00679835	0.00383282	0.0761096	0.56384	-0.000801693	0.000979204	0.412947	0.870352	-0.000118383	0.000409514	0.772519	0.98334
ILMN_1667716	3758790	TMEM101	0.000438281	0.00317037	0.890049	0.882291	-0.000739608	0.000867181	0.393721	0.864877	-7.9141e-05	0.000364879	0.828289	0.984444
ILMN_1667744	3799167	MPPE1	-0.00229346	0.00464302	0.621335	0.839553	-0.00192985	0.00121005	0.110747	0.703289	0.00032321	0.000507848	0.524495	0.975654
ILMN_1667748	3415068	ANKRD33	-0.00365375	0.00277338	0.187692	0.67463	-0.000612095	0.000808302	0.448894	0.879483	0.000284235	0.000339553	0.402543	0.96851
ILMN_1667825	3699080	MLKL	-0.00043699	0.00432485	0.919517	0.885632	0.000865812	0.00110763	0.434404	0.875962	-0.000386324	0.000461179	0.402206	0.968485
ILMN_1667831	3761395	HOXB6	0.000285087	0.00305072	0.925547	0.886292	-0.00123323	0.000868443	0.155595	0.747501	0.000375734	0.000366969	0.30589	0.958969
ILMN_1667839	3549220	UBR7	0.00174485	0.00334857	0.602316	0.835321	2.57639e-05	0.000842859	0.975615	0.940689	0.000263974	0.000350334	0.451155	0.971808
ILMN_1667840	3664843	CMTM3	0.000367031	0.00278423	0.895123	0.88288	2.89574e-05	0.000778443	0.970326	0.940385	-0.000294798	0.000326772	0.366976	0.965564
ILMN_1667883	3956854	THOC5	-0.000990443	0.00305341	0.745656	0.862629	-0.000719785	0.000822333	0.381413	0.861122	0.000140573	0.000344322	0.683082	0.9812
ILMN_1667893	3049522	TNS3	-0.00222486	0.00253001	0.379191	0.767609	0.000111998	0.000758941	0.882681	0.934852	0.000202575	0.000324042	0.531873	0.975984
ILMN_1667925	2496280	PDCL3	0.000425232	0.00414946	0.918377	0.885506	-0.000785615	0.000982499	0.423938	0.873287	0.000338743	0.000403512	0.401195	0.968408
ILMN_1667977	2469094	TAF1B	0.000500425	0.0038673	0.897042	0.883102	-0.000141006	0.00100435	0.888348	0.93524	-0.00023765	0.000415112	0.566986	0.977437
ILMN_1667980	2450568	CACNA1S	-0.000128256	0.00181728	0.943736	0.888239	0.000310774	0.000550008	0.572049	0.90291	-5.95928e-05	0.00023598	0.800629	0.983916
ILMN_1667994	2921296	AMD1	0.00192166	0.00362073	0.5956	0.833772	0.000335923	0.000987961	0.733844	0.92266	-0.000152088	0.000411658	0.71179	0.981944
ILMN_1668012	3062193	SLC25A13	0.00179623	0.00339913	0.597196	0.834143	-0.000440168	0.000913119	0.629771	0.911017	0.000300285	0.000389401	0.44062	0.971153
ILMN_1668039	2504328	GYPC	0.00386908	0.00617831	0.531161	0.81729	-0.00143628	0.00160919	0.372101	0.858139	-0.000293222	0.000654997	0.654392	0.980392
ILMN_1668063	3229338	FCN1	-0.00060927	0.00285302	0.830896	0.874959	0.000272992	0.000698919	0.696099	0.918807	0.00028043	0.000285525	0.326023	0.961405
ILMN_1668090	2607262	STK25	0.0016554	0.00260855	0.525687	0.815738	0.000606095	0.000708777	0.39248	0.864507	5.43496e-05	0.000297459	0.855023	0.984924
ILMN_1668134	2350981	GSTM1	0.00835165	0.0145529	0.566047	0.826599	-0.00449586	0.00425664	0.290878	0.825441	0.0004904	0.00179743	0.784982	0.9836
ILMN_1668179	3286286	HNRNPF	-0.00296601	0.00296528	0.317191	0.738871	-0.00026183	0.000848737	0.757707	0.924913	7.40695e-06	0.000360527	0.983609	0.986869
ILMN_1668185	3030489	ZNF282	-0.00216357	0.00238248	0.363816	0.761208	-0.000194552	0.00069883	0.780708	0.926964	-7.87538e-05	0.000297764	0.791407	0.983731
ILMN_1668270	2326749	ZDHHC18	0.00599247	0.0037555	0.110567	0.611563	0.000902867	0.0010205	0.376303	0.859501	3.07931e-05	0.000430189	0.942936	0.98631
ILMN_1668283	2675171	HYAL2	0.000536389	0.00363216	0.882597	0.881415	-0.00103432	0.00103459	0.317437	0.837676	5.4816e-05	0.000434892	0.899696	0.985661
ILMN_1668312	2760199	SLC2A9	-1.942e-05	0.0026787	0.994216	0.893308	0.000684098	0.000754226	0.364396	0.855573	-0.000419942	0.000318862	0.187838	0.934861
ILMN_1668345	3352404	OAF	-0.00480229	0.00308178	0.119166	0.620571	-0.00202426	0.000877935	0.0211269	0.510724	0.000273433	0.000369247	0.458988	0.972276
ILMN_1668369	3850331	CDC37	-0.00143226	0.00356304	0.687701	0.852756	0.00174358	0.000945413	0.0651457	0.63869	-0.00029438	0.000397239	0.458653	0.972256
ILMN_1668374	2692816	ITGB5	-0.00422159	0.00290591	0.146291	0.643177	0.00032859	0.000871463	0.706132	0.919868	-0.000181611	0.000371819	0.625239	0.979496
ILMN_1668378	2366156	SFT2D2	0.00044853	0.00537509	0.933497	0.887151	-0.000179024	0.00134605	0.894194	0.935636	-0.000250673	0.000554554	0.651251	0.980299
ILMN_1668408	4021469	AIFM1	-0.00740362	0.00359835	0.0396379	0.471911	-0.000358145	0.000962732	0.709886	0.920258	0.000139327	0.000403461	0.729847	0.982383
ILMN_1668432	3782166	IMPACT	-0.00501381	0.00500326	0.316291	0.73839	7.08445e-05	0.00140068	0.959661	0.939763	-6.13623e-05	0.00059788	0.918254	0.985947
ILMN_1668460	3815223	PRTN3	0.0017018	0.00294138	0.562878	0.825792	0.000241022	0.000857189	0.778574	0.926778	0.000259942	0.00036124	0.471783	0.973007
ILMN_1668463	3918696	SON	-0.00550208	0.00448266	0.219668	0.692067	-0.000808905	0.00123306	0.511815	0.892709	0.000356083	0.000520603	0.493987	0.974189
ILMN_1668484	2393711	LRRC47	0.00314294	0.00252447	0.213136	0.688864	-0.000414523	0.000686006	0.545673	0.898692	6.10429e-05	0.00028879	0.832595	0.984524
ILMN_1668498	3389745	CWF19L2	0.00399778	0.0044494	0.368919	0.76338	0.00237701	0.00114677	0.0381927	0.56879	-0.00047505	0.000483064	0.325406	0.961334
ILMN_1668514	3846316	PIP5K1C	-0.00233135	0.00251402	0.353751	0.75678	2.19268e-05	0.000748008	0.976615	0.940746	5.22463e-05	0.000318536	0.869715	0.985174
ILMN_1668525	2879312	NR3C1	-0.00465175	0.00350384	0.184306	0.672492	0.00115837	0.00100856	0.250747	0.803008	-0.000567602	0.000426758	0.183508	0.933427
ILMN_1668535	3960782	JOSD1	-0.00269657	0.00360932	0.454996	0.79393	0.000219468	0.000905035	0.808395	0.929288	0.00022392	0.000377292	0.552853	0.976874
ILMN_1668540	2420958	ZNHIT6	0.00339691	0.0044141	0.441561	0.789808	0.000811343	0.00114568	0.478837	0.886161	0.000253678	0.000482491	0.599051	0.978619
ILMN_1668559	3309602	RGS10	-0.00417481	0.00474544	0.378993	0.76753	-0.000310704	0.00121632	0.798379	0.928465	0.00025078	0.000507539	0.621229	0.979367
ILMN_1668582	2660648	CRBN	1.71386e-05	0.00313254	0.995635	0.893444	-0.000988187	0.000806137	0.220263	0.788689	-5.72668e-05	0.000341382	0.86678	0.985125
ILMN_1668605	2773872	NAAA	0.00617063	0.0041766	0.139561	0.638236	0.00103129	0.00111577	0.355335	0.852434	-0.00146692	0.000463379	0.00154715	0.418135
ILMN_1668634	2789957	FBXW7	-0.00197878	0.00355611	0.577906	0.82955	0.000415175	0.00103313	0.687787	0.917906	-0.000229814	0.000438535	0.600244	0.978661
ILMN_1668639	3687715	TBC1D10B	3.00159e-05	0.00262273	0.990869	0.892986	0.000446803	0.000726427	0.538509	0.897482	-0.000564879	0.000304111	0.0632437	0.828537
ILMN_1668683	3351385	MLL	-0.0105825	0.00527453	0.0448192	0.486625	-0.000385806	0.00145566	0.790979	0.927844	-9.73257e-05	0.000611309	0.873504	0.985238
ILMN_1668683	3351461	MLL	-0.00600474	0.00425755	0.158429	0.65373	-0.000294626	0.00122046	0.809242	0.929357	0.000246325	0.000514082	0.631828	0.979706
ILMN_1668721	2953866	CCND3	-0.000493386	0.00317925	0.876672	0.880709	-0.000162191	0.000866531	0.851525	0.932628	0.000237913	0.000363721	0.513042	0.975124
ILMN_1668726	2688277	NFYB	-0.00215223	0.00743247	0.772144	0.866713	-0.000260093	0.00179326	0.88468	0.934989	0.00136257	0.0007529	0.0703319	0.843107
ILMN_1668726	3468925	NFYB	0.0037826	0.00485885	0.436275	0.78813	9.29552e-07	0.00133067	0.999443	0.942021	0.000744506	0.000567856	0.18983	0.935501
ILMN_1668748	3937587	MED15	0.00108107	0.00257526	0.674638	0.850332	0.000378915	0.000765365	0.620545	0.909813	-0.00023703	0.00032619	0.467434	0.972763
ILMN_1668795	2588965	TTC30B	-0.0029775	0.00595377	0.617002	0.838608	-0.00184262	0.00152459	0.226817	0.791723	0.000772852	0.000634991	0.223563	0.944695
ILMN_1668822	3544605	BATF	-0.00174791	0.00404576	0.665717	0.84863	-0.000908945	0.00110972	0.412743	0.870296	0.000272602	0.000464025	0.556885	0.977037
ILMN_1668825	2892262	DKFZP686I15217	-0.00325601	0.00316573	0.303705	0.731434	-0.00141502	0.000918203	0.1233	0.717283	-0.000272623	0.000390371	0.484947	0.973721
ILMN_1668834	3382972	RSF1	0.00479542	0.00654205	0.46355	0.796451	0.00298806	0.00177682	0.0926296	0.682752	-0.000331236	0.000745747	0.656923	0.980466
ILMN_1668847	3666897	WWP2	0.00345349	0.00321622	0.282923	0.720193	-0.000874779	0.000933571	0.348746	0.850064	0.000269611	0.000395077	0.49497	0.974239
ILMN_1668863	2576988	LYPD1	-3.26235e-05	0.00360531	0.99278	0.89317	0.000698272	0.00104598	0.504404	0.891304	9.63748e-05	0.000442622	0.827634	0.984432
ILMN_1668865	3442812	SLC2A14	-0.00148863	0.00441673	0.736085	0.86109	0.000864568	0.00132922	0.515414	0.893378	0.000570732	0.000566576	0.313774	0.959958
ILMN_1668910	3558145	CIDEB	0.000122995	0.00387603	0.974686	0.891402	0.000588787	0.00108664	0.587927	0.905283	9.47273e-05	0.00046057	0.837045	0.984605
ILMN_1668924	3579610	BEGAIN	-0.00607538	0.00366035	0.0969587	0.594771	-0.00269706	0.00103104	0.00889987	0.432651	0.00101159	0.000436809	0.020566	0.691388
ILMN_1668928	3699080	MLKL	-0.00204235	0.00502943	0.684684	0.852203	-0.000508196	0.00134853	0.706283	0.919884	-0.000457958	0.000566021	0.418467	0.969672
ILMN_1668960	3974098	MID1IP1	0.00236424	0.00417584	0.571278	0.827913	0.000832174	0.00108277	0.442152	0.87787	-0.000373034	0.000443949	0.40076	0.968375
ILMN_1668979	2779434	DNAJB14	0.00531924	0.004224	0.207925	0.686187	0.00156875	0.00119386	0.18884	0.771666	-0.000965634	0.000499071	0.0530071	0.805795
ILMN_1668984	3706950	SPNS3	-0.000872978	0.00240857	0.717018	0.857922	0.000912275	0.000722967	0.207003	0.782048	-0.000150456	0.000310025	0.627463	0.979568
ILMN_1668996	3742708	C1QBP	0.00352663	0.0030937	0.254312	0.708306	-0.000932937	0.000854884	0.27514	0.817281	-2.68014e-05	0.000360725	0.940773	0.986279
ILMN_1669015	3306299	XPNPEP1	0.00386211	0.00338423	0.253783	0.708065	0.000878502	0.000789909	0.266071	0.812223	-0.000126803	0.000332537	0.702966	0.981722
ILMN_1669033	2473149	NCOA1	-0.00652151	0.00423545	0.123623	0.624837	0.000101272	0.00117359	0.931234	0.938038	-9.0875e-05	0.000499751	0.855708	0.984935
ILMN_1669062	2620842	CCR2	-0.00885851	0.0052189	0.0896227	0.584849	-0.00193623	0.00129096	0.133657	0.727176	0.0002398	0.000532399	0.652413	0.980334
ILMN_1669070	3505449	MIPEP	0.00102073	0.00390103	0.793586	0.869846	-0.000626858	0.00110558	0.570717	0.902705	-0.0010428	0.000466364	0.0253502	0.707674
ILMN_1669094	2390489	ZNF672	0.00442107	0.00326715	0.175995	0.666958	0.000839486	0.000913444	0.358078	0.853398	-0.000224538	0.000381531	0.556185	0.977009
ILMN_1669102	3456313	ATP5G2	0.00340374	0.00451073	0.450497	0.792573	-0.000909107	0.0012287	0.459364	0.881905	0.000249417	0.000507264	0.622938	0.979422
ILMN_1669113	3839103	ATF5	-0.000619061	0.0030361	0.838432	0.875944	0.000919324	0.000895728	0.30473	0.832044	-0.00034663	0.000379205	0.360667	0.964982
ILMN_1669172	3461883	PTPRR	0.00583222	0.00258948	0.0243047	0.414708	0.000724983	0.000760988	0.340749	0.847083	-0.000627394	0.000322425	0.0516719	0.802645
ILMN_1669177	3514639	DHRS12	0.00269207	0.00395246	0.495799	0.806777	-0.000102187	0.00108124	0.924705	0.937628	-0.000685557	0.000454356	0.131336	0.909378
ILMN_1669189	2376849	RASSF5	0.000366679	0.00339011	0.913868	0.885006	0.00043977	0.00099805	0.659482	0.914683	-0.000179521	0.000425953	0.673421	0.980935
ILMN_1669201	3079463	ABCF2	-0.00491146	0.003434	0.152646	0.648845	-0.00128232	0.000989051	0.194797	0.775253	0.000430352	0.000418535	0.30384	0.958703
ILMN_1669206	3693673	CNOT1	-0.00236895	0.00269961	0.380206	0.768018	0.000315868	0.000716762	0.659439	0.914678	2.52043e-05	0.000303796	0.93388	0.986179
ILMN_1669215	3066297	SRPK2	-0.00352232	0.00373711	0.345924	0.753196	9.19914e-05	0.00108586	0.932486	0.938116	-0.000414699	0.000459698	0.366998	0.965566
ILMN_1669252	3284882	CUL2	0.00312623	0.00268434	0.244174	0.703538	0.000251418	0.000697391	0.718465	0.921135	-0.000108906	0.000287574	0.704906	0.981771
ILMN_1669259	3345107	ANKRD49	0.00561571	0.00433464	0.195134	0.679113	-0.000322664	0.00101567	0.750723	0.924267	0.000112065	0.000428716	0.793787	0.983779
ILMN_1669273	2408189	PPT1	-0.00191418	0.00456891	0.675246	0.850447	-0.0011565	0.0011476	0.313573	0.836004	3.4639e-05	0.000468407	0.94105	0.986283
ILMN_1669286	3146898	YWHAZ	-0.0141982	0.00535889	0.00806183	0.293984	-0.00347572	0.00147179	0.0181985	0.495929	0.00234495	0.00060867	0.000116879	0.199021
ILMN_1669303	3451264	YAF2	0.00220497	0.00420148	0.599716	0.834724	6.8273e-06	0.00116036	0.995305	0.941794	0.000106887	0.000493021	0.828364	0.984446
ILMN_1669308	2609870	BRPF1	-0.0016122	0.00339028	0.634405	0.842337	0.000173622	0.000962024	0.856779	0.933014	-0.000339462	0.000405095	0.40204	0.968472
ILMN_1669310	3643229	RHOT2	0.004267	0.00308886	0.167151	0.660579	0.00112724	0.00087676	0.198551	0.777419	1.63017e-05	0.000371919	0.965039	0.986619
ILMN_1669317	3837269	GPR77	-0.00613656	0.00502549	0.222053	0.693197	-0.00294488	0.00130947	0.0245176	0.524164	0.000750303	0.00054936	0.172009	0.929291
ILMN_1669366	3480411	IFT88	0.00141688	0.00400106	0.723244	0.858972	0.00126585	0.00106954	0.236591	0.795972	-0.000217073	0.000449447	0.629112	0.97962
ILMN_1669376	3428783	DRAM1	-0.00812378	0.0042748	0.0573823	0.52322	-0.00133419	0.00114655	0.244563	0.799218	0.000464359	0.000483907	0.337255	0.962642
ILMN_1669377	2428855	AP4B1	-0.000225382	0.00335505	0.946441	0.888523	-0.00185379	0.000884188	0.0360287	0.562349	0.000710804	0.000367566	0.0531359	0.806092
ILMN_1669393	3939914	GGT1	-7.51777e-05	0.00441775	0.986423	0.892556	-0.00272991	0.00124892	0.0288296	0.537341	0.000273411	0.000525669	0.60298	0.978756
ILMN_1669394	3354731	EI24	-0.00186079	0.00323313	0.564928	0.826315	-0.00124668	0.000789044	0.11411	0.707283	0.000216633	0.000322387	0.501605	0.974571
ILMN_1669409	4011008	VSIG4	-0.0033029	0.0050332	0.511681	0.811645	0.00197242	0.00145559	0.175397	0.76282	-0.00151265	0.000616462	0.0141374	0.656102
ILMN_1669456	3676113	NME3	0.00268174	0.00278105	0.334901	0.747927	-0.000424946	0.000756068	0.574084	0.90322	-0.000109239	0.000313418	0.727434	0.982326
ILMN_1669484	2621917	WDR6	-0.000210981	0.00327021	0.948559	0.888744	0.000554461	0.000917394	0.545587	0.898678	0.000431135	0.000389547	0.268398	0.953504
ILMN_1669502	2897576	E2F3	0.005615	0.00309973	0.0700717	0.552498	0.00155738	0.000773222	0.0439948	0.583464	-0.000495215	0.000327597	0.13062	0.908926
ILMN_1669508	3861978	PAF1	-0.00385096	0.00302371	0.20281	0.683448	-0.00157721	0.000760436	0.0380716	0.568445	0.000178689	0.000314193	0.569543	0.977536
ILMN_1669516	2900372	ZNF193	-0.00341768	0.00328092	0.297559	0.727875	-3.41237e-05	0.000920949	0.970443	0.940392	-2.31394e-05	0.000388154	0.952463	0.986445
ILMN_1669523	3544525	FOS	0.00730563	0.0039774	0.0662418	0.544515	0.00108544	0.00121143	0.370253	0.857532	-0.000294905	0.000524742	0.574116	0.977711
ILMN_1669550	2396781	MAD2L2	-0.00149013	0.00331743	0.653301	0.846196	-0.00156284	0.000842885	0.0637169	0.635847	0.000221591	0.000350579	0.52734	0.975782
ILMN_1669553	2518155	UBE2E3	0.000305689	0.00392039	0.937849	0.887616	-0.000456852	0.00096477	0.635832	0.91179	0.000236366	0.000400333	0.554906	0.976957
ILMN_1669553	3969604	UBE2E3	-0.00119024	0.00435678	0.784705	0.868566	-0.000190832	0.00102877	0.85284	0.932725	6.26159e-05	0.000424927	0.88285	0.985392
ILMN_1669555	3509910	FAM48A	-0.00149863	0.00335746	0.655338	0.8466	-0.00069038	0.00090659	0.446351	0.878879	3.36662e-05	0.000378162	0.929061	0.986108
ILMN_1669572	3844704	RNF126	0.00255695	0.00269515	0.342761	0.751712	0.00203294	0.000783201	0.00944016	0.438568	-0.000551406	0.000334753	0.0995169	0.88377
ILMN_1669584	3820663	ILF3	6.39153e-06	0.00339399	0.998497	0.893717	0.001402	0.000944237	0.137596	0.73061	-0.000192391	0.000399768	0.630333	0.979659
ILMN_1669592	3819522	MARCH2	0.00321291	0.00528469	0.54321	0.820616	-0.00140948	0.00146212	0.335048	0.844884	-0.000215257	0.000640731	0.736905	0.982549
ILMN_1669598	3379390	SUV420H1	-0.00396685	0.00339268	0.242308	0.702624	-0.000184322	0.000909236	0.839353	0.931718	-0.000244862	0.000379191	0.518443	0.975377
ILMN_1669599	3164221	DENND4C	0.000598466	0.00358751	0.867512	0.879601	-0.0005938	0.000989144	0.548295	0.899128	9.79414e-05	0.000423102	0.816939	0.984232
ILMN_1669607	3656527	PHKG2	0.00969399	0.00316631	0.00220157	0.189391	0.00102596	0.000873149	0.239991	0.79738	-0.000874757	0.000364467	0.0163906	0.670558
ILMN_1669617	3050462	GRB10	-0.00128582	0.00329654	0.696498	0.854345	-0.00141581	0.000961641	0.140943	0.73393	0.000290228	0.000406568	0.475321	0.973203
ILMN_1669633	2466141	ACP1	-0.00122889	0.00349879	0.725413	0.859334	-0.000798801	0.000831037	0.336447	0.84543	9.76308e-05	0.000339381	0.773597	0.983363
ILMN_1669663	3937943	BCR	-0.00566804	0.00578012	0.326785	0.743872	-0.0014127	0.00145236	0.330707	0.843168	0.000490658	0.000606558	0.41856	0.969679
ILMN_1669663	3939183	BCR	-0.000327675	0.00281561	0.907353	0.884276	-0.000551389	0.000820566	0.501608	0.890764	0.00011342	0.000350495	0.746241	0.982764
ILMN_1669669	2491336	KCMF1	-0.00211079	0.00380521	0.579091	0.82984	-0.000115359	0.00104761	0.912317	0.936834	-0.000147642	0.000442128	0.738428	0.982584
ILMN_1669674	2907459	CNPY3	0.00477365	0.00342927	0.163914	0.658105	0.0021564	0.00088846	0.0152193	0.479821	-0.000421074	0.000371824	0.257443	0.951621
ILMN_1669692	3755862	IKZF3	-0.000193326	0.00537417	0.971304	0.891065	0.000797299	0.0014748	0.588774	0.905407	-0.000952681	0.000620997	0.125001	0.90522
ILMN_1669696	3859622	ZNF792	0.000505059	0.0038671	0.896088	0.882992	0.000869385	0.00100355	0.386322	0.862644	0.000349556	0.000419113	0.40426	0.96864
ILMN_1669703	2712417	TNK2	0.0018607	0.00246635	0.450589	0.7926	-3.49819e-05	0.00074615	0.962606	0.939936	0.000182745	0.000318922	0.566639	0.977424
ILMN_1669709	2642995	TMEM108	0.00574266	0.00323201	0.0756	0.562936	-7.48964e-05	0.000948222	0.937044	0.938398	-0.000363531	0.000404177	0.368421	0.965694
ILMN_1669727	3240340	WAC	-0.00809136	0.00324857	0.0127475	0.340384	-0.00204759	0.000918179	0.025744	0.52829	0.000645869	0.000390274	0.0979427	0.882122
ILMN_1669729	3094245	ERLIN2	0.0069837	0.00342408	0.0413919	0.476515	0.00192169	0.000968919	0.0473303	0.594105	-0.00102146	0.000408499	0.0124009	0.645846
ILMN_1669772	3417842	LRP1	0.00648052	0.00457602	0.15672	0.652316	0.00133557	0.00133339	0.316517	0.837281	-0.000324889	0.000570574	0.56908	0.977518
ILMN_1669781	2853102	PRLR	-0.000627835	0.00323808	0.846261	0.87695	-0.000549688	0.000923366	0.551637	0.899677	-9.36464e-05	0.000388795	0.809661	0.984092
ILMN_1669788	3581485	NUDT14	0.00269724	0.00418775	0.519523	0.813959	-0.000512819	0.00120657	0.670819	0.916004	0.000647473	0.000507462	0.201989	0.939147
ILMN_1669818	3513096	ESD	0.00394481	0.00364859	0.279614	0.718924	0.000119141	0.000902065	0.894924	0.935686	-0.000229195	0.000375292	0.541391	0.976396
ILMN_1669832	3595096	TCF12	-0.00779048	0.00307627	0.0113272	0.326554	-0.00142639	0.000806393	0.0769181	0.660252	0.000734305	0.000334776	0.028277	0.719734
ILMN_1669833	3016636	SH2B2	-0.00197508	0.00283608	0.486171	0.803701	0.000264995	0.000829501	0.749375	0.924141	-4.38877e-05	0.000352387	0.900885	0.98568
ILMN_1669842	3817501	CHAF1A	0.00967893	0.00334006	0.00375754	0.222928	0.00156097	0.000951382	0.100851	0.692165	-0.000785221	0.000403003	0.0513645	0.8019
ILMN_1669851	3006133	STAG3L4	0.00548397	0.00505787	0.278255	0.718395	0.00256542	0.00138348	0.0636931	0.635799	-0.000944832	0.000580822	0.103797	0.888027
ILMN_1669878	3053691	GUSB	0.00290673	0.00286722	0.310688	0.735347	-4.31905e-05	0.000730387	0.952846	0.939358	-0.000282504	0.000302248	0.349955	0.963949
ILMN_1669881	2991150	TSPAN13	-0.00147133	0.00567952	0.795589	0.870131	0.000498789	0.00150624	0.740533	0.923305	-0.000333263	0.000631672	0.597785	0.978575
ILMN_1669888	2638869	CSTA	0.00402925	0.00661357	0.542366	0.820387	-0.000752333	0.00165678	0.649761	0.913517	-5.85958e-05	0.000692595	0.932577	0.98616
ILMN_1669905	2824354	DCP2	0.000379018	0.00362798	0.916796	0.885331	-0.000486708	0.00105442	0.644375	0.912858	-5.17305e-05	0.000446304	0.907725	0.985786
ILMN_1669927	2523874	ICOS	-0.00645063	0.00475577	0.174978	0.666251	-0.00232818	0.00122859	0.0580913	0.623592	0.000692482	0.00050775	0.172623	0.929525
ILMN_1669931	3301857	TM9SF3	0.00556301	0.00323194	0.0852035	0.578552	0.00100186	0.000852144	0.239718	0.797268	-0.00026233	0.000347491	0.450293	0.971755
ILMN_1669940	3183364	TMEM38B	0.00358672	0.00404035	0.374688	0.765778	0.000967159	0.00106846	0.365367	0.855901	-3.94172e-05	0.000447139	0.929754	0.986119
ILMN_1669966	3815809	NDUFS7	0.000915177	0.00280917	0.744589	0.862459	-0.00010848	0.000721328	0.880457	0.934698	-6.59954e-05	0.000298597	0.825078	0.984385
ILMN_1670000	2366028	DCAF6	-0.0105737	0.00352262	0.00268509	0.200804	-0.00217721	0.000840266	0.00956695	0.439882	0.00110362	0.000348397	0.00153649	0.417694
ILMN_1670008	3747657	FLCN	0.000237156	0.00306896	0.938404	0.887675	-0.000618078	0.000902833	0.493598	0.889188	8.99699e-05	0.000382509	0.814046	0.984177
ILMN_1670028	3796335	LPIN2	-0.00613542	0.00355168	0.0840829	0.576873	0.000314114	0.000947953	0.740372	0.92329	-0.000123079	0.000395769	0.755811	0.982978
ILMN_1670037	3358492	POLR2L	-0.00207122	0.00547547	0.705228	0.855889	-0.00192989	0.00142167	0.174629	0.76228	0.00041913	0.000590987	0.478198	0.97336
ILMN_1670076	3980329	FAM155B	-0.00425559	0.00232472	0.0671629	0.546497	-0.000126143	0.000675581	0.851882	0.932655	0.000194891	0.000285574	0.494953	0.974238
ILMN_1670093	2434031	HIST2H2BF	-0.00721642	0.00582968	0.215762	0.690171	-0.00112062	0.00146741	0.445061	0.878571	5.42469e-06	0.00061094	0.992915	0.98699
ILMN_1670096	2474527	NRBP1	0.000701194	0.00270839	0.795715	0.870149	0.000383289	0.000746301	0.607542	0.90806	-0.000319004	0.000313144	0.30834	0.959282
ILMN_1670122	3747324	ZNF624	-0.00091297	0.00412574	0.824869	0.874161	-0.000113093	0.00116046	0.922365	0.937479	-3.72658e-05	0.000487267	0.939038	0.986254
ILMN_1670130	3815278	ARID3A	0.000692722	0.00276295	0.802032	0.871039	0.00102433	0.000803754	0.202511	0.779629	-0.000654631	0.000342449	0.0559254	0.812232
ILMN_1670134	3375545	FADS1	-0.0102303	0.00402205	0.010973	0.322755	-0.00204277	0.00111814	0.0677099	0.643549	0.00060567	0.000473192	0.200557	0.938739
ILMN_1670145	3041816	DFNA5	-0.00470641	0.00419215	0.261576	0.711531	0.000786389	0.00127871	0.538563	0.897492	-0.000572359	0.00054772	0.29603	0.95766
ILMN_1670147	2405469	PHC2	0.00160834	0.00241474	0.505379	0.809743	0.00106331	0.000711116	0.134843	0.728227	-0.000327542	0.000303991	0.281269	0.955537
ILMN_1670172	2575054	WDR33	-0.00154046	0.00255863	0.54713	0.821672	-0.000841141	0.000690071	0.222875	0.789917	-2.45481e-05	0.000287673	0.931997	0.986151
ILMN_1670188	3708764	TNFSF12-TNFSF13	0.00350527	0.00327419	0.284361	0.720736	0.000779219	0.000934806	0.404528	0.86801	0.000156833	0.000402085	0.696501	0.981555
ILMN_1670218	3697005	EXOSC6	0.00318137	0.00277735	0.252014	0.707253	-0.00110874	0.000819843	0.176254	0.763418	0.000258741	0.000348075	0.457271	0.972174
ILMN_1670245	2723997	KLF3	-0.00233823	0.00399878	0.558725	0.824724	0.000144493	0.00113546	0.898739	0.935941	-8.41765e-05	0.000478637	0.860398	0.985016
ILMN_1670272	3528895	LRP10	-0.000357599	0.00282221	0.899171	0.883346	-3.94002e-05	0.000782235	0.959829	0.939773	0.000440736	0.000325435	0.175641	0.930652
ILMN_1670302	2888485	HK3	0.000295427	0.00287691	0.91821	0.885488	0.000139032	0.000809077	0.863563	0.933505	9.94697e-05	0.00034095	0.770483	0.983297
ILMN_1670305	3331355	SERPING1	-0.004539	0.0101239	0.653904	0.846316	0.000261596	0.0028403	0.926617	0.937748	-0.00130978	0.00119767	0.274125	0.954431
ILMN_1670306	2834472	SCGB3A2	-0.00325719	0.00736496	0.658305	0.847186	-0.00149849	0.00203207	0.460867	0.882245	0.000368565	0.00085677	0.667065	0.980757
ILMN_1670322	2815139	FCHO2	0.00410618	0.00646624	0.525416	0.815661	-0.00133839	0.00171934	0.436315	0.876438	0.000320503	0.000729087	0.660231	0.980562
ILMN_1670325	3713951	SLC47A1	0.00363382	0.00292966	0.214845	0.689718	0.00137545	0.000870037	0.113899	0.707039	-0.000385051	0.000369769	0.297724	0.957891
ILMN_1670353	3401804	RAD51AP1	0.00042849	0.00577393	0.940842	0.887934	-0.00104358	0.00153315	0.496079	0.889681	0.000321385	0.000636898	0.613833	0.979123
ILMN_1670377	3851250	ZNF20	-0.00171217	0.00430607	0.690913	0.853341	-0.00250413	0.0010751	0.0198474	0.504692	0.000627048	0.000448508	0.16209	0.925287
ILMN_1670420	3426917	METAP2	0.00175991	0.00243194	0.469272	0.798095	0.00035771	0.000579358	0.536954	0.897216	-8.17464e-05	0.000240107	0.733512	0.98247
ILMN_1670439	2659887	FYTTD1	-0.0015985	0.00343671	0.641842	0.843878	-0.000528559	0.000920374	0.565773	0.901938	0.00061204	0.000383799	0.110782	0.89434
ILMN_1670456	3830612	RBM42	0.00226032	0.00250414	0.366719	0.76245	0.000356612	0.000689124	0.604817	0.907684	-0.000384737	0.000286949	0.17999	0.932214
ILMN_1670462	3049840	HUS1	0.000406651	0.00364961	0.911281	0.884718	-0.000462495	0.0010096	0.646882	0.913166	0.000412842	0.000423159	0.329253	0.961769
ILMN_1670472	2842570	FAF2	-0.000958878	0.00289359	0.740358	0.861781	0.000473223	0.000717272	0.509412	0.892258	7.39964e-05	0.000301274	0.805983	0.984021
ILMN_1670506	4017961	AMMECR1	0.000313751	0.00298107	0.916179	0.885263	-0.000835191	0.000855818	0.329115	0.842528	0.000391305	0.000361452	0.27899	0.95519
ILMN_1670518	2776372	WDFY3	-0.00531081	0.0036132	0.141607	0.639773	0.000532626	0.00101196	0.59866	0.906823	2.93959e-05	0.00042802	0.945245	0.986343
ILMN_1670532	2487478	GMCL1	-0.000566812	0.00370914	0.878544	0.880933	0.00112611	0.000985216	0.253035	0.80444	-0.000600271	0.000412296	0.145414	0.917427
ILMN_1670535	3555736	NDRG2	0.00504695	0.00345683	0.144291	0.641735	0.000533899	0.000989641	0.589551	0.90552	1.1217e-05	0.000419892	0.978688	0.986803
ILMN_1670540	2746119	SMAD1	0.00705728	0.00350052	0.0437928	0.483008	0.000474911	0.000984507	0.629532	0.910986	-0.0005034	0.000415351	0.225517	0.945148
ILMN_1670542	2405364	AK2	0.00217992	0.00426484	0.609254	0.83689	-0.00135907	0.00107585	0.206498	0.78178	0.000541099	0.000445914	0.224954	0.945018
ILMN_1670561	4016396	TCEAL8	0.00596841	0.00471311	0.205391	0.684844	0.000918385	0.00129294	0.477515	0.885882	-0.000449649	0.000541676	0.406478	0.968806
ILMN_1670570	3263624	MXI1	-0.0181583	0.00497192	0.000260037	0.0848735	-0.00337026	0.00125787	0.0073766	0.412568	0.000740668	0.000525921	0.159034	0.923961
ILMN_1670572	3095257	IDO2	-0.00201696	0.00420998	0.631875	0.841805	-0.00155081	0.00120876	0.199502	0.777957	-0.000370203	0.00051166	0.469352	0.972871
ILMN_1670576	3023246	IRF5	0.000169436	0.00297286	0.95455	0.889365	0.000438139	0.000910402	0.630332	0.911089	-0.00025847	0.000391149	0.508744	0.974919
ILMN_1670609	2882196	ATOX1	-0.00263691	0.00397683	0.507287	0.810323	-0.00187044	0.0010205	0.0668218	0.6419	0.00013921	0.000428286	0.74515	0.982739
ILMN_1670638	3732230	PITPNC1	-0.00152753	0.00371655	0.681067	0.851535	0.00110091	0.000936418	0.239729	0.797272	6.61652e-05	0.000388496	0.864765	0.985091
ILMN_1670640	3436236	ZNF664	-0.00389977	0.00255524	0.126964	0.627875	-0.000562359	0.000746659	0.451349	0.88006	0.00022928	0.000313863	0.465079	0.972629
ILMN_1670664	2452049	PPP1R15B	0.00304856	0.00361451	0.398993	0.775266	0.00130487	0.00100816	0.195559	0.775699	-0.000395337	0.000423382	0.350428	0.963996
ILMN_1670723	3968833	MSL3	-0.00841366	0.00328047	0.0103242	0.315382	-0.0015723	0.000850351	0.0644578	0.637334	0.000474647	0.000350361	0.175501	0.9306
ILMN_1670746	2593838	BOLL	-0.0015959	0.00331102	0.629809	0.841369	-0.000201115	0.000927267	0.828294	0.93087	8.50241e-05	0.000390619	0.82769	0.984433
ILMN_1670764	3915087	USP25	0.00439786	0.00426355	0.302305	0.730633	0.00114416	0.00121792	0.347507	0.849609	-1.60228e-05	0.000510668	0.97497	0.986754
ILMN_1670769	2909723	CENPQ	-0.00363445	0.00499323	0.46669	0.797357	0.000834706	0.00141389	0.554947	0.900216	0.000559887	0.000594252	0.346105	0.963563
ILMN_1670796	2396480	EXOSC10	-0.00445599	0.00309928	0.150506	0.646962	-0.000591195	0.000805446	0.46295	0.882713	-3.67368e-05	0.000338089	0.913472	0.985875
ILMN_1670801	2387006	MTR	0.000782082	0.00340263	0.818211	0.873266	0.00121079	0.000915057	0.185772	0.769743	-0.000427004	0.000379671	0.26073	0.952202
ILMN_1670809	2948547	NRM	-0.000951631	0.00351583	0.786645	0.868848	-0.000710378	0.000944979	0.452208	0.88026	-0.00049214	0.000396386	0.214395	0.942466
ILMN_1670817	2759404	GRPEL1	0.000907355	0.00336678	0.787543	0.868978	0.000593545	0.000851538	0.485785	0.887606	0.000293832	0.000354951	0.407777	0.968902
ILMN_1670841	3904119	CPNE1	0.00147524	0.00301672	0.624828	0.840306	3.8856e-05	0.000879376	0.964756	0.940062	0.000188708	0.000374432	0.614272	0.979138
ILMN_1670844	2463482	OPN3	-0.00509425	0.00397661	0.200175	0.681991	-0.00162354	0.0010553	0.123935	0.71793	0.000510665	0.000439629	0.245405	0.949368
ILMN_1670870	2634494	ALCAM	-0.00348351	0.00478442	0.466556	0.797319	-0.00120533	0.00127448	0.344276	0.848412	0.000793955	0.000531927	0.135541	0.911942
ILMN_1670875	3729528	PPM1D	0.000933101	0.00285303	0.743625	0.862305	0.000553161	0.000784248	0.480599	0.886531	5.32052e-05	0.000328581	0.871366	0.985202
ILMN_1670878	2772017	YTHDC1	0.00363352	0.00313958	0.247139	0.704966	0.00216157	0.000900689	0.0163993	0.485243	-0.000843112	0.000383776	0.0280286	0.718654
ILMN_1670895	3717635	ZNF207	0.000577133	0.00226725	0.799069	0.870623	-0.000935798	0.00057638	0.104466	0.695906	0.000331345	0.000236973	0.162041	0.925266
ILMN_1670899	2874371	FBN2	-0.00311048	0.00513933	0.545026	0.821107	0.000716223	0.00147516	0.627306	0.910698	4.98251e-05	0.000627007	0.936663	0.986219
ILMN_1670901	3711165	COX10	-0.000422615	0.00347794	0.903285	0.883816	0.000536815	0.000879691	0.541709	0.898026	-0.000379688	0.000363778	0.296607	0.957739
ILMN_1670912	2509557	ACVR2A	-0.00247233	0.00453959	0.586018	0.831512	-0.000946876	0.00121559	0.436013	0.876363	-0.000169758	0.000514868	0.741618	0.982658
ILMN_1670925	3709213	CYB5D1	-0.00541044	0.00455923	0.235345	0.699133	-0.000150275	0.00125753	0.904879	0.936348	-9.55301e-05	0.000532645	0.857663	0.984969
ILMN_1670931	2766588	PDS5A	-0.000906018	0.00257919	0.725378	0.859329	4.8936e-05	0.000714573	0.945401	0.93891	0.000351778	0.000301094	0.242672	0.948827
ILMN_1670948	3978424	TSR2	-0.00496608	0.0036348	0.171858	0.66404	0.000696027	0.000906551	0.442621	0.877983	0.000260225	0.000379763	0.4932	0.974149
ILMN_1670970	2779638	PPP3CA	-0.00336972	0.00295869	0.254736	0.708498	-0.0015381	0.000825025	0.0622793	0.632882	1.14238e-05	0.00034741	0.973768	0.986738
ILMN_1670972	2404819	PTP4A2	-0.00983583	0.00440225	0.025465	0.420184	-0.000834907	0.00119931	0.486332	0.887719	0.000639341	0.000502861	0.203584	0.939595
ILMN_1671004	3766861	POLG2	-0.00167263	0.00429726	0.697105	0.854454	-0.00117995	0.0011535	0.306338	0.832778	0.00072633	0.000485103	0.134323	0.911214
ILMN_1671005	2461531	IRF2BP2	0.00119416	0.00340521	0.725824	0.859403	0.00130963	0.000965701	0.175054	0.76258	-0.000515723	0.000408908	0.20723	0.940595
ILMN_1671028	2330334	THRAP3	-0.00315107	0.00355291	0.375133	0.765961	3.73398e-05	0.000926282	0.967845	0.940242	-4.16736e-06	0.000384434	0.991351	0.98697
ILMN_1671039	2585129	GALNT3	0.00167939	0.0059852	0.779025	0.867734	0.00165642	0.00171078	0.332933	0.844053	0.000708754	0.000729784	0.331457	0.962014
ILMN_1671039	2585167	GALNT3	-0.000339382	0.00699858	0.961323	0.890059	-0.000314992	0.00194387	0.871271	0.934055	0.00158983	0.000828881	0.0551061	0.810484
ILMN_1671048	2422517	ZNF644	0.00543184	0.00413761	0.189251	0.675593	0.000743247	0.00111279	0.504188	0.891263	-2.14941e-05	0.000468147	0.963379	0.986597
ILMN_1671067	3765689	MED13	-0.00134695	0.00285978	0.637643	0.843012	-0.000163758	0.000826584	0.842955	0.93199	-2.22203e-05	0.000354716	0.950051	0.986411
ILMN_1671158	3150797	MRPL13	0.00284034	0.00311371	0.36166	0.760276	0.000185173	0.000801397	0.817266	0.930002	-0.00015113	0.000338146	0.65492	0.980407
ILMN_1671191	2673509	UQCRC1	0.00334399	0.00278989	0.23068	0.697116	-0.000420694	0.000736599	0.567911	0.902271	-0.00012871	0.000309046	0.677062	0.981036
ILMN_1671207	2380991	IARS2	0.000889025	0.0027776	0.748916	0.863145	-0.000648676	0.000719857	0.367526	0.856626	0.000139578	0.000300291	0.642069	0.980023
ILMN_1671221	3189110	GAPVD1	-0.0106608	0.00307527	0.000527057	0.119745	-0.00107569	0.000775995	0.165684	0.755686	0.000659717	0.000325239	0.042519	0.778428
ILMN_1671237	3761714	GNGT2	0.00264791	0.00507761	0.602027	0.835255	0.000472856	0.00134225	0.724624	0.921753	-0.000138669	0.000559039	0.804097	0.983984
ILMN_1671250	2325593	CLIC4	-0.00559971	0.00501287	0.263966	0.712559	-0.000612165	0.00129876	0.637395	0.911987	0.000330523	0.000537447	0.538563	0.976275
ILMN_1671257	3996667	DKC1	0.00666551	0.00250214	0.00772363	0.290418	0.00152982	0.00061828	0.0133492	0.469604	-0.000574798	0.000258253	0.0260332	0.709559
ILMN_1671265	2753952	ING2	-0.00508008	0.00432788	0.240474	0.701715	0.000582692	0.00106458	0.584144	0.904728	-0.000314805	0.000441722	0.476046	0.973242
ILMN_1671281	2447124	RNASEL	0.000266931	0.00325096	0.934561	0.887265	0.000839476	0.000817133	0.304259	0.831827	-0.000374328	0.000339632	0.270393	0.953831
ILMN_1671288	3190463	ODF2	-0.008459	0.00397456	0.0333132	0.452332	-0.000265037	0.00109137	0.808124	0.929266	5.49412e-05	0.00046126	0.905187	0.985747
ILMN_1671291	2328808	EIF3I	0.00317297	0.00343227	0.355251	0.757452	-0.000309761	0.000859434	0.71853	0.921142	-0.000267598	0.000352321	0.447536	0.971586
ILMN_1671314	4007216	UXT	0.00630245	0.00379479	0.0967504	0.594485	0.000750283	0.000957612	0.433337	0.875694	-0.000253665	0.000399835	0.525804	0.975713
ILMN_1671326	2330075	EIF2C1	6.8881e-05	0.00335414	0.983616	0.892282	-0.000563461	0.000948668	0.552546	0.899826	7.59586e-05	0.000400172	0.849454	0.984826
ILMN_1671337	2395564	SLC2A5	0.000131869	0.00333544	0.968463	0.890781	0.000691862	0.000993718	0.486281	0.887708	-0.000236227	0.000425256	0.578557	0.977879
ILMN_1671404	3282974	SVIL	-0.00139967	0.00434766	0.747501	0.862921	0.00146524	0.00125584	0.243313	0.798721	-0.000368567	0.000531077	0.487683	0.973864
ILMN_1671427	3303913	FBXW4	0.000471413	0.00366628	0.89769	0.883176	0.000588468	0.00103088	0.568109	0.902302	0.000410115	0.000436209	0.347125	0.963666
ILMN_1671452	2529782	MRPL44	-0.0012908	0.00405477	0.750226	0.863351	-0.00108123	0.00104072	0.298841	0.829299	-2.28608e-05	0.000433538	0.957946	0.986522
ILMN_1671482	2477933	GALM	-0.00463782	0.00500173	0.3538	0.756802	0.000399334	0.0013302	0.764019	0.925487	-0.000362646	0.000560291	0.517473	0.975332
ILMN_1671486	3636391	HOMER2	-0.000996751	0.00363437	0.783887	0.868447	-0.000574775	0.00103506	0.578684	0.903916	0.000200139	0.000438202	0.647867	0.980198
ILMN_1671494	3402899	USP5	0.00154455	0.00250797	0.537988	0.81919	0.000371491	0.000679366	0.584503	0.904781	-0.00021382	0.000284102	0.45168	0.97184
ILMN_1671516	2587747	CIR1	0.00183985	0.00569213	0.746523	0.862766	0.00178947	0.00142652	0.209686	0.78345	-0.000676381	0.000602339	0.26147	0.952331
ILMN_1671547	3420316	HMGA2	0.0024436	0.00336646	0.46792	0.797709	0.000130411	0.000966255	0.892639	0.935531	0.000568812	0.000407082	0.162326	0.925388
ILMN_1671554	2469910	LPIN1	-0.00397231	0.00367804	0.280139	0.719127	0.000584403	0.00105652	0.580168	0.904138	0.000185293	0.000446556	0.678187	0.981067
ILMN_1671565	2984884	RNASET2	0.000648243	0.00373916	0.862364	0.87897	0.000359181	0.000923114	0.697204	0.918925	0.000138382	0.000379113	0.715101	0.982027
ILMN_1671568	2413032	ECHDC2	-0.0137252	0.00452112	0.00239901	0.194442	-0.00337303	0.00134838	0.0123651	0.463255	0.00092171	0.000578002	0.110791	0.894348
ILMN_1671583	3076178	MKRN1	-0.00554389	0.00337023	0.0999785	0.598806	0.000149976	0.000834523	0.857376	0.933057	0.000197189	0.00034926	0.572352	0.977644
ILMN_1671583	3974618	MKRN1	-0.00367963	0.00310693	0.236283	0.699593	0.000951867	0.000789244	0.227799	0.792164	0.000138608	0.00033169	0.676033	0.981008
ILMN_1671603	3112713	MED30	0.00510261	0.00370002	0.167872	0.661119	0.000227266	0.000912298	0.803273	0.928869	1.9893e-07	0.000382369	0.999585	0.987076
ILMN_1671621	2930863	PCMT1	-0.00236348	0.00276425	0.392542	0.77284	-0.000466529	0.000686461	0.496749	0.889814	-0.000136243	0.000280997	0.627778	0.979578
ILMN_1671642	3509986	CSNK1A1L	0.000995121	0.0034575	0.773488	0.866914	-0.000828334	0.000952356	0.384424	0.86206	0.000602912	0.000404179	0.135779	0.912082
ILMN_1671703	3299504	ACTA2	-0.00712982	0.00715343	0.31891	0.739784	0.000807128	0.00206212	0.695497	0.918742	-0.00033182	0.000874834	0.704469	0.98176
ILMN_1671728	3737192	CARD14	-0.000142346	0.00184693	0.938566	0.887693	-0.000160667	0.000550101	0.770235	0.926044	0.000216417	0.000234689	0.356454	0.964583
ILMN_1671731	3302495	AVPI1	-0.00156266	0.00459571	0.733838	0.860724	0.00101457	0.00134198	0.449635	0.879658	-0.000811535	0.000568	0.153074	0.921233
ILMN_1671742	3503224	UPF3A	0.0028366	0.00440375	0.51949	0.813949	0.00177419	0.00121509	0.144255	0.737193	-0.000750054	0.000510699	0.141919	0.915565
ILMN_1671765	3128954	TRIM35	-0.00379274	0.00303039	0.210727	0.687641	-0.00197307	0.000879597	0.024887	0.525443	0.000512277	0.000372466	0.169017	0.928129
ILMN_1671766	2888741	F12	-0.00307165	0.00231294	0.184168	0.672403	-0.000405178	0.000695598	0.560237	0.901065	0.000430458	0.000295894	0.145733	0.917592
ILMN_1671791	3529508	PCK2	0.00201049	0.00272067	0.459926	0.795393	0.000216593	0.000770701	0.778684	0.926788	3.42106e-06	0.000323642	0.991566	0.986973
ILMN_1671809	2891241	DUSP22	-0.00238524	0.00335742	0.477432	0.800824	-0.00120018	0.000917025	0.190609	0.772751	0.000129318	0.000384259	0.736464	0.982539
ILMN_1671818	2395123	UTS2	0.0111907	0.0141982	0.430594	0.786287	-0.00345956	0.00416762	0.40648	0.868561	0.000411777	0.00173522	0.812419	0.984145
ILMN_1671839	3702382	TAF1C	0.00325997	0.00203944	0.10994	0.610862	0.000376503	0.000621322	0.544534	0.898502	0.000102733	0.000266893	0.700295	0.981654
ILMN_1671843	2426951	PSRC1	0.000281461	0.00275748	0.9187	0.885542	0.000711279	0.000811696	0.380874	0.860953	-0.000706605	0.000345707	0.0409592	0.773533
ILMN_1671885	3442282	MLF2	0.00526526	0.00280211	0.0602399	0.530542	0.00112945	0.000745516	0.129776	0.723623	-0.000439312	0.000310762	0.157461	0.923259
ILMN_1671891	2602653	PID1	0.0099686	0.00519816	0.055147	0.517592	0.00187268	0.00140584	0.182839	0.767853	-0.0014162	0.000589231	0.0162405	0.66964
ILMN_1671893	3872983	CHMP2A	-0.000714276	0.00301594	0.812786	0.872528	-0.000678597	0.000795808	0.393818	0.864905	-0.000196902	0.000330582	0.551429	0.976815
ILMN_1671895	3839955	ZNF613	0.00334169	0.00441413	0.449023	0.792123	-0.00146901	0.00110651	0.184307	0.768805	0.000756963	0.000460724	0.100386	0.88466
ILMN_1671902	2609560	THUMPD3	0.0115412	0.0039894	0.00381624	0.224073	0.002249	0.00111286	0.0432891	0.581853	-0.00060461	0.000470924	0.199184	0.938343
ILMN_1671911	3554728	MTA1	0.00117714	0.00236041	0.61799	0.838824	0.000320682	0.000685795	0.640066	0.912322	4.40154e-05	0.000292521	0.880395	0.985352
ILMN_1671913	3953033	TRMT2A	0.00338377	0.00197607	0.086827	0.580924	0.000471435	0.000585243	0.420509	0.872386	-0.000199463	0.00024891	0.42293	0.969983
ILMN_1671928	2685304	PROS1	-0.000630947	0.00629042	0.920104	0.885697	0.000211821	0.00166012	0.898471	0.935923	0.000131101	0.000689813	0.849268	0.984823
ILMN_1671932	3947986	SAMM50	-0.00112988	0.00351176	0.747648	0.862944	-0.00117801	0.000944859	0.212485	0.78488	-0.000278076	0.000393142	0.47937	0.973423
ILMN_1671933	2426791	CLCC1	-0.00261605	0.00406605	0.519972	0.81409	0.000349185	0.00112758	0.756808	0.92483	5.60833e-06	0.000476218	0.990604	0.98696
ILMN_1671969	2485257	UGP2	0.001893	0.0041667	0.649602	0.845455	0.000171209	0.00118432	0.885055	0.935015	-0.00016474	0.000503484	0.743517	0.982702
ILMN_1672004	3762473	TOB1	-0.0037264	0.00416291	0.370711	0.764131	-0.00149959	0.00114359	0.189756	0.77223	0.000456277	0.000478708	0.340518	0.962987
ILMN_1672006	2514566	SSB	-0.00310484	0.00428055	0.468245	0.797802	0.000511383	0.00103867	0.622477	0.910068	0.000101482	0.000429709	0.813305	0.984162
ILMN_1672042	3190925	DOLPP1	-0.00100092	0.00299695	0.738395	0.861465	-0.000557272	0.000817123	0.495244	0.889516	0.000128317	0.000341481	0.70709	0.981827
ILMN_1672080	3854297	NR2F6	-0.000391509	0.00355287	0.912255	0.884826	-0.000396935	0.00104156	0.703131	0.919554	0.000974065	0.000441363	0.0273179	0.715476
ILMN_1672097	2638789	CD86	0.00613619	0.00507387	0.22652	0.695258	0.00244648	0.00139361	0.0791741	0.663927	-5.25472e-05	0.000591084	0.929162	0.98611
ILMN_1672114	3089799	TNFRSF10C	0.00630649	0.00431184	0.143577	0.641219	0.00134264	0.00117451	0.252979	0.804406	-0.000603562	0.000491659	0.219596	0.943752
ILMN_1672114	3089816	TNFRSF10C	-0.0015121	0.00450585	0.737183	0.861269	-0.00135047	0.00121743	0.267309	0.81293	-0.00019971	0.000505879	0.693007	0.981464
ILMN_1672122	2621881	P4HTM	0.00226318	0.00275905	0.412059	0.77999	0.00037318	0.000793197	0.638015	0.912065	0.000551688	0.000335807	0.100409	0.884684
ILMN_1672128	3945914	ATF4	0.00336194	0.00367718	0.360575	0.759804	0.000517959	0.000996192	0.603106	0.907447	0.000538823	0.000420382	0.199932	0.93856
ILMN_1672135	3869361	ZNF615	-0.00104034	0.00386466	0.787782	0.869012	-0.00245334	0.000951083	0.00989369	0.443145	0.000444065	0.000398953	0.265676	0.95305
ILMN_1672149	3251916	CHCHD1	-0.00172601	0.00462678	0.709112	0.856565	-0.00131836	0.00112803	0.242512	0.7984	0.000524129	0.000477349	0.272205	0.954124
ILMN_1672174	2400518	ECE1	0.00202926	0.00477408	0.670794	0.849603	0.0015148	0.00130986	0.247492	0.800933	-0.000357721	0.000549868	0.515332	0.975232
ILMN_1672176	2920906	SMPD2	-0.000437864	0.00377432	0.907644	0.884309	-0.00018341	0.00107344	0.864333	0.93356	0.000178019	0.000453608	0.694726	0.981509
ILMN_1672191	2351817	ATP5F1	0.00512723	0.00443066	0.247184	0.704987	-0.000236035	0.00102247	0.817433	0.930015	-0.000542503	0.000426947	0.20385	0.939669
ILMN_1672287	2651671	MYNN	0.00339254	0.00317225	0.284871	0.720928	-0.000948393	0.000790943	0.230502	0.793362	0.000455579	0.000332906	0.171159	0.928965
ILMN_1672295	2330687	ZC3H12A	0.00684061	0.00433706	0.114739	0.616069	0.00200839	0.00127109	0.114093	0.707264	-0.000943244	0.000537663	0.079372	0.858446
ILMN_1672302	3314162	STK32C	0.000851589	0.0023577	0.717954	0.85808	0.000319902	0.00071195	0.653192	0.913933	0.000288149	0.000303913	0.343062	0.963251
ILMN_1672356	3336857	ANKRD13D	0.00786456	0.00346999	0.0234239	0.410295	0.000739502	0.00104547	0.479356	0.886271	0.000303963	0.000448829	0.498257	0.974405
ILMN_1672366	2777412	PIGY	0.00104595	0.00313562	0.738705	0.861515	-0.000146771	0.000785659	0.851808	0.932649	-0.000298965	0.00031968	0.349684	0.963922
ILMN_1672389	2418451	CRYZ	0.00236752	0.0085136	0.780946	0.868017	0.00143995	0.00244358	0.555674	0.900334	-0.000115413	0.00104063	0.91169	0.985847
ILMN_1672390	2515933	ZAK	-0.0128052	0.00413709	0.00196663	0.184754	-0.00145475	0.00115955	0.209629	0.783421	0.000512829	0.000492396	0.297645	0.95788
ILMN_1672405	2871821	TMED7	-2.59554e-05	0.00263308	0.992135	0.893108	-0.000221315	0.000682545	0.745749	0.923801	-7.02367e-05	0.000284248	0.804834	0.983998
ILMN_1672417	3378818	PTPRCAP	0.00248569	0.00444105	0.57568	0.829004	-0.000467588	0.00127599	0.714029	0.920684	0.000447991	0.000541363	0.40794	0.968914
ILMN_1672443	2762334	QDPR	-0.00447209	0.0046842	0.33972	0.750264	-0.0012378	0.0012622	0.326753	0.841571	0.00132109	0.000529503	0.0125969	0.647128
ILMN_1672446	2325192	RPL11	0.000897298	0.00208323	0.666669	0.848813	0.000320437	0.000490429	0.51351	0.893025	-6.90353e-05	0.000201252	0.731576	0.982424
ILMN_1672461	3816424	SPPL2B	-5.44556e-05	0.00220838	0.980327	0.89196	0.000262469	0.000655849	0.689012	0.91804	5.5981e-05	0.000278271	0.840562	0.984668
ILMN_1672486	3264621	TCF7L2	-0.00543104	0.00666672	0.415273	0.781115	-0.00331271	0.00175684	0.0593474	0.626487	0.00173284	0.000739596	0.0191316	0.685124
ILMN_1672496	3166718	DNAJA1	-0.0051034	0.00358299	0.154348	0.650313	-0.000894533	0.000898122	0.319248	0.838448	0.000636019	0.000377059	0.0916435	0.875032
ILMN_1672503	3091077	DPYSL2	-0.0110645	0.00349728	0.00155749	0.174254	-0.00193988	0.000888192	0.0289568	0.537679	0.000691531	0.000376223	0.0660497	0.834617
ILMN_1672504	3923257	PDXK	0.00293282	0.00325001	0.366843	0.762502	0.000993014	0.000970047	0.305988	0.832619	5.39808e-05	0.000413376	0.896103	0.985605
ILMN_1672547	3823982	MYO9B	0.00241735	0.00365236	0.508061	0.810557	0.00135363	0.00106181	0.20237	0.779552	-0.000606673	0.00044996	0.177568	0.931352
ILMN_1672553	3373845	SLC43A3	-0.00142054	0.00386251	0.713039	0.857242	-0.000495478	0.001071	0.64363	0.912766	-6.92088e-05	0.000447727	0.877154	0.985298
ILMN_1672565	2633917	RG9MTD1	-0.00125772	0.00402183	0.754491	0.864018	-0.000867727	0.00108415	0.423493	0.873171	0.00035738	0.00045131	0.428435	0.970357
ILMN_1672571	3955875	TFIP11	0.00134707	0.00302779	0.656391	0.846809	-0.000226329	0.000761199	0.766213	0.925685	-0.000367421	0.000318741	0.249024	0.950067
ILMN_1672589	3607927	SEMA4B	0.00287945	0.00286547	0.314956	0.737672	0.00119562	0.000839827	0.154549	0.746603	-0.00037432	0.000355586	0.292485	0.957169
ILMN_1672606	3432438	OAS1	0.0168416	0.0114331	0.140736	0.639124	-0.00142484	0.00318384	0.654498	0.91409	0.000380514	0.00132901	0.774638	0.983385
ILMN_1672650	3631964	PKM2	-0.00698974	0.00383507	0.0683666	0.549026	-0.00199357	0.00105369	0.0584931	0.624528	0.000123966	0.000440158	0.77822	0.98346
ILMN_1672660	3814033	MBP	-0.00389462	0.0034975	0.265475	0.713201	-0.00167123	0.00091839	0.0687983	0.645523	3.94965e-05	0.000386201	0.918543	0.985951
ILMN_1672660	3814063	MBP	-0.00531516	0.00376092	0.157579	0.65303	-0.00192449	0.000966933	0.0465582	0.591601	0.000297239	0.000405488	0.463533	0.97254
ILMN_1672661	2603051	SP110	-0.00430496	0.00477671	0.367461	0.762764	-0.000142711	0.0012956	0.91229	0.936832	-0.000243721	0.000536977	0.649918	0.98026
ILMN_1672662	2500919	SLC20A1	-0.00425832	0.00378093	0.260054	0.710868	0.000805119	0.00103253	0.435538	0.876244	-6.43999e-05	0.000437449	0.882961	0.985394
ILMN_1672728	3645204	KCTD5	0.00379003	0.00303014	0.211015	0.687788	0.00134583	0.00079681	0.0912147	0.68099	-0.000173514	0.00033651	0.606114	0.978863
ILMN_1672759	3251490	CCDC109A	-0.00752731	0.00384149	0.0500566	0.503453	-0.0022463	0.00101242	0.0265037	0.530684	0.000862602	0.000425038	0.0424103	0.778096
ILMN_1672807	3969855	CA5B	-0.00628321	0.00425699	0.13995	0.638531	-0.00288888	0.00114101	0.0113462	0.455819	0.00118369	0.000479527	0.0135701	0.653006
ILMN_1672834	3751625	SSH2	-0.00167427	0.00425727	0.694118	0.853919	-0.000741859	0.00119562	0.534941	0.896869	-0.000237415	0.000507939	0.640207	0.979966
ILMN_1672843	2794356	FBXO8	0.00276503	0.00354476	0.43537	0.787839	-0.000267939	0.000886421	0.762445	0.925345	-3.39473e-05	0.000372015	0.927292	0.986082
ILMN_1672878	3739962	ABR	0.00275775	0.00371617	0.45803	0.794833	0.000581332	0.00106223	0.58419	0.904735	-0.00010436	0.000451667	0.817272	0.984238
ILMN_1672884	3629378	MTFMT	-0.00104128	0.00334539	0.755604	0.864192	-0.000922699	0.000892552	0.301241	0.830428	0.000430976	0.000376263	0.252039	0.950635
ILMN_1672899	2544625	POMC	-0.00194391	0.00322329	0.546453	0.821491	-0.00085419	0.000981886	0.384329	0.86203	0.0010668	0.000421474	0.0113697	0.638477
ILMN_1672940	3849549	ZNF562	3.50556e-05	0.00390262	0.992833	0.893175	0.000495563	0.00104476	0.635265	0.911718	0.000124744	0.000435557	0.774572	0.983384
ILMN_1672947	2821194	CAST	-0.00881879	0.00457486	0.0538968	0.514297	-4.36883e-06	0.00126963	0.997254	0.941902	-0.000369003	0.000530161	0.486416	0.973798
ILMN_1673023	3438617	EP400	0.000241457	0.00369853	0.947947	0.88868	0.000583367	0.00108467	0.590696	0.905686	-0.000125503	0.000461915	0.785851	0.983618
ILMN_1673024	2623154	RBM15B	0.00250202	0.00366331	0.494611	0.806403	0.00158785	0.00105248	0.131382	0.725114	-0.000744242	0.000445333	0.0946818	0.878556
ILMN_1673026	3073597	CHCHD3	0.00452663	0.00405953	0.264824	0.712924	0.000314587	0.000987494	0.750052	0.924205	0.000137599	0.000407672	0.735722	0.982522
ILMN_1673030	3470193	CMKLR1	0.016591	0.0066853	0.0130755	0.343292	0.00589594	0.00183598	0.00132123	0.213086	-0.00197097	0.000778218	0.0113197	0.63809
ILMN_1673069	3846926	DPP9	0.00272195	0.00240377	0.257481	0.709731	0.000130547	0.000712101	0.854542	0.93285	-0.000320888	0.000300223	0.285145	0.956115
ILMN_1673111	3841310	TSEN34	0.00183747	0.00237237	0.438618	0.788878	0.000392911	0.000670222	0.557714	0.900662	-0.000290893	0.000284615	0.306755	0.95908
ILMN_1673113	2816494	F2RL1	0.00740214	0.00554919	0.182232	0.67115	0.000186936	0.00158812	0.906298	0.936441	-0.000515249	0.000666787	0.43968	0.971093
ILMN_1673119	2734784	AFF1	0.000175384	0.00440559	0.968245	0.890759	0.000104572	0.00123591	0.93257	0.938121	-0.000347133	0.000523409	0.507192	0.974844
ILMN_1673138	3989089	ZBTB33	0.000656797	0.0033558	0.844829	0.876767	-0.00188516	0.000857687	0.0279522	0.534941	0.000952617	0.000357548	0.0077147	0.599504
ILMN_1673172	3886179	IFT52	-0.0118707	0.00474176	0.0122994	0.336246	-0.00281925	0.00123005	0.0219068	0.514117	2.11529e-06	0.000517531	0.996739	0.987039
ILMN_1673185	3548788	CPSF2	-0.00101443	0.00340471	0.765743	0.865748	-0.000574386	0.00094299	0.542451	0.898151	3.02611e-05	0.000395339	0.938986	0.986253
ILMN_1673207	2469213	KLF11	-0.00676903	0.00350987	0.0537839	0.513994	-0.00197515	0.00097024	0.0417768	0.578251	0.000785193	0.00041061	0.0558428	0.812058
ILMN_1673215	2487639	PCBP1	-0.0105259	0.00319523	0.000986797	0.152748	-0.000428751	0.00079827	0.591198	0.905758	0.000184069	0.000337824	0.585845	0.978148
ILMN_1673252	2988882	AIMP2	-0.0015175	0.00367846	0.679945	0.851327	-0.00158616	0.000930764	0.0883529	0.677282	-4.32725e-05	0.000385238	0.910564	0.98583
ILMN_1673275	4000132	TRAPPC2	-0.00855685	0.00447276	0.0557347	0.519103	-0.00349023	0.0011103	0.00166943	0.23621	0.00103577	0.00045799	0.0237254	0.7028
ILMN_1673282	4019849	LAMP2	3.47251e-05	0.00316238	0.991239	0.893022	-0.00116236	0.000841863	0.167372	0.756976	0.000309555	0.000352444	0.379776	0.966686
ILMN_1673299	2689452	ZNF80	0.000873666	0.00506434	0.863034	0.879052	-0.00101412	0.00135077	0.452792	0.880396	-0.000594199	0.000561037	0.28955	0.956753
ILMN_1673305	2428405	RHOC	0.00117564	0.00501435	0.814632	0.87278	-0.000788535	0.00138071	0.567926	0.902274	0.0010168	0.00057785	0.0784695	0.857051
ILMN_1673352	3315658	IFITM2	-0.00273286	0.00730566	0.708349	0.856432	-0.000476019	0.00192802	0.804989	0.92901	0.000612349	0.000804489	0.446559	0.971526
ILMN_1673363	3822657	CD97	0.0014874	0.00381528	0.696644	0.854371	-0.000883001	0.00102047	0.386881	0.862815	0.000235772	0.00043167	0.584939	0.978115
ILMN_1673369	3278234	SEPHS1	0.00143955	0.00361911	0.690804	0.853321	0.00107371	0.000879733	0.222278	0.789639	-0.000238875	0.000363765	0.51139	0.975046
ILMN_1673370	2761734	FBXL5	-0.00303003	0.00393633	0.441443	0.789771	-8.01478e-05	0.00108664	0.941203	0.938654	-0.000337095	0.000456892	0.460637	0.972372
ILMN_1673509	3842141	RPL28	0.00667684	0.00454296	0.14164	0.639798	-0.00134949	0.001251	0.280708	0.820254	0.000587905	0.000520259	0.258466	0.951803
ILMN_1673518	3932148	BRWD1	0.00645829	0.00280174	0.0211609	0.397804	0.00136889	0.000748177	0.0673053	0.642802	-0.000523089	0.000312332	0.0939763	0.877755
ILMN_1673529	2889486	AGXT2L2	-0.000938051	0.0027759	0.735419	0.860982	-0.000797752	0.000790121	0.312659	0.835603	0.000197192	0.000329248	0.54923	0.976725
ILMN_1673543	2723710	PGM2	-0.00917977	0.00349086	0.00854702	0.29874	-0.00326679	0.00091054	0.000333547	0.12073	0.000593563	0.000384359	0.122517	0.903484
ILMN_1673586	2611848	SLC6A6	0.00567875	0.00395656	0.151208	0.647585	0.00154751	0.00111622	0.165629	0.755644	-0.000501304	0.000472164	0.288364	0.956583
ILMN_1673604	2954646	YIPF3	0.000678844	0.00273007	0.803628	0.871263	0.000330883	0.000717973	0.644901	0.912922	2.47106e-05	0.000295792	0.933422	0.986172
ILMN_1673640	3142217	PAG1	-0.0052612	0.00429783	0.220894	0.69265	-3.7873e-05	0.00114318	0.973571	0.940572	0.000224013	0.0004756	0.637632	0.979887
ILMN_1673649	3394123	HYOU1	0.00314907	0.00329941	0.339865	0.750333	0.00177144	0.000934581	0.0580342	0.623458	-0.00100534	0.000394828	0.0108877	0.634622
ILMN_1673676	3899346	SNX5	-0.00496297	0.00309404	0.108705	0.609462	-0.00156225	0.000867457	0.0717093	0.651063	0.000492838	0.00036794	0.180423	0.932365
ILMN_1673682	3825713	GATAD2A	-0.00296993	0.00320722	0.354439	0.757089	-0.00146106	0.00091341	0.109696	0.702	7.30175e-05	0.000388435	0.850894	0.984851
ILMN_1673746	3289031	TIMM23	0.000718183	0.00457078	0.875146	0.880526	-0.00137665	0.00112418	0.220732	0.788912	0.000251381	0.000469594	0.592431	0.978385
ILMN_1673757	2522728	CASP8	-0.00216609	0.00338368	0.522069	0.814698	-0.000633614	0.000975101	0.515826	0.893455	5.68147e-05	0.000412228	0.89038	0.985514
ILMN_1673788	2643157	CDV3	-0.00468836	0.00353819	0.185147	0.673028	0.00139824	0.000947139	0.13987	0.732846	-0.000576425	0.00039733	0.14685	0.918168
ILMN_1673798	2363484	PPOX	0.00275592	0.00399069	0.489825	0.80488	-0.000663657	0.00104108	0.523821	0.89491	-0.000224177	0.000434345	0.605766	0.978851
ILMN_1673804	3849752	ZNF426	-0.00423987	0.00495937	0.392595	0.77286	-0.00127598	0.00131077	0.330325	0.843015	0.0011216	0.000542211	0.0385874	0.765468
ILMN_1673820	2700197	HLTF	0.00567947	0.00338597	0.0934736	0.58995	0.00222257	0.000921272	0.0158435	0.482775	-0.000463089	0.000387904	0.232546	0.946717
ILMN_1673867	3766269	LIMD2	0.00931336	0.00394406	0.0182079	0.378746	0.00246792	0.00106554	0.0205518	0.508088	-0.000618524	0.00044686	0.166311	0.927045
ILMN_1673892	2698693	GK5	-0.00703641	0.0049215	0.152795	0.648975	0.000725218	0.00140293	0.605205	0.907738	0.000742048	0.000593474	0.211173	0.941639
ILMN_1673898	2871923	ATG12	-0.00113717	0.00411621	0.782345	0.868222	-0.00115757	0.00113693	0.308606	0.833803	-0.000430954	0.000480705	0.369984	0.965834
ILMN_1673917	3008376	GTF2I	-0.00432082	0.00363552	0.234636	0.69883	-0.00111597	0.00105016	0.287932	0.82397	0.000742781	0.000445617	0.0955421	0.879517
ILMN_1673936	3847814	KHSRP	0.00124538	0.00270885	0.645699	0.844666	-0.00032734	0.000775609	0.672994	0.916253	0.000247871	0.000327997	0.449822	0.971727
ILMN_1673941	2896848	RBM24	-0.00155063	0.00347358	0.655304	0.846594	-0.000225208	0.000986384	0.8194	0.930172	9.67404e-05	0.000418299	0.817104	0.984235
ILMN_1673944	3884158	MANBAL	0.00249297	0.00321943	0.438723	0.788911	-0.000103699	0.000860981	0.904132	0.936299	-7.03338e-05	0.00035872	0.844557	0.98474
ILMN_1673953	2610707	HRH1	-0.000347472	0.00452586	0.938803	0.887718	0.00196462	0.00119584	0.100407	0.69169	-0.000588158	0.000501652	0.24102	0.948494
ILMN_1673960	2838688	MAT2B	-0.000126923	0.00419269	0.97585	0.891518	0.000319781	0.00117745	0.78594	0.927415	-0.000457377	0.000491243	0.351821	0.964133
ILMN_1673966	3878429	POLR3F	-0.00291589	0.00375815	0.437818	0.788623	-0.00151357	0.00101647	0.136475	0.729649	0.000333609	0.000425481	0.432996	0.97066
ILMN_1673991	2526759	ATIC	-0.00305304	0.00448524	0.49607	0.806862	-0.000364014	0.00124247	0.769541	0.925982	-1.16215e-05	0.000523798	0.982299	0.986851
ILMN_1674009	3996227	TKTL1	0.000126092	0.00570799	0.982376	0.892161	-0.000600397	0.00145858	0.680609	0.917112	0.000479908	0.000610524	0.431833	0.970583
ILMN_1674024	3310757	IKZF5	-0.00101068	0.00332956	0.761471	0.865097	-0.00161525	0.00085127	0.0577671	0.622829	0.000638236	0.000356366	0.0733003	0.848498
ILMN_1674032	2347502	ABCD3	0.00367978	0.00369509	0.31932	0.740001	1.89914e-05	0.000978131	0.984509	0.941194	-0.000245458	0.000407761	0.547197	0.97664
ILMN_1674034	2876479	H2AFY	0.00224665	0.00333355	0.500343	0.808195	8.60287e-05	0.000879873	0.922112	0.937463	-0.000531591	0.0003691	0.149801	0.91965
ILMN_1674038	3358950	CTSD	0.006633	0.00360746	0.065961	0.543903	0.000958459	0.00100022	0.337937	0.846006	8.28445e-06	0.000417654	0.984174	0.986876
ILMN_1674050	2406579	COL8A2	-0.0044395	0.00304242	0.14451	0.641892	-0.00066086	0.000873155	0.449131	0.879539	0.000433479	0.000366151	0.236461	0.947553
ILMN_1674063	3432514	OAS2	-0.00626223	0.00883046	0.478224	0.801088	-0.000434348	0.00229311	0.849768	0.932499	0.000420935	0.000951164	0.658093	0.9805
ILMN_1674064	3835440	ZNF225	-0.00204295	0.00438271	0.641117	0.84373	-0.00276889	0.00110593	0.0122913	0.46275	0.00067674	0.000462718	0.143595	0.916468
ILMN_1674069	2805463	TOMM7	0.00244205	0.00336568	0.4681	0.797761	0.00100632	0.000817935	0.21858	0.787885	-0.000484502	0.000338284	0.152077	0.920758
ILMN_1674069	3041260	TOMM7	0.0028545	0.00316159	0.366596	0.762397	0.00101632	0.00078605	0.196031	0.775973	-0.000389853	0.00032594	0.231663	0.946525
ILMN_1674135	3189617	RALGPS1	-0.00315059	0.00319226	0.323668	0.742272	-0.000328495	0.000912353	0.718808	0.92117	0.000105901	0.000385502	0.78354	0.983571
ILMN_1674152	3832760	NFKBIB	-0.00507776	0.00304888	0.0958225	0.593201	0.000582427	0.000899751	0.517425	0.893749	-0.000432647	0.000383022	0.258662	0.951838
ILMN_1674160	2574646	BIN1	-0.000826956	0.002844	0.771226	0.866575	-0.000149453	0.000872955	0.864064	0.933541	9.19551e-05	0.000369751	0.803597	0.983974
ILMN_1674243	2712632	TFRC	-0.00590948	0.0067308	0.379957	0.767917	0.00118741	0.00177518	0.503563	0.891142	0.000391812	0.000736876	0.594919	0.978474
ILMN_1674250	3416577	NCKAP1L	-0.00160552	0.00254361	0.527909	0.816372	-0.00128241	0.000659701	0.0519046	0.607778	0.000205188	0.000276947	0.458758	0.972262
ILMN_1674282	2904597	PPARD	0.00277195	0.00286385	0.333089	0.747035	-3.77749e-06	0.000834837	0.99639	0.941854	-6.31355e-05	0.000353421	0.85822	0.984979
ILMN_1674297	3429406	HCFC2	-0.00251312	0.00326616	0.441631	0.78983	-0.00103844	0.000889459	0.243009	0.798599	0.000223145	0.000372768	0.549429	0.976733
ILMN_1674302	2770242	PPAT	-0.00127732	0.00439053	0.771107	0.866558	-9.59725e-05	0.00115195	0.933603	0.938185	0.000414756	0.000483499	0.390991	0.96761
ILMN_1674337	3334339	FKBP2	-0.000405802	0.00330731	0.902346	0.883709	0.00114156	0.00084204	0.175191	0.762676	-0.000555214	0.000351028	0.113722	0.89679
ILMN_1674385	2539869	YWHAQ	-0.00555559	0.002451	0.0234108	0.410227	-0.00147618	0.000585428	0.0116844	0.458403	0.000463182	0.000243598	0.0572476	0.814964
ILMN_1674399	3319898	ZNF143	0.00296446	0.00312475	0.342772	0.751716	-0.000178819	0.000797189	0.822515	0.930418	-0.000358046	0.000330739	0.279002	0.955192
ILMN_1674402	3154185	TMEM71	0.00309086	0.00406807	0.447382	0.79162	-0.00039532	0.00108043	0.714445	0.920727	0.000335786	0.000456122	0.461624	0.972429
ILMN_1674411	3490655	CKAP2	-0.00130163	0.00415196	0.753902	0.863927	-0.00141332	0.00108832	0.19407	0.774825	6.72615e-05	0.000451131	0.881478	0.985369
ILMN_1674421	3881686	TM9SF4	-0.000742716	0.00301557	0.805455	0.871517	-0.000648471	0.000821137	0.429689	0.874771	0.000521236	0.000349892	0.136302	0.91239
ILMN_1674458	2992695	KLHL7	0.00285141	0.00545105	0.600909	0.834999	0.000111917	0.00136908	0.934848	0.938263	1.11911e-05	0.000566915	0.98425	0.986877
ILMN_1674506	2974188	MED23	0.00112308	0.00268577	0.67583	0.850557	0.00080886	0.000706562	0.252299	0.803982	-0.000142199	0.000294638	0.629364	0.979628
ILMN_1674508	3461164	MDM1	0.00367853	0.00355183	0.300355	0.729507	-0.000301604	0.000994749	0.761741	0.925281	-0.000256618	0.00041901	0.540247	0.976347
ILMN_1674551	2830010	SMAD5	0.000427768	0.00367897	0.907435	0.884286	-0.00213671	0.00094033	0.0230682	0.518819	0.000386418	0.000397911	0.33149	0.962017
ILMN_1674560	3204833	GBA2	0.00324773	0.00332178	0.328219	0.7446	0.000598748	0.000948821	0.528011	0.895657	3.26324e-05	0.000401929	0.935291	0.9862
ILMN_1674574	2974592	VNN1	-0.00167098	0.00847079	0.843621	0.876612	-0.000988936	0.00230165	0.667439	0.915615	-0.000734875	0.000958998	0.443501	0.971335
ILMN_1674593	3868257	SIGLEC11	0.00412081	0.00336714	0.221016	0.692708	0.00125389	0.000994971	0.207587	0.782356	-0.000107097	0.000422473	0.799882	0.983901
ILMN_1674609	2888304	CLTB	-0.0037256	0.00296265	0.208565	0.686522	0.000342141	0.000729381	0.639009	0.91219	0.000182568	0.000301147	0.544353	0.976521
ILMN_1674633	3072276	UBE2H	-0.0118232	0.0055704	0.0337957	0.454017	-0.000277432	0.00143239	0.846423	0.93225	0.000423687	0.000597297	0.478113	0.973355
ILMN_1674661	3815649	CIRBP	0.0122047	0.00440599	0.0056051	0.261803	0.00321235	0.00115812	0.00554103	0.378557	-0.000970096	0.000492508	0.0488723	0.795613
ILMN_1674665	3662545	CPNE2	-0.00325021	0.0040662	0.424103	0.784133	-0.000313231	0.00112254	0.780217	0.926921	0.000131429	0.000474556	0.781818	0.983535
ILMN_1674698	2955118	AARS2	-0.00113894	0.00226226	0.614647	0.838089	-0.000445523	0.000675643	0.509635	0.8923	0.000291303	0.000289723	0.314679	0.960069
ILMN_1674706	2489172	MTHFD2	-0.00546617	0.00453964	0.228552	0.696172	-0.00195021	0.00114984	0.0898739	0.679277	0.000378965	0.000484703	0.434303	0.970746
ILMN_1674719	2462160	NID1	-0.000464662	0.00354174	0.89562	0.882938	-0.000955294	0.00102493	0.351306	0.850993	0.000445618	0.000437566	0.308487	0.9593
ILMN_1674759	3617412	LPCAT4	-0.00468323	0.0026478	0.07694	0.565294	-0.00159367	0.000770621	0.0386367	0.570039	0.000126165	0.000327662	0.700205	0.981651
ILMN_1674780	2593670	SF3B1	0.00218065	0.00320276	0.495957	0.806827	0.00110803	0.000915838	0.226335	0.791505	-0.000464266	0.000386632	0.22983	0.946122
ILMN_1674811	3474831	OASL	0.000535964	0.00784124	0.945506	0.888425	0.000957137	0.00220849	0.664731	0.9153	0.000119123	0.000920916	0.897079	0.98562
ILMN_1674838	2495187	ZAP70	-1.24494e-05	0.00309917	0.996795	0.893555	-0.000196785	0.000890739	0.825152	0.930625	2.14457e-05	0.000381717	0.955197	0.986483
ILMN_1674866	2662356	TADA3	-0.00445045	0.00257677	0.0841417	0.576962	-0.00120376	0.000700419	0.0856827	0.67364	0.000384771	0.000295903	0.193489	0.936643
ILMN_1674874	2758043	MFSD10	-0.00213472	0.00242051	0.377816	0.767054	0.00011081	0.000698729	0.873993	0.934247	0.000329177	0.000296063	0.266203	0.953138
ILMN_1674955	2336585	SCP2	-0.00320006	0.00467317	0.493487	0.806047	-0.000116634	0.00130497	0.928782	0.937884	0.000639772	0.000539258	0.235467	0.947343
ILMN_1674984	3220384	LPAR1	0.00143452	0.00574059	0.802671	0.871129	0.000175151	0.00153936	0.909411	0.936645	0.000224108	0.000641854	0.726971	0.982315
ILMN_1674985	2321645	TMEM51	-0.00346881	0.00413739	0.401804	0.776303	-0.00170517	0.00124131	0.16954	0.7586	0.000273017	0.000531155	0.607248	0.978902
ILMN_1675007	3871792	ZSCAN5A	-0.0049978	0.00428903	0.243916	0.703412	-0.000841052	0.00116649	0.470904	0.884465	0.000829659	0.000495151	0.0938231	0.87758
ILMN_1675038	3924783	PRMT2	-5.67651e-05	0.00359918	0.987417	0.892652	-0.000553972	0.000975868	0.570258	0.902634	0.000263032	0.000406082	0.517158	0.975317
ILMN_1675083	4027639	F8	0.000573899	0.00283056	0.83933	0.87606	0.000138154	0.000836847	0.868874	0.933885	-0.000153116	0.000360643	0.671154	0.980872
ILMN_1675085	2771718	UBA6	0.00175524	0.00317517	0.580399	0.830158	0.00134846	0.000896599	0.13259	0.726216	-0.000206718	0.000377482	0.58395	0.978078
ILMN_1675106	3850576	YIPF2	-0.00293956	0.00346923	0.396815	0.774454	3.28611e-05	0.00094201	0.972172	0.940492	0.000473635	0.00039508	0.230592	0.94629
ILMN_1675124	3960629	DDX17	0.00232016	0.00270376	0.390824	0.772183	0.000137579	0.000823383	0.867299	0.933773	0.000327146	0.00035143	0.351905	0.964142
ILMN_1675130	3816919	NFIC	0.000319563	0.00277023	0.908163	0.884367	-4.45241e-05	0.00081294	0.956322	0.939565	-0.000262941	0.00034564	0.446815	0.971542
ILMN_1675131	3867865	PIH1D1	0.000927195	0.00357539	0.795383	0.870101	-0.000344446	0.000948537	0.716505	0.920937	-0.000184901	0.000396545	0.641015	0.979991
ILMN_1675156	2324634	CDC42	-0.00349838	0.0044689	0.433729	0.787309	-0.00116895	0.00124651	0.348362	0.849923	0.000314697	0.000523829	0.547998	0.976674
ILMN_1675186	3788220	ME2	-0.000197651	0.00265201	0.94059	0.887907	-0.000767779	0.000692343	0.267449	0.813009	0.000182345	0.00029197	0.532277	0.976001
ILMN_1675190	3819076	RETN	0.00998162	0.00556895	0.0730738	0.558314	0.00301618	0.00166613	0.0702502	0.648296	0.000819543	0.000703666	0.24415	0.949121
ILMN_1675191	2810764	GAPT	0.00234187	0.00444537	0.598324	0.834404	-0.000392229	0.00119915	0.7436	0.923597	-4.48226e-05	0.000499431	0.928488	0.9861
ILMN_1675221	3329247	DGKZ	0.00323118	0.00346221	0.350679	0.755388	0.000573476	0.00100071	0.566597	0.902067	0.000114079	0.000422653	0.787229	0.983646
ILMN_1675222	2694817	PLXND1	-0.000841928	0.00213549	0.693393	0.853788	-6.42814e-05	0.000647456	0.920914	0.937387	-0.00014598	0.000276206	0.597139	0.978552
ILMN_1675239	3848885	NDUFA7	-0.00330355	0.00316945	0.297269	0.727704	4.14202e-05	0.000864689	0.961794	0.939888	-1.35895e-05	0.00036731	0.970487	0.986693
ILMN_1675266	3678516	NAGPA	-0.00473864	0.00246097	0.0541651	0.515013	-0.000799171	0.000685003	0.243345	0.798734	0.000429885	0.000289365	0.137381	0.913018
ILMN_1675359	4019611	NKAP	-0.00249238	0.00445097	0.575504	0.828961	-0.000527692	0.00111546	0.636164	0.911832	-5.39704e-05	0.000458287	0.906253	0.985764
ILMN_1675365	3414512	LARP4	-0.00101005	0.00367666	0.783532	0.868395	-0.00126152	0.00103422	0.222547	0.789764	0.000619332	0.000435867	0.15534	0.922293
ILMN_1675377	3605739	ZSCAN2	0.00261969	0.00307329	0.39399	0.77339	0.000650003	0.00084233	0.440308	0.877421	-0.000171722	0.000355943	0.629491	0.979632
ILMN_1675387	2499053	LIMS1	-0.00237682	0.00605838	0.694822	0.854045	0.00147402	0.00173324	0.395081	0.865279	-0.000261445	0.000732351	0.721096	0.982173
ILMN_1675391	3548849	SLC24A4	-0.00107438	0.0039078	0.783369	0.868371	-0.00136793	0.00108133	0.205855	0.781438	0.000462409	0.000458653	0.313364	0.959908
ILMN_1675406	3131881	PPAPDC1B	-0.00426469	0.00469391	0.363584	0.761108	-0.00108489	0.00120826	0.369244	0.857198	0.000101765	0.000507334	0.841021	0.984676
ILMN_1675435	3275611	ANKRD16	0.00113471	0.00380757	0.765693	0.865741	0.00130383	0.00105579	0.216856	0.78705	-0.000818345	0.000442955	0.0646793	0.831703
ILMN_1675448	3569754	ZFP36L1	-0.00305921	0.00475647	0.520115	0.814131	-0.000574828	0.00135372	0.671107	0.916037	0.000208642	0.000567413	0.713091	0.981977
ILMN_1675462	2746269	LSM6	0.00438899	0.00576876	0.446764	0.791429	-0.000382123	0.00146772	0.794592	0.928148	0.000292661	0.000615934	0.63468	0.979795
ILMN_1675479	3656800	ZNF646	0.00158413	0.0031505	0.615092	0.838188	0.000576127	0.000922425	0.532247	0.896401	-0.00052584	0.00039095	0.178615	0.931727
ILMN_1675483	2606741	ANKMY1	-7.55784e-07	0.00255822	0.999764	0.893837	0.000357852	0.000776522	0.644914	0.912924	-8.3036e-05	0.000331193	0.802032	0.983943
ILMN_1675501	2659631	SENP5	-0.00392151	0.00439321	0.372055	0.764691	-0.000893602	0.0011358	0.431422	0.875211	-4.6372e-05	0.000469754	0.921364	0.985994
ILMN_1675541	2524577	EEF1B2	0.00668467	0.00516969	0.195994	0.679613	0.00244702	0.00141855	0.0845239	0.672	-0.000619895	0.00059904	0.300755	0.958297
ILMN_1675556	2327338	XKR8	0.00320059	0.00381642	0.401672	0.776255	0.000731896	0.00104281	0.482773	0.886984	0.000278806	0.000444913	0.530887	0.97594
ILMN_1675577	3553803	TRMT61A	0.000829556	0.00283394	0.769735	0.866352	6.24941e-05	0.000818532	0.939141	0.938527	-0.000273651	0.000349768	0.433991	0.970725
ILMN_1675583	3674048	SPG7	0.000375515	0.00230236	0.87044	0.879958	-0.000135722	0.000679489	0.841683	0.931894	-0.000115264	0.00028912	0.690135	0.981388
ILMN_1675594	2437577	YY1AP1	-0.0116971	0.00394239	0.00300705	0.206883	-0.00233255	0.00106882	0.0290838	0.538024	0.000264757	0.000449506	0.555865	0.976996
ILMN_1675612	3904928	BLCAP	0.00310184	0.00275542	0.260284	0.710968	0.000595516	0.000709092	0.401004	0.867004	-0.000321134	0.000296248	0.278363	0.955094
ILMN_1675626	2336383	PRPF38A	-0.00217613	0.00390705	0.577545	0.829462	-0.00132239	0.00105245	0.20894	0.783063	-0.000125769	0.000440592	0.775296	0.983399
ILMN_1675640	3432438	OAS1	-0.00357827	0.00750374	0.633459	0.842139	-0.00389806	0.00186722	0.0368315	0.564809	0.000471554	0.000770219	0.540383	0.976353
ILMN_1675656	3319137	PPFIBP2	0.00606332	0.00439599	0.167807	0.661071	0.00243911	0.00117351	0.0376647	0.567273	-0.000364347	0.000490653	0.457739	0.972202
ILMN_1675669	2962525	IBTK	-0.00135868	0.00339749	0.689225	0.853034	-0.00114656	0.000840805	0.17268	0.760893	0.000854286	0.000347445	0.0139416	0.655059
ILMN_1675671	3934407	ICOSLG	0.00177294	0.00352649	0.61514	0.838198	0.000353893	0.000981922	0.718542	0.921143	0.000115643	0.00041544	0.780734	0.983513
ILMN_1675674	2319560	UBE4B	-0.0014461	0.00328963	0.660232	0.847564	-4.69518e-05	0.000911042	0.958898	0.939718	-9.31865e-05	0.000384787	0.808643	0.984073
ILMN_1675684	3945572	APOBEC3C	0.0011456	0.00428698	0.789293	0.86923	0.000427809	0.00108541	0.693473	0.918525	-0.00032896	0.000451226	0.46598	0.97268
ILMN_1675693	3130211	PPP2CB	-0.00337375	0.00510874	0.509005	0.810842	0.000665301	0.00135514	0.623463	0.910197	-8.0249e-05	0.000562228	0.8865	0.985451
ILMN_1675695	3484768	PDS5B	0.00410718	0.00305954	0.179461	0.669316	0.00145072	0.00083648	0.0828615	0.669583	-7.92013e-05	0.000355189	0.823548	0.984356
ILMN_1675701	2882555	FAM114A2	-0.00645499	0.00332621	0.0523017	0.509931	-0.00115676	0.000931975	0.214536	0.785908	0.000411493	0.00038872	0.28979	0.956788
ILMN_1675709	3893287	ARFGAP1	0.00293684	0.00256247	0.251754	0.707133	-8.39256e-05	0.000747111	0.910559	0.93672	0.000131146	0.000315919	0.678051	0.981063
ILMN_1675721	3167220	UBE2R2	-0.00627101	0.00404741	0.121288	0.622634	-0.000833463	0.00115752	0.471499	0.884594	0.000507669	0.000494968	0.305052	0.958861
ILMN_1675756	3920850	KCNJ15	-0.019691	0.00659695	0.00283709	0.203801	-0.00373375	0.00179998	0.0380486	0.568379	0.00151581	0.000753671	0.0443011	0.783666
ILMN_1675788	3839818	ZNF175	-0.000605118	0.00458639	0.895034	0.88287	-0.0016838	0.00125773	0.180646	0.766406	0.00105482	0.000526439	0.045103	0.785909
ILMN_1675797	2997907	EPDR1	0.0072852	0.0039385	0.0643511	0.540319	0.000895573	0.00115836	0.439441	0.877209	-7.64489e-05	0.00049361	0.876918	0.985294
ILMN_1675844	2760371	WDR1	-0.000523889	0.00325296	0.872054	0.880153	3.41514e-05	0.000893632	0.969515	0.940338	-7.03176e-05	0.00037894	0.852787	0.984885
ILMN_1675848	3776427	MYL12A	5.37409e-06	0.00451038	0.999049	0.893769	0.000358787	0.00123913	0.772162	0.926215	0.00010383	0.000516807	0.840771	0.984672
ILMN_1675866	3707095	ARRB2	-0.000676208	0.00455946	0.882099	0.881356	-0.00081999	0.0012531	0.512874	0.892907	0.000398243	0.000525788	0.448797	0.971664
ILMN_1675939	2976113	IFNGR1	-0.000310832	0.0030745	0.919471	0.885627	-0.000767122	0.000778773	0.324605	0.840689	6.5968e-05	0.000327014	0.840129	0.98466
ILMN_1675956	2461999	LYST	0.00306006	0.00378623	0.41897	0.782391	0.00141358	0.00106592	0.184788	0.769114	-0.000331896	0.000453064	0.463827	0.972557
ILMN_1675982	3770663	GGA3	0.00550541	0.00284028	0.0525821	0.510712	0.000779277	0.000800785	0.330483	0.843078	-0.000545262	0.000337632	0.10632	0.890392
ILMN_1676002	2673902	QRICH1	0.000628011	0.00307719	0.838286	0.875925	0.000901969	0.000771835	0.242564	0.798421	-6.28693e-05	0.00032449	0.846373	0.984772
ILMN_1676003	3091699	PNOC	-0.00113247	0.004106	0.782696	0.868273	-0.000963941	0.00116899	0.409603	0.869432	0.00094439	0.000495632	0.0567245	0.813896
ILMN_1676005	2691982	KPNA1	-0.000947922	0.00273173	0.728588	0.859862	-0.000612498	0.00070663	0.386059	0.862563	0.000237248	0.000292573	0.417422	0.969599
ILMN_1676010	3415969	SP1	-0.00188095	0.00290117	0.516765	0.813152	-0.000338096	0.000793457	0.670031	0.915914	-4.71406e-05	0.000335533	0.888269	0.98548
ILMN_1676026	3874175	MRPS26	0.000310942	0.00278963	0.911249	0.884714	-0.000493154	0.000747666	0.509516	0.892277	-0.000113714	0.000311071	0.714696	0.982017
ILMN_1676075	2451428	KLHL12	-0.000571912	0.00347573	0.869302	0.87982	1.92841e-05	0.000907947	0.983055	0.941112	-0.000145997	0.000375777	0.69763	0.981585
ILMN_1676128	2544662	DNMT3A	-0.00187707	0.0027761	0.498942	0.80776	-0.000532591	0.000791209	0.500861	0.890619	0.00019366	0.000333079	0.560956	0.9772
ILMN_1676159	3991109	MST4	0.000510944	0.00276732	0.853515	0.877868	0.000884244	0.000696132	0.204004	0.780443	0.000181255	0.000292042	0.534831	0.976113
ILMN_1676173	3947863	PARVB	0.00070157	0.00347296	0.83991	0.876135	-0.000264622	0.0010081	0.79294	0.928009	-0.000264886	0.000426248	0.534312	0.976091
ILMN_1676191	2367843	DARS2	0.00174544	0.00363343	0.630956	0.841611	-0.000685828	0.000964586	0.47708	0.88579	-1.49253e-06	0.000406792	0.997073	0.987044
ILMN_1676197	2979111	LRP11	-0.000972697	0.00254646	0.702476	0.855406	0.000390657	0.000740369	0.597741	0.906693	-7.63046e-05	0.000313414	0.807647	0.984053
ILMN_1676233	3383081	INTS4	-0.00579651	0.00363423	0.110718	0.611731	-0.000925302	0.000981129	0.34563	0.848916	0.000753183	0.000413814	0.0687434	0.840061
ILMN_1676237	3843156	ZNF460	-0.00711293	0.00422205	0.0920446	0.588097	-0.00199312	0.00115939	0.0855956	0.673518	0.000766531	0.000486228	0.114914	0.897751
ILMN_1676240	3004665	ZNF138	-0.0032348	0.00506937	0.523404	0.815083	-0.000259417	0.00129519	0.841252	0.931862	0.0007394	0.000537003	0.168543	0.927941
ILMN_1676241	4005392	BCOR	0.0019091	0.00503621	0.704632	0.855784	0.000791194	0.00141319	0.575572	0.903447	-0.000186208	0.00060024	0.756392	0.982991
ILMN_1676254	3942179	MTMR3	-0.00310154	0.00348593	0.373609	0.765334	-0.00059547	0.000990565	0.547745	0.899037	7.03883e-05	0.000420383	0.867025	0.985129
ILMN_1676265	2340433	LEPR	0.000812324	0.00516965	0.87514	0.880525	0.000112978	0.00135954	0.933772	0.938196	-0.000425329	0.000570741	0.456138	0.972107
ILMN_1676280	2632491	NSUN3	-0.000942789	0.00494038	0.848656	0.877255	-0.00206486	0.00120037	0.0854004	0.673244	0.000508251	0.00050132	0.310667	0.959574
ILMN_1676289	3349293	NCAM1	-0.00752539	0.00458423	0.100677	0.599712	-0.000997901	0.00121928	0.413111	0.870397	0.000540692	0.000498031	0.27763	0.95498
ILMN_1676302	3895152	FAM113A	0.00608084	0.00352931	0.084897	0.578096	0.00131839	0.001013	0.193098	0.774249	-0.000373984	0.000429498	0.383892	0.967031
ILMN_1676318	3457947	BAZ2A	0.00547162	0.00309066	0.0766654	0.564816	0.000276571	0.000883973	0.754378	0.924607	-0.000117194	0.000375209	0.754779	0.982955
ILMN_1676358	2503200	RALB	-0.0117076	0.0035073	0.000843624	0.144962	-0.00198651	0.000875522	0.023272	0.519603	0.000595358	0.000361267	0.0993585	0.883606
ILMN_1676361	3288337	ARHGAP22	-0.00359833	0.0035766	0.314379	0.737361	0.000705386	0.00107541	0.511875	0.89272	0.000431667	0.000461063	0.349148	0.963869
ILMN_1676372	3848540	CD209	0.0112532	0.00473806	0.0175455	0.37502	0.00420433	0.00133753	0.00167022	0.236259	-0.00180516	0.000565164	0.00140294	0.411695
ILMN_1676385	2659577	PAK2	-0.00738523	0.00393777	0.0607261	0.531747	0.000167266	0.0011251	0.881816	0.934792	-0.000141997	0.000478525	0.766667	0.983215
ILMN_1676393	3725456	ATP5G1	0.00301903	0.00452428	0.504583	0.8095	7.14368e-05	0.00116756	0.951212	0.93926	-0.000693674	0.000485418	0.152997	0.921197
ILMN_1676408	2982076	TAGAP	-0.00170805	0.00420246	0.68442	0.852155	-0.00079002	0.0011732	0.5007	0.890588	-0.000761296	0.000492822	0.122403	0.903403
ILMN_1676423	2966371	CCNC	0.00521065	0.00417648	0.212171	0.688377	0.00070398	0.0010806	0.514741	0.893254	5.94764e-05	0.000457904	0.896655	0.985613
ILMN_1676448	2601341	WDFY1	0.000108962	0.00311638	0.972108	0.891146	0.000808472	0.000795977	0.309773	0.834325	-0.00018052	0.000330879	0.585356	0.97813
ILMN_1676449	2720584	SLIT2	0.00107238	0.00214449	0.617032	0.838614	0.000265344	0.000634579	0.675843	0.916577	0.000137761	0.000270329	0.610328	0.979006
ILMN_1676459	3687889	ZNF785	-0.0031199	0.00336645	0.354049	0.756914	-0.000251509	0.000950863	0.79139	0.927878	0.000314594	0.00040397	0.436124	0.970864
ILMN_1676515	3071700	IMPDH1	0.00466692	0.00326976	0.153494	0.64958	-0.000133698	0.000924934	0.885067	0.935016	-0.000128481	0.000391308	0.742656	0.982682
ILMN_1676523	3409432	CCDC91	0.00241448	0.00368434	0.512252	0.811815	0.00162008	0.000955656	0.0900278	0.679476	9.96596e-05	0.000398478	0.80251	0.983953
ILMN_1676528	2899298	BTN3A2	-0.00900124	0.00719542	0.210946	0.687753	-0.00141848	0.00187968	0.450467	0.879853	-0.000454679	0.000794837	0.567294	0.977449
ILMN_1676528	2899333	BTN3A2	-0.00995786	0.00651395	0.126339	0.627317	-0.00101645	0.00175198	0.561798	0.901313	-0.000611519	0.000740394	0.40884	0.96898
ILMN_1676548	2991103	BZW2	0.00469297	0.00306486	0.125715	0.626755	0.000881301	0.000801094	0.271279	0.815161	-0.000842314	0.000328556	0.0103568	0.630022
ILMN_1676563	3268333	HTRA1	0.00124013	0.00287605	0.666328	0.848748	0.000516722	0.000878247	0.556293	0.900434	-0.000209424	0.000377184	0.578736	0.977885
ILMN_1676575	3001479	IKZF1	-0.00486842	0.00450467	0.279809	0.718999	-0.00186501	0.00133862	0.163549	0.754024	0.000418742	0.000573416	0.465233	0.972638
ILMN_1676588	2351632	CEPT1	-0.00131536	0.00285996	0.645572	0.84464	-0.00108349	0.000745605	0.146177	0.739032	0.000247913	0.000311853	0.426632	0.970236
ILMN_1676600	3251848	SEC24C	0.00286822	0.00245487	0.242654	0.702794	0.0004921	0.000676748	0.467132	0.883641	-0.000395454	0.000284454	0.164461	0.926285
ILMN_1676611	3194810	PHPT1	0.00276473	0.00301792	0.359612	0.759383	0.000415717	0.000852837	0.625938	0.91052	-0.000355931	0.000363803	0.327895	0.961617
ILMN_1676625	3892456	SS18L1	-0.00112877	0.00252736	0.655148	0.846563	-0.000443011	0.000746731	0.553003	0.8999	0.000450896	0.00031858	0.156971	0.923038
ILMN_1676626	3537884	ARID4A	0.00594416	0.00426001	0.162914	0.657325	0.000861075	0.00123384	0.48525	0.887496	-0.00032781	0.000525416	0.53269	0.976019
ILMN_1676629	2502424	INSIG2	-0.000649324	0.00346725	0.851446	0.877608	-0.00174208	0.000890574	0.0504496	0.603632	0.000333151	0.000369636	0.367431	0.965605
ILMN_1676665	3764022	CUEDC1	0.00287317	0.00231171	0.213914	0.689254	0.00103368	0.000695351	0.137133	0.730215	-7.88308e-05	0.000298163	0.79148	0.983733
ILMN_1676718	3822657	CD97	0.00588666	0.00429551	0.170555	0.663098	-0.000768055	0.00120918	0.525307	0.895176	0.000143016	0.000514847	0.781178	0.983522
ILMN_1676737	2536298	SEPT2	-0.000118396	0.00353313	0.973268	0.891261	0.00135612	0.00103993	0.192214	0.773721	-0.000231777	0.000442116	0.600108	0.978656
ILMN_1676745	2599500	ZNF142	-0.00367678	0.00332208	0.268394	0.714424	-0.000235329	0.000959349	0.806223	0.929111	1.46281e-05	0.000407588	0.971371	0.986705
ILMN_1676759	3888217	DDX27	-0.00211632	0.0038172	0.579293	0.829889	0.000422878	0.00105187	0.687665	0.917893	-0.000341599	0.000443773	0.441442	0.971205
ILMN_1676763	3300869	PIPSL	-0.00238117	0.00402578	0.5542	0.823546	-0.00059233	0.000964248	0.539022	0.89757	-0.000148291	0.000397981	0.709441	0.981886
ILMN_1676789	2575054	WDR33	-0.00340213	0.00300405	0.257419	0.709704	0.000630221	0.000865914	0.46673	0.883552	-9.99285e-05	0.000365719	0.78467	0.983594
ILMN_1676799	3621692	MFAP1	-0.000710036	0.00382052	0.852564	0.877749	0.000146292	0.000959093	0.878767	0.93458	9.94027e-05	0.000403635	0.805474	0.984011
ILMN_1676842	3257938	BTAF1	0.00454854	0.00301502	0.131394	0.631706	0.000756053	0.00084563	0.371284	0.857872	0.000305881	0.000357503	0.392217	0.967708
ILMN_1676844	2614142	NR1D2	0.00178756	0.00451897	0.692424	0.853614	0.000227503	0.0012722	0.858074	0.933108	5.65888e-05	0.000535782	0.915885	0.985911
ILMN_1676846	2746024	ABCE1	0.00921146	0.00409855	0.0246086	0.416178	0.00026768	0.0010406	0.796996	0.928349	-0.000369994	0.000428091	0.38743	0.967322
ILMN_1676893	2544484	ADCY3	-3.84655e-05	0.00291551	0.989473	0.892852	-0.000344993	0.000878877	0.69466	0.918653	-3.17533e-05	0.000375791	0.932661	0.986161
ILMN_1676899	2655168	YEATS2	-0.0059685	0.00353166	0.0910277	0.58675	0.00011196	0.00103704	0.914026	0.936945	2.6236e-05	0.000443163	0.952791	0.98645
ILMN_1676905	3677538	TIGD7	0.00283677	0.00518857	0.584561	0.831163	0.00326093	0.0014232	0.0219478	0.51429	-0.000352012	0.000599603	0.557154	0.977048
ILMN_1676924	2442587	CD247	0.00471698	0.00457409	0.302428	0.730704	0.00194466	0.00135152	0.150187	0.742745	-0.000583799	0.000576028	0.310826	0.959594
ILMN_1676946	3096007	AP3M2	-0.00810202	0.00447507	0.0702217	0.552798	-0.000775233	0.00126151	0.538866	0.897543	0.000710933	0.000531327	0.180886	0.932527
ILMN_1676955	3850278	TYK2	0.00570519	0.0027362	0.037062	0.46455	0.000972143	0.000794489	0.2211	0.789086	1.71453e-05	0.000336945	0.959418	0.986542
ILMN_1676978	3334783	SNX15	-0.00382592	0.00272506	0.160325	0.65527	0.000233583	0.000792356	0.76815	0.925858	0.000500791	0.00033799	0.138427	0.913619
ILMN_1676980	3151970	MTSS1	-0.00997024	0.00525537	0.0578078	0.524294	-0.00429718	0.00143056	0.00266586	0.282571	0.00190722	0.000605081	0.00162148	0.421072
ILMN_1676984	3458587	DDIT3	0.00481236	0.00432209	0.265522	0.71322	0.00110696	0.00118802	0.351455	0.851047	-0.000732696	0.000497498	0.140815	0.914959
ILMN_1677041	3303300	CHUK	0.000183745	0.0027537	0.946799	0.88856	2.97038e-05	0.000686443	0.965485	0.940104	4.03984e-05	0.000285875	0.887621	0.985469
ILMN_1677043	2399718	AKR7A2	0.00384497	0.00358735	0.283804	0.720527	-0.000150688	0.000947822	0.873682	0.934225	-0.000291244	0.000394858	0.460763	0.972379
ILMN_1677085	3914307	RGS19	-0.0022924	0.00251926	0.36285	0.760791	-0.000218404	0.000637925	0.732076	0.922488	7.95095e-05	0.000265573	0.764643	0.983172
ILMN_1677098	3729052	YPEL2	0.0051564	0.003936	0.190175	0.676158	0.00056645	0.000940876	0.547144	0.898937	-5.41114e-05	0.000388558	0.889243	0.985495
ILMN_1677113	2905469	RNF8	-0.00872615	0.0035093	0.0128978	0.341729	-0.00137631	0.000964983	0.153795	0.745949	0.000753109	0.000406322	0.0638138	0.829808
ILMN_1677122	2576281	FAM168B	-0.00246224	0.00330955	0.456888	0.794495	-0.000245578	0.000949815	0.79598	0.928264	-0.000311604	0.000405099	0.441772	0.971226
ILMN_1677133	2566645	MITD1	-0.00134775	0.00373839	0.718461	0.858166	-0.00155402	0.000901856	0.084864	0.672485	0.000772592	0.000377399	0.0406433	0.772504
ILMN_1677165	2593670	SF3B1	0.00606414	0.0032182	0.0595208	0.528732	0.00230525	0.000916449	0.0118891	0.45991	-0.000954255	0.000389606	0.0143143	0.657022
ILMN_1677200	2837266	CYFIP2	-0.00941072	0.00414409	0.0231543	0.408897	-0.00222517	0.00112937	0.0488061	0.598726	0.000437246	0.00047657	0.358889	0.964815
ILMN_1677228	4027828	TMLHE	0.00194831	0.00399199	0.625511	0.840453	-0.000643127	0.00107169	0.548436	0.899151	-0.000373588	0.000447875	0.404205	0.968636
ILMN_1677239	2692573	CCDC14	-0.00108381	0.0033299	0.744819	0.862496	-0.000184573	0.000922167	0.841362	0.93187	6.77665e-06	0.000389765	0.986128	0.986902
ILMN_1677240	2788511	SLC10A7	0.00117804	0.00428126	0.783192	0.868346	0.00126871	0.00114173	0.266475	0.812454	-0.000508972	0.000477238	0.2862	0.956269
ILMN_1677305	3835645	PVR	-0.0004916	0.00258256	0.849032	0.877302	-0.000427167	0.000754329	0.571198	0.902779	-9.93719e-05	0.000318725	0.755209	0.982965
ILMN_1677396	3495076	NDFIP2	0.00178261	0.00368149	0.628239	0.841035	0.000602954	0.00103319	0.5595	0.900948	0.00026606	0.000437413	0.543017	0.976465
ILMN_1677404	3497659	RAP2A	-0.00944363	0.00430132	0.0281263	0.431879	-0.00347947	0.00108182	0.00129851	0.211693	0.0010984	0.000447633	0.0141359	0.656094
ILMN_1677440	3974556	ATP6AP2	-0.00117151	0.00251497	0.641348	0.843777	-7.62652e-05	0.000613358	0.901046	0.936095	0.000402405	0.000253954	0.113067	0.896254
ILMN_1677466	3464860	DUSP6	0.00765226	0.00436221	0.0793938	0.569452	0.00102295	0.00116202	0.378686	0.860261	-0.000470764	0.000485951	0.332671	0.962147
ILMN_1677483	3302328	EXOSC1	0.000312403	0.00393144	0.936665	0.88749	-0.00164353	0.00100784	0.102944	0.694359	-1.21009e-05	0.000421511	0.977097	0.986782
ILMN_1677484	3229880	SNAPC4	0.00111594	0.0020168	0.580042	0.830071	0.000820532	0.0006132	0.180859	0.766548	0.000163585	0.000262625	0.533361	0.976049
ILMN_1677487	2528347	ANKZF1	0.00033268	0.00325852	0.918681	0.88554	-0.000365398	0.000904943	0.686375	0.917751	-0.000190904	0.000381086	0.616409	0.979209
ILMN_1677505	3204301	CCL21	-0.00157858	0.00358084	0.659327	0.847387	-0.00103259	0.00100039	0.301985	0.830775	-0.000214296	0.000421862	0.61147	0.979044
ILMN_1677511	2448382	PTGS2	0.00061499	0.00614876	0.92033	0.885721	0.00323145	0.00184461	0.0798016	0.66492	-0.000467579	0.000787073	0.552463	0.976858
ILMN_1677532	2320048	TARDBP	0.00338268	0.00381723	0.375531	0.766124	-9.48471e-05	0.0011195	0.932482	0.938116	0.000181714	0.00047512	0.70212	0.9817
ILMN_1677534	2672712	SCAP	0.00471535	0.00254434	0.0638439	0.539162	0.000681762	0.0007308	0.350873	0.850837	-0.000239988	0.000310465	0.439524	0.971083
ILMN_1677574	3454892	GALNT6	0.000715267	0.00313616	0.819591	0.873453	0.000420999	0.000916165	0.645858	0.91304	-0.000462054	0.000392066	0.238592	0.947997
ILMN_1677590	2648378	RAP2B	0.00432638	0.00360862	0.230566	0.697066	0.000180449	0.00101239	0.858534	0.933142	-0.000313971	0.000424974	0.460028	0.972337
ILMN_1677607	3352904	SC5DL	-0.00620355	0.0043652	0.155277	0.651103	-0.00042559	0.0011568	0.712947	0.920573	0.000760302	0.000484844	0.116849	0.899274
ILMN_1677719	3371225	CHST1	0.00211053	0.00424107	0.618737	0.838987	0.00147146	0.00117877	0.211921	0.784595	8.98403e-05	0.000496047	0.856279	0.984945
ILMN_1677723	3148463	ANGPT1	0.00294114	0.00521135	0.572501	0.828217	0.000353414	0.001434	0.805332	0.929038	-0.000722597	0.000599612	0.228162	0.945749
ILMN_1677736	3734479	TMEM104	0.00503681	0.00347913	0.147694	0.644423	0.00268846	0.000962515	0.00521965	0.37099	-0.000268004	0.000404732	0.507858	0.974876
ILMN_1677747	3427767	TMPO	-0.00561108	0.00448713	0.211123	0.687843	-0.00129142	0.00123547	0.295889	0.827889	0.000923249	0.000521741	0.0768012	0.854398
ILMN_1677756	2831284	UBE2D2	-0.00388857	0.00405728	0.337852	0.749364	0.000511538	0.00113374	0.651847	0.91377	0.00073143	0.000478095	0.126045	0.905932
ILMN_1677765	2413203	LRP8	-0.00500945	0.00284275	0.0780378	0.567179	-0.0025998	0.000839901	0.0019657	0.252945	0.000866217	0.000356836	0.0152035	0.662878
ILMN_1677768	3009229	POR	0.00554282	0.00275702	0.0443845	0.485107	0.00081339	0.000765169	0.287773	0.82389	8.16922e-05	0.000323806	0.800819	0.983919
ILMN_1677800	3846011	SGTA	0.00117133	0.00288462	0.684697	0.852206	0.00096881	0.00085925	0.259528	0.808396	0.000382801	0.000365068	0.294374	0.957432
ILMN_1677814	3726691	ABCC3	0.00201424	0.00316573	0.524603	0.815428	-5.5523e-07	0.000969167	0.999543	0.942027	0.000123173	0.00041284	0.765431	0.983189
ILMN_1677824	2384562	RAB4A	-0.00547325	0.00334953	0.102251	0.601718	-0.00150477	0.000883451	0.0885147	0.677497	0.000860213	0.000369762	0.0199973	0.688999
ILMN_1677827	3969081	TLR7	-0.00557335	0.00531227	0.294111	0.725829	-0.00361025	0.00136563	0.00820189	0.424143	5.23883e-05	0.00057791	0.92777	0.986089
ILMN_1677829	3992354	SLC9A6	0.000802247	0.0026474	0.761866	0.865157	-0.000926984	0.000698881	0.184713	0.769066	0.000540503	0.000294627	0.0665744	0.835706
ILMN_1677843	2888648	RAB24	0.00452814	0.00431247	0.293713	0.72559	0.00183791	0.00107518	0.0873777	0.675973	-0.00040965	0.000445555	0.357879	0.964719
ILMN_1677868	2565082	ADRA2B	0.00143623	0.00324516	0.658072	0.84714	0.000174046	0.000940287	0.853151	0.932748	-0.000153056	0.000397767	0.700395	0.981656
ILMN_1677877	3938175	UBE2L3	-0.00118691	0.0039695	0.764933	0.865625	-0.000795561	0.00108154	0.461985	0.882497	0.000255287	0.000451667	0.57193	0.977628
ILMN_1677885	2367086	FMO4	0.00216075	0.003827	0.57234	0.828178	0.000397277	0.00105888	0.707522	0.920013	-3.70383e-05	0.000444788	0.933635	0.986175
ILMN_1677887	3037142	PMS2	0.00149464	0.00418243	0.720821	0.858565	0.000538196	0.00107564	0.61683	0.909319	-0.00072343	0.000452259	0.109689	0.8934
ILMN_1677919	3529799	GMPR2	0.00299699	0.00269799	0.266644	0.713693	-0.000250821	0.000712072	0.724658	0.921756	-0.000162944	0.000298475	0.58512	0.978121
ILMN_1677920	2672140	LTF	0.00542356	0.0050088	0.278895	0.718645	-0.00152629	0.00128061	0.233322	0.794585	0.000277744	0.000536274	0.604517	0.978808
ILMN_1677953	3662041	OGFOD1	-0.0079997	0.00324384	0.0136587	0.348229	-0.0016373	0.000818403	0.0454358	0.587848	0.000666781	0.000341276	0.0507258	0.800328
ILMN_1677955	3880706	ENTPD6	-0.000613024	0.00250938	0.807004	0.871732	0.000314549	0.000739994	0.670785	0.916	0.000104181	0.000314135	0.740158	0.982624
ILMN_1677962	3540862	GPHN	-0.00906061	0.00359225	0.0116601	0.32999	-0.000812882	0.0010137	0.422613	0.87294	0.000648016	0.00042852	0.130479	0.908836
ILMN_1677963	2694931	TMCC1	0.00378639	0.00429005	0.377454	0.766907	-0.000301631	0.00117941	0.798145	0.928445	0.000224068	0.000489636	0.647224	0.980179
ILMN_1677997	3655665	MAZ	-0.000430887	0.00372186	0.907833	0.88433	-0.00123329	0.00104221	0.236672	0.796006	0.000673962	0.000444462	0.12943	0.908166
ILMN_1678032	3839276	NR1H2	-0.000593291	0.002846	0.834866	0.87548	0.000334619	0.000770492	0.664076	0.915224	5.9135e-08	0.000323633	0.999854	0.987079
ILMN_1678037	3687342	HIRIP3	-0.00435967	0.00371973	0.241181	0.702067	0.000196248	0.000989733	0.842823	0.93198	-0.00019496	0.000412604	0.636562	0.979854
ILMN_1678054	3360142	TRIM21	0.00127667	0.00399162	0.749092	0.863172	-0.000950408	0.0010478	0.364379	0.855567	-0.000152863	0.000433629	0.724449	0.982254
ILMN_1678075	2892979	CDYL	-0.0163056	0.00345932	2.43479e-06	0.00544024	-0.00363308	0.000950064	0.000131283	0.0813194	0.000848979	0.00040277	0.035044	0.751965
ILMN_1678080	3334339	FKBP2	-0.00162464	0.00418012	0.697528	0.854529	9.83115e-05	0.00114256	0.931431	0.93805	2.95461e-05	0.000486013	0.951524	0.986432
ILMN_1678087	2934801	MAP3K4	-0.00208222	0.00276634	0.45163	0.792917	0.000137108	0.000732229	0.851466	0.932624	9.4839e-05	0.000309237	0.759081	0.98305
ILMN_1678140	2337285	TTC4	0.0051521	0.00263113	0.0502146	0.503922	0.000737978	0.000654528	0.259533	0.808399	-0.000373626	0.000261732	0.153431	0.921402
ILMN_1678143	3445786	ARHGDIB	-0.0043418	0.00239636	0.0700122	0.552379	-0.000845502	0.000598656	0.157851	0.749407	0.000469675	0.000246731	0.0569632	0.814385
ILMN_1678165	3845868	LSM7	0.00735242	0.00343322	0.0322295	0.448411	0.000589671	0.000837643	0.481455	0.88671	-0.000329007	0.000347175	0.343299	0.963276
ILMN_1678173	2474240	KHK	-0.01179	0.00619739	0.0571177	0.522571	-0.00339513	0.00157518	0.0311308	0.545204	0.00116125	0.000647643	0.0729669	0.847911
ILMN_1678203	3990795	RBMX2	0.00214216	0.00453816	0.636903	0.842858	0.000513211	0.00118835	0.665836	0.915429	-0.000385729	0.000492464	0.433472	0.970691
ILMN_1678252	2607110	HDLBP	-0.0126068	0.00470363	0.00735734	0.286296	-0.00174779	0.00130631	0.180909	0.766581	0.000391944	0.000554272	0.479484	0.973429
ILMN_1678268	2655955	VPS8	-0.0026683	0.00332635	0.422454	0.783577	-0.000713977	0.000803447	0.374195	0.858821	0.000107586	0.000333103	0.74671	0.982774
ILMN_1678290	3602873	HMG20A	-0.00113874	0.00374732	0.761219	0.865058	-0.000435617	0.00100867	0.665834	0.915429	-8.53059e-06	0.000424329	0.983961	0.986873
ILMN_1678362	3619773	INO80	-0.00758839	0.00301989	0.0119777	0.333152	0.000150832	0.000859234	0.860654	0.933295	7.44996e-06	0.000365421	0.983734	0.98687
ILMN_1678404	2552153	FBXO11	-3.2572e-05	0.00323211	0.991959	0.893091	0.000485173	0.00094381	0.607212	0.908015	-9.41019e-05	0.000406113	0.81676	0.984228
ILMN_1678422	3757602	DHX58	0.00242653	0.00369366	0.511216	0.811506	0.000760133	0.00108486	0.483506	0.887136	-0.000360731	0.000459067	0.431989	0.970594
ILMN_1678423	3354210	SPA17	-0.000628037	0.00440612	0.886656	0.881894	-0.000651117	0.00118428	0.582456	0.904479	0.000483389	0.000495113	0.328905	0.96173
ILMN_1678435	2727762	SRD5A3	-0.0114796	0.00452291	0.0111453	0.324623	-0.000516975	0.00124364	0.677634	0.916779	0.000682244	0.000524064	0.192974	0.936485
ILMN_1678437	3484497	FRY	-0.00172783	0.00377972	0.647576	0.845047	3.25359e-06	0.00106387	0.99756	0.941918	0.000402621	0.000444916	0.365499	0.965429
ILMN_1678454	3389273	CASP4	2.56694e-05	0.0028975	0.992932	0.893185	-0.000240414	0.000723982	0.739836	0.923238	-0.00044449	0.000299401	0.13765	0.913174
ILMN_1678457	3869761	ZNF600	-0.000373739	0.00560617	0.946848	0.888565	0.00023143	0.0015446	0.880898	0.934728	0.000930806	0.00065472	0.155118	0.92219
ILMN_1678494	3283613	ZNF438	-0.00639546	0.00418111	0.126114	0.627114	-0.000620852	0.00107234	0.562611	0.901441	-0.000210867	0.000445805	0.636212	0.979843
ILMN_1678504	3717539	RHOT1	-0.00577433	0.0028074	0.0397032	0.472088	-0.000250685	0.00071218	0.724841	0.921775	0.000211967	0.000298012	0.476918	0.97329
ILMN_1678517	3264326	ACSL5	-0.0052717	0.00366812	0.15067	0.647109	-0.00136592	0.00101043	0.176431	0.763541	9.59552e-05	0.000425682	0.821656	0.984321
ILMN_1678546	2356205	PEX11B	0.00109521	0.0030246	0.717277	0.857965	-0.00142162	0.000775332	0.0667196	0.641708	-4.68467e-06	0.000324199	0.988471	0.986932
ILMN_1678579	2336706	CPT2	0.00105803	0.00297618	0.722215	0.8588	0.000298424	0.000771118	0.698755	0.919091	0.000172867	0.000324146	0.593826	0.978435
ILMN_1678579	2413153	CPT2	-0.00348778	0.00314427	0.267323	0.713977	-0.000456225	0.00079969	0.568337	0.902337	0.00020783	0.000335312	0.535383	0.976137
ILMN_1678605	3235461	CDC123	0.00309869	0.00298281	0.298874	0.728646	0.000336625	0.00074747	0.652456	0.913844	-0.000134035	0.000310944	0.666427	0.980739
ILMN_1678612	2881747	ANXA6	-0.00259499	0.00412247	0.529038	0.816692	0.00067183	0.00114565	0.557596	0.900643	-0.000676461	0.000481627	0.16016	0.924455
ILMN_1678618	3850960	ELAVL3	0.00172897	0.00254042	0.496135	0.806882	0.000883468	0.00074225	0.233946	0.794853	-0.000362985	0.000312976	0.246137	0.949511
ILMN_1678619	3332838	DAK	0.0011395	0.00266315	0.668742	0.849211	0.00122804	0.000779772	0.115286	0.708636	-0.000102811	0.000332155	0.756921	0.983003
ILMN_1678629	2415910	DOCK7	0.00349268	0.00346499	0.313459	0.736862	0.00111459	0.000967425	0.249271	0.802072	-0.000549478	0.000408886	0.178999	0.931864
ILMN_1678671	2655113	KLHL24	0.00545169	0.00320687	0.0891304	0.584172	0.00103692	0.000859502	0.227657	0.7921	-0.000259384	0.000357582	0.468217	0.972807
ILMN_1678678	3394092	SLC37A4	0.00137213	0.00252841	0.587348	0.83183	0.000453018	0.000723821	0.5314	0.896253	0.000154883	0.000304253	0.61071	0.979019
ILMN_1678680	2697331	DBR1	-0.00202924	0.00349228	0.561197	0.825362	-0.000697976	0.000930474	0.453177	0.880486	0.000370416	0.000388498	0.340358	0.96297
ILMN_1678707	3718791	TAF15	-0.00778313	0.00560319	0.164816	0.658803	0.00110766	0.0014811	0.454544	0.880802	-0.000200644	0.000624726	0.748081	0.982805
ILMN_1678729	2877639	SIL1	-0.003362	0.00303806	0.268456	0.714449	-0.000170119	0.000810865	0.833824	0.931296	0.000119899	0.000334977	0.720395	0.982156
ILMN_1678745	3148796	NUDCD1	0.00325488	0.00411127	0.428537	0.785611	-0.000148221	0.00110688	0.893475	0.935588	-0.000366788	0.000464458	0.429697	0.970442
ILMN_1678754	2440612	PFDN2	0.00522295	0.0039751	0.188874	0.675362	0.00128779	0.00112364	0.251762	0.803646	-0.000846607	0.000472398	0.0731093	0.848162
ILMN_1678766	2981874	DYNLT1	0.00492929	0.00374554	0.18816	0.67492	0.000749864	0.000944923	0.427445	0.874196	-0.000365918	0.000396004	0.355473	0.964489
ILMN_1678775	3404436	CLEC2D	0.00576156	0.00424036	0.174228	0.665725	4.15693e-05	0.00117846	0.971861	0.940474	0.000312425	0.00049649	0.529175	0.975864
ILMN_1678788	2361612	HAPLN2	0.00110536	0.00300505	0.712997	0.857235	-0.000598174	0.000876216	0.49481	0.88943	0.000278058	0.000370069	0.452431	0.971885
ILMN_1678805	3572982	POMT2	0.00172979	0.00264355	0.51289	0.812005	0.000675913	0.000772037	0.381305	0.861088	-0.000152453	0.000328875	0.642962	0.98005
ILMN_1678814	3820161	UBL5	0.00573481	0.0048235	0.234467	0.698758	-0.00145354	0.00127561	0.2545	0.805347	2.11487e-05	0.000535148	0.968476	0.986666
ILMN_1678833	2672096	CCR1	-0.00750383	0.00514586	0.144778	0.642084	-0.00204657	0.00124524	0.100275	0.691549	0.000596941	0.000516162	0.247476	0.94977
ILMN_1678904	3707383	ENO3	-0.00319477	0.00433946	0.4616	0.795883	0.000129231	0.00119916	0.91418	0.936955	1.08904e-05	0.00050593	0.982826	0.986858
ILMN_1678922	3292448	HERC4	0.00102042	0.00274299	0.709885	0.856699	0.000359579	0.000731872	0.623205	0.910163	0.00034678	0.000303371	0.253001	0.950813
ILMN_1678928	3608787	SLCO3A1	-0.00586961	0.00327823	0.0733762	0.55888	-0.00184139	0.000924533	0.0464037	0.591092	0.000625984	0.00038968	0.108185	0.892077
ILMN_1678934	3168938	POLR1E	0.00118848	0.00474492	0.80222	0.871066	0.000377367	0.00128718	0.769389	0.925969	5.87943e-05	0.00053709	0.912831	0.985865
ILMN_1678939	2974635	VNN2	0.000651802	0.00505685	0.897441	0.883147	0.00150645	0.00141534	0.287157	0.823579	0.000758036	0.000587007	0.196579	0.937577
ILMN_1678957	2831619	WDR55	-0.00293449	0.00323429	0.364245	0.761393	0.000346299	0.000883125	0.694963	0.918685	3.85833e-06	0.000370548	0.991692	0.986974
ILMN_1678962	2317512	DFFB	-0.00108775	0.00264032	0.680355	0.851403	-0.00160816	0.000753977	0.0329321	0.551975	0.000282097	0.000316881	0.373342	0.966131
ILMN_1678966	3427014	SNRPF	0.00785702	0.00390215	0.0440611	0.483964	0.000591774	0.000917882	0.519111	0.894057	-0.000596807	0.000382327	0.118527	0.900558
ILMN_1678974	3260895	SEMA4G	0.00264332	0.00280782	0.346493	0.753461	0.00149138	0.000852517	0.0802255	0.665583	-0.000564763	0.000364828	0.121616	0.902838
ILMN_1678998	3120699	LRRC14	0.00222961	0.00301731	0.459943	0.795398	0.00105817	0.00088604	0.232372	0.794176	-0.0003265	0.000377165	0.386673	0.96726
ILMN_1678998	3158812	LRRC14	0.00486765	0.00282323	0.0846828	0.577776	0.00135914	0.000833086	0.102796	0.694206	-0.000296755	0.00035607	0.40461	0.968666
ILMN_1679041	3333711	SLC3A2	0.00327867	0.00310608	0.291168	0.724053	0.00027188	0.000865481	0.753416	0.924518	-0.000213229	0.000364294	0.558332	0.977096
ILMN_1679045	3054165	SBDS	-0.00487363	0.00450812	0.279662	0.718942	-0.000275826	0.00118014	0.815199	0.929837	0.000587296	0.000489077	0.229819	0.946119
ILMN_1679083	3826079	ZNF93	0.00980158	0.00857965	0.253279	0.707834	0.000691707	0.00219294	0.75244	0.924427	0.000694049	0.000919335	0.450281	0.971755
ILMN_1679093	3842301	ZNF581	0.00931881	0.0028924	0.00127374	0.164474	0.000343763	0.000802174	0.668259	0.91571	-0.000404051	0.000333357	0.225486	0.94514
ILMN_1679127	3249788	CCAR1	-0.00110907	0.00335015	0.740606	0.861821	-0.000650627	0.000972611	0.503528	0.891136	0.00052031	0.000410482	0.204956	0.939975
ILMN_1679133	2938972	SERPINB1	-0.000306891	0.00355935	0.931291	0.886914	-0.001673	0.000911682	0.0664961	0.641286	0.000395675	0.000383222	0.301839	0.958441
ILMN_1679134	3310479	NSMCE4A	0.000162583	0.00293842	0.955876	0.889502	-7.67721e-05	0.000730754	0.916329	0.937093	0.000201698	0.00030546	0.509054	0.974934
ILMN_1679177	2521556	MARS2	0.00607223	0.0037994	0.109997	0.610926	-2.73623e-05	0.000999066	0.97815	0.940834	-0.000454494	0.00041787	0.276752	0.954844
ILMN_1679178	3815610	ATP5D	0.00174681	0.00303231	0.56457	0.826224	0.000107777	0.000863562	0.900678	0.93607	-7.93455e-05	0.000365457	0.82812	0.984441
ILMN_1679185	2781138	LEF1	-0.00509928	0.00617115	0.408629	0.778773	0.00101025	0.00162503	0.534151	0.896732	0.000294406	0.000687739	0.668594	0.9808
ILMN_1679188	3535125	ATP5S	0.00180198	0.00317497	0.570336	0.827678	0.000252215	0.000873464	0.772771	0.926269	0.000123007	0.000370185	0.739674	0.982613
ILMN_1679217	3099566	FAM110B	0.00967749	0.00560685	0.0843452	0.577269	0.00329611	0.00158996	0.0381647	0.568711	-0.000790549	0.000674815	0.241396	0.94857
ILMN_1679238	3870520	LENG1	0.00750169	0.00408461	0.0662725	0.544582	0.000894752	0.00108831	0.410991	0.869815	-0.000403977	0.000451283	0.370694	0.965897
ILMN_1679267	3905145	TGM2	-0.00415776	0.00415237	0.316683	0.7386	0.000452981	0.00113486	0.689782	0.918124	-3.1898e-05	0.00047333	0.946271	0.986358
ILMN_1679268	2556302	PELI1	0.0076013	0.00378677	0.0447143	0.48626	0.00242613	0.00101263	0.0165807	0.486018	-0.0013471	0.000424486	0.00150627	0.416415
ILMN_1679311	2406677	STK40	0.00483282	0.0032762	0.140178	0.638704	0.000687406	0.000933349	0.46143	0.882372	-0.000451007	0.000396814	0.255718	0.95131
ILMN_1679324	2618598	EIF1B	-0.00110603	0.00329715	0.737286	0.861285	-0.000781145	0.000785444	0.319967	0.838752	0.000345241	0.000323357	0.285667	0.956191
ILMN_1679358	3331433	ZDHHC5	0.00230112	0.00263757	0.382968	0.769119	0.000171981	0.000718409	0.810803	0.929483	-0.000116596	0.000301481	0.698947	0.981619
ILMN_1679382	3421630	CCT2	0.00505781	0.00361303	0.161549	0.656248	-8.95558e-05	0.000947034	0.924661	0.937625	7.44401e-05	0.000393971	0.850133	0.984838
ILMN_1679383	2331158	AKIRIN1	-0.0012506	0.00410255	0.760492	0.864947	-0.000686863	0.00117459	0.558703	0.90082	-3.70161e-05	0.000494982	0.940388	0.986273
ILMN_1679401	3838317	TRPM4	0.00149092	0.00196146	0.447191	0.791561	0.000217723	0.000603141	0.718114	0.9211	5.8539e-05	0.000258803	0.821053	0.98431
ILMN_1679405	3048749	DDX56	0.00461646	0.00282302	0.101988	0.601387	-0.000238497	0.000757092	0.752749	0.924456	-0.000394146	0.000314944	0.210759	0.941531
ILMN_1679428	2769539	CHIC2	-0.00243704	0.00310831	0.433016	0.787078	0.00029136	0.000779091	0.708424	0.920107	-0.000209724	0.000323639	0.516973	0.975308
ILMN_1679476	3929721	GART	0.00342989	0.0032048	0.284513	0.720794	0.00112427	0.000847685	0.184746	0.769087	-0.00045232	0.000355256	0.202938	0.939415
ILMN_1679483	3088405	INTS10	-0.00108937	0.002844	0.701689	0.855267	-0.000848034	0.000732205	0.246786	0.800477	-2.00067e-06	0.000305282	0.994771	0.987014
ILMN_1679495	3633109	ULK3	-0.000498402	0.00292068	0.864502	0.879233	-6.62467e-05	0.000855813	0.938299	0.938476	-2.46396e-05	0.000363352	0.945935	0.986353
ILMN_1679501	3894228	CSNK2A1	-0.00317445	0.00550193	0.563959	0.826068	0.000484035	0.00144669	0.737942	0.923057	-5.29943e-05	0.000603844	0.930066	0.986123
ILMN_1679520	2949801	AGPAT1	0.000464199	0.00315987	0.883207	0.881487	-0.00026716	0.000888222	0.763581	0.925448	-0.000276799	0.000373803	0.459	0.972276
ILMN_1679543	3866579	KPTN	0.00323699	0.00283469	0.253488	0.70793	2.8103e-05	0.000833306	0.973097	0.940545	-0.000660975	0.000352028	0.0604333	0.821983
ILMN_1679555	3289031	TIMM23	0.0029465	0.00277149	0.287716	0.721987	-0.000353447	0.000657432	0.590842	0.905707	6.75136e-05	0.00026977	0.802384	0.98395
ILMN_1679577	3579205	SETD3	-0.00486511	0.00342462	0.155425	0.651229	-0.00180105	0.000925468	0.051643	0.607045	-3.9552e-06	0.000391315	0.991936	0.986977
ILMN_1679600	3907473	ACOT8	-0.00111681	0.00317355	0.724903	0.859249	-0.0012527	0.00089867	0.163334	0.753855	9.89454e-05	0.00037973	0.794426	0.983792
ILMN_1679614	3946380	SGSM3	0.000765194	0.00241169	0.751027	0.863477	-0.000291911	0.000711412	0.681567	0.917219	8.53366e-05	0.000303763	0.778763	0.983472
ILMN_1679640	2654394	FXR1	0.00502165	0.00297681	0.0916181	0.587535	0.00197311	0.000770496	0.0104424	0.448261	-0.000420427	0.000325458	0.196425	0.937531
ILMN_1679641	2937856	FAM120B	-0.00222172	0.00299994	0.458944	0.795103	-0.000857638	0.000778196	0.270425	0.814686	0.000319685	0.000325437	0.32594	0.961395
ILMN_1679655	2676041	WDR82	0.00535952	0.00375964	0.154001	0.650016	0.000153861	0.000958259	0.872437	0.934137	-0.000556394	0.000395026	0.158984	0.923938
ILMN_1679666	2890741	SCGB3A1	-0.00540492	0.00445389	0.224927	0.694531	-0.00174285	0.00125379	0.164509	0.754777	0.0014678	0.000532836	0.00587487	0.565856
ILMN_1679678	3183219	FSD1L	0.0039144	0.00616117	0.52521	0.815602	0.00259821	0.00163037	0.111019	0.703619	-0.000626188	0.000679097	0.356482	0.964586
ILMN_1679678	3183238	FSD1L	-0.00333625	0.00543411	0.539251	0.819537	0.0022478	0.00148319	0.129642	0.723497	-0.000866913	0.000620371	0.16229	0.925373
ILMN_1679693	2500615	TMEM87B	-0.00553014	0.00365441	0.130209	0.630701	-0.000309147	0.00106467	0.771535	0.926159	0.000498634	0.000446383	0.263971	0.952761
ILMN_1679721	3766153	CYB561	-0.00250872	0.0034541	0.467653	0.797633	-0.00103259	0.000969731	0.286957	0.823477	0.000290077	0.000403895	0.472635	0.973054
ILMN_1679725	2487696	PCYOX1	-0.00260313	0.00427153	0.54225	0.820356	-0.000788797	0.00109891	0.472879	0.884892	-8.17089e-05	0.000459369	0.858824	0.984989
ILMN_1679727	2594497	CLK1	0.00577112	0.0050401	0.252192	0.707335	0.00234889	0.00143546	0.10177	0.693137	-0.000147183	0.000609468	0.809172	0.984083
ILMN_1679731	3477917	SLC15A4	-0.00117126	0.00334905	0.726543	0.859522	-0.000201939	0.000860765	0.814516	0.929782	6.19935e-05	0.000360173	0.863342	0.985067
ILMN_1679782	3303392	BLOC1S2	0.00276461	0.0044131	0.531016	0.81725	0.00172313	0.00120016	0.151074	0.743544	-0.000294465	0.000503527	0.558679	0.977109
ILMN_1679796	2461717	TOMM20	0.00950683	0.00364154	0.00903678	0.303157	0.000548962	0.0009419	0.560012	0.901029	-0.000439474	0.0003911	0.261145	0.952274
ILMN_1679797	3924041	ADARB1	-0.0104037	0.00472202	0.027578	0.429498	-0.00355916	0.00137577	0.00968076	0.441038	0.00110803	0.000584201	0.057873	0.816218
ILMN_1679800	2806231	BRIX1	0.00587119	0.00296799	0.0479092	0.496862	0.00137194	0.000752728	0.0683599	0.644734	-0.000219568	0.000312383	0.48213	0.973571
ILMN_1679809	3337168	GSTP1	0.00403941	0.00375846	0.282487	0.720027	0.00155934	0.000904215	0.0846131	0.672128	-0.000769701	0.000372018	0.0385474	0.765326
ILMN_1679826	3880629	CST7	-0.00351659	0.0059116	0.551936	0.82295	-0.00106662	0.00155409	0.492505	0.88897	-0.00115495	0.000654828	0.0777747	0.855958
ILMN_1679837	3568108	SGPP1	0.00304532	0.00357864	0.394785	0.773691	0.000181821	0.0010609	0.863921	0.933531	0.000168283	0.000452443	0.709935	0.981898
ILMN_1679838	3985523	WBP5	0.00556607	0.00498175	0.26387	0.712518	-0.000566027	0.00138303	0.682345	0.917306	7.05661e-05	0.000581332	0.903385	0.985719
ILMN_1679880	3645565	THOC6	0.00273466	0.00280772	0.330066	0.74553	0.00068798	0.000780181	0.377874	0.860003	3.78628e-05	0.000327729	0.908024	0.985791
ILMN_1679881	3092663	WRN	0.00241902	0.00360963	0.502757	0.80894	0.000398464	0.000986344	0.686227	0.917735	0.000145312	0.000415063	0.726267	0.982298
ILMN_1679891	2792069	NAF1	0.00101716	0.0038214	0.790104	0.869347	-0.000108	0.000998536	0.91387	0.936935	-0.000206298	0.000418291	0.621877	0.979388
ILMN_1679897	3865905	IGFL3	0.00276682	0.00436784	0.526438	0.815953	-0.000662112	0.00115056	0.564973	0.901813	-0.000133829	0.000476401	0.778775	0.983472
ILMN_1679912	2664607	DPH3	-0.00266526	0.00468338	0.569295	0.827417	-0.00109197	0.00113079	0.33421	0.844556	7.77189e-05	0.000478285	0.870916	0.985195
ILMN_1679919	3957003	ASCC2	-0.00915402	0.0055644	0.0999485	0.598767	-0.000549693	0.00139747	0.694062	0.918588	4.0596e-05	0.000579353	0.944137	0.986327
ILMN_1679929	3587015	KLF13	-0.000134876	0.00302275	0.96441	0.890372	0.000804863	0.000902425	0.372452	0.858254	-0.000288402	0.000384701	0.453448	0.971946
ILMN_1679949	3847873	SLC25A23	-0.0010847	0.00280551	0.699029	0.854796	0.000566921	0.000833057	0.496168	0.889699	0.000115293	0.000355588	0.745763	0.982753
ILMN_1679971	3858794	CCDC123	-0.00975886	0.00368872	0.00815468	0.294926	-0.00126525	0.00103309	0.220683	0.788888	0.00028747	0.000434803	0.508516	0.974908
ILMN_1679978	3056838	WBSCR16	-0.00198712	0.00348473	0.568517	0.827222	-0.000513686	0.000977735	0.599316	0.906916	-2.24199e-05	0.0004115	0.95655	0.986502
ILMN_1680016	3446728	SLCO1A2	0.00192744	0.00252991	0.446143	0.791237	0.000173238	0.000741643	0.815306	0.929846	-5.50817e-05	0.000315581	0.861441	0.985034
ILMN_1680018	3933205	RIPK4	-0.00498469	0.00336561	0.138589	0.637492	4.89714e-05	0.000980512	0.960166	0.939792	0.000185388	0.000413339	0.653783	0.980374
ILMN_1680037	3665550	FAM65A	0.00335977	0.003121	0.281701	0.719727	-0.000536478	0.000911999	0.556368	0.900446	0.00029224	0.000389151	0.452672	0.9719
ILMN_1680072	3286393	ZNF32	-0.0016127	0.00461269	0.726623	0.859536	-0.00267868	0.00125639	0.0330022	0.552227	0.000204388	0.000528534	0.698972	0.981619
ILMN_1680091	3015769	POP7	0.00175318	0.00417241	0.674351	0.850278	-0.000406322	0.00103781	0.695413	0.918733	-0.00046991	0.000426937	0.271046	0.953937
ILMN_1680104	3329018	SLC35C1	-0.00494005	0.00339608	0.145771	0.642791	-0.00171198	0.000882118	0.0522867	0.608837	-0.00014366	0.000364307	0.693332	0.981473
ILMN_1680109	2862950	COL4A3BP	-0.00522121	0.00372916	0.161483	0.656196	-0.000810159	0.00107549	0.451272	0.880042	6.62712e-05	0.00045645	0.884562	0.98542
ILMN_1680129	2847292	NSUN2	-0.0046284	0.00330165	0.160962	0.655781	0.000211452	0.000883399	0.810825	0.929485	5.65303e-05	0.000371263	0.878978	0.985328
ILMN_1680130	3807370	DYM	0.000622208	0.00306907	0.839342	0.876061	-0.00132053	0.000827156	0.110385	0.702847	0.000188316	0.000345	0.585173	0.978123
ILMN_1680134	3820865	CARM1	-0.0060562	0.00459778	0.187771	0.674679	-0.000125246	0.00118503	0.915828	0.937061	8.12857e-05	0.000493759	0.869238	0.985166
ILMN_1680171	2530539	MFF	0.0014186	0.00311723	0.649048	0.845344	0.000778575	0.000793314	0.326385	0.84142	-0.000282292	0.000331092	0.393876	0.96784
ILMN_1680192	3945515	APOBEC3A	-0.000998573	0.00701814	0.886855	0.881917	-0.00035537	0.00202121	0.860435	0.93328	0.000591813	0.000833805	0.477844	0.97334
ILMN_1680193	3080843	PAXIP1	-0.00389742	0.00312928	0.212959	0.688775	-0.000456848	0.000910638	0.615894	0.909194	-0.000214542	0.000386652	0.578983	0.977894
ILMN_1680196	3108489	LAPTM4B	0.000557974	0.00498994	0.910966	0.884682	0.00304096	0.00140572	0.0305205	0.54277	-0.00067352	0.000585891	0.250323	0.950313
ILMN_1680223	3067592	PNPLA8	0.00625419	0.00387056	0.10613	0.606463	0.00042301	0.00102713	0.680459	0.917096	-0.000314406	0.00042649	0.461004	0.972393
ILMN_1680239	2734992	NUDT9	-0.00492124	0.00331344	0.137481	0.636634	-0.000722755	0.000869588	0.405891	0.868395	0.000226648	0.000362011	0.531262	0.975957
ILMN_1680246	2838688	MAT2B	-0.000937826	0.00400194	0.814719	0.872792	0.000910583	0.00109379	0.405128	0.868179	-0.000579884	0.000456846	0.204326	0.939801
ILMN_1680279	2953798	USP49	0.000721172	0.00330515	0.827276	0.874481	0.000796051	0.000994125	0.423274	0.873114	-0.000265689	0.000427345	0.534126	0.976082
ILMN_1680313	3656760	STX4	0.00253969	0.00347063	0.464311	0.796672	-0.000264051	0.000960663	0.783421	0.927198	-1.72939e-05	0.00040361	0.965823	0.98663
ILMN_1680341	2331602	PPIE	0.00715918	0.00412457	0.0826101	0.574613	-0.000420682	0.00104481	0.687214	0.917844	-0.000442529	0.000432816	0.306571	0.959056
ILMN_1680344	3796428	MYOM1	-0.00810236	0.00341891	0.0177944	0.376444	-0.00107648	0.00098171	0.272843	0.816026	0.000134167	0.000418955	0.748784	0.982821
ILMN_1680347	3819880	ZNF317	0.000315259	0.00306991	0.918207	0.885487	-0.000361095	0.000805491	0.653942	0.914023	-0.000197788	0.000335722	0.555766	0.976992
ILMN_1680348	2324341	NBPF3	0.00792624	0.00373261	0.0337109	0.453724	0.000726693	0.00103723	0.483547	0.887145	0.000426503	0.000438421	0.330644	0.961924
ILMN_1680353	3724197	NSF	-0.00813558	0.00276063	0.00320868	0.210938	-0.000493733	0.00066681	0.459034	0.88183	0.000430572	0.000277937	0.121341	0.90264
ILMN_1680378	2517549	RBM45	0.000937495	0.00286542	0.743535	0.862291	-0.000277681	0.000718928	0.699316	0.91915	0.00031649	0.000297606	0.287577	0.95647
ILMN_1680386	3236538	RPP38	-0.000190008	0.00491062	0.969135	0.890848	-0.00172398	0.00122312	0.158691	0.750104	0.000195708	0.000506958	0.699465	0.981632
ILMN_1680390	2894573	GCNT2	0.00127318	0.00535511	0.812075	0.872431	0.00194906	0.00147427	0.18615	0.769982	-0.000206113	0.000623559	0.74099	0.982644
ILMN_1680403	3995975	SSR4	-0.000177039	0.00401357	0.964817	0.890413	-0.000762062	0.000967482	0.430887	0.875075	-0.000164152	0.000405746	0.685794	0.981273
ILMN_1680419	3611506	ASB7	0.0029389	0.00383911	0.443965	0.790561	0.00154457	0.00109219	0.157304	0.748949	0.000406727	0.000462319	0.378993	0.966619
ILMN_1680424	3558347	CTSG	-0.00365997	0.0114757	0.749778	0.863281	0.00125197	0.00330462	0.704795	0.919728	0.000842373	0.00140925	0.550011	0.976757
ILMN_1680432	3721187	KRTAP4-7	0.00199459	0.00554097	0.718868	0.858235	-0.000820997	0.00138813	0.554225	0.900099	-0.00123691	0.000573749	0.0310961	0.734486
ILMN_1680435	3724698	NPEPPS	-0.00811345	0.00442086	0.0664666	0.545002	-0.000629566	0.00131428	0.631925	0.911293	-8.34101e-08	0.000546921	0.999878	0.987079
ILMN_1680436	3766499	CSHL1	0.00137511	0.0036294	0.704777	0.85581	-0.000384881	0.000984858	0.695946	0.918791	4.85883e-05	0.000413471	0.906453	0.985767
ILMN_1680453	2531589	ITM2C	-0.000806069	0.00360318	0.822982	0.873908	0.000972359	0.00106783	0.362511	0.854931	-0.000224415	0.000454249	0.621281	0.979368
ILMN_1680465	3237548	ARL5B	0.00110131	0.0048515	0.82042	0.873564	-0.00275121	0.00130669	0.0352491	0.559874	0.000919973	0.000554472	0.0970778	0.881197
ILMN_1680480	2404209	SDC3	0.00203819	0.00267754	0.446527	0.791356	0.00132155	0.000787101	0.0931508	0.68339	-0.00035025	0.000334701	0.295351	0.957567
ILMN_1680579	2375706	ATP2B4	-0.0141275	0.00406838	0.000515623	0.118691	-0.00243333	0.00105795	0.0214463	0.512138	0.00047106	0.000445174	0.289988	0.956816
ILMN_1680618	3115504	MYC	0.00379555	0.0048429	0.433196	0.787136	0.00136237	0.00130483	0.296441	0.828154	-0.00052622	0.000550978	0.339544	0.962885
ILMN_1680624	2442698	CREG1	-0.00687143	0.00374453	0.0664972	0.545069	-0.000427657	0.000917307	0.641066	0.912447	0.00022023	0.000376128	0.558198	0.97709
ILMN_1680626	2469529	PDIA6	-0.00372728	0.00297393	0.21009	0.687313	-9.34692e-05	0.000827232	0.910038	0.936686	-0.000257482	0.000345649	0.456318	0.972118
ILMN_1680626	2540317	PDIA6	-0.00488062	0.00357999	0.172787	0.664705	7.64718e-05	0.000957484	0.936343	0.938355	-0.000343278	0.00039582	0.385801	0.967189
ILMN_1680644	2989493	MIOS	0.0064396	0.00298829	0.0311664	0.444373	0.000201372	0.00076173	0.791502	0.927888	-0.000430482	0.000321084	0.180013	0.932222
ILMN_1680662	2425118	SASS6	0.00536854	0.00401792	0.181501	0.67067	0.000487376	0.00108107	0.652115	0.913803	-0.000488863	0.000451755	0.279189	0.95522
ILMN_1680673	2922521	NT5DC1	0.00770117	0.00347766	0.0267967	0.42604	0.00179467	0.000879598	0.0413177	0.577114	-0.000881012	0.00036831	0.016755	0.672729
ILMN_1680675	3188050	MRRF	0.00288647	0.00318096	0.364185	0.761367	-3.64025e-05	0.00080326	0.963853	0.940009	-0.000144376	0.000328261	0.660067	0.980557
ILMN_1680682	3719474	TADA2A	-0.00161199	0.00413273	0.696496	0.854345	-8.92333e-05	0.00112154	0.936585	0.93837	0.000325619	0.000467554	0.486159	0.973784
ILMN_1680687	3724197	NSF	-0.00699094	0.00369987	0.0588233	0.526947	-5.10298e-05	0.000947207	0.957036	0.939607	0.000273143	0.000394927	0.48917	0.973942
ILMN_1680692	2452637	NUCKS1	0.00300027	0.00500832	0.549135	0.822207	0.00128374	0.00146017	0.379306	0.860458	5.35883e-05	0.000621786	0.93132	0.986142
ILMN_1680693	3843275	ZNF419	0.00170093	0.00374157	0.649396	0.845414	-0.00057199	0.000899953	0.525052	0.895131	-0.000295882	0.000373728	0.428533	0.970364
ILMN_1680703	2406766	MRPS15	-0.00336692	0.00395338	0.394404	0.773547	-0.000948419	0.00100317	0.344441	0.848474	-0.000251806	0.000420041	0.548853	0.976709
ILMN_1680714	3524999	LIG4	-0.00919325	0.00477173	0.0540286	0.51465	-0.000793332	0.00121251	0.512927	0.892917	0.000411663	0.000511202	0.420656	0.969825
ILMN_1680727	2449084	GLRX2	-0.00497636	0.00402362	0.216166	0.69037	-0.00137526	0.00103478	0.183838	0.768502	-5.76606e-05	0.00043457	0.894443	0.985578
ILMN_1680770	3978999	UBQLN2	-0.00452106	0.00310819	0.14579	0.642804	0.00023663	0.000815338	0.771645	0.926169	0.000349572	0.000344293	0.309948	0.959484
ILMN_1680777	3714729	MAP2K3	-0.0129533	0.00578413	0.0251261	0.418622	-0.000103825	0.00150073	0.944844	0.938876	2.31312e-05	0.00062685	0.970564	0.986694
ILMN_1680782	3374746	PATL1	-0.00567691	0.00437725	0.194661	0.678837	-0.000369814	0.00120991	0.759867	0.92511	0.0004912	0.000512945	0.338261	0.962749
ILMN_1680831	3056044	BAZ1B	-0.00836731	0.00433752	0.0537241	0.513833	0.000303673	0.00120885	0.801653	0.928736	-0.000174025	0.000512795	0.734334	0.982489
ILMN_1680850	3446796	RECQL	-0.00180513	0.00341908	0.597529	0.83422	-0.00055924	0.00087092	0.520792	0.894363	6.03859e-05	0.000363754	0.868151	0.985148
ILMN_1680899	2609960	TTLL3	-0.0011326	0.00269949	0.674808	0.850364	-0.000642984	0.000783324	0.411737	0.870021	0.000135032	0.000332353	0.684528	0.981239
ILMN_1680925	3734453	SLC9A3R1	0.00375014	0.00307934	0.223286	0.693772	0.000595514	0.000866937	0.492135	0.888895	-0.000695922	0.000367734	0.0584297	0.817315
ILMN_1680955	3910785	AURKA	-0.00188467	0.00470324	0.688628	0.852925	-0.000978709	0.00122176	0.423096	0.873067	0.00107023	0.00050936	0.0356297	0.754289
ILMN_1680996	3244622	ALOX5	-0.0027495	0.0034676	0.42783	0.785376	-0.00166003	0.000931299	0.07467	0.656412	0.000187678	0.000390182	0.630516	0.979664
ILMN_1681008	3536396	CGRRF1	-0.000639969	0.00351504	0.855531	0.878121	-0.0020851	0.000915148	0.0227011	0.517376	0.000471438	0.000384865	0.220596	0.943993
ILMN_1681016	3655172	SPNS1	0.0029533	0.00248026	0.233762	0.698456	0.000453141	0.000710695	0.523732	0.894894	-4.38368e-05	0.000302144	0.884643	0.985421
ILMN_1681067	3744680	PIK3R5	0.00258508	0.00228291	0.257482	0.709732	-0.000176374	0.000684324	0.796611	0.928317	-0.000283018	0.000291434	0.331487	0.962017
ILMN_1681081	3230282	AGPAT2	-0.0032788	0.00251978	0.193181	0.677964	-0.00105513	0.000712885	0.138851	0.731804	0.000549115	0.000300781	0.0679062	0.838408
ILMN_1681101	2792166	MARCH1	-0.00461459	0.00425813	0.278492	0.718487	-0.00200247	0.00110956	0.0711132	0.649944	0.000226184	0.000455623	0.619592	0.979313
ILMN_1681118	3449368	CAPRIN2	-0.00362766	0.00459993	0.430327	0.7862	-0.000434734	0.00124325	0.726583	0.921948	0.000141372	0.000521475	0.786313	0.983628
ILMN_1681135	3909035	SPATA2	-0.000575342	0.00305104	0.850428	0.877479	0.000150373	0.000890731	0.865938	0.933675	-3.63045e-05	0.000378364	0.923559	0.986027
ILMN_1681136	3601538	CCDC33	-0.00676982	0.00281286	0.0160958	0.366106	-0.000948823	0.000817554	0.24582	0.79985	0.000758731	0.000344831	0.027786	0.717584
ILMN_1681154	3458216	ZBTB39	-0.0020262	0.0049551	0.682604	0.85182	-0.00215861	0.00125361	0.0850856	0.6728	0.000457546	0.000519899	0.378823	0.966605
ILMN_1681203	3451708	TWF1	0.0029664	0.00415037	0.474774	0.799932	-5.51659e-05	0.00111653	0.960594	0.939818	-0.0002522	0.000469919	0.591484	0.978352
ILMN_1681239	3849044	MYO1F	0.00248597	0.00343644	0.469425	0.798138	0.000597833	0.000979262	0.541535	0.897997	-0.000320147	0.000413701	0.439014	0.971051
ILMN_1681249	3450775	KIF21A	-0.00644492	0.00459879	0.161083	0.655877	5.34261e-05	0.00127654	0.966617	0.94017	-0.000181718	0.000532012	0.732677	0.98245
ILMN_1681269	3401828	DYRK4	0.00620272	0.00342396	0.0700539	0.552463	-0.000564135	0.000923741	0.541394	0.897973	-0.000167622	0.000385048	0.663325	0.980651
ILMN_1681283	3539070	HIF1A	0.0106489	0.00470247	0.0235408	0.410894	0.00292992	0.00132412	0.0269158	0.531935	-0.000630103	0.000560468	0.260909	0.952233
ILMN_1681296	3820458	ICAM4	-0.00547532	0.00458097	0.231997	0.697692	-6.15529e-05	0.001386	0.964577	0.940051	-0.000282929	0.000593511	0.633573	0.979761
ILMN_1681301	2439554	AIM2	0.0133511	0.0078764	0.0900619	0.585448	0.00431502	0.00209555	0.0394815	0.572353	-0.00134338	0.000878629	0.126278	0.906088
ILMN_1681304	3483159	PAN3	0.00136837	0.00307095	0.655897	0.846711	0.000833723	0.000852541	0.328111	0.842122	0.000220258	0.000361198	0.541996	0.976421
ILMN_1681310	2756514	MFSD7	0.00141817	0.00229089	0.535887	0.818609	0.000620789	0.000678363	0.360124	0.85411	-0.0002561	0.000289418	0.376223	0.966382
ILMN_1681324	3334919	MRPL49	0.00388432	0.00517931	0.453273	0.793413	-0.00165864	0.00126953	0.191383	0.77322	-0.000195813	0.000536773	0.715263	0.982031
ILMN_1681367	2331937	ZNF642	-0.00303031	0.00453744	0.504233	0.809393	-0.00155133	0.00121301	0.200928	0.778754	8.11148e-05	0.00050929	0.873456	0.985237
ILMN_1681415	3839642	SIGLEC7	0.00106855	0.00364285	0.769272	0.866282	2.8468e-05	0.00100796	0.977468	0.940795	-0.000699001	0.00041787	0.0943724	0.878206
ILMN_1681437	3774535	DCXR	0.00378567	0.00328312	0.248881	0.705792	0.000795106	0.000918584	0.386722	0.862767	-0.000250631	0.000385237	0.515312	0.975231
ILMN_1681461	3625271	RAB27A	-0.0047102	0.00367487	0.199936	0.681857	0.000787968	0.00103239	0.445318	0.878633	-0.000180475	0.000431059	0.675452	0.980992
ILMN_1681467	3716783	RAB11FIP4	-0.000648	0.00295069	0.826175	0.874334	0.000100775	0.000863816	0.907127	0.936496	-0.000136825	0.000366203	0.708678	0.981867
ILMN_1681515	3855104	CRLF1	0.00676432	0.00263072	0.0101324	0.313124	0.000141273	0.000776852	0.855698	0.932935	-0.000281119	0.000329657	0.393792	0.967833
ILMN_1681520	3340665	DGAT2	0.00923232	0.00382667	0.0158381	0.3644	0.00225093	0.0011333	0.0470134	0.593085	-0.000119162	0.000481645	0.804594	0.983994
ILMN_1681543	2530330	RHBDD1	0.00503874	0.00364458	0.166809	0.660322	0.00126853	0.000908299	0.162533	0.753221	-0.000472107	0.000374803	0.20781	0.940751
ILMN_1681590	2836738	LARP1	-0.00935044	0.00501601	0.062305	0.53557	-0.00036302	0.00141991	0.79821	0.92845	5.19036e-05	0.000604672	0.931595	0.986146
ILMN_1681591	3888721	PTPN1	-0.00413099	0.00316205	0.191407	0.676904	0.000645763	0.000840726	0.442427	0.877936	0.000195595	0.000356797	0.583558	0.978064
ILMN_1681601	2648098	SUCNR1	0.000775433	0.00509463	0.879025	0.880991	-0.000936688	0.00138818	0.499828	0.890418	-0.000447749	0.000570109	0.432234	0.97061
ILMN_1681603	3988874	UBE2A	0.00114046	0.0042881	0.79027	0.869371	-0.000834904	0.0011865	0.481637	0.886748	-0.000113794	0.000499979	0.819959	0.984289
ILMN_1681628	3019401	ZNF277	-0.00498758	0.00371589	0.179522	0.669357	-0.00182511	0.000970996	0.0601585	0.628305	0.000330811	0.00040621	0.415424	0.969457
ILMN_1681634	3439178	PXMP2	0.00122562	0.00390227	0.753462	0.863858	-0.000665058	0.0010938	0.543171	0.898273	-0.000110073	0.000464745	0.812776	0.984152
ILMN_1681644	3346548	BIRC3	-0.00701352	0.00581318	0.22763	0.695759	-0.00261096	0.00160728	0.104277	0.695716	0.000436129	0.000674432	0.517852	0.975349
ILMN_1681675	2932360	RBM16	-0.00140417	0.00278009	0.613502	0.837836	0.000995199	0.000762137	0.19162	0.773364	-0.000135463	0.000323324	0.675237	0.980986
ILMN_1681678	2527786	CTDSP1	0.00931325	0.00407688	0.0223477	0.404574	7.08582e-05	0.00112773	0.9499	0.939181	-5.26914e-05	0.000479586	0.912514	0.98586
ILMN_1681679	3947627	TSPO	-0.00284474	0.00294495	0.334057	0.747512	-0.00114836	0.000728444	0.114922	0.70822	0.000491856	0.000298207	0.0990706	0.883308
ILMN_1681695	4027302	DNASE1L1	0.00615247	0.00259305	0.0176596	0.375677	0.000158093	0.000759143	0.835033	0.931389	-0.000292182	0.000323246	0.366048	0.965479
ILMN_1681703	2920475	FOXO3	0.00523361	0.00398068	0.188593	0.675188	0.00078349	0.00105029	0.455685	0.881065	-5.72116e-05	0.000446845	0.898122	0.985637
ILMN_1681721	3474831	OASL	-0.00233974	0.00715217	0.743564	0.862295	-3.16982e-05	0.00192964	0.986894	0.941327	0.000344708	0.000805581	0.668724	0.980804
ILMN_1681754	3137875	GGH	-0.0076793	0.00458403	0.0938891	0.59048	0.00114744	0.00120112	0.339424	0.846577	-0.000150636	0.000504654	0.765327	0.983186
ILMN_1681798	4019486	SEPT6	-0.00858911	0.00505523	0.0893088	0.584418	-3.46652e-05	0.00139194	0.980131	0.940946	-0.000109606	0.000580811	0.850319	0.984841
ILMN_1681802	2843163	GRK6	0.00023014	0.00353932	0.948155	0.888702	-0.000213163	0.000979376	0.827701	0.930823	0.000192173	0.000406558	0.636439	0.97985
ILMN_1681812	3260666	HIF1AN	0.00125067	0.004033	0.756478	0.864327	-0.00077558	0.00105198	0.460966	0.882268	0.000607901	0.000435813	0.163056	0.925697
ILMN_1681837	3296512	POLR3A	-0.00371026	0.00311657	0.233853	0.698495	-0.000243228	0.000881125	0.782516	0.92712	-2.88445e-05	0.000375512	0.938772	0.98625
ILMN_1681845	2817386	PAPD4	0.00597187	0.00251205	0.0174404	0.374411	0.00105769	0.000640703	0.0987747	0.689913	-8.22643e-05	0.000266092	0.757202	0.983009
ILMN_1681882	3662417	CETP	0.00125299	0.00294052	0.670027	0.849457	-9.17557e-05	0.000879553	0.916915	0.937131	-0.000421736	0.000374298	0.259853	0.952048
ILMN_1681886	3927480	ADAMTS5	0.00364498	0.00449146	0.417057	0.781733	-1.00829e-06	0.0013027	0.999382	0.942018	0.00028608	0.000551352	0.603851	0.978786
ILMN_1681888	2673730	PRKAR2A	-0.00224932	0.00396578	0.57059	0.827741	0.00149356	0.00110894	0.178032	0.764643	-0.000490022	0.000467326	0.294378	0.957433
ILMN_1681890	4004819	DYNLT3	-0.00669939	0.0038263	0.079967	0.570396	-0.00146137	0.000902091	0.105236	0.696675	0.00069165	0.000377674	0.0670494	0.83668
ILMN_1681916	3401953	KCNA6	-0.00448935	0.00388044	0.247306	0.705046	-0.00121975	0.00104442	0.242862	0.798541	0.00071606	0.000438646	0.102588	0.886856
ILMN_1681972	2334459	TMEM69	0.00216128	0.00352784	0.540118	0.819774	-0.00161095	0.000875077	0.0656336	0.639638	0.000146989	0.000362697	0.685282	0.981259
ILMN_1681975	3318517	OR52N2	-0.0030549	0.00589313	0.604191	0.835747	-0.000608965	0.00145011	0.674527	0.916427	-3.71918e-05	0.000600099	0.950582	0.986419
ILMN_1681984	2836518	GALNT10	-0.00268846	0.00307683	0.38224	0.76883	-0.00014328	0.000871512	0.869413	0.933923	-0.000222573	0.000370828	0.54837	0.976689
ILMN_1681998	3718682	AP2B1	-0.0092496	0.00471633	0.0498574	0.502858	0.000392023	0.00127026	0.757613	0.924904	0.000427864	0.000527546	0.41734	0.969593
ILMN_1682054	3060300	SRI	-0.00425084	0.00401921	0.290223	0.723478	-0.00201544	0.00105312	0.0556491	0.617674	0.000823756	0.000441913	0.062312	0.826419
ILMN_1682062	3832457	RYR1	0.00207932	0.00128096	0.104535	0.604546	-4.9646e-05	0.000391367	0.899057	0.935962	-6.74538e-05	0.000168765	0.689385	0.981369
ILMN_1682081	2405312	RNF19B	0.00105367	0.00382633	0.783029	0.868322	0.000552824	0.00104565	0.59702	0.906591	-8.61583e-06	0.000429575	0.983998	0.986874
ILMN_1682095	2378584	RCOR3	-0.00198751	0.00281077	0.479502	0.801513	-0.000202386	0.000748487	0.786858	0.927493	0.000270225	0.000312491	0.387178	0.967302
ILMN_1682098	3603408	PSMA4	0.00600273	0.00397273	0.130793	0.631199	0.00121266	0.000977939	0.21497	0.786123	-0.00016511	0.000407861	0.685611	0.981268
ILMN_1682147	3851720	HOOK2	-0.000583712	0.002376	0.805937	0.871584	-0.000125143	0.000702092	0.858532	0.933142	0.000323956	0.000299981	0.280176	0.955371
ILMN_1682165	3304624	NT5C2	0.00326676	0.002841	0.250201	0.706411	0.00055747	0.000719888	0.438704	0.877028	0.000339891	0.000300234	0.257598	0.951649
ILMN_1682176	2620448	CLEC3B	0.00366626	0.00385078	0.341055	0.750902	0.000720588	0.00109265	0.509585	0.89229	-0.00042317	0.000466242	0.364079	0.965299
ILMN_1682180	3138811	VCPIP1	0.000715136	0.00334614	0.830766	0.874942	0.000672847	0.000866858	0.437637	0.876765	3.7618e-05	0.000362174	0.917275	0.985932
ILMN_1682197	2768273	NFXL1	-0.0101147	0.00990078	0.306966	0.733278	-0.000392817	0.00265811	0.882516	0.93484	0.000774013	0.00110425	0.483342	0.973636
ILMN_1682206	3071285	GCC1	0.00132363	0.00307239	0.666604	0.848801	-0.000354614	0.000801485	0.658167	0.914528	-0.000130249	0.000337516	0.699568	0.981635
ILMN_1682226	3064574	CLDN15	-0.00114829	0.00331483	0.729035	0.859935	-0.000492842	0.00100596	0.624189	0.910292	-0.000145828	0.0004309	0.735041	0.982506
ILMN_1682232	2340845	MIER1	0.00135806	0.00300808	0.651651	0.845866	-0.000722939	0.000763368	0.343619	0.848166	4.12648e-05	0.000322708	0.898251	0.985639
ILMN_1682233	3800779	ESCO1	0.00890558	0.00430988	0.0387984	0.469594	0.00183552	0.00119597	0.124844	0.718844	-0.00017336	0.000505318	0.731546	0.982424
ILMN_1682251	3969115	TLR8	5.36236e-05	0.00406168	0.989466	0.892851	0.00119199	0.00115251	0.301017	0.830324	-0.000553939	0.000487753	0.256084	0.951377
ILMN_1682264	3730731	DCAF7	0.00379349	0.00266202	0.154144	0.650139	0.00158182	0.000714272	0.0267884	0.531551	-0.000274003	0.000303788	0.367082	0.965573
ILMN_1682312	3973839	CYBB	0.00117843	0.00321628	0.714071	0.857419	9.18324e-05	0.000844191	0.913376	0.936903	0.000101434	0.000355082	0.775136	0.983396
ILMN_1682316	2429069	TRIM33	-0.0013534	0.00310456	0.66288	0.848081	0.000970849	0.000855408	0.256394	0.806507	-0.000456397	0.000366705	0.213283	0.942183
ILMN_1682323	3478957	DDX51	0.000500759	0.00213225	0.814325	0.872738	0.000818871	0.000637518	0.198978	0.777661	-0.000256137	0.000273108	0.348316	0.963786
ILMN_1682332	2504328	GYPC	0.00314574	0.00628407	0.61666	0.838532	-0.000731813	0.00163583	0.654611	0.914103	-0.000422033	0.000668068	0.527568	0.975792
ILMN_1682336	3240012	MASTL	0.00102886	0.00541321	0.849259	0.877331	0.000906159	0.00146885	0.53729	0.897274	0.000398095	0.000615339	0.517663	0.975341
ILMN_1682368	3016791	LRWD1	0.00207959	0.00280363	0.458239	0.794895	0.000743423	0.000802824	0.354441	0.852116	-0.000108181	0.000340329	0.750582	0.982862
ILMN_1682399	2769947	CLOCK	-0.00414182	0.00365815	0.257544	0.709759	-0.000798724	0.00106603	0.453706	0.880608	-0.000193266	0.000453082	0.669701	0.980832
ILMN_1682404	2608419	SETMAR	0.00543859	0.00396033	0.16967	0.662451	0.000514232	0.00101497	0.612403	0.908723	-0.000632374	0.000422106	0.134097	0.911077
ILMN_1682494	2649532	RSRC1	-0.00343717	0.00510212	0.500518	0.808249	0.00182284	0.00128477	0.155955	0.747809	0.000169078	0.000538548	0.753558	0.982928
ILMN_1682495	2681753	FOXP1	-0.000811058	0.00429238	0.85013	0.877441	-0.000633238	0.00115957	0.585	0.904855	0.000237225	0.000488075	0.626938	0.979551
ILMN_1682501	3693673	CNOT1	-0.00444666	0.00312207	0.154369	0.650331	-0.000343162	0.000892809	0.700711	0.919298	0.000525196	0.000381296	0.16839	0.927881
ILMN_1682544	3775808	CLUL1	-0.00340502	0.00359005	0.342895	0.751775	-0.00133578	0.00101138	0.186587	0.770259	0.000213294	0.000429228	0.619241	0.979302
ILMN_1682567	3842327	CCDC106	-0.00270527	0.00263249	0.304116	0.731668	0.000734622	0.000792955	0.35422	0.852038	-0.000471686	0.000337871	0.162699	0.925546
ILMN_1682626	2924898	RNF146	0.0119467	0.00474803	0.0118652	0.332044	0.00355736	0.00130549	0.00643157	0.396757	-0.000863094	0.00055019	0.116713	0.899168
ILMN_1682636	2773434	CXCL2	0.00114879	0.00708842	0.871254	0.880056	-0.000470892	0.00203493	0.817	0.929981	-0.000155718	0.000841206	0.853141	0.984891
ILMN_1682658	2669157	EPM2AIP1	0.00339542	0.00401736	0.398007	0.774899	-0.000519579	0.00106801	0.626618	0.910609	0.000557426	0.000443051	0.208336	0.940891
ILMN_1682675	3451708	TWF1	-0.00060152	0.00376741	0.873146	0.880285	-0.000629259	0.000997871	0.528301	0.895708	-6.40056e-05	0.00041084	0.876197	0.985283
ILMN_1682699	2949859	PBX2	0.00407647	0.00456391	0.371752	0.764565	0.00214184	0.00111435	0.0545977	0.615001	-0.000305547	0.000463063	0.509357	0.974948
ILMN_1682717	2948630	IER3	0.005859	0.00522203	0.261872	0.711659	-0.000568038	0.00151928	0.708488	0.920113	-0.000466374	0.000640924	0.466823	0.972728
ILMN_1682727	3043264	JAZF1	-0.0197356	0.00611052	0.00123886	0.16326	-0.00327993	0.00159577	0.0398413	0.573314	0.00163306	0.000663498	0.0138441	0.654529
ILMN_1682738	3598959	SMAD3	-0.0058595	0.00314183	0.0621824	0.535278	-0.00146215	0.000868915	0.0924275	0.682503	0.000688938	0.000366243	0.0599588	0.820827
ILMN_1682781	3867796	TEAD2	0.00319497	0.00293593	0.276493	0.717703	0.00116122	0.000873611	0.183774	0.768461	-0.00015068	0.000373054	0.68628	0.981286
ILMN_1682783	3942648	TUG1	-0.000142312	0.00288305	0.960631	0.889988	0.000965058	0.000796765	0.225811	0.791267	4.58466e-05	0.00033896	0.892409	0.985546
ILMN_1682792	2906990	BYSL	-0.00158195	0.00472827	0.737948	0.861393	-0.0012878	0.00124992	0.302869	0.831186	7.05306e-05	0.00052338	0.892802	0.985552
ILMN_1682799	3257031	STAMBPL1	0.000916841	0.00436173	0.833511	0.875302	-0.000307873	0.00127664	0.809432	0.929372	-1.68306e-05	0.000543816	0.97531	0.986758
ILMN_1682818	2609960	TTLL3	-0.000316415	0.00288508	0.912669	0.884873	-7.52377e-06	0.000873023	0.993124	0.941674	0.00010917	0.000374412	0.77061	0.9833
ILMN_1682857	2542972	NDUFAF2	-0.00137393	0.00495286	0.781472	0.868094	-3.11397e-05	0.00117	0.978767	0.940869	-0.000463655	0.000483336	0.337417	0.962659
ILMN_1682864	3676134	SPSB3	0.000698501	0.00276977	0.800896	0.87088	0.000150407	0.000787104	0.848456	0.932401	-0.000136468	0.000333569	0.682456	0.981183
ILMN_1682910	2940987	SLC35B3	0.00180559	0.00299942	0.547189	0.821688	-0.000299708	0.000811499	0.711884	0.920464	0.000617351	0.000337252	0.06717	0.836925
ILMN_1682919	2402493	PAFAH2	0.00177382	0.00360257	0.622453	0.839794	-0.000168567	0.00102613	0.869515	0.93393	-0.00119009	0.000433386	0.00603218	0.569351
ILMN_1682928	3043648	CPVL	0.00402786	0.00384055	0.294284	0.725932	0.00027356	0.000985694	0.781373	0.927021	-0.000467038	0.000411667	0.256583	0.951467
ILMN_1682930	3335465	SIPA1	0.0049566	0.00300033	0.0985304	0.596895	0.000445473	0.000872857	0.609798	0.908369	-3.99223e-05	0.000370608	0.914217	0.985886
ILMN_1682935	2380785	LYPLAL1	-0.00178515	0.00455945	0.695408	0.85415	-0.00240387	0.00111961	0.0317881	0.547744	0.0009849	0.000475198	0.0382087	0.764105
ILMN_1682938	3453370	ARF3	0.0092888	0.00340161	0.00631986	0.272889	0.0030846	0.000933264	0.000949194	0.186088	-0.00094632	0.000394871	0.0165513	0.671525
ILMN_1682993	3868998	NKG7	0.00317021	0.00775588	0.682724	0.851842	-0.00256212	0.00210386	0.223293	0.790111	0.000136404	0.000872434	0.875758	0.985275
ILMN_1682996	3353914	VWA5A	-0.00658004	0.00330753	0.0466562	0.492824	-0.00066665	0.000943405	0.479789	0.886361	-7.72891e-05	0.000396852	0.845584	0.984758
ILMN_1683023	2791197	PDGFC	-0.0167619	0.00495769	0.000722241	0.136881	-0.00507275	0.0014256	0.000373238	0.125474	0.000710166	0.000599349	0.236059	0.947469
ILMN_1683026	3696016	PSMB10	0.00585888	0.00310416	0.059103	0.527667	0.000583153	0.00082297	0.478575	0.886106	-0.000390118	0.000342576	0.254796	0.951143
ILMN_1683044	2712147	PPP1R2	0.00138795	0.00344573	0.687093	0.852645	-0.000168663	0.000818705	0.836782	0.931523	0.000265488	0.000337103	0.430955	0.970525
ILMN_1683052	3764872	PTRH2	-0.00848479	0.00576667	0.141196	0.639468	-0.00151733	0.00147812	0.304646	0.832005	0.000164622	0.000616857	0.789567	0.983694
ILMN_1683059	2895650	SIRT5	-0.00158061	0.00352913	0.654243	0.846383	-0.00052954	0.000941823	0.573946	0.903199	0.000256704	0.000394065	0.514772	0.975205
ILMN_1683082	3675430	RPUSD1	0.00373178	0.00254966	0.143293	0.641013	0.000332499	0.000713619	0.641263	0.912472	-0.00036845	0.000297533	0.215587	0.942766
ILMN_1683096	2534865	ASB1	0.00418015	0.00366992	0.25469	0.708477	-0.00087051	0.00109784	0.427818	0.874292	0.000260847	0.000470099	0.578978	0.977894
ILMN_1683120	3430926	UNG	-1.92941e-05	0.00374232	0.995886	0.893468	0.000182769	0.00103026	0.859193	0.93319	-0.000137009	0.000434256	0.75238	0.982902
ILMN_1683127	2450300	ZNF281	-0.00325095	0.00341978	0.341792	0.751252	0.000745282	0.000958838	0.436996	0.876606	-0.000184901	0.000401672	0.645281	0.980121
ILMN_1683129	2702307	CCNL1	0.00712687	0.003522	0.0430189	0.480521	0.000962082	0.00105875	0.363512	0.855272	-0.000811814	0.000450781	0.0717181	0.845671
ILMN_1683133	2693511	KLF15	0.00113066	0.00520797	0.828128	0.874594	0.000129832	0.0013524	0.92352	0.937553	0.000199085	0.000566588	0.725306	0.982275
ILMN_1683146	2956759	FTH1	-0.00561356	0.00462308	0.224654	0.694405	0.000150636	0.00119859	0.899987	0.936024	0.000792104	0.000493267	0.108311	0.89219
ILMN_1683146	3375648	FTH1	-0.0100488	0.00506882	0.0474273	0.495327	-0.000792417	0.00127859	0.535415	0.896951	0.000878599	0.000522761	0.0928233	0.876424
ILMN_1683148	2679917	PRICKLE2	0.00136683	0.00295283	0.643444	0.844207	0.000233017	0.000846884	0.783204	0.927179	0.000116215	0.0003613	0.747712	0.982797
ILMN_1683178	3160895	JAK2	0.00200062	0.00423401	0.636562	0.842787	0.000505802	0.00115957	0.662692	0.915062	0.000261144	0.000482884	0.588645	0.978249
ILMN_1683204	3914021	GMEB2	0.00201983	0.00291843	0.488879	0.804577	0.000859647	0.000841757	0.307134	0.833139	8.58362e-05	0.000358158	0.810594	0.98411
ILMN_1683211	3825609	NCAN	-0.000804054	0.0019314	0.677186	0.850811	-6.23759e-05	0.000569815	0.912832	0.936868	0.000338961	0.000242744	0.162604	0.925506
ILMN_1683215	2863451	ZBED3	-0.00651375	0.0035556	0.0669562	0.546055	0.000248725	0.00100309	0.804167	0.928943	0.000109825	0.000423714	0.795483	0.983813
ILMN_1683231	3946146	FAM83F	0.00562923	0.00285233	0.0484322	0.498505	-0.000747554	0.000814136	0.358505	0.853547	0.000246212	0.000343812	0.473914	0.973125
ILMN_1683234	3280902	DNAJC1	0.00141877	0.0047839	0.766793	0.865908	-0.0019747	0.00131098	0.131997	0.725677	3.93192e-05	0.000551808	0.943195	0.986314
ILMN_1683243	2357996	VPS45	-0.00315494	0.00303991	0.299345	0.72892	-5.05872e-05	0.000769982	0.947617	0.939044	-0.000357096	0.000318401	0.262064	0.952433
ILMN_1683271	2408955	TMSB4X	-0.00102734	0.00188399	0.585547	0.8314	-0.000155672	0.000436306	0.721245	0.921415	0.000274607	0.000178847	0.124678	0.904998
ILMN_1683273	3630156	SNAPC5	-0.00519565	0.00516503	0.31445	0.737399	-0.000579435	0.00126756	0.64758	0.913251	0.000309575	0.000525962	0.556137	0.977007
ILMN_1683279	2954280	PEX6	-0.00081543	0.0038506	0.832289	0.875142	-0.0010972	0.00114769	0.33907	0.846442	-2.1741e-05	0.000491664	0.96473	0.986615
ILMN_1683300	3838067	BAX	0.0106086	0.00485786	0.0289766	0.435443	0.000956198	0.0012738	0.452855	0.880411	-0.00122563	0.00053557	0.0221108	0.697329
ILMN_1683305	2700500	COMMD2	-0.00293078	0.00531169	0.581112	0.830331	-0.000897394	0.00141644	0.52637	0.895366	0.000181932	0.000594646	0.759642	0.983063
ILMN_1683313	3154398	ST3GAL1	-0.00443897	0.00403716	0.271537	0.715716	-0.00053381	0.00107868	0.62069	0.909832	0.000410887	0.000455457	0.366981	0.965564
ILMN_1683328	2673684	IP6K2	0.00391547	0.00288269	0.174379	0.665831	0.00108398	0.000780416	0.164838	0.755032	-0.000507435	0.000328177	0.122051	0.903151
ILMN_1683345	2899110	HFE	-0.0043931	0.00399021	0.270909	0.71546	-0.00258296	0.00112796	0.0220248	0.514614	0.000264033	0.000478183	0.580839	0.977964
ILMN_1683390	3747657	FLCN	-0.00306319	0.00288078	0.287637	0.721958	-0.0011992	0.000815582	0.141465	0.734453	0.000595343	0.000344397	0.0838714	0.865015
ILMN_1683415	2782545	CAMK2D	0.000917296	0.00470302	0.845359	0.876835	0.000231562	0.00136606	0.865394	0.933637	-0.000250038	0.000580354	0.666587	0.980744
ILMN_1683441	3399545	NCAPD3	-0.00548533	0.00317982	0.0845196	0.577531	2.93376e-05	0.000904796	0.974134	0.940604	-9.4552e-05	0.000384673	0.805838	0.984018
ILMN_1683453	2732655	FRAS1	-0.000368745	0.00173284	0.831485	0.875037	1.64145e-06	0.000520951	0.997486	0.941914	8.78109e-05	0.000221391	0.691639	0.981428
ILMN_1683462	3903670	GSS	0.000595743	0.00299347	0.842251	0.876437	-0.000345107	0.000815516	0.672167	0.916159	-0.000228299	0.000342566	0.505131	0.974744
ILMN_1683475	3835855	TOMM40	0.00362431	0.00334676	0.278838	0.718623	0.000819223	0.000872899	0.347983	0.849784	-0.000185856	0.000364909	0.610526	0.979013
ILMN_1683494	2790062	TMEM154	-0.00189529	0.00419646	0.651529	0.845842	0.00101449	0.0011272	0.368118	0.856824	-0.000361801	0.000454351	0.425856	0.970183
ILMN_1683538	2429277	CSDE1	-0.00392133	0.00355921	0.270575	0.715323	-8.91038e-05	0.000996882	0.928778	0.937884	0.000150279	0.000423117	0.722462	0.982206
ILMN_1683575	4027828	TMLHE	0.00360552	0.00441757	0.414399	0.78081	-0.000952915	0.00122428	0.436364	0.87645	-0.000453504	0.000517402	0.380758	0.966769
ILMN_1683576	3978518	MAGED2	-0.00225027	0.00284443	0.428877	0.785723	0.000269647	0.000827711	0.744595	0.923692	3.09969e-05	0.000352204	0.92987	0.98612
ILMN_1683595	3807753	MBD1	0.00309476	0.00259498	0.233027	0.698139	0.000975965	0.0007674	0.203451	0.780143	-0.000391016	0.000327073	0.231892	0.946575
ILMN_1683598	4017810	ACSL4	-0.00207232	0.00348324	0.551885	0.822937	-0.00121196	0.000929024	0.192047	0.773621	0.000563443	0.000379311	0.137427	0.913045
ILMN_1683658	3894601	FKBP1A	0.0044707	0.00369763	0.226636	0.69531	0.00164319	0.000875438	0.0605185	0.6291	-0.000264714	0.000364673	0.467903	0.972789
ILMN_1683660	3149754	EIF3H	0.000832335	0.00320784	0.795274	0.870086	-0.000658528	0.000826653	0.425672	0.873738	-0.000166686	0.000343293	0.627286	0.979562
ILMN_1683678	2522094	SPATS2L	-0.00685839	0.00723594	0.343219	0.751928	-0.000829185	0.00197325	0.67433	0.916405	0.000459998	0.000826069	0.577629	0.977844
ILMN_1683682	3333116	DAGLA	0.00255797	0.0022681	0.259402	0.710581	0.000607193	0.000681783	0.373146	0.85848	-0.00048538	0.000290683	0.0949605	0.878869
ILMN_1683740	3157385	TOP1MT	0.00585426	0.00339673	0.084799	0.57795	0.00207454	0.00102579	0.0431377	0.581502	-0.00112894	0.000436398	0.00968313	0.623574
ILMN_1683755	2375916	SOX13	0.000386897	0.00312969	0.901615	0.883625	-0.000346934	0.0009041	0.701176	0.919347	-0.000311468	0.000381962	0.414819	0.969414
ILMN_1683786	2659887	FYTTD1	0.00382107	0.00379392	0.313859	0.737079	0.00173293	0.00105552	0.100636	0.691936	-0.000264223	0.000446169	0.553715	0.976909
ILMN_1683792	2720145	LAP3	0.00203263	0.00602193	0.735711	0.86103	0.00102404	0.00159919	0.521944	0.894572	-0.000722297	0.000672092	0.28251	0.955723
ILMN_1683811	3072014	TNPO3	-0.00307778	0.00334319	0.357252	0.758343	-0.000250921	0.000904676	0.781503	0.927033	-0.000480406	0.000375976	0.201335	0.938962
ILMN_1683817	3602497	UBE2Q2	-0.000623457	0.00331418	0.850784	0.877524	-0.0027061	0.000868958	0.00184452	0.246481	0.000626527	0.000366986	0.0877808	0.870247
ILMN_1683827	2562821	VPS24	0.00196425	0.00357143	0.582326	0.830625	-0.000585047	0.000914449	0.522315	0.894639	5.04904e-05	0.000380105	0.894326	0.985577
ILMN_1683859	3507710	SLC7A1	-0.000212107	0.00389844	0.95661	0.889577	9.44777e-05	0.00108783	0.930791	0.93801	0.000370472	0.000462449	0.423069	0.969992
ILMN_1683883	2623441	ACY1	-0.00396313	0.00251996	0.115789	0.617162	-0.000365681	0.000753821	0.627603	0.910737	0.000279269	0.000320444	0.383478	0.966997
ILMN_1683888	2728224	SRP72	-0.00188599	0.00317649	0.55269	0.823149	0.000621467	0.000791972	0.432624	0.875515	-0.000258642	0.000329341	0.432259	0.970612
ILMN_1683916	2484422	PEX13	0.00504821	0.00365979	0.16778	0.661051	0.000487911	0.000951563	0.608128	0.908141	7.96197e-05	0.000395056	0.840276	0.984663
ILMN_1683927	3741585	ITGAE	-0.000911361	0.00210011	0.664318	0.84836	-0.000566718	0.00062335	0.363272	0.855191	-0.000203107	0.000264394	0.442368	0.971264
ILMN_1683950	3725083	SNX11	0.00228285	0.00304824	0.453912	0.793605	-0.00021298	0.000811739	0.793032	0.928017	9.12968e-05	0.000339848	0.788207	0.983666
ILMN_1683959	3473083	MED13L	-0.00644704	0.003565	0.0705405	0.553431	-0.000835422	0.00103494	0.419542	0.872129	0.000449104	0.000446458	0.314451	0.960041
ILMN_1683969	3894601	FKBP1A	0.00043628	0.00465283	0.925295	0.886265	0.000883132	0.00116652	0.449011	0.879511	-0.000333931	0.000480783	0.487333	0.973846
ILMN_1683980	2321960	PLEKHM2	0.00288701	0.00304788	0.343526	0.752073	0.000874012	0.000849976	0.303819	0.831625	-0.000175887	0.000361299	0.626386	0.979533
ILMN_1683992	2614517	OXSM	-0.000106861	0.00424042	0.979895	0.891917	-0.000118873	0.00112888	0.916136	0.937081	0.000463159	0.000475521	0.330055	0.961858
ILMN_1684034	3757770	STAT5B	-0.00305915	0.00275466	0.266768	0.713745	-0.000824976	0.000757067	0.275845	0.817663	0.000247693	0.000321172	0.440579	0.971151
ILMN_1684038	3475587	CLIP1	-0.00266263	0.00435768	0.541187	0.820066	-0.000262402	0.00120603	0.827761	0.930828	-2.91235e-05	0.000511392	0.954585	0.986475
ILMN_1684042	3061651	BET1	0.000172874	0.00473899	0.9709	0.891025	-0.000859641	0.00118369	0.467694	0.883764	0.000490035	0.000501244	0.328253	0.961657
ILMN_1684045	3581386	CDCA4	0.00518779	0.00351618	0.140103	0.638647	0.000493055	0.000898726	0.58327	0.904599	-0.000168262	0.000375917	0.654438	0.980393
ILMN_1684051	2403111	WASF2	-0.00501049	0.00457854	0.273805	0.716633	-0.00146809	0.00119009	0.217354	0.787293	-8.73698e-05	0.000491775	0.858988	0.984992
ILMN_1684054	3126087	ASAH1	0.00210347	0.0038374	0.583588	0.830929	0.000555543	0.00105448	0.598302	0.906773	1.48741e-05	0.000440091	0.973038	0.986728
ILMN_1684074	3359910	NUP98	-0.00206034	0.00314095	0.511849	0.811695	-6.39183e-05	0.000889533	0.942716	0.938746	0.000273044	0.000376537	0.468362	0.972815
ILMN_1684158	3658980	GPT2	-0.000360707	0.00241176	0.88111	0.881239	5.97404e-05	0.000714538	0.933369	0.938171	0.000548865	0.00030353	0.070564	0.843542
ILMN_1684168	3545403	GSTZ1	-0.00205918	0.00344988	0.550585	0.822593	0.000349606	0.000980795	0.721502	0.921441	-0.000166886	0.000414803	0.687444	0.981317
ILMN_1684183	3336951	RAD9A	0.00139651	0.00228828	0.541671	0.820198	0.00151104	0.000682969	0.0269351	0.531993	-0.000537132	0.000292217	0.0660442	0.834605
ILMN_1684197	4007815	GPKOW	0.000526054	0.00307669	0.864239	0.879201	-6.78058e-05	0.00090168	0.940056	0.938584	-0.000164465	0.000384686	0.668994	0.980812
ILMN_1684205	3638819	CIB1	-0.00177105	0.00309585	0.567273	0.826908	-0.000709551	0.000754646	0.347093	0.849457	0.000321348	0.000307663	0.296263	0.957692
ILMN_1684271	2446447	ACBD6	0.00564456	0.00451171	0.210901	0.68773	0.001721	0.00113789	0.13042	0.724224	-0.000949521	0.000473565	0.044958	0.785508
ILMN_1684289	3724969	PNPO	0.00375136	0.00329782	0.255318	0.708762	0.000752651	0.000855233	0.37883	0.860307	-0.00035839	0.000357538	0.316158	0.960248
ILMN_1684293	3181417	ANP32B	-0.00483197	0.00300813	0.108207	0.608892	0.000310846	0.000703596	0.658637	0.914583	0.000393328	0.000293987	0.180926	0.932541
ILMN_1684321	3666732	CYB5B	-0.00269489	0.00271538	0.320976	0.740871	-0.000942496	0.000654127	0.149628	0.742237	0.000418699	0.000267956	0.118155	0.900276
ILMN_1684341	3696454	CHTF8	0.00666123	0.00452764	0.141227	0.63949	9.37442e-05	0.00136334	0.94518	0.938896	4.63572e-05	0.000581557	0.936466	0.986217
ILMN_1684346	3817602	TNFAIP8L1	0.0116755	0.00560894	0.0373804	0.465502	0.0035166	0.00152786	0.0213549	0.511737	-0.000493698	0.000650954	0.448197	0.971627
ILMN_1684349	3959986	IL2RB	0.00371197	0.00469738	0.429398	0.785894	-0.00188659	0.00133134	0.156465	0.748241	0.000730513	0.000559535	0.191699	0.936089
ILMN_1684352	2430126	TRIM45	-0.00149744	0.00269251	0.578108	0.8296	-0.000477734	0.00078602	0.543327	0.898299	0.000379298	0.000333831	0.255873	0.951339
ILMN_1684385	2697792	COPB2	-0.00824848	0.0026937	0.00219759	0.189319	-0.000693577	0.000684196	0.31072	0.834747	0.000243157	0.000288972	0.400094	0.968324
ILMN_1684391	2320581	PLOD1	0.00335201	0.00303748	0.269789	0.715	0.000764377	0.000835336	0.360163	0.854123	-4.61555e-05	0.000352996	0.89597	0.985603
ILMN_1684402	2929870	STXBP5	0.00365	0.00361441	0.312569	0.736378	0.00158878	0.0010107	0.115959	0.709399	-0.000959892	0.000427481	0.0247385	0.705906
ILMN_1684440	3474372	PXN	0.00520171	0.00301697	0.084681	0.577773	0.000384467	0.000842346	0.648085	0.913313	-0.000349926	0.000355415	0.324841	0.96127
ILMN_1684440	3474418	PXN	-0.00315283	0.00344203	0.359676	0.759411	-0.000711372	0.000932251	0.445422	0.878657	0.000258539	0.00039275	0.510359	0.974996
ILMN_1684446	3742415	SPAG7	0.00759458	0.00331391	0.0219214	0.402201	0.00100773	0.00089656	0.261014	0.809279	-0.000296383	0.000375396	0.429808	0.970449
ILMN_1684520	3216860	TSTD2	0.00213928	0.00366996	0.559949	0.82504	0.00138218	0.0010167	0.173995	0.761832	-0.000522559	0.000425038	0.218907	0.943585
ILMN_1684585	2796553	ACSL1	-0.0107094	0.00469168	0.0224523	0.405148	-0.0012814	0.00127402	0.314517	0.836415	0.000678084	0.000529749	0.200542	0.938735
ILMN_1684591	3677592	ZNF434	0.00291525	0.0028297	0.302901	0.730975	0.000203908	0.000774958	0.792457	0.927968	-0.000365055	0.00032553	0.262111	0.952442
ILMN_1684594	2413943	USP24	-0.00594163	0.00333487	0.0748036	0.561505	0.000468347	0.000881041	0.595014	0.906306	-0.000341134	0.000368427	0.354488	0.964394
ILMN_1684628	3666282	ZFP90	-0.00025641	0.00442963	0.95384	0.889292	-0.00201133	0.0011169	0.0717312	0.651104	0.00121416	0.000465831	0.00914917	0.6179
ILMN_1684647	2605674	ILKAP	-0.00418597	0.00332678	0.208296	0.686382	-0.00156378	0.000908306	0.0851346	0.672869	0.000335531	0.000381463	0.379082	0.966627
ILMN_1684663	3322958	ZDHHC13	-0.00545934	0.00373956	0.144321	0.641756	-0.00215479	0.00100956	0.0328112	0.551539	0.00111174	0.000424217	0.0087755	0.613588
ILMN_1684690	2611504	HDAC11	0.00503091	0.00377617	0.182769	0.6715	0.0016291	0.00105881	0.123898	0.717892	-0.000248546	0.000445853	0.577212	0.977828
ILMN_1684746	2811745	IPO11	0.00566742	0.00306492	0.0644401	0.54052	0.000843886	0.000840048	0.315105	0.83667	5.77059e-05	0.000354256	0.870603	0.985189
ILMN_1684754	3163728	CNTLN	-0.00193939	0.00546949	0.722902	0.858915	0.00156036	0.00143819	0.277945	0.818791	0.000396287	0.000598135	0.507627	0.974865
ILMN_1684770	3830277	USF2	0.000574977	0.00290209	0.842947	0.876526	-0.00131756	0.000854414	0.123059	0.717037	0.00019417	0.000365641	0.595391	0.978491
ILMN_1684771	3988740	PGRMC1	-0.00138935	0.00330338	0.674058	0.850223	-0.000816703	0.000792336	0.302657	0.831088	6.44837e-05	0.000329192	0.8447	0.984742
ILMN_1684789	3686587	CCDC101	-0.00725221	0.00359636	0.0437433	0.482831	-0.00112678	0.00100428	0.261874	0.809786	-4.8354e-05	0.000418103	0.907929	0.98579
ILMN_1684802	3262165	TAF5	-0.00401064	0.00317943	0.207153	0.685781	6.42116e-06	0.000854129	0.994002	0.941722	-1.49655e-05	0.000358962	0.966745	0.986643
ILMN_1684834	2475678	LBH	-0.0103839	0.00458597	0.0235566	0.410975	-0.00134036	0.0012269	0.274623	0.817	0.000835228	0.000512422	0.10311	0.887364
ILMN_1684873	3997738	ARSD	0.00074832	0.00452471	0.868641	0.879739	0.000241678	0.00121575	0.842428	0.93195	-0.00112802	0.000499174	0.023835	0.703148
ILMN_1684887	3925473	SAMSN1	-0.0032326	0.00374199	0.387658	0.77096	0.00104491	0.000968141	0.280458	0.820123	-9.435e-05	0.000403218	0.814991	0.984195
ILMN_1684929	2695941	TOPBP1	-0.000950978	0.0029051	0.743405	0.86227	0.00137978	0.000829744	0.096332	0.687158	-0.000676478	0.000350756	0.0537768	0.807551
ILMN_1684943	2635349	TRAT1	-3.8394e-05	0.00487006	0.99371	0.89326	0.00105434	0.00121061	0.383801	0.861867	-0.000387061	0.000515346	0.452611	0.971896
ILMN_1684956	3997738	ARSD	-0.00155175	0.00509785	0.760828	0.864998	0.000481406	0.00139949	0.730856	0.922368	-0.000560567	0.000591609	0.343369	0.963283
ILMN_1684964	3030562	ZNF212	0.00111882	0.00297142	0.706527	0.856115	0.00111376	0.000802132	0.164985	0.755147	0.000165007	0.000339857	0.627309	0.979563
ILMN_1684982	3062082	PDK4	-0.00852218	0.00505721	0.0919584	0.587983	-0.00226041	0.00131586	0.0858295	0.673845	0.00129188	0.000550157	0.0188644	0.683866
ILMN_1684984	3978518	MAGED2	-0.000773196	0.00282109	0.784025	0.868467	0.00011935	0.000823483	0.884764	0.934995	-3.42946e-05	0.000348132	0.921527	0.985996
ILMN_1685002	3336554	RCE1	0.000892438	0.00270935	0.741859	0.862023	-0.00023847	0.000691118	0.730057	0.92229	0.000347131	0.000285259	0.223644	0.944714
ILMN_1685005	3441849	TNFRSF1A	0.000294625	0.00269084	0.912812	0.884889	-0.00109614	0.000714643	0.125071	0.719071	0.000248242	0.00029975	0.407578	0.968887
ILMN_1685009	3656990	ITGAM	-0.00130911	0.00393567	0.739415	0.86163	0.00034154	0.0010519	0.745416	0.923769	4.83741e-05	0.000446328	0.913692	0.985878
ILMN_1685012	2612371	EAF1	-0.00596982	0.003096	0.053826	0.514107	-0.00202657	0.000849739	0.0170822	0.489247	0.000432721	0.000353542	0.220967	0.944081
ILMN_1685022	2612278	CAPN7	0.00475698	0.00300897	0.113893	0.615177	0.000515822	0.000827911	0.533258	0.896577	-0.000263287	0.000349076	0.450705	0.97178
ILMN_1685052	2623662	DNAH1	0.00415835	0.00319602	0.193224	0.67799	0.00025764	0.000957274	0.787823	0.927575	-0.000506646	0.000408825	0.215245	0.94268
ILMN_1685057	2828479	SLC22A4	-0.00813625	0.00451248	0.07138	0.555078	-0.000506965	0.00118664	0.669213	0.91582	0.000467252	0.000491966	0.342232	0.963165
ILMN_1685077	2348437	SNX7	0.00392272	0.00422538	0.353216	0.756539	0.00137923	0.00123626	0.264574	0.811361	2.98462e-05	0.000517439	0.954003	0.986467
ILMN_1685088	3818076	RPL36	0.000586086	0.0029898	0.844588	0.876736	-0.00100428	0.000719412	0.162723	0.753372	0.000200537	0.000293678	0.494704	0.974226
ILMN_1685095	2717091	CNO	2.91472e-05	0.00334248	0.993042	0.893195	-0.000250126	0.000854205	0.769662	0.925993	-0.00013197	0.000352835	0.708383	0.981859
ILMN_1685097	3293887	ASCC1	0.00203195	0.00497773	0.683121	0.851915	0.00115293	0.00134139	0.390059	0.863781	-0.00097284	0.000569345	0.0875061	0.869893
ILMN_1685112	3730784	TACO1	-0.00238611	0.00381397	0.531561	0.817403	-0.00170677	0.00105007	0.104078	0.695515	-3.0624e-07	0.000433944	0.999437	0.987074
ILMN_1685115	3723348	HEXIM1	0.0024651	0.00321973	0.4439	0.790541	0.00126133	0.000905093	0.16344	0.753939	-0.000270111	0.000384973	0.482906	0.973612
ILMN_1685122	2408244	COL9A2	-0.00353454	0.00251995	0.160729	0.655594	-0.000563509	0.000766859	0.462445	0.8826	-8.93124e-05	0.00032969	0.786469	0.983631
ILMN_1685124	3431620	TCTN1	0.00818434	0.00425555	0.0544534	0.515777	0.000299525	0.00119099	0.801433	0.928718	8.00037e-05	0.000499768	0.872817	0.985226
ILMN_1685140	2827388	PRRC1	-0.000407538	0.00325377	0.900325	0.883478	1.18377e-05	0.000846465	0.988842	0.941436	-7.67718e-05	0.00035347	0.828056	0.98444
ILMN_1685170	3297536	ANXA11	0.00264567	0.00309602	0.392808	0.772941	0.000476278	0.000861729	0.580469	0.904183	-0.000598545	0.000364306	0.100388	0.884663
ILMN_1685176	2738664	SGMS2	-0.0153876	0.00525143	0.00338765	0.215123	-0.00215111	0.00141731	0.129081	0.722968	0.000319826	0.000587774	0.586351	0.978166
ILMN_1685258	2894711	TMEM14B	0.000364009	0.00499739	0.941934	0.888049	-0.00111627	0.00123876	0.367522	0.856625	8.89209e-05	0.000518875	0.863931	0.985077
ILMN_1685260	3410695	DNM1L	-0.00102454	0.00413809	0.804453	0.871378	0.0014628	0.000982095	0.136364	0.729554	3.59382e-05	0.000399109	0.928251	0.986096
ILMN_1685286	3871043	PPP1R12C	0.000475248	0.00235616	0.840148	0.876166	-8.92699e-05	0.000712185	0.900249	0.936042	-6.92467e-06	0.000304446	0.981854	0.986845
ILMN_1685327	3918696	SON	-0.00876701	0.00423384	0.0383869	0.46843	-0.00176715	0.00114326	0.122173	0.716124	0.000382221	0.000479677	0.42555	0.970162
ILMN_1685365	3843321	ZNF773	0.00417695	0.00689836	0.544848	0.821059	0.000894282	0.00197854	0.651275	0.913701	0.000270825	0.00084104	0.747443	0.982791
ILMN_1685369	2884658	SLU7	-0.00502174	0.00335746	0.134733	0.634455	0.000796131	0.000885479	0.368601	0.856985	-0.000298714	0.000371409	0.42124	0.969866
ILMN_1685371	3003228	SUMF2	0.00154418	0.00334697	0.644534	0.844429	-0.000504727	0.000972692	0.603833	0.907548	-4.81493e-05	0.000410113	0.906539	0.985768
ILMN_1685398	3376832	BAD	0.00417564	0.00332687	0.209433	0.686973	0.000533107	0.000949346	0.574421	0.903272	1.82337e-05	0.000402355	0.963854	0.986603
[truncated: 10,416 more rows]
