# Supplementary material for: Low oxygen saturation during sleep reduces CD1D and RAB20 expressions that are reversed by CPAP therapy
Source: eBioMedicine. 2020 Jun 5;56:102803. doi: 10.1016/j.ebiom.2020.102803 (PMC7276515; doi:10.1016/j.ebiom.2020.102803)
Supplement: Supplementary file 6 [file mmc6.xlsx]

## Sheet: HeartBEAT
Entrez.ID	Gene	Beta	pval	FDRq
54682	MANSC1	1.13484	7.58188e-06	0.149242
8826	IQGAP1	1.04581	0.000242399	0.927414
401397	LOC401397	1.24573	0.000287013	0.927414
1102	RCBTB2	1.13679	0.000413855	0.927414
79971	WLS	1.16657	0.000786445	0.927414
55276	PGM2	1.10526	0.000795182	0.927414
4117	MAK	1.14549	0.000987059	0.927414
5939	RBMS2	1.1236	0.00112789	0.927414
10512	SEMA3C	1.19308	0.00113915	0.927414
1824	DSC2	1.19528	0.00120835	0.927414
168090	C6orf118	1.07515	0.00159764	0.927414
22925	PLA2R1	1.09532	0.00180753	0.927414
9540	TP53I3	1.09746	0.0020067	0.927414
3459	IFNGR1	1.13373	0.00204571	0.927414
89866	SEC16B	1.11426	0.00211944	0.927414
84817	TXNDC17	1.12836	0.00233632	0.927414
200845	KCTD6	1.14607	0.00238397	0.927414
118670	FAM24A	1.10735	0.00240754	0.927414
2675	GFRA2	1.22736	0.00254531	0.927414
55	ACPP	1.16547	0.00264617	0.927414
123228	SENP8	1.09814	0.00267831	0.927414
51108	METTL9	1.12004	0.00268543	0.927414
643418	LIPN	1.36767	0.00275388	0.927414
80129	CCDC170	1.11925	0.0028981	0.927414
7993	UBXN8	1.11862	0.00294202	0.927414
9411	ARHGAP29	1.20491	0.00317044	0.927414
55002	TMCO3	1.07335	0.00328368	0.927414
3417	IDH1	1.20042	0.00348157	0.927414
4258	MGST2	1.11648	0.00387159	0.927414
1462	VCAN	1.08735	0.00389921	0.927414
912	CD1D	1.1123	0.00390244	0.927414
5202	PFDN2	1.07182	0.00396328	0.927414
7321	UBE2D1	1.18871	0.00405722	0.927414
55288	RHOT1	1.11292	0.00439765	0.927414
283431	GAS2L3	1.13657	0.00444032	0.927414
5460	POU5F1	1.14145	0.00447052	0.927414
9825	SPATA2	1.08821	0.00472373	0.927414
387103	CENPW	1.11702	0.00475095	0.927414
6715	SRD5A1	1.10357	0.00482682	0.927414
254827	NAALADL2	1.1162	0.00493648	0.927414
140870	WFDC6	1.11623	0.00503495	0.927414
2770	GNAI1	1.11834	0.00506801	0.927414
79366	HMGN5	1.06524	0.00519635	0.927414
7100	TLR5	1.17233	0.00537614	0.927414
26958	COPG2	1.15064	0.00545466	0.927414
2697	GJA1	1.12019	0.00545518	0.927414
91687	CENPL	1.11026	0.00552046	0.927414
167555	FAM151B	1.2056	0.0058728	0.927414
671	BPI	1.24339	0.00589226	0.927414
942	CD86	1.14228	0.00595397	0.927414
683	BST1	1.13021	0.00598308	0.927414
100128818	LOC100128818	1.1077	0.00621542	0.927414
7099	TLR4	1.13951	0.00635929	0.927414
79887	PLBD1	1.15893	0.00645745	0.927414
3267	AGFG1	1.03427	0.0065437	0.927414
131544	CRYBG3	1.14651	0.00659209	0.927414
8876	VNN1	1.25581	0.00662242	0.927414
112574	SNX18	1.12532	0.00672342	0.927414
83862	TMEM120A	1.09218	0.00686382	0.927414
3074	HEXB	1.11547	0.00686408	0.927414
391059	FRRS1	1.12649	0.00691555	0.927414
51000	SLC35B3	1.12998	0.00698022	0.927414
2857	GPR34	1.24343	0.00698722	0.927414
1545	CYP1B1	1.17271	0.00704785	0.927414
84868	HAVCR2	1.11381	0.00729484	0.927414
126295	ZNF57	1.06966	0.00733102	0.927414
7941	PLA2G7	1.18893	0.00735902	0.927414
55763	EXOC1	1.08673	0.00738809	0.927414
201799	TMEM154	1.10779	0.00745371	0.927414
55759	WDR12	1.1545	0.00750722	0.927414
54558	SPATA6	1.16584	0.0077129	0.927414
2551	GABPA	1.1103	0.00780142	0.927414
3176	HNMT	1.18791	0.00798856	0.927414
1605	DAG1	1.04718	0.00805528	0.927414
6102	RP2	1.14289	0.00807883	0.927414
7529	YWHAB	1.05626	0.00809522	0.927414
1362	CPD	1.07911	0.00811219	0.927414
10610	ST6GALNAC2	1.14567	0.00812329	0.927414
5468	PPARG	1.13973	0.00822698	0.927414
406896	MIR103A2	1.20274	0.00856838	0.927414
283417	DPY19L2	1.14759	0.00897767	0.927414
5229	PGGT1B	1.10924	0.00904392	0.927414
26974	ZNF285	1.11372	0.00918684	0.927414
200035	NUDT17	1.10302	0.00920662	0.927414
58488	PCTP	1.12175	0.00923894	0.927414
586	BCAT1	1.18275	0.0093843	0.927414
5570	PKIB	1.0639	0.00952073	0.927414
7746	ZNF193	1.0908	0.00958402	0.927414
1066	CES1	1.18868	0.00973799	0.927414
55737	VPS35	1.07788	0.00986656	0.927414
23262	PPIP5K2	1.12453	0.0100741	0.927414
122402	TDRD9	1.12574	0.0102013	0.927414
26118	WSB1	1.09381	0.0103445	0.927414
140838	NANP	1.09416	0.0103716	0.927414
50862	RNF141	1.1396	0.0103736	0.927414
23405	DICER1	1.06318	0.0105387	0.927414
353514	LILRA5	1.1488	0.0105517	0.927414
51705	EMCN	1.10291	0.0106338	0.927414
150084	IGSF5	1.07906	0.0108236	0.927414
112464	PRKCDBP	1.11551	0.0108664	0.927414
11010	GLIPR1	1.09265	0.0109685	0.927414
128338	DRAM2	1.09834	0.0113492	0.927414
257044	C1orf101	1.06252	0.0114794	0.927414
29889	GNL2	1.09021	0.0115239	0.927414
7779	SLC30A1	1.13353	0.011618	0.927414
132321	C4orf33	1.12695	0.0116857	0.927414
7296	TXNRD1	1.08434	0.0117072	0.927414
138883	OR1N1	1.12315	0.011782	0.927414
9896	FIG4	1.10711	0.0119216	0.927414
10461	MERTK	1.19025	0.0119235	0.927414
91614	DEPDC7	1.09297	0.0122022	0.927414
55819	RNF130	1.15003	0.0122836	0.927414
1475	CSTA	1.19799	0.0123079	0.927414
200933	FBXO45	1.17782	0.012314	0.927414
84913	ATOH8	1.07044	0.0123757	0.927414
170591	S100Z	1.1562	0.0125085	0.927414
84669	USP32	1.06597	0.0125408	0.927414
56137	PCDHA12	1.19344	0.0125442	0.927414
79587	CARS2	1.0479	0.0125531	0.927414
5547	PRCP	1.1672	0.0130072	0.927414
3957	LGALS2	1.20039	0.0131297	0.927414
2746	GLUD1	1.09628	0.0132174	0.927414
4610	MYCL1	1.10509	0.0133134	0.927414
285381	DPH3	1.10873	0.0134138	0.927414
6787	NEK4	1.07171	0.0134297	0.927414
3157	HMGCS1	1.14607	0.0135202	0.927414
50856	CLEC4A	1.12902	0.0136902	0.927414
25797	QPCT	1.19051	0.0137163	0.927414
90576	ZNF799	1.14354	0.014103	0.927414
10015	PDCD6IP	1.08735	0.0142347	0.927414
26234	FBXL5	1.0722	0.0142362	0.927414
317	APAF1	1.1033	0.0144838	0.927414
8804	CREG1	1.14963	0.0146512	0.927414
123722	FSD2	1.03806	0.0146756	0.927414
55972	SLC25A40	1.12393	0.014762	0.927414
57182	ANKRD50	1.15321	0.0147643	0.927414
115761	ARL11	1.13944	0.0148152	0.927414
122618	PLD4	1.12302	0.0149015	0.927414
303	ANXA2P1	1.12374	0.0149129	0.927414
203547	VMA21	1.05764	0.0149165	0.927414
2773	GNAI3	1.11099	0.0151078	0.927414
1486	CTBS	1.11558	0.0153058	0.927414
1207	CLNS1A	1.10095	0.0154469	0.927414
953	ENTPD1	1.11468	0.0154569	0.927414
51338	MS4A4A	1.20206	0.0155737	0.927414
4688	NCF2	1.10563	0.0160989	0.927414
64231	MS4A6A	1.11681	0.0161126	0.927414
11212	PROSC	1.08552	0.0162177	0.927414
406965	MIR190A	1.02176	0.016301	0.927414
3034	HAL	1.11351	0.0168298	0.927414
10842	PPP1R17	1.15837	0.0168575	0.927414
79843	FAM124B	1.13525	0.0168706	0.927414
57798	GATAD1	1.04209	0.0169855	0.927414
146722	CD300LF	1.12377	0.0169953	0.927414
202309	GAPT	1.17476	0.0171505	0.927414
58493	INIP	1.08199	0.0174297	0.927414
338811	FAM19A2	1.09126	0.0175535	0.927414
1595	CYP51A1	1.20532	0.017603	0.927414
4724	NDUFS4	1.08491	0.0177702	0.927414
57709	SLC7A14	1.08785	0.0177873	0.927414
1075	CTSC	1.07577	0.0178652	0.927414
1992	SERPINB1	1.12583	0.017885	0.927414
55704	CCDC88A	1.15032	0.0178924	0.927414
54619	CCNJ	1.06174	0.0182902	0.927414
79895	ATP8B4	1.11908	0.0183325	0.927414
149620	RP11-165H20.1	1.07994	0.0183915	0.927414
334	APLP2	1.07503	0.0184382	0.927414
116966	WDR17	1.12815	0.0184765	0.927414
5538	PPT1	1.15313	0.0184773	0.927414
6283	S100A12	1.1409	0.0185268	0.927414
79644	SRD5A3	1.10163	0.0185594	0.927414
653	BMP5	1.11341	0.0185682	0.927414
3156	HMGCR	1.13404	0.0187121	0.927414
387921	NHLRC3	1.10153	0.0187531	0.927414
6386	SDCBP	1.13027	0.0187844	0.927414
5273	SERPINB10	1.32609	0.0189189	0.927414
2205	FCER1A	1.21674	0.0190448	0.927414
133383	SETD9	1.12119	0.0190458	0.927414
11328	FKBP9	1.21464	0.0191588	0.927414
4014	LOR	1.10355	0.0192063	0.927414
948	CD36	1.12731	0.0192588	0.927414
317662	FAM149B1	1.04185	0.0193086	0.927414
121512	FGD4	1.18862	0.0193157	0.927414
3936	LCP1	1.03881	0.0194113	0.927414
23074	UHRF1BP1L	1.08725	0.0195185	0.927414
8548	BLZF1	1.1161	0.0195511	0.927414
401983	ZNF847P	1.11006	0.0195552	0.927414
1776	DNASE1L3	1.23629	0.0196052	0.927414
23317	DNAJC13	1.09163	0.0196507	0.927414
5226	PGD	1.09917	0.0198546	0.927414
9140	ATG12	1.0806	0.0199428	0.927414
57103	C12orf5	1.15535	0.0201045	0.927414
1675	CFD	1.13355	0.0203048	0.927414
51097	SCCPDH	1.15427	0.0206302	0.927414
57415	C3orf14	1.1836	0.0206443	0.927414
122651	RNASE11	1.06892	0.0206798	0.927414
643332	ECRP	1.31499	0.0207234	0.927414
4200	ME2	1.0709	0.0207601	0.927414
56651	LINC00470	1.07391	0.020842	0.927414
3084	NRG1	1.14186	0.0209766	0.927414
166815	TIGD2	1.09263	0.0209826	0.927414
57380	MRS2	1.09807	0.0210127	0.927414
224	ALDH3A2	1.05431	0.0211414	0.927414
58484	NLRC4	1.18796	0.0211458	0.927414
116362	RBP7	1.16909	0.0213032	0.927414
55255	WDR41	1.11812	0.0213668	0.927414
327657	SERPINA9	1.12737	0.0219267	0.927414
54988	ACSM5	1.08621	0.0219458	0.927414
55486	PARL	1.09133	0.0220209	0.927414
55248	TMEM206	1.08881	0.022055	0.927414
27236	ARFIP1	1.08396	0.0221335	0.927414
81555	YIPF5	1.0899	0.0222805	0.927414
23547	LILRA4	1.12742	0.0223504	0.927414
160364	CLEC12A	1.12981	0.0224676	0.927414
4060	LUM	1.03267	0.0227083	0.927414
10875	FGL2	1.10841	0.0227193	0.927414
23682	RAB38	1.06332	0.0229495	0.927414
114971	PTPMT1	1.08119	0.0230136	0.927414
400804	C1orf140	1.09354	0.0230218	0.927414
11213	IRAK3	1.11484	0.0231122	0.927414
4671	NAIP	1.22108	0.0232301	0.927414
284021	MILR1	1.1537	0.0236317	0.927414
27349	MCAT	1.04776	0.0236843	0.927414
427	ASAH1	1.09745	0.0239468	0.927414
56131	PCDHB4	1.07159	0.0240659	0.927414
1193	CLIC2	1.19519	0.0241376	0.927414
10788	IQGAP2	1.04258	0.024163	0.927414
5728	PTEN	1.05364	0.0242234	0.927414
116092	DNTTIP1	1.06576	0.0242461	0.927414
51121	RPL26L1	1.09382	0.0242567	0.927414
51633	OTUD6B	1.07348	0.0243276	0.927414
80328	ULBP2	1.08757	0.0243394	0.927414
125115	KRT40	1.05883	0.024444	0.927414
81797	OR12D3	1.08643	0.0244659	0.927414
637	BID	1.08422	0.0245719	0.927414
84272	YIPF4	1.08071	0.0247421	0.927414
57019	CIAPIN1	1.07212	0.0249307	0.927414
28513	CDH19	1.10707	0.0251392	0.927414
204	AK2	1.04833	0.0251768	0.927414
196	AHR	1.10128	0.025353	0.927414
10457	GPNMB	1.13553	0.0256899	0.927414
143384	CACUL1	1.04972	0.0257768	0.927414
6000	RGS7	1.08713	0.0258654	0.927414
283297	OR10A4	1.09425	0.0259225	0.927414
3087	HHEX	1.10327	0.0259861	0.927414
158747	MOSPD2	1.18412	0.0261917	0.927414
2322	FLT3	1.21071	0.0262023	0.927414
911	CD1C	1.17688	0.0262813	0.927414
140458	ASB5	1.07002	0.0263112	0.927414
5271	SERPINB8	1.11202	0.0263258	0.927414
11275	KLHL2	1.10234	0.0263407	0.927414
84263	HSDL2	1.12354	0.0263498	0.927414
10116	FEM1B	1.04188	0.0264659	0.927414
51776	ZAK	1.13352	0.0264893	0.927414
30844	EHD4	1.0507	0.0265495	0.927414
54947	LPCAT2	1.17149	0.0267031	0.927414
9306	SOCS6	1.07102	0.0269162	0.927414
27309	ZNF330	1.08613	0.0269646	0.927414
5897	RAG2	1.04169	0.0269772	0.927414
4677	NARS	1.07386	0.0272038	0.927414
56133	PCDHB2	1.07339	0.0272206	0.927414
54097	FAM3B	1.08773	0.0272853	0.927414
51263	MRPL30	1.10192	0.0273568	0.927414
5166	PDK4	1.21393	0.0277547	0.927414
9882	TBC1D4	1.08508	0.0277816	0.927414
3790	KCNS3	1.09638	0.0278744	0.927414
160419	C12orf50	1.10308	0.0280079	0.927414
51124	IER3IP1	1.10809	0.0282118	0.927414
526	ATP6V1B2	1.0897	0.0282649	0.927414
6835	SURF2	1.06467	0.0282951	0.927414
65260	SELRC1	1.0838	0.0285151	0.927414
1368	CPM	1.13918	0.0286111	0.927414
10114	HIPK3	1.0586	0.0287895	0.927414
79627	OGFRL1	1.08523	0.0290361	0.927414
114625	ERMAP	1.0714	0.0291875	0.927414
118672	PSTK	1.05115	0.029196	0.927414
1827	RCAN1	1.08538	0.0292364	0.927414
152002	XXYLT1	1.07791	0.029271	0.927414
56287	GKN1	1.05807	0.0293187	0.927414
114876	OSBPL1A	1.07221	0.0293275	0.927414
4199	ME1	1.16318	0.0294233	0.927414
1188	CLCNKB	1.11049	0.0294313	0.927414
3082	HGF	1.16997	0.0295379	0.927414
10165	SLC25A13	1.0779	0.0297425	0.927414
6037	RNASE3	1.14648	0.0297761	0.927414
390167	OR5M10	1.19217	0.0298116	0.927414
10395	DLC1	1.05469	0.0298359	0.927414
55157	DARS2	1.07001	0.0299131	0.927414
847	CAT	1.07366	0.0300985	0.927414
6799	SULT1A2	1.1077	0.0301001	0.927414
27235	COQ2	1.06605	0.0302205	0.927414
25801	GCA	1.1892	0.0304697	0.927414
10490	VTI1B	1.10621	0.0304812	0.927414
3843	IPO5	1.08063	0.0304862	0.927414
649	BMP1	1.05604	0.0306048	0.927414
148254	ZNF555	1.08964	0.0307997	0.927414
60684	TRAPPC11	1.09874	0.0308263	0.927414
910	CD1B	1.0894	0.0309266	0.927414
245711	SPDYA	1.06742	0.0309785	0.927414
80025	PANK2	1.0583	0.0310013	0.927414
11326	VSIG4	1.16283	0.0310666	0.927414
6756	SSX1	1.05845	0.0310997	0.927414
9936	CD302	1.17858	0.0313268	0.927414
170482	CLEC4C	1.26376	0.0313577	0.927414
5445	PON2	1.113	0.0314675	0.927414
55454	CSGALNACT2	1.10038	0.0316381	0.927414
84188	FAR1	1.07207	0.0316607	0.927414
23491	CES3	1.0767	0.031715	0.927414
9332	CD163	1.12879	0.0317672	0.927414
9824	ARHGAP11A	1.16819	0.0317722	0.927414
26608	TBL2	1.05478	0.0318286	0.927414
10154	PLXNC1	1.06854	0.0319213	0.927414
2218	FKTN	1.08871	0.0320163	0.927414
8942	KYNU	1.12579	0.0321573	0.927414
1416	CRYBB2P1	1.09953	0.0323758	0.927414
57142	RTN4	1.09697	0.0325482	0.927414
8540	AGPS	1.13413	0.0325483	0.927414
54504	CPVL	1.1154	0.032625	0.927414
29916	SNX11	1.05398	0.032665	0.927414
11066	SNRNP35	1.06627	0.0326773	0.927414
3516	RBPJ	1.06468	0.0326893	0.927414
3010	HIST1H1T	1.07807	0.0326966	0.927414
92552	ATXN3L	1.07039	0.0328102	0.927414
55331	ACER3	1.1218	0.0328251	0.927414
286514	MAGEB18	1.06921	0.0328271	0.927414
166929	SGMS2	1.15428	0.0328348	0.927414
10924	SMPDL3A	1.16378	0.0330462	0.927934
5376	PMP22	1.14528	0.0331476	0.928954
3588	IL10RB	1.0484	0.0337282	0.928954
10159	ATP6AP2	1.1435	0.0338553	0.928954
9325	TRIP4	1.09492	0.034036	0.928954
7855	FZD5	1.0586	0.0341643	0.928954
114885	OSBPL11	1.12182	0.0342374	0.928954
8693	GALNT4	1.0974	0.0342425	0.928954
4481	MSR1	1.17428	0.0343443	0.928954
79624	C6orf211	1.21243	0.0344957	0.928954
92400	RBM18	1.08831	0.0346741	0.928954
5318	PKP2	1.10497	0.0347006	0.928954
84844	PHF5A	1.1076	0.0348438	0.928954
7678	ZNF124	1.1243	0.0348575	0.928954
51526	C20orf111	1.10216	0.0348799	0.928954
92806	CENPBD1	1.12972	0.0349276	0.928954
5264	PHYH	1.07013	0.0352361	0.928954
9060	PAPSS2	1.19061	0.0353288	0.928954
8387	OR1E1	1.06277	0.0353372	0.928954
2631	GBAS	1.09498	0.0354823	0.928954
3303	HSPA1A	1.18463	0.0356385	0.928954
3597	IL13RA1	1.15863	0.0359701	0.928954
153339	TMEM167A	1.18021	0.0361663	0.928954
2204	FCAR	1.12237	0.0362371	0.928954
81553	FAM49A	1.10585	0.0363549	0.928954
7567	ZNF19	1.04216	0.0364458	0.928954
134492	NUDCD2	1.1736	0.0364732	0.928954
81671	VMP1	1.05145	0.0366034	0.928954
10333	TLR6	1.08891	0.0366528	0.928954
55916	NXT2	1.14866	0.0369267	0.928954
8825	LIN7A	1.13897	0.0370066	0.928954
51499	TRIAP1	1.06687	0.0370464	0.928954
51643	TMBIM4	1.07569	0.0370797	0.928954
55109	AGGF1	1.05977	0.0371191	0.928954
8532	CPZ	1.07841	0.037153	0.928954
4731	NDUFV3	1.04573	0.037193	0.928954
644150	WIPF3	1.10986	0.0373514	0.928954
120425	AMICA1	1.07413	0.0374747	0.928954
57684	ZBTB26	1.1177	0.0376391	0.928954
9470	EIF4E2	1.04625	0.0376979	0.928954
667	DST	1.10074	0.0377603	0.928954
84191	FAM96A	1.25804	0.0378638	0.928954
51170	HSD17B11	1.14799	0.0379532	0.928954
5175	PECAM1	1.11439	0.0380178	0.928954
387640	SKIDA1	1.06855	0.038032	0.928954
83956	RACGAP1P	1.07357	0.0382068	0.928954
5500	PPP1CB	1.07473	0.0382963	0.928954
414194	CCNYL2	1.05816	0.0383118	0.928954
4257	MGST1	1.17134	0.0383982	0.928954
2123	EVI2A	1.14759	0.0384508	0.928954
695	BTK	1.07805	0.038455	0.928954
65122	PRAMEF2	1.10882	0.038464	0.928954
55032	SLC35A5	1.12944	0.038542	0.928954
55170	PRMT6	1.07851	0.0386816	0.928954
54556	ING3	1.13935	0.0387084	0.928954
56062	KLHL4	1.04122	0.0390661	0.928954
54491	FAM105A	1.11861	0.0392409	0.928954
1369	CPN1	1.05723	0.0392681	0.928954
221662	RBM24	1.04929	0.0392961	0.928954
1836	SLC26A2	1.08613	0.0393955	0.928954
245936	DEFB123	1.08956	0.0394394	0.928954
84740	AFAP1-AS1	1.08984	0.039662	0.928954
56124	PCDHB12	1.08667	0.0396621	0.928954
253943	YTHDF3	1.0913	0.0397063	0.928954
9070	ASH2L	1.05944	0.039781	0.928954
79747	ADGB	1.05937	0.0401835	0.928954
730102	LOC730102	1.15289	0.0403551	0.928954
6138	RPL15	1.05636	0.0404346	0.928954
26276	VPS33B	1.06068	0.0404386	0.928954
343169	OR6F1	1.12326	0.0404521	0.928954
6038	RNASE4	1.15469	0.0405848	0.928954
81847	RNF146	1.08081	0.040615	0.928954
22	ABCB7	1.09166	0.0407529	0.928954
2153	F5	1.15796	0.040789	0.928954
571	BACH1	1.08068	0.0408612	0.928954
23411	SIRT1	1.07475	0.04087	0.928954
3958	LGALS3	1.13708	0.0409659	0.928954
55540	IL17RB	1.08072	0.0409931	0.928954
3554	IL1R1	1.13084	0.0410467	0.928954
7439	BEST1	1.11551	0.0411974	0.928954
83857	TMTC1	1.12292	0.0412314	0.928954
9637	FEZ2	1.10887	0.0413281	0.928954
80133	C1orf129	1.08642	0.0413429	0.928954
80124	VCPIP1	1.05	0.041496	0.928954
284521	OR2L13	1.08798	0.0415872	0.928954
51057	WDPCP	1.09807	0.0416779	0.928954
8493	PPM1D	1.06913	0.0417269	0.928954
387837	CLEC12B	1.15174	0.0418081	0.928954
59345	GNB4	1.09726	0.0419225	0.928954
51760	SYT17	1.13729	0.0419979	0.928954
3043	HBB	1.61642	0.0420163	0.928954
64343	AZI2	1.1381	0.042063	0.928954
140679	SLC32A1	1.06794	0.0421666	0.928954
1653	DDX1	1.1219	0.0422341	0.928954
6557	SLC12A1	1.05122	0.0422399	0.928954
1054	CEBPG	1.11445	0.0422461	0.928954
147841	SPC24	1.06484	0.0423408	0.928954
51143	DYNC1LI1	1.08988	0.0424467	0.928954
7084	TK2	1.07592	0.0425044	0.928954
90411	MCFD2	1.10394	0.0426104	0.928954
3145	HMBS	1.07881	0.0426353	0.928954
10253	SPRY2	1.13468	0.0427955	0.928954
2180	ACSL1	1.13345	0.0428647	0.928954
8682	PEA15	1.09419	0.0429532	0.928954
4707	NDUFB1	1.09141	0.0430243	0.928954
79815	NIPAL2	1.06325	0.0432546	0.928954
26157	GIMAP2	1.12341	0.0433186	0.928954
205428	C3orf58	1.05596	0.0434317	0.928954
10126	DNAL4	1.06528	0.0435623	0.928954
64168	NECAB1	1.07706	0.043759	0.928954
1512	CTSH	1.08699	0.0439464	0.928954
27163	NAAA	1.11124	0.0442902	0.928954
23478	SEC11A	1.066	0.0443151	0.928954
2201	FBN2	1.13305	0.0443174	0.928954
144108	SPTY2D1	1.09745	0.0444111	0.928954
84888	SPPL2A	1.08841	0.0444184	0.928954
55347	ABHD10	1.11775	0.0444672	0.928954
91947	ARRDC4	1.16171	0.0445284	0.928954
1363	CPE	1.06248	0.0445484	0.928954
3419	IDH3A	1.10104	0.0446865	0.928954
25912	C1orf43	1.10771	0.0447877	0.928954
6617	SNAPC1	1.13728	0.0448238	0.928954
254528	MEIOB	1.03108	0.0449031	0.928954
149420	PDIK1L	1.05978	0.0449178	0.928954
64422	ATG3	1.11583	0.0449477	0.928954
901	CCNG2	1.13335	0.0449496	0.928954
389320	C5orf48	1.04225	0.045078	0.928954
3077	HFE	1.09395	0.0454296	0.928954
54596	L1TD1	1.05033	0.0454868	0.928954
9770	RASSF2	1.07569	0.0454984	0.928954
9525	VPS4B	1.05434	0.0455954	0.928954
57501	KIAA1257	1.06853	0.0456968	0.928954
53340	SPA17	1.07587	0.0457594	0.928954
7097	TLR2	1.17581	0.0458588	0.928954
53981	CPSF2	1.06983	0.0459403	0.928954
389541	C7orf59	1.06165	0.0459543	0.928954
123016	TTC8	1.0862	0.0461308	0.928954
55717	WDR11	1.1023	0.0464999	0.928954
57458	TMCC3	1.06981	0.0465136	0.928954
29960	FTSJ2	1.05632	0.0467917	0.928954
84992	PIGY	1.08711	0.0468394	0.928954
197259	MLKL	1.07241	0.0469298	0.928954
65062	TMEM237	1.06175	0.0469792	0.928954
126074	SWSAP1	1.04637	0.0470097	0.928954
5828	PEX2	1.11088	0.0472122	0.928954
284023	LOC284023	1.08352	0.0472126	0.928954
1520	CTSS	1.08236	0.0472165	0.928954
25925	ZNF521	1.08759	0.0472204	0.928954
56672	AKIP1	1.08676	0.0472453	0.928954
339745	SPOPL	1.11992	0.0473283	0.928954
2890	GRIA1	1.09785	0.0473423	0.928954
6039	RNASE6	1.26721	0.0473954	0.928954
51522	TMEM14C	1.14844	0.0474148	0.928954
838	CASP5	1.21178	0.0475278	0.928954
162333	MARCH10	1.04509	0.0476171	0.928954
326342	EMR4P	1.12088	0.0477667	0.928954
9555	H2AFY	1.06215	0.0477823	0.928954
8887	TAX1BP1	1.07277	0.0478407	0.928954
7325	UBE2E2	1.12472	0.0482383	0.928954
7045	TGFBI	1.10314	0.0482425	0.928954
102	ADAM10	1.08025	0.0482563	0.928954
11236	RNF139	1.09246	0.0482884	0.928954
55858	TMEM165	1.06968	0.0483058	0.928954
1315	COPB1	1.10854	0.0484615	0.928954
2135	EXTL2	1.0686	0.0484621	0.928954
114112	TXNRD3	1.07872	0.0484645	0.928954
51101	ZC2HC1A	1.16283	0.0486113	0.928954
115207	KCTD12	1.11567	0.0486489	0.928954
54915	YTHDF1	1.04006	0.0486956	0.928954
51362	CDC40	1.07862	0.0487076	0.928954
10797	MTHFD2	1.14125	0.0487775	0.928954
2632	GBE1	1.10935	0.0489655	0.928954
403	ARL3	1.05092	0.0489716	0.928954
4801	NFYB	1.09656	0.0490342	0.928954
388818	KRTAP26-1	1.07984	0.0490489	0.928954
151056	PLB1	1.0974	0.0491118	0.928954
63920	C5orf54	1.08539	0.0491392	0.928954
9375	TM9SF2	1.07784	0.0491513	0.928954
66037	BOLL	1.05993	0.0492526	0.928954
10007	GNPDA1	1.09186	0.0493321	0.928954
147929	ZNF565	1.08968	0.0494052	0.928954
2352	FOLR3	1.13868	0.0494714	0.928954
834	CASP1	1.1043	0.049515	0.928954
435	ASL	1.07487	0.0495258	0.928954
8891	EIF2B3	1.07134	0.0496294	0.928954
10200	MPHOSPH6	1.15889	0.0498165	0.928954
23643	LY96	1.18288	0.0498542	0.928954
122525	C14orf28	1.07468	0.049911	0.928954
151887	CCDC80	1.06106	0.0500006	0.928954
79607	FAM118B	1.08521	0.0500174	0.928954
7112	TMPO	1.09355	0.0500249	0.928954
389203	C4orf52	1.12016	0.0501198	0.929838
23527	ACAP2	1.07173	0.0501701	0.929894
51527	C14orf129	1.13563	0.0503294	0.930202
1007	CDH9	1.09022	0.0504964	0.930202
284415	VSTM1	1.12155	0.0505038	0.930202
4974	OMG	1.20549	0.0507709	0.930202
79717	PPCS	1.06456	0.0508321	0.930202
58533	SNX6	1.10572	0.0508801	0.930202
11201	POLI	1.11123	0.0510083	0.930202
84674	CARD6	1.07733	0.0510686	0.930202
91057	CCDC34	1.06968	0.0511088	0.930202
11342	RNF13	1.05187	0.0512308	0.930202
6817	SULT1A1	1.07228	0.0512736	0.930202
366	AQP9	1.14689	0.0515524	0.9344
25903	OLFML2B	1.07467	0.0518133	0.936669
1955	MEGF9	1.08553	0.0518204	0.936669
5899	RALB	1.132	0.052349	0.938212
956	ENTPD3	1.12328	0.0524033	0.938212
4711	NDUFB5	1.16747	0.0524528	0.938212
8450	CUL4B	1.07321	0.0525014	0.938212
65991	FUNDC2	1.13817	0.0526967	0.938212
55855	FAM45B	1.08381	0.0527253	0.938212
340419	RSPO2	1.08932	0.0529381	0.938212
4682	NUBP1	1.10724	0.0529735	0.938212
23312	DMXL2	1.08016	0.0530398	0.938212
1499	CTNNB1	1.06279	0.0530413	0.938212
81127	OR4K15	1.10146	0.0537052	0.943869
8031	NCOA4	1.08288	0.0537867	0.943878
79324	OR51G1	1.17054	0.0540362	0.943878
1584	CYP11B1	1.07669	0.0546015	0.943878
5294	PIK3CG	1.09189	0.0546657	0.943878
91368	CDKN2AIPNL	1.05646	0.054725	0.943878
51768	TM7SF3	1.06793	0.0549437	0.943878
51550	CINP	1.09671	0.0549897	0.943878
51099	ABHD5	1.08022	0.0551515	0.943878
84311	MRPL45	1.07358	0.0551917	0.943878
147323	STARD6	1.05239	0.0551972	0.943878
3606	IL18	1.25942	0.0552088	0.943878
432369	ATP5EP2	1.07631	0.0554349	0.943878
57486	NLN	1.11673	0.055458	0.943878
51634	RBMX2	1.07025	0.055472	0.943878
165530	CLEC4F	1.18495	0.0554859	0.943878
1147	CHUK	1.1032	0.0555015	0.943878
3850	KRT3	1.04783	0.055575	0.943878
25769	SLC24A2	1.05208	0.0556727	0.943878
92689	FAM114A1	1.14917	0.0556927	0.943878
57623	ZFAT	1.06635	0.0557874	0.943878
441818	WBP11P1	1.05579	0.0560123	0.943878
55244	SLC47A1	1.09561	0.0560201	0.943878
160140	C11orf65	1.13967	0.0562183	0.943878
84525	HOPX	1.09418	0.0562943	0.943878
26035	GLCE	1.1034	0.0563718	0.943878
203228	C9orf72	1.11155	0.0564669	0.943878
6279	S100A8	1.06469	0.0566467	0.943878
164091	PAQR7	1.11417	0.056654	0.943878
945	CD33	1.10306	0.0567822	0.943878
4722	NDUFS3	1.083	0.0568512	0.943878
5176	SERPINF1	1.21794	0.0570454	0.943878
7385	UQCRC2	1.0933	0.0571578	0.943878
4329	ALDH6A1	1.06043	0.057386	0.943878
6016	RIT1	1.12481	0.0575931	0.943878
6667	SP1	1.03925	0.0576852	0.943878
9167	COX7A2L	1.089	0.0579522	0.943878
51605	TRMT6	1.04593	0.0579602	0.943878
6695	SPOCK1	1.07182	0.0580036	0.943878
5359	PLSCR1	1.12669	0.0580041	0.943878
96459	FNIP1	1.05968	0.0580078	0.943878
23170	TTLL12	1.05307	0.0580269	0.943878
201514	ZNF584	1.04642	0.0582498	0.943878
2843	GPR20	1.08968	0.0584859	0.943878
10714	POLD3	1.09105	0.0585945	0.943878
1124	CHN2	1.07211	0.0586128	0.943878
2191	FAP	1.09356	0.0587419	0.943878
57474	ZNF490	1.07597	0.0589188	0.943878
9398	CD101	1.15656	0.058923	0.943878
25939	SAMHD1	1.06992	0.0591592	0.943878
51806	CALML5	1.07632	0.0591643	0.943878
50835	TAS2R9	1.09775	0.0591975	0.943878
389898	UBE2NL	1.06735	0.0592416	0.943878
10981	RAB32	1.10568	0.0594804	0.943878
26268	FBXO9	1.10579	0.0595475	0.943878
7903	ST8SIA4	1.08009	0.0597936	0.943878
55520	ELAC1	1.1289	0.0598187	0.943878
64747	MFSD1	1.16129	0.0599113	0.943878
23325	KIAA1033	1.08693	0.0600507	0.943878
51660	MPC1	1.14792	0.060099	0.943878
84658	EMR3	1.19622	0.0602796	0.943878
81607	PVRL4	1.07445	0.0603172	0.943878
9365	KL	1.06678	0.0603684	0.943878
6870	TACR3	1.05364	0.0604499	0.943878
53339	BTBD1	1.09234	0.0604508	0.943878
5911	RAP2A	1.1355	0.0605099	0.943878
2992	GYG1	1.10537	0.0606291	0.943878
100033447	SNORD115-10	1.0394	0.0606726	0.943878
138009	DCAF4L2	1.06786	0.0608775	0.943878
54965	PIGX	1.09694	0.0609588	0.943878
83955	NACAP1	1.06477	0.0611755	0.943878
11244	ZHX1	1.08688	0.0612623	0.943878
51382	ATP6V1D	1.12946	0.061313	0.943878
5529	PPP2R5E	1.03003	0.0613261	0.943878
11179	ZNF277	1.09968	0.06133	0.943878
57645	POGK	1.04406	0.0613634	0.943878
100048912	CDKN2B-AS1	1.14229	0.0613824	0.943878
85413	SLC22A16	1.10884	0.0614211	0.943878
23382	AHCYL2	1.0408	0.0614298	0.943878
6252	RTN1	1.10345	0.0615397	0.943878
4332	MNDA	1.07019	0.0619314	0.943878
2271	FH	1.09428	0.0620238	0.943878
3613	IMPA2	1.08123	0.0626432	0.943878
404744	NPSR1-AS1	1.07114	0.0626663	0.943878
55312	RFK	1.06524	0.0630403	0.943878
56674	TMEM9B	1.09739	0.0631372	0.943878
220042	C11orf82	1.11235	0.0631893	0.943878
10329	TMEM5	1.10464	0.0633792	0.943878
55022	PID1	1.1865	0.06339	0.943878
123096	SLC25A29	1.08897	0.0633987	0.943878
5320	PLA2G2A	1.07918	0.0635168	0.943878
119392	SFR1	1.18312	0.0635273	0.943878
9317	PTER	1.05357	0.0635396	0.943878
9706	ULK2	1.08685	0.0638002	0.943878
26092	TOR1AIP1	1.05727	0.064078	0.943878
4048	LTA4H	1.11107	0.0641434	0.943878
79691	QTRTD1	1.09332	0.0641515	0.943878
7257	TSNAX	1.13211	0.0644	0.943878
3045	HBD	1.07132	0.0644471	0.943878
5208	PFKFB2	1.13839	0.0644513	0.943878
55603	FAM46A	1.1039	0.0644736	0.943878
57146	TMEM159	1.0803	0.0647001	0.943878
199	AIF1	1.09379	0.0647908	0.943878
4794	NFKBIE	1.08212	0.0648443	0.943878
143684	FAM76B	1.14827	0.0649397	0.943878
440313	LOC440313	1.13203	0.0649473	0.943878
58480	RHOU	1.13466	0.0650951	0.943878
114132	SIGLEC11	1.03957	0.0651454	0.943878
137835	TMEM71	1.06014	0.0653564	0.943878
493860	CCDC73	1.05587	0.0653759	0.943878
51182	HSPA14	1.08971	0.065461	0.943878
8487	GEMIN2	1.08016	0.0655021	0.943878
221656	KDM1B	1.12161	0.0655366	0.943878
27303	RBMS3	1.05733	0.0655467	0.943878
29887	SNX10	1.19234	0.0658052	0.943878
57003	CCDC47	1.1275	0.0658837	0.943878
137886	UBXN2B	1.09035	0.0658972	0.943878
23057	NMNAT2	1.06344	0.0658985	0.943878
55907	CMAS	1.07831	0.0659077	0.943878
84267	C9orf64	1.08954	0.0659654	0.943878
3030	HADHA	1.06374	0.0659855	0.943878
6198	RPS6KB1	1.07698	0.0660543	0.943878
822	CAPG	1.11931	0.066067	0.943878
165215	FAM171B	1.05412	0.0661104	0.943878
55284	UBE2W	1.10981	0.0661969	0.943878
11112	HIBADH	1.13031	0.0661979	0.943878
282991	BLOC1S2	1.10608	0.0666384	0.943878
83939	EIF2A	1.07364	0.0666686	0.943878
6335	SCN9A	1.12523	0.0666984	0.943878
25800	SLC39A6	1.08995	0.0667086	0.943878
406939	MIR147A	1.10856	0.0667255	0.943878
166863	RBM46	1.06433	0.0669764	0.943878
55869	HDAC8	1.04012	0.0670406	0.943878
7380	UPK3A	1.13851	0.067106	0.943878
265	AMELX	1.051	0.0671194	0.943878
10959	TMED2	1.10701	0.0671271	0.943878
7813	EVI5	1.11474	0.0671461	0.943878
2665	GDI2	1.09534	0.067209	0.943878
83856	FSD1L	1.10701	0.0673671	0.943878
55131	RBM28	1.05276	0.0675058	0.943878
312	ANXA13	1.05716	0.0675086	0.943878
159013	CXorf38	1.07422	0.0675284	0.943878
10170	DHRS9	1.1708	0.0677275	0.943878
54510	PCDH18	1.04468	0.0677315	0.943878
83448	PUS7L	1.10025	0.0678	0.943878
55509	BATF3	1.04591	0.0679763	0.943878
6345	SRL	1.15153	0.0679871	0.943878
51133	KCTD3	1.10858	0.0680202	0.943878
2764	GMFB	1.10965	0.0680639	0.943878
406990	MIR208A	1.05548	0.0680837	0.943878
80854	SETD7	1.10726	0.0681064	0.943878
55776	SAYSD1	1.06024	0.0681077	0.943878
57534	MIB1	1.05677	0.0682367	0.943878
3122	HLA-DRA	1.04038	0.0682899	0.943878
2799	GNS	1.1016	0.0682903	0.943878
255919	CNEP1R1	1.09139	0.0684741	0.943878
9556	C14orf2	1.09259	0.0685548	0.943878
4744	NEFH	1.08375	0.0687382	0.943878
5337	PLD1	1.0697	0.0687443	0.943878
22948	CCT5	1.09823	0.0687919	0.943878
5178	PEG3	1.14353	0.068869	0.943878
25979	DHRS7B	1.06446	0.0690036	0.943878
6947	TCN1	1.1319	0.0690143	0.943878
8879	SGPL1	1.06089	0.0690363	0.943878
55106	SLFN12	1.08981	0.0690563	0.943878
151507	MSL3P1	1.16732	0.0695102	0.943878
27180	SIGLEC9	1.11674	0.0695512	0.943878
221895	JAZF1	1.06526	0.0695607	0.943878
22794	CASC3	1.03767	0.0695925	0.943878
199692	ZNF627	1.07275	0.0696113	0.943878
124222	PAQR4	1.04511	0.0697129	0.943878
6781	STC1	1.04426	0.0698284	0.943878
8575	PRKRA	1.11077	0.0698517	0.943878
51192	CKLF	1.1081	0.0704971	0.946238
56994	CHPT1	1.07323	0.0705603	0.946238
53630	BCMO1	1.06639	0.070568	0.946238
54537	FAM35A	1.09497	0.0706001	0.946238
11056	DDX52	1.08066	0.0707095	0.946238
51571	FAM49B	1.07999	0.0709759	0.948216
643763	UG0898H09	1.13735	0.0710617	0.948325
10621	POLR3F	1.12993	0.071327	0.94912
387758	FIBIN	1.07026	0.0714051	0.94912
81542	TMX1	1.12703	0.0714411	0.94912
10673	TNFSF13B	1.11824	0.0714424	0.94912
23639	LRRC6	1.11896	0.0714432	0.94912
55364	IMPACT	1.12957	0.0715955	0.94912
407024	MIR29B1	1.02169	0.071701	0.94912
528	ATP6V1C1	1.11302	0.0719239	0.94912
9039	UBA3	1.07525	0.0719446	0.94912
84889	SLC7A3	1.0868	0.0720367	0.94912
83452	RAB33B	1.13175	0.0720645	0.94912
81789	TIGD6	1.06861	0.0721457	0.94912
23424	TDRD7	1.04471	0.0723078	0.94912
9528	TMEM59	1.07671	0.0724255	0.94912
9341	VAMP3	1.08541	0.0725329	0.94912
1000	CDH2	1.06307	0.0725415	0.94912
55971	BAIAP2L1	1.10134	0.0725803	0.94912
79020	C7orf25	1.04774	0.0725907	0.94912
3920	LAMP2	1.10605	0.0726059	0.94912
84260	TCHP	1.03826	0.0726556	0.94912
23597	ACOT9	1.07584	0.072735	0.94912
10527	IPO7	1.08422	0.0729284	0.950677
84083	ZRANB3	1.11588	0.0730388	0.950995
821	CANX	1.05304	0.0730494	0.950995
5283	PIGH	1.11353	0.0731555	0.951118
151011	SEPT10	1.08662	0.0732445	0.951287
11341	SCRG1	1.06961	0.0732652	0.951287
442894	MIR302B	1.04432	0.0735438	0.95302
8547	FCN3	1.09967	0.0737347	0.953094
23287	AGTPBP1	1.06467	0.0738751	0.953094
7528	YY1	1.03132	0.0739042	0.953094
7988	ZNF212	1.05187	0.0739804	0.953094
58511	DNASE2B	1.0472	0.0740824	0.953094
192670	EIF2C4	1.04805	0.0742878	0.953094
4253	CTAGE5	1.0856	0.0747639	0.953094
665	BNIP3L	1.06518	0.0748059	0.953094
26189	OR1A2	1.11007	0.0753897	0.953094
690	BTF3P11	1.06447	0.0754375	0.953094
92140	MTDH	1.06747	0.0755292	0.953094
128859	BPIFB6	1.08713	0.0755366	0.953094
647086	LOC647086	1.06265	0.0756455	0.953094
55661	DDX27	1.0716	0.0756903	0.953094
51352	WT1-AS	1.08117	0.0757848	0.953094
175	AGA	1.12618	0.0759199	0.953094
90410	IFT20	1.08395	0.0759293	0.953094
9758	FRMPD4	1.07249	0.0759315	0.953094
100653007		1.11026	0.0759377	0.953094
10613	ERLIN1	1.11584	0.0759497	0.953094
64581	CLEC7A	1.11784	0.0759533	0.953094
1428	CRYM	1.06635	0.0761364	0.953094
390	RND3	1.08013	0.0761595	0.953094
1213	CLTC	1.06571	0.0761778	0.953094
7173	TPO	1.03523	0.0762547	0.953094
2628	GATM	1.11451	0.0763657	0.953094
515	ATP5F1	1.10418	0.0764115	0.953094
5160	PDHA1	1.05953	0.0764305	0.953094
793	CALB1	1.08342	0.0765612	0.953094
79772	MCTP1	1.12085	0.0766377	0.953094
100132731	LOC100132731	1.04295	0.0770283	0.953094
523	ATP6V1A	1.11618	0.0770359	0.953094
2203	FBP1	1.11506	0.0770624	0.953094
768211	RELL1	1.05761	0.0770842	0.953094
10059	DNM1L	1.0706	0.0772834	0.954957
5321	PLA2G4A	1.16051	0.0773439	0.955105
157310	PEBP4	1.06611	0.0776699	0.955633
80316	PPP1R2P9	1.11462	0.0777096	0.955633
285343	TCAIM	1.07487	0.0777183	0.955633
22950	SLC4A1AP	1.05001	0.0777689	0.955633
3612	IMPA1	1.15564	0.0779046	0.955633
440742	LOC440742	1.06876	0.0779093	0.955633
100131275	NSAP11	1.0425	0.0783944	0.957833
130502	TTC32	1.09074	0.078461	0.957833
5810	RAD1	1.05751	0.0784722	0.957833
7416	VDAC1	1.08148	0.0785307	0.957833
55958	KLHL9	1.06844	0.0787562	0.958091
10179	RBM7	1.20117	0.0787925	0.958091
829	CAPZA1	1.04323	0.07894	0.958123
4074	M6PR	1.04909	0.0790407	0.958123
10979	FERMT2	1.02962	0.0790482	0.958123
337969	KRTAP19-2	1.07584	0.0790485	0.958123
150274	HSCB	1.04637	0.0791746	0.95828
132	ADK	1.10142	0.079235	0.95828
132989	C4orf36	1.04629	0.0792563	0.95828
27333	GOLIM4	1.07021	0.0793275	0.958553
54918	CMTM6	1.15546	0.0795489	0.959306
51144	HSD17B12	1.1259	0.0795818	0.959306
55812	SPATA7	1.07757	0.0797667	0.960322
440163	RNASE13	1.10716	0.0799095	0.961094
3622	ING2	1.05559	0.0799636	0.961094
10203	CALCRL	1.15492	0.0800352	0.961204
836	CASP3	1.09016	0.0801485	0.961385
5663	PSEN1	1.05625	0.0803361	0.962287
171546	SPTSSA	1.07235	0.0803961	0.962287
7978	MTERF	1.12976	0.0804229	0.962287
54505	DHX29	1.08859	0.0804676	0.962287
51280	GOLM1	1.0832	0.0807744	0.963124
80114	BICC1	1.06579	0.0808312	0.963124
64397	ZFP106	1.07349	0.0810938	0.963898
54935	DUSP23	1.08582	0.0810975	0.963898
115004	MB21D1	1.15296	0.0811583	0.963898
6643	SNX2	1.0813	0.0813066	0.963898
6814	STXBP3	1.11552	0.0813679	0.963898
10813	UTP14A	1.06459	0.0817909	0.963898
121053	C12orf45	1.09499	0.0818522	0.963898
391365	SULT6B1	1.05519	0.0818609	0.963898
64121	RRAGC	1.08022	0.0818814	0.963898
84803	AGPAT9	1.10382	0.0819969	0.963898
7518	XRCC4	1.18828	0.0821101	0.963898
22803	XRN2	1.10966	0.0821185	0.963898
50999	TMED5	1.08764	0.0822361	0.964053
284369	SIGLECL1	1.0608	0.0823419	0.964198
2330	FMO5	1.08211	0.0826727	0.964798
9849	ZNF518A	1.10312	0.0827004	0.964798
57539	WDR35	1.1008	0.0829375	0.964798
1122	CHML	1.11257	0.0829812	0.964798
50484	RRM2B	1.0785	0.0835362	0.966602
91272	BOD1	1.0509	0.0837966	0.966602
25840	METTL7A	1.13416	0.084102	0.966602
4683	NBN	1.05659	0.084108	0.966602
140690	CTCFL	1.04608	0.0841577	0.966602
9584	RBM39	1.08392	0.084502	0.966602
55967	NDUFA12	1.09437	0.0845733	0.966602
197021	LCTL	1.06411	0.0846567	0.966602
4534	MTM1	1.10218	0.084792	0.966602
123169	LEO1	1.09233	0.0848591	0.966602
91694	LONRF1	1.11334	0.0849357	0.966602
25972	UNC50	1.07264	0.0850425	0.96678
3685	ITGAV	1.06362	0.0851866	0.96678
83732	RIOK1	1.09891	0.0852928	0.96678
23232	TBC1D12	1.11034	0.0853393	0.96678
80231	CXorf21	1.14735	0.0854196	0.96678
83932	SPRTN	1.09212	0.0854689	0.96678
338699	ANKRD42	1.04942	0.0855634	0.96678
11006	LILRB4	1.11063	0.0855838	0.96678
24141	LAMP5	1.20478	0.0856042	0.96678
51673	TPPP3	1.16926	0.0856075	0.96678
55290	BRF2	1.03774	0.0856913	0.967172
84967	LSM10	1.05005	0.0858621	0.967989
84520	C14orf142	1.07239	0.0866007	0.969545
90293	KLHL13	1.05112	0.0866937	0.969545
965	CD58	1.07973	0.0869194	0.969545
8624	PSMG1	1.04583	0.0870261	0.969545
29767	TMOD2	1.06644	0.0870483	0.969545
345630	FBLL1	1.06817	0.0872584	0.969545
80110	ZNF614	1.14698	0.0873435	0.969545
734	OSGIN2	1.09383	0.0874945	0.969545
60385	TSKS	1.05	0.0875264	0.969545
144608	C12orf60	1.06596	0.0875375	0.969545
55924	FAM212B	1.06779	0.0876689	0.969545
8649	LAMTOR3	1.0956	0.087814	0.969545
1203	CLN5	1.15099	0.0878928	0.969545
9754	STARD8	1.06636	0.087933	0.969545
1118	CHIT1	1.10009	0.0880059	0.969545
54878	DPP8	1.07071	0.0880135	0.969545
339	APOBEC1	1.05233	0.0881557	0.969545
80324	PUS1	1.04217	0.0881982	0.969545
51167	CYB5R4	1.08944	0.0882522	0.969545
4888	NPY6R	1.07484	0.0883281	0.969545
10894	LYVE1	1.07763	0.0883285	0.969545
8452	CUL3	1.05091	0.0883927	0.969545
55038	CDCA4	1.05797	0.0889083	0.969545
84542	KIAA1841	1.08177	0.0890292	0.969545
6632	SNRPD1	1.13196	0.0890353	0.969545
55293	UEVLD	1.06011	0.0890972	0.969545
7940	LST1	1.07083	0.0892966	0.969545
27243	CHMP2A	1.06812	0.0893027	0.969545
5055	SERPINB2	1.27683	0.0893036	0.969545
11157	LSM6	1.17417	0.0894669	0.969545
285600	KIAA0825	1.06813	0.0894748	0.969545
120534	ARL14EP	1.05971	0.089563	0.969545
202299	C5orf27	1.04267	0.0898088	0.969545
55247	NEIL3	1.08203	0.0898466	0.969545
125228	FAM210A	1.13309	0.0900691	0.969545
57515	SERINC1	1.08765	0.0900846	0.969545
54951	COMMD8	1.17841	0.0901355	0.969545
115416	MALSU1	1.10029	0.0903579	0.969545
54927	CHCHD3	1.122	0.0903645	0.969545
79810	PTCD2	1.06012	0.090494	0.969545
51111	SUV420H1	1.09725	0.0907236	0.969545
55186	SLC25A36	1.13624	0.0910483	0.969545
84541	KBTBD8	1.14213	0.0911028	0.969545
4811	NID1	1.12389	0.0912134	0.969545
433	ASGR2	1.07548	0.0912826	0.969545
149465	WDR65	1.0867	0.0913196	0.969545
51282	SCAND1	1.05248	0.091498	0.969545
23475	QPRT	1.04995	0.0915665	0.969545
55732	C1orf112	1.11646	0.0915886	0.969545
55647	RAB20	1.10784	0.0916748	0.969545
84858	ZNF503	1.04849	0.0916963	0.969545
51	ACOX1	1.07083	0.0917182	0.969545
5881	RAC3	1.04237	0.0918347	0.969545
337973	KRTAP19-6	1.05858	0.0919914	0.969545
23569	PADI4	1.10785	0.0920086	0.969545
79901	CYBRD1	1.16375	0.0920831	0.969545
54734	RAB39A	1.1617	0.0921771	0.969545
4780	NFE2L2	1.08058	0.0922398	0.969545
54790	TET2	1.04067	0.0922941	0.969545
5431	POLR2B	1.06808	0.0927201	0.969545
29108	PYCARD	1.08526	0.0928587	0.969545
8500	PPFIA1	1.0395	0.0928889	0.969545
80896	NPL	1.09463	0.0929505	0.969545
441728	LOC441728	1.09088	0.0929655	0.969545
9467	SH3BP5	1.03797	0.0929679	0.969545
6646	SOAT1	1.05994	0.093015	0.969545
7019	TFAM	1.0971	0.0930255	0.969545
80005	DOCK5	1.11241	0.0930466	0.969545
5608	MAP2K6	1.03972	0.0930914	0.969545
59342	SCPEP1	1.10761	0.0932369	0.969545
157869	SBSPON	1.06101	0.0932726	0.969545
91860	CALML4	1.08602	0.0933348	0.969545
5029	P2RY2	1.11029	0.0934056	0.969545
79866	BORA	1.11605	0.093619	0.969545
7046	TGFBR1	1.0418	0.0936296	0.969545
29942	PURG	1.05725	0.0938495	0.969545
57159	TRIM54	1.07487	0.0939937	0.969545
7584	ZNF35	1.08215	0.0940207	0.969545
51714	SELT	1.06597	0.0940437	0.969545
114041	C21orf88	1.08524	0.0941059	0.969545
9604	RNF14	1.05041	0.0941659	0.969545
10526	IPO8	1.10071	0.0943199	0.969545
84292	WDR83	1.05885	0.0943251	0.969545
29088	MRPL15	1.08809	0.0943259	0.969545
57016	AKR1B10	1.06124	0.094489	0.969545
80010	RMI1	1.09773	0.0946899	0.969545
79572	ATP13A3	1.08091	0.0948533	0.969545
55041	PLEKHB2	1.06476	0.0948625	0.969545
6390	SDHB	1.10254	0.095015	0.969545
6272	SORT1	1.13022	0.0950736	0.969545
390054	OR52A5	1.13547	0.0951201	0.969545
83930	STARD3NL	1.0976	0.0952271	0.969545
10741	RBBP9	1.17241	0.0953149	0.969545
6694	SPP2	1.07362	0.0954657	0.969545
51386	EIF3L	1.04043	0.0955865	0.969545
84336	TMEM101	1.06186	0.0958203	0.969545
167227	DCP2	1.04296	0.0958256	0.969545
391112	OR6Y1	1.10461	0.0958977	0.969545
6747	SSR3	1.15355	0.0960686	0.969545
79646	PANK3	1.03505	0.0962087	0.969545
805	CALM2	1.09226	0.096591	0.969545
6868	ADAM17	1.05514	0.0967048	0.969545
9765	ZFYVE16	1.13101	0.0968422	0.969545
27348	TOR1B	1.0526	0.0970081	0.969545
10175	CNIH	1.0608	0.0970114	0.969545
2187	FANCB	1.107	0.0972016	0.969545
2098	ESD	1.12317	0.0972446	0.969545
4142	MAS1	1.06397	0.0973049	0.969545
55640	FLVCR2	1.10082	0.0975438	0.969545
80071	CCDC15	1.10358	0.0975498	0.969545
11311	VPS45	1.05903	0.097592	0.969545
60496	AASDHPPT	1.05217	0.0977234	0.969545
10254	STAM2	1.07344	0.0977323	0.969545
200132	TCTEX1D1	1.03725	0.0977343	0.969545
130814	PQLC3	1.06467	0.0979411	0.969545
286103	ZNF252P-AS1	1.08225	0.0979815	0.969545
729967	MORN2	1.09456	0.0979966	0.969545
5033	P4HA1	1.10507	0.0980241	0.969545
1536	CYBB	1.0549	0.0980805	0.969545
292	SLC25A5	1.06269	0.0981244	0.969545
4058	LTK	1.08765	0.0981607	0.969545
50865	HEBP1	1.18955	0.0982874	0.969545
10935	PRDX3	1.10452	0.0983829	0.969545
51314	NME8	1.08119	0.0984651	0.969545
55214	LEPREL1	1.11644	0.0984712	0.969545
9128	PRPF4	1.05113	0.0987421	0.969545
23520	ANP32C	1.04385	0.0987565	0.969545
84365	MKI67IP	1.06596	0.0989636	0.969545
7372	UMPS	1.06494	0.0989903	0.969545
2741	GLRA1	1.06437	0.0991772	0.969545
317703	VN1R4	1.1051	0.0992672	0.969545
154007	SNRNP48	1.10645	0.0992912	0.969545
51318	MRPL35	1.06158	0.0993331	0.969545
7286	TUFT1	1.02999	0.0993945	0.969545
30	ACAA1	1.06705	0.0994549	0.969545
407008	MIR223	1.14214	0.0994924	0.969545
222698	NKAPL	1.05288	0.0994981	0.969545
63899	NSUN3	1.04804	0.0995353	0.969545
978	CDA	1.13955	0.0995571	0.969545
151195	CCNYL1	1.08587	0.099646	0.969545
91607	SLFN11	1.08042	0.0996815	0.969545
22808	MRAS	1.12706	0.0997854	0.969545
11019	LIAS	1.1159	0.0999021	0.969545
2787	GNG5	1.06563	0.0999821	0.969545
83450	LRRC48	1.06521	0.0999886	0.969545
388507	ZNF788	1.0588	0.100035	0.969545
8453	CUL2	1.09206	0.100187	0.969545
150353	DNAJB7	1.08866	0.100246	0.969545
5082	PDCL	1.10363	0.100253	0.969545
7490	WT1	1.09397	0.100313	0.969545
3250	HPR	1.11839	0.100338	0.969545
196264	MPZL3	1.07958	0.100466	0.969545
25934	NIPSNAP3A	1.14804	0.100755	0.969545
10402	ST3GAL6	1.1295	0.100946	0.969545
27107	ZBTB11	1.06335	0.101	0.969545
9694	EMC2	1.09017	0.101123	0.969545
64969	MRPS5	1.0547	0.10119	0.969545
64757	MARC1	1.1149	0.101221	0.969545
8723	SNX4	1.07452	0.101279	0.969545
4055	LTBR	1.10116	0.10138	0.969545
253782	CERS6	1.04385	0.101409	0.969545
284611	FAM102B	1.06645	0.101444	0.969545
57396	CLK4	1.14859	0.101655	0.969545
79042	TSEN34	1.06132	0.101848	0.969545
6281	S100A10	1.10147	0.101996	0.969545
3363	HTR7	1.08431	0.102031	0.969545
23677	SH3BP4	1.09262	0.102053	0.969545
64881	PCDH20	1.06647	0.10212	0.969545
27306	HPGDS	1.05439	0.102197	0.969545
5862	RAB2A	1.12182	0.102413	0.969545
767579	SNORD114-3	1.18539	0.102442	0.969545
10558	SPTLC1	1.1249	0.102565	0.969545
1345	COX6C	1.23039	0.102568	0.969545
9553	MRPL33	1.06638	0.102605	0.969545
114294	LACTB	1.09549	0.102702	0.969545
84059	GPR98	1.05922	0.102798	0.969545
84190	METTL25	1.07011	0.102865	0.969545
152098	ZCWPW2	1.06728	0.102878	0.969545
3658	IREB2	1.09686	0.103046	0.969545
5092	PCBD1	1.05797	0.103294	0.969545
91050	CCDC149	1.08945	0.103546	0.969545
685	BTC	1.0623	0.10365	0.969545
26046	LTN1	1.07963	0.103774	0.969545
285051	C2orf61	1.11211	0.103826	0.969545
23001	WDFY3	1.07758	0.104234	0.969545
23012	STK38L	1.06156	0.104461	0.969545
6700	SPRR2A	1.14966	0.104497	0.969545
730755	KRTAP2-3	1.06509	0.104515	0.969545
8411	EEA1	1.08276	0.104618	0.969545
5194	PEX13	1.07387	0.104911	0.969545
5685	PSMA4	1.1646	0.105014	0.969545
10350	ABCA9	1.06824	0.105038	0.969545
79912	PYROXD1	1.12163	0.105161	0.969545
57102	C12orf4	1.10721	0.105179	0.969545
2745	GLRX	1.1196	0.105247	0.969545
1434	CSE1L	1.06242	0.105741	0.969545
79908	BTNL8	1.05689	0.105742	0.969545
7216	TRO	1.11223	0.105755	0.969545
51447	IP6K2	1.07038	0.105778	0.969545
57484	RNF150	1.07751	0.105785	0.969545
57498	KIDINS220	1.03471	0.105844	0.969545
56898	BDH2	1.11085	0.105916	0.969545
84759	PCGF1	1.07786	0.106227	0.969545
1230	CCR1	1.12788	0.106374	0.969545
7475	WNT6	1.08057	0.106436	0.969545
64506	CPEB1	1.04162	0.106453	0.969545
5955	RCN2	1.15031	0.10647	0.969545
10390	CEPT1	1.05537	0.10661	0.969545
672	BRCA1	1.08209	0.106752	0.969545
26017	FAM32A	1.10402	0.106752	0.969545
51639	SF3B14	1.11501	0.106849	0.969545
5596	MAPK4	1.09051	0.107003	0.969545
1622	DBI	1.13366	0.107046	0.969545
1050	CEBPA	1.08893	0.107329	0.969545
55830	GLT8D1	1.08	0.107342	0.969545
2078	ERG	1.05559	0.107518	0.969545
28962	OSTM1	1.1083	0.10752	0.969545
4311	MME	1.06864	0.107679	0.969545
10229	COQ7	1.05901	0.107682	0.969545
10678	B3GNT2	1.09782	0.107685	0.969545
9330	GTF3C3	1.06551	0.10774	0.969545
2121	EVC	1.04558	0.107919	0.969545
6731	SRP72	1.0666	0.107971	0.969545
1232	CCR3	1.07026	0.108073	0.969545
84708	LNX1	1.04753	0.108092	0.969545
283375	SLC39A5	1.04864	0.108095	0.969545
124599	CD300LB	1.09709	0.108142	0.969545
53826	FXYD6	1.09615	0.108415	0.969545
9120	SLC16A6	1.07515	0.10843	0.969545
493901	RNASE12	1.08384	0.108447	0.969545
23160	WDR43	1.11871	0.10845	0.969545
10978	CLP1	1.16925	0.108758	0.969545
5151	PDE8A	1.06416	0.108961	0.969545
506	ATP5B	1.05467	0.109574	0.969545
116151	FAM210B	1.06218	0.109611	0.969545
57520	HECW2	1.05431	0.109684	0.969545
80070	ADAMTS20	1.05766	0.10969	0.969545
22863	ATG14	1.07851	0.109765	0.969545
55174	INTS10	1.05121	0.109793	0.969545
54916	C14orf101	1.06772	0.110175	0.969545
2589	GALNT1	1.13648	0.110341	0.969545
643155	C5orf43	1.11302	0.110392	0.969545
51309	ARMCX1	1.08105	0.110427	0.969545
9459	ARHGEF6	1.04697	0.110632	0.969545
5868	RAB5A	1.07268	0.110836	0.969545
2047	EPHB1	1.11629	0.110974	0.969545
83697	SLC4A9	1.05249	0.111071	0.969545
22944	KIN	1.07239	0.111143	0.969545
653121	ZBTB8A	1.06442	0.11116	0.969545
126731	CCSAP	1.0846	0.111363	0.969545
29957	SLC25A24	1.10775	0.111445	0.969545
5873	RAB27A	1.06278	0.111501	0.969545
28985	MCTS1	1.09948	0.111517	0.969545
8661	EIF3A	1.03024	0.11165	0.969545
25994	HIGD1A	1.14629	0.11169	0.969545
219960	OR10Q1	1.09875	0.111796	0.969545
151525	WDSUB1	1.07192	0.111874	0.969545
64769	MEAF6	1.04267	0.11192	0.969545
124808	CCDC43	1.08842	0.111951	0.969545
5356	PLRG1	1.0692	0.112007	0.969545
139741	ACTRT1	1.08077	0.112029	0.969545
221	ALDH3B1	1.07308	0.112044	0.969545
51105	PHF20L1	1.05566	0.112132	0.969545
23582	CCNDBP1	1.04972	0.11229	0.969545
1965	EIF2S1	1.1043	0.112305	0.969545
3422	IDI1	1.16224	0.112341	0.969545
2581	GALC	1.0519	0.11237	0.969545
6319	SCD	1.13443	0.112394	0.969545
145226	RDH12	1.08565	0.112458	0.969545
29785	CYP2S1	1.08311	0.112661	0.969545
160335	TMTC2	1.06773	0.112681	0.969545
51103	NDUFAF1	1.18852	0.113143	0.969545
2712	GK2	1.08956	0.113222	0.969545
9741	LAPTM4A	1.08395	0.113265	0.969545
51311	TLR8	1.12459	0.113277	0.969545
11321	GPN1	1.06181	0.113318	0.969545
6683	SPAST	1.07878	0.113486	0.969545
343099	CCDC18	1.12339	0.113577	0.969545
22797	TFEC	1.10324	0.113808	0.969545
92344	GORAB	1.12729	0.113812	0.969545
7347	UCHL3	1.15436	0.11389	0.969545
729230	CCR2	1.13266	0.114003	0.969545
55005	RMND1	1.11428	0.114193	0.969545
63877	FAM204A	1.12818	0.114204	0.969545
6744	SSFA2	1.08224	0.114223	0.969545
1522	CTSZ	1.08995	0.11427	0.969545
30832	ZNF354C	1.04617	0.114339	0.969545
200205	IBA57	1.05197	0.114362	0.969545
9314	KLF4	1.17068	0.114388	0.969545
79689	STEAP4	1.14512	0.114711	0.969545
56900	TMEM167B	1.06312	0.114837	0.969545
51808	PHAX	1.10621	0.114911	0.969545
116369	SLC26A8	1.10687	0.114953	0.969545
5162	PDHB	1.08461	0.114989	0.969545
5806	PTX3	1.1048	0.115055	0.969545
2067	ERCC1	1.05396	0.115148	0.969545
51250	C6orf203	1.0798	0.115206	0.969545
641372	ACOT6	1.05686	0.115835	0.969545
643365	LINC00452	1.0536	0.115851	0.969545
221458	KIF6	1.0599	0.115866	0.969545
9801	MRPL19	1.05095	0.116028	0.969545
4314	MMP3	1.03527	0.116039	0.969545
11138	TBC1D8	1.11108	0.116057	0.969545
7266	DNAJC7	1.05954	0.116135	0.969545
6885	MAP3K7	1.05945	0.116263	0.969545
6692	SPINT1	1.08105	0.116382	0.969545
151194	METTL21A	1.05478	0.11648	0.969545
1737	DLAT	1.05754	0.116627	0.969545
2960	GTF2E1	1.09739	0.116938	0.969545
55813	UTP6	1.06026	0.116946	0.969545
23596	OPN3	1.09105	0.117072	0.969545
305	ANXA2P3	1.09094	0.117158	0.969545
1962	EHHADH	1.0704	0.117189	0.969545
83451	ABHD11	1.04857	0.117202	0.969545
23097	CDK19	1.04598	0.11728	0.969545
644083	LOC644083	1.05856	0.117321	0.969545
55200	PLEKHG6	1.06995	0.117486	0.969545
6594	SMARCA1	1.06061	0.117492	0.969545
157983	C9orf66	1.09682	0.117551	0.969545
63971	KIF13A	1.08522	0.117629	0.969545
27131	SNX5	1.06079	0.117712	0.969545
341152	OR2AT4	1.03659	0.117778	0.969545
2519	FUCA2	1.11697	0.117795	0.969545
204010	RPSAP52	1.0393	0.117944	0.969545
54065	FAM165B	1.1006	0.117952	0.969545
7203	CCT3	1.04135	0.117967	0.969545
56649	TMPRSS4	1.06607	0.117983	0.969545
58475	MS4A7	1.13345	0.118022	0.969545
57570	TRMT5	1.06216	0.118107	0.969545
26531	OR11A1	1.04867	0.118121	0.969545
90417	C15orf23	1.09457	0.118388	0.969545
284098	PIGW	1.09854	0.118404	0.969545
112495	GTF3C6	1.16422	0.118618	0.969545
55862	ECHDC1	1.10371	0.118693	0.969545
23212	RRS1	1.10539	0.118826	0.969545
29940	DSE	1.10836	0.118907	0.969545
9096	TBX18	1.05162	0.118992	0.969545
7773	ZNF230	1.14538	0.119432	0.969545
255928	SYT14	1.09764	0.11945	0.969545
1583	CYP11A1	1.04594	0.119619	0.969545
7172	TPMT	1.1422	0.119623	0.969545
26136	TES	1.03571	0.119927	0.969545
10042	HMGXB4	1.04835	0.120287	0.969545
8813	DPM1	1.15361	0.12047	0.969545
51422	PRKAG2	1.03757	0.120518	0.969545
55092	TMEM51	1.0882	0.120525	0.969545
126204	NLRP13	1.0494	0.12057	0.969545
83480	PUS3	1.10559	0.120595	0.969545
84946	LTV1	1.13416	0.120654	0.969545
93474	ZNF670	1.0921	0.120678	0.969545
120892	LRRK2	1.10573	0.120864	0.969545
2517	FUCA1	1.10919	0.121036	0.969545
400841	FLJ45832	1.07779	0.121068	0.969545
51371	POMP	1.06661	0.121134	0.969545
8819	SAP30	1.08182	0.121138	0.969545
6882	TAF11	1.0557	0.121242	0.969545
80021	TMEM62	1.05104	0.121257	0.969545
26263	FBXO22	1.05654	0.121304	0.969545
55177	FAM82A2	1.05289	0.12139	0.969545
706	TSPO	1.0725	0.121425	0.969545
1968	EIF2S3	1.06989	0.1216	0.969545
79148	MMP28	1.04769	0.12182	0.969545
79665	DHX40	1.08949	0.122004	0.969545
256281	NUDT14	1.04878	0.12201	0.969545
337876	CHSY3	1.03643	0.122111	0.969545
4644	MYO5A	1.03781	0.122178	0.969545
7096	TLR1	1.12014	0.122182	0.969545
135154	C6orf57	1.05291	0.122245	0.969545
10553	HTATIP2	1.11278	0.122433	0.969545
1687	DFNA5	1.05451	0.12273	0.969545
29896	TRA2A	1.04371	0.122795	0.969545
26526	TSPAN16	1.0407	0.122846	0.969545
24138	IFIT5	1.09988	0.123029	0.969545
645840	TXNRD3NB	1.11662	0.123092	0.969545
3698	ITIH2	1.07367	0.123135	0.969545
134391	GPR151	1.07344	0.123205	0.969545
390201	OR10V1	1.11909	0.123292	0.969545
392307	FAM221B	1.05944	0.123323	0.969545
8531	CSDA	1.08505	0.123593	0.969545
286183	NKAIN3	1.0755	0.123646	0.969545
5935	RBM3	1.10831	0.123797	0.969545
51184	GPN3	1.10056	0.123939	0.969545
25814	ATXN10	1.04135	0.12395	0.969545
9450	LY86	1.11365	0.123985	0.969545
4168	MCF2	1.05036	0.124119	0.969545
440275	EIF2AK4	1.0712	0.124133	0.969545
55751	TMEM184C	1.05738	0.124168	0.969545
221302	ZUFSP	1.10007	0.124204	0.969545
130340	AP1S3	1.11193	0.124237	0.969545
1738	DLD	1.14147	0.124308	0.969545
51136	RNFT1	1.0706	0.124508	0.969545
333926	PPM1J	1.0634	0.124592	0.969545
202459	OSTCP1	1.04726	0.124676	0.969545
26579	MYEOV	1.05891	0.124823	0.969545
494141	LOC494141	1.0593	0.124949	0.969545
10261	IGSF6	1.08031	0.124965	0.969545
518	ATP5G3	1.04796	0.125071	0.969545
56255	TMX4	1.05852	0.12516	0.969545
151050	KANSL1L	1.06678	0.125378	0.969545
196383	RILPL2	1.13879	0.125569	0.969545
406972	MIR196A1	1.06866	0.125653	0.969545
93986	FOXP2	1.08058	0.125684	0.969545
2350	FOLR2	1.10072	0.125741	0.969545
642843	CPSF4L	1.08095	0.125793	0.969545
56163	RNF17	1.02842	0.125844	0.969545
92667	C20orf72	1.10623	0.125855	0.969545
1519	CTSO	1.07997	0.125867	0.969545
100128327	BET3L	1.0604	0.12591	0.969545
114793	FMNL2	1.17075	0.125946	0.969545
5584	PRKCI	1.04841	0.125948	0.969545
56704	JPH1	1.07953	0.125992	0.969545
401666	OR51A4	1.17289	0.126017	0.969545
219736	STOX1	1.05421	0.126038	0.969545
8774	NAPG	1.10615	0.126186	0.969545
84769	MPV17L2	1.03892	0.12636	0.969545
51573	GDE1	1.09438	0.126431	0.969545
53346	TM6SF1	1.12197	0.126496	0.969545
256435	ST6GALNAC3	1.0556	0.126534	0.969545
254958	REXO1L1	1.05989	0.126548	0.969545
100129128	KHDC1L	1.22261	0.126698	0.969545
646600	C3orf65	1.03294	0.126728	0.969545
8550	MAPKAPK5	1.03842	0.126776	0.969545
83481	EPPK1	1.07367	0.126947	0.969545
54928	IMPAD1	1.10713	0.127172	0.969545
57616	TSHZ3	1.10501	0.127179	0.969545
4719	NDUFS1	1.08054	0.127205	0.969545
51363	CHST15	1.06642	0.127335	0.969545
6788	STK3	1.08809	0.127567	0.969545
57826	RAP2C	1.06252	0.127626	0.969545
23590	PDSS1	1.08268	0.127817	0.969545
201931	TMEM192	1.08834	0.12788	0.969545
157769	FAM91A1	1.08605	0.127921	0.969545
9989	PPP4R1	1.07326	0.127968	0.969545
4898	NRD1	1.05163	0.128054	0.969545
113802	HENMT1	1.07214	0.128133	0.969545
89822	KCNK17	1.11352	0.128158	0.969545
5096	PCCB	1.07989	0.128176	0.969545
1452	CSNK1A1	1.08431	0.128199	0.969545
11222	MRPL3	1.05369	0.128203	0.969545
1476	CSTB	1.02572	0.128219	0.969545
64800	EFCAB6	1.0625	0.128221	0.969545
55631	LRRC40	1.11035	0.12829	0.969545
5783	PTPN13	1.11793	0.128408	0.969545
10910	SUGT1	1.06291	0.128504	0.969545
1894	ECT2	1.09886	0.128986	0.969545
219464	OR5T2	1.09007	0.129069	0.969545
10605	PAIP1	1.13799	0.129078	0.969545
10008	KCNE3	1.10397	0.129079	0.969545
51375	SNX7	1.06926	0.129331	0.969545
26985	AP3M1	1.036	0.129341	0.969545
3295	HSD17B4	1.085	0.129484	0.969545
10205	MPZL2	1.1509	0.129529	0.969545
25976	TIPARP	1.11285	0.129569	0.969545
1187	CLCNKA	1.08703	0.129624	0.969545
79770	TXNDC15	1.06932	0.129624	0.969545
5552	SRGN	1.04864	0.129673	0.969545
56886	UGGT1	1.02685	0.129682	0.969545
133482	SLCO6A1	1.03365	0.129733	0.969545
408187	SPINK14	1.0283	0.129755	0.969545
5662	PSD	1.05615	0.129761	0.969545
100302135	MIR320C1	1.08637	0.129875	0.969545
6045	RNF2	1.09604	0.129927	0.969545
10449	ACAA2	1.04102	0.129974	0.969545
66004	LYNX1	1.06511	0.130063	0.969545
5563	PRKAA2	1.06135	0.130104	0.969545
11160	ERLIN2	1.04343	0.130225	0.969545
1548	CYP2A6	1.45885	0.130315	0.969545
246329	STAC3	1.04138	0.130333	0.969545
54600	UGT1A9	1.09172	0.130351	0.969545
4942	OAT	1.11368	0.130356	0.969545
404552	SCGB1D4	1.04628	0.130358	0.969545
10458	BAIAP2	1.05933	0.130382	0.969545
1806	DPYD	1.04827	0.130401	0.969545
342850	ANKRD62	1.04344	0.130402	0.969545
113402	SFT2D1	1.11968	0.130483	0.969545
132228	C3orf45	1.07696	0.130493	0.969545
29958	DMGDH	1.02708	0.130505	0.969545
514	ATP5E	1.07373	0.130616	0.969545
199920	C1orf168	1.05139	0.130628	0.969545
161742	SPRED1	1.18163	0.130743	0.969545
51096	UTP18	1.09433	0.130884	0.969545
4678	NASP	1.05807	0.13101	0.969545
7555	CNBP	1.08534	0.131023	0.969545
153443	SRFBP1	1.06376	0.13104	0.969545
79797	ZNF408	1.0492	0.13104	0.969545
3281	HSBP1	1.09819	0.131062	0.969545
913	CD1E	1.11935	0.131225	0.969545
90627	STARD13	1.04057	0.131307	0.969545
196335	OR56B4	1.09053	0.131437	0.969545
9960	USP3	1.03664	0.131557	0.969545
9512	PMPCB	1.06289	0.131654	0.969545
2717	GLA	1.10727	0.131834	0.969545
65008	MRPL1	1.07654	0.131856	0.969545
51046	ST8SIA3	1.09298	0.131876	0.969545
85442	KNDC1	1.06163	0.132031	0.969545
51022	GLRX2	1.04403	0.132222	0.969545
3880	KRT19	1.08697	0.132226	0.969545
53938	PPIL3	1.09997	0.132236	0.969545
57047	PLSCR2	1.04452	0.132284	0.969545
4976	OPA1	1.08088	0.132347	0.969545
29950	SERTAD1	1.06546	0.132361	0.969545
112479	ERI2	1.11375	0.132385	0.969545
308	ANXA5	1.08014	0.132396	0.969545
54083	LRRC3DN	1.06553	0.132492	0.969545
340591	CA5BP1	1.07798	0.132545	0.969545
401024	FSIP2	1.04622	0.132556	0.969545
9958	USP15	1.08011	0.132582	0.969545
114327	EFHC1	1.07077	0.132778	0.969545
378807	CATSPER4	1.05407	0.132801	0.969545
347454	SOWAHD	1.05259	0.132825	0.969545
5571	PRKAG1	1.03467	0.133351	0.969545
8525	DGKZ	1.09181	0.133405	0.969545
22995	CEP152	1.0698	0.133655	0.969545
344191	EVX2	1.07605	0.133765	0.969545
4938	OAS1	1.0689	0.133868	0.969545
64109	CRLF2	1.10202	0.13391	0.969545
3162	HMOX1	1.12425	0.13402	0.969545
83992	CTTNBP2	1.07752	0.134147	0.969545
55003	PAK1IP1	1.14076	0.13416	0.969545
2169	FABP2	1.05436	0.134336	0.969545
9732	DOCK4	1.10489	0.134404	0.969545
57698	KIAA1598	1.10948	0.134436	0.969545
6877	TAF5	1.04473	0.134624	0.969545
9615	GDA	1.03813	0.134638	0.969545
64100	ELSPBP1	1.04008	0.13481	0.969545
11005	SPINK5	1.07502	0.134922	0.969545
81034	SLC25A32	1.06636	0.135095	0.969545
91752	ZNF804A	1.08121	0.135215	0.969545
2556	GABRA3	1.05242	0.135322	0.969545
51699	VPS29	1.06992	0.135337	0.969545
133	ADM	1.10335	0.135381	0.969545
1130	LYST	1.06573	0.135421	0.969545
25961	NUDT13	1.07626	0.135463	0.969545
29899	GPSM2	1.07465	0.135518	0.969545
8802	SUCLG1	1.04366	0.135543	0.969545
2119	ETV5	1.0607	0.135544	0.969545
23412	COMMD3	1.10969	0.13568	0.969545
23075	SWAP70	1.04267	0.135708	0.969545
5983	RFC3	1.14317	0.135742	0.969545
11091	WDR5	1.04321	0.135751	0.969545
8443	GNPAT	1.07454	0.135826	0.969545
10462	CLEC10A	1.13751	0.135873	0.969545
3988	LIPA	1.13167	0.135878	0.969545
3930	LBR	1.06982	0.135894	0.969545
10255	HCG9	1.04616	0.135969	0.969545
219402	MTIF3	1.09411	0.13601	0.969545
8528	DDO	1.07707	0.136028	0.969545
374768	SPEM1	1.07635	0.13612	0.969545
353332	KRTAP12-1	1.04413	0.13627	0.969545
22987	SV2C	1.11152	0.136311	0.969545
11062	DUS4L	1.04467	0.136339	0.969545
54499	TMCO1	1.06214	0.136403	0.969545
10422	UBAC1	1.05396	0.136536	0.969545
11145	PLA2G16	1.04689	0.136594	0.969545
5800	PTPRO	1.05916	0.136676	0.969545
147686	ZNF418	1.05045	0.13675	0.969545
2212	FCGR2A	1.11658	0.136751	0.969545
55959	SULF2	1.08255	0.136888	0.969545
390195	OR5AN1	1.04848	0.13695	0.969545
56986	DTWD1	1.12605	0.137109	0.969545
4160	MC4R	1.07937	0.137137	0.969545
84223	IQCG	1.06335	0.137298	0.969545
84945	ABHD13	1.08194	0.137335	0.969545
25998	IBTK	1.09699	0.137423	0.969545
449520	GGNBP1	1.08623	0.137561	0.969545
89970	RSPRY1	1.05752	0.13774	0.969545
29789	OLA1	1.0544	0.137865	0.969545
747	DAGLA	1.07087	0.137891	0.969545
5277	PIGA	1.10197	0.137906	0.969545
8533	COPS3	1.0689	0.137923	0.969545
129530	LYG1	1.05954	0.138002	0.969545
6036	RNASE2	1.22065	0.138005	0.969545
143098	MPP7	1.04028	0.138203	0.969545
10730	YME1L1	1.05851	0.138314	0.969545
151790	WDR49	1.11333	0.138466	0.969545
80243	PREX2	1.05906	0.138562	0.969545
4287	ATXN3	1.0954	0.138571	0.969545
7703	PCGF2	1.03812	0.138601	0.969545
8417	STX7	1.06058	0.138729	0.969545
1821	DRP2	1.08323	0.138862	0.969545
121457	IKBIP	1.073	0.138908	0.969545
55246	CCDC25	1.102	0.138973	0.969545
1834	DSPP	1.03251	0.139003	0.969545
23673	STX12	1.05268	0.139099	0.969545
199675	C19orf59	1.09478	0.139114	0.969545
2332	FMR1	1.06801	0.139144	0.969545
200317		1.06689	0.139192	0.969545
219956	OR9Q1	1.05038	0.139261	0.969545
153478	PLEKHG4B	1.05887	0.139312	0.969545
440574	MINOS1	1.11356	0.139524	0.969545
533	ATP6V0B	1.08034	0.139566	0.969545
22911	WDR47	1.11188	0.139578	0.969545
84102	SLC41A2	1.16814	0.139732	0.969545
5110	PCMT1	1.09272	0.139736	0.969545
29945	ANAPC4	1.08216	0.13979	0.969545
1438	CSF2RA	1.06695	0.140001	0.969545
333929	SNAI3	1.05226	0.14006	0.969545
346673	STRA8	1.04371	0.140074	0.969545
389634	LOC389634	1.06102	0.140081	0.969545
9061	PAPSS1	1.07969	0.140104	0.969545
80345	ZSCAN16	1.08632	0.140155	0.969545
133558	HEATR7B2	1.04203	0.140206	0.969545
3182	HNRNPAB	1.0626	0.140235	0.969545
64793	CEP85	1.03847	0.140348	0.969545
26156	RSL1D1	1.0838	0.140365	0.969545
27440	CECR5	1.04483	0.140377	0.969545
23741	EID1	1.07062	0.140429	0.969545
4879	NPPB	1.05694	0.140441	0.969545
646113	LINC00643	1.04189	0.140581	0.969545
55435	AP1AR	1.06981	0.140687	0.969545
6950	TCP1	1.04795	0.140762	0.969545
353355	ZNF233	1.04039	0.140988	0.969545
2182	ACSL4	1.09036	0.141069	0.969545
310	ANXA7	1.07067	0.1411	0.969545
8882	ZNF259	1.0403	0.141103	0.969545
26338	OR5L2	1.07735	0.141146	0.969545
6713	SQLE	1.11653	0.141343	0.969545
125965	COX6B2	1.05541	0.141381	0.969545
213	ALB	1.05845	0.141474	0.969545
3224	HOXC8	1.08015	0.141555	0.969545
23743	BHMT2	1.04885	0.141599	0.969545
7062	TCHH	1.05854	0.141613	0.969545
11126	CD160	1.14213	0.141688	0.969545
337960	KRTAP13-3	1.04997	0.141695	0.969545
1812	DRD1	1.0553	0.141701	0.969545
3066	HDAC2	1.07104	0.141703	0.969545
388325	SCIMP	1.05224	0.14172	0.969545
2015	EMR1	1.13161	0.141821	0.969545
10092	ARPC5	1.08187	0.141848	0.969545
22894	DIS3	1.05733	0.141887	0.969545
89790	SIGLEC10	1.1022	0.141889	0.969545
2028	ENPEP	1.05392	0.141921	0.969545
25936	NSL1	1.06968	0.142022	0.969545
406950	MIR16-1	1.03047	0.142047	0.969545
2110	ETFDH	1.07876	0.14226	0.969545
122665	RNASE8	1.04954	0.142354	0.969545
27232	GNMT	1.05995	0.142375	0.969545
81853	TMEM14B	1.11898	0.142378	0.969545
283383	GPR133	1.09898	0.142381	0.969545
25798	BRI3	1.06779	0.142384	0.969545
406924	MIR134	1.11755	0.142466	0.969545
253152	EPHX4	1.0749	0.142536	0.969545
29110	TBK1	1.06271	0.142553	0.969545
55012	PPP2R3C	1.09895	0.142748	0.969545
23433	RHOQ	1.03821	0.142848	0.969545
9699	RIMS2	1.05933	0.142858	0.969545
830	CAPZA2	1.17909	0.142914	0.969545
9852	EPM2AIP1	1.05509	0.142964	0.969545
57403	RAB22A	1.04182	0.142997	0.969545
84910	TMEM87B	1.0881	0.143047	0.969545
54930	HAUS4	1.04363	0.143117	0.969545
55133	SRBD1	1.06698	0.143136	0.969545
8793	TNFRSF10D	1.05372	0.14362	0.970004
81790	RNF170	1.08655	0.143691	0.970004
22865	SLITRK3	1.06717	0.143854	0.970004
403341	ZBTB34	1.03998	0.143958	0.970004
51100	SH3GLB1	1.11103	0.14408	0.970004
26750	RPS6KC1	1.08353	0.144182	0.970004
11218	DDX20	1.07026	0.144182	0.970004
539	ATP5O	1.05489	0.144198	0.970004
166348	KBTBD12	1.03325	0.144229	0.970004
2926	GRSF1	1.07233	0.14429	0.970004
6453	ITSN1	1.05405	0.144301	0.970004
1847	DUSP5	1.06229	0.144328	0.970004
84064	HDHD2	1.068	0.144553	0.970004
1378	CR1	1.08548	0.144638	0.970004
388282	LOC388282	1.07729	0.14471	0.970004
22921	MSRB2	1.05723	0.144712	0.970004
416	ARSF	1.04626	0.144735	0.970004
7716	VEZF1	1.0531	0.144764	0.970004
55917	CTTNBP2NL	1.1138	0.144881	0.970004
8763	CD164	1.07393	0.145131	0.970004
498	ATP5A1	1.06345	0.145191	0.970004
100131755	ARMCX4	1.09227	0.145331	0.970004
23593	HEBP2	1.0353	0.145568	0.970004
402481	PP13004	1.0726	0.145603	0.970004
3553	IL1B	1.17291	0.145604	0.970004
84684	INSM2	1.06186	0.145627	0.970004
79685	SAP30L	1.05117	0.145703	0.970004
401472	FLJ45248	1.19307	0.145947	0.970004
55320	MIS18BP1	1.09593	0.145997	0.970004
10559	SLC35A1	1.06878	0.146195	0.970004
57532	NUFIP2	1.05239	0.146234	0.970004
151393	FAM82A1	1.10489	0.146288	0.970004
4752	NEK3	1.06443	0.146407	0.970004
1184	CLCN5	1.06729	0.146429	0.970004
150209	AIFM3	1.06308	0.146478	0.970004
1350	COX7C	1.14508	0.146671	0.970004
10480	EIF3M	1.14071	0.146753	0.970004
5825	ABCD3	1.06877	0.14679	0.970004
284085	KRT18P55	1.04904	0.146815	0.970004
387263	C6orf120	1.07971	0.146849	0.970004
29091	STXBP6	1.09394	0.146873	0.970004
7520	XRCC5	1.04542	0.146969	0.970136
6801	STRN	1.04268	0.147023	0.970166
55757	UGGT2	1.09661	0.147337	0.971914
84034	EMILIN2	1.06474	0.147415	0.972097
90423	ATP6V1E2	1.04765	0.147617	0.972544
7251	TSG101	1.0764	0.147722	0.972544
85476	GFM1	1.06647	0.147734	0.972544
9966	TNFSF15	1.07286	0.147779	0.972544
6303	SAT1	1.09178	0.148154	0.973059
23111	SPG20	1.07962	0.148306	0.973339
26108	PYGO1	1.0684	0.14836	0.973339
11231	SEC63	1.06911	0.148447	0.973339
7507	XPA	1.09141	0.148611	0.973339
23161	SNX13	1.05584	0.148823	0.973339
94104	GCFC1	1.06133	0.148839	0.973339
84328	LZIC	1.13051	0.14902	0.973872
55573	CDV3	1.04965	0.149418	0.975068
5199	CFP	1.07412	0.149434	0.975068
144402	CPNE8	1.08949	0.149445	0.975068
6418	SET	1.07187	0.149521	0.975068
400	ARL1	1.08348	0.149542	0.975068
55270	NUDT15	1.05744	0.149549	0.975068
51071	DERA	1.06496	0.149856	0.975875
54495	TMX3	1.0891	0.149954	0.975875
2852	GPER	1.05588	0.14996	0.975875
57084	SLC17A6	1.06504	0.150009	0.975875
79833	GEMIN6	1.08554	0.150148	0.976063
221395	GPR116	1.04269	0.150769	0.97789
11031	RAB31	1.08072	0.150777	0.97789
135948	OR2F2	1.09415	0.150862	0.978029
3148	HMGB2	1.06922	0.150932	0.978029
6189	RPS3A	1.13487	0.151025	0.978029
100049716	LOC100049716	1.05791	0.151109	0.978029
7410	VAV2	1.06816	0.15138	0.978029
2059	EPS8	1.20022	0.151396	0.978029
8875	VNN2	1.1037	0.151419	0.978029
6924	TCEB3	1.04806	0.151562	0.978147
10657	KHDRBS1	1.05174	0.151868	0.978501
5682	PSMA1	1.10851	0.151911	0.978501
23120	ATP10B	1.06042	0.151921	0.978501
54431	DNAJC10	1.079	0.151959	0.978501
5836	PYGL	1.09122	0.152295	0.979856
10715	CERS1	1.09989	0.152471	0.979856
147687	ZNF417	1.0568	0.152932	0.979856
51442	VGLL1	1.05873	0.152998	0.979856
25858	C11orf20	1.11291	0.153043	0.979856
220136	CCDC11	1.07374	0.153084	0.979856
254013	METTL20	1.06583	0.15314	0.979856
91137	SLC25A46	1.0421	0.153153	0.979856
9853	RUSC2	1.06004	0.153495	0.979856
22841	RAB11FIP2	1.06827	0.153516	0.979856
285848	PNPLA1	1.04639	0.153579	0.979856
10871	CD300C	1.09116	0.153722	0.979856
54834	GDAP2	1.0506	0.153723	0.979856
2287	FKBP3	1.11471	0.154124	0.979856
509	ATP5C1	1.10014	0.154341	0.979856
1440	CSF3	1.04376	0.154382	0.979856
388882	LOC388882	1.05719	0.154539	0.979856
6921	TCEB1	1.07576	0.154677	0.979856
401563	C9orf139	1.06066	0.154722	0.979856
134359	POC5	1.04889	0.154802	0.979856
642636	RAD21L1	1.02718	0.154955	0.979856
9688	NUP93	1.05259	0.155066	0.979856
1654	DDX3X	1.06508	0.155085	0.979856
8110	DPF3	1.04442	0.155093	0.979856
55277	FGGY	1.05036	0.155316	0.979856
7357	UGCG	1.22007	0.155599	0.979856
84668	FAM126A	1.13608	0.155654	0.979856
950	SCARB2	1.08433	0.155697	0.979856
390433	OR4K13	1.12574	0.155707	0.979856
122769	LRR1	1.06475	0.155709	0.979856
440087	C12orf69	1.03471	0.155721	0.979856
8932	MBD2	1.05418	0.156013	0.979856
93100	NAPRT1	1.07264	0.156046	0.979856
824	CAPN2	1.03157	0.156137	0.979856
57563	KLHL8	1.0852	0.156186	0.979856
3215	HOXB5	1.08306	0.156248	0.979856
152687	ZNF595	1.13272	0.156292	0.979856
55720	TSR1	1.06042	0.156352	0.979856
285973	ATG9B	1.06568	0.156399	0.979856
6013	RLN1	1.11694	0.156415	0.979856
8467	SMARCA5	1.05881	0.156575	0.979856
390327	OR6C70	1.05359	0.156607	0.979856
23390	ZDHHC17	1.07728	0.156657	0.979856
55425	KIAA1704	1.08224	0.15668	0.979856
5965	RECQL	1.07221	0.15673	0.979856
54969	C4orf27	1.06757	0.156738	0.979856
79807	GSTCD	1.06248	0.156739	0.979856
54212	SNTG1	1.04138	0.156932	0.979856
55016	MARCH1	1.05281	0.156968	0.979856
2739	GLO1	1.09768	0.157102	0.979856
55892	MYNN	1.05709	0.157243	0.979856
8518	IKBKAP	1.05461	0.157343	0.979856
891	CCNB1	1.04958	0.157551	0.979856
27069	GHITM	1.11653	0.157572	0.979856
54764	ZRANB1	1.0371	0.157574	0.979856
283106	CSNK2A1P	1.04268	0.157585	0.979856
10845	CLPX	1.05123	0.157606	0.979856
56683	C21orf59	1.06567	0.157882	0.979856
8455	ATRN	1.03542	0.157918	0.979856
283303	MRGPRG-AS1	1.06256	0.158469	0.979856
5707	PSMD1	1.07433	0.158486	0.979856
54529	ASNSD1	1.05417	0.158554	0.979856
26230	TIAM2	1.06198	0.158695	0.979856
201516	ZSCAN4	1.02824	0.158712	0.979856
26074	C20orf26	1.03884	0.158807	0.979856
124045	C16orf55	1.06536	0.158834	0.979856
124872	B4GALNT2	1.06553	0.158909	0.979856
4647	MYO7A	1.04916	0.158943	0.979856
26258	BLOC1S6	1.09458	0.159033	0.979856
4126	MANBA	1.05278	0.159051	0.979856
23116	FAM179B	1.05799	0.159179	0.979856
64801	ARV1	1.12736	0.159246	0.979856
5149	PDE6H	1.06789	0.159343	0.979856
6531	SLC6A3	1.06322	0.159435	0.979856
134430	WDR36	1.05896	0.159457	0.979856
51327	AHSP	1.04966	0.159499	0.979856
8195	MKKS	1.11054	0.159541	0.979856
10777	ARPP21	1.03388	0.159545	0.979856
645	BLVRB	1.08327	0.15956	0.979856
267002	PGBD2	1.11672	0.159571	0.979856
168002	DACT2	1.04661	0.1596	0.979856
54941	RNF125	1.04744	0.159625	0.979856
574506	MIR503	1.10576	0.159674	0.979856
1829	DSG2	1.04232	0.159694	0.979856
84881	RPUSD4	1.04051	0.159782	0.979856
988	CDC5L	1.05813	0.15979	0.979856
4224	MEP1A	1.04425	0.160107	0.979873
84898	PLXDC2	1.06684	0.160175	0.979873
4086	SMAD1	1.09188	0.160203	0.979873
144811	LACC1	1.10209	0.160585	0.979873
10210	TOPORS	1.06554	0.160671	0.979873
481	ATP1B1	1.10859	0.160897	0.979873
4915	NTRK2	1.0434	0.160909	0.979873
5501	PPP1CC	1.08207	0.161132	0.979873
157	ADRBK2	1.07731	0.161134	0.979873
150082	LCA5L	1.07053	0.161243	0.979873
90141	EFCAB11	1.06717	0.161263	0.979873
55207	ARL8B	1.10244	0.161287	0.979873
55313	CPPED1	1.07865	0.161507	0.979873
11245	GPR176	1.0711	0.161554	0.979873
10775	POP4	1.11953	0.161632	0.979873
6119	RPA3	1.06444	0.161732	0.979873
386653	IL31	1.07099	0.161746	0.979873
8935	SKAP2	1.09682	0.161876	0.979873
113612	CYP2U1	1.03631	0.161958	0.979873
79544	OR4K1	1.09662	0.162243	0.979873
25984	KRT23	1.06596	0.162337	0.979873
27151	CPAMD8	1.06885	0.162396	0.979873
127385	OR10J5	1.05191	0.162397	0.979873
5861	RAB1A	1.10763	0.162408	0.979873
5306	PITPNA	1.04164	0.162568	0.979873
7095	SEC62	1.09174	0.162657	0.979873
51313	FAM198B	1.11635	0.162668	0.979873
28969	BZW2	1.07155	0.162837	0.979873
390445	OR5AU1	1.05387	0.162866	0.979873
54953	C1orf27	1.10382	0.162962	0.979873
25802	LMOD1	1.07448	0.163055	0.979873
201283	AMZ2P1	1.08017	0.163079	0.979873
55314	TMEM144	1.10668	0.163097	0.979873
7018	TF	1.08166	0.16333	0.979873
51122	COMMD2	1.06813	0.163364	0.979873
56975	FAM20C	1.06999	0.163412	0.979873
79003	MIS12	1.11259	0.163573	0.979873
154313	C6orf165	1.03663	0.163728	0.979873
10466	COG5	1.05077	0.163869	0.979873
5147	PDE6D	1.073	0.16389	0.979873
195977	ANTXRL	1.05218	0.163895	0.979873
3556	IL1RAP	1.03539	0.163926	0.979873
51692	CPSF3	1.08279	0.164216	0.980371
22934	RPIA	1.04896	0.164243	0.980371
7980	TFPI2	1.07604	0.164367	0.980371
10197	PSME3	1.07658	0.164844	0.980371
51734	MSRB1	1.06825	0.164913	0.980371
7110	TMF1	1.0592	0.164953	0.980371
53829	P2RY13	1.13062	0.165043	0.980371
9236	CCPG1	1.10579	0.165056	0.980371
9550	ATP6V1G1	1.05601	0.165146	0.980371
22908	SACM1L	1.03696	0.165162	0.980371
4067	LYN	1.07445	0.165179	0.980371
10495	ENOX2	1.05104	0.165251	0.980371
3178	HNRNPA1	1.0958	0.165411	0.980371
58505	OSTC	1.08344	0.165523	0.980371
55860	ACTR10	1.12137	0.165548	0.980371
6426	SRSF1	1.05167	0.165694	0.980371
55341	LSG1	1.04579	0.165878	0.980371
100192379	PP12613	1.09176	0.165902	0.980371
54675	CRLS1	1.07479	0.165915	0.980371
91074	ANKRD30A	1.05678	0.165965	0.980371
7073	TIAL1	1.04006	0.165979	0.980371
84698	CAPS2	1.07158	0.166129	0.980371
6708	SPTA1	1.05436	0.166256	0.980371
128360	OR10T2	1.06493	0.166259	0.980371
29066	ZC3H7A	1.07082	0.16633	0.980371
55216	C11orf57	1.06416	0.166661	0.980371
55699	IARS2	1.05318	0.166744	0.980371
389791	LOC389791	1.01834	0.166782	0.980371
100527950	GJA9-MYCBP	1.17237	0.166885	0.980371
79682	MLF1IP	1.15206	0.16694	0.980371
9156	EXO1	1.09987	0.166955	0.980371
152503	SH3D19	1.04097	0.167029	0.980371
22878	TRAPPC8	1.07065	0.16707	0.980371
285550	FAM200B	1.15905	0.167128	0.980371
340529	PABPC1L2A	1.09072	0.16733	0.980371
8930	MBD4	1.05987	0.167371	0.980371
58191	CXCL16	1.14572	0.167527	0.980371
10846	PDE10A	1.0716	0.167542	0.980371
22943	DKK1	1.03133	0.16758	0.980371
10404	CPQ	1.03088	0.167646	0.980371
8559	PRPF18	1.077	0.167652	0.980371
56122	PCDHB14	1.07576	0.167757	0.980371
11181	TREH	1.08742	0.167775	0.980371
55208	DCUN1D2	1.05292	0.167876	0.980554
153733	CCDC112	1.08656	0.168127	0.980589
162461	TMEM92	1.03843	0.16817	0.980589
337976	KRTAP20-2	1.10427	0.168327	0.980589
6330	SCN4B	1.05905	0.168332	0.980589
147991	DPY19L3	1.1059	0.168377	0.980589
4594	MUT	1.07562	0.168446	0.980589
9839	ZEB2	1.04727	0.168448	0.980589
6280	S100A9	1.06588	0.16849	0.980589
6741	SSB	1.07074	0.168597	0.980589
414301	DDI1	1.04766	0.168713	0.980589
90693	CCDC126	1.05169	0.168755	0.980589
27284	SULT1B1	1.09881	0.168783	0.980589
790955	C11orf83	1.04586	0.168949	0.980589
5003	SLC22A18AS	1.08527	0.169117	0.980589
27095	TRAPPC3	1.07478	0.169131	0.980589
4161	MC5R	1.04473	0.169228	0.980589
51637	C14orf166	1.13268	0.169289	0.980589
147948	ZNF582	1.04958	0.169456	0.980589
403323	FLJ20444	1.39723	0.169471	0.980589
100128064		1.18937	0.169835	0.980589
84791	LINC00467	1.08006	0.169871	0.980589
9414	TJP2	1.08828	0.170076	0.980589
4043	LRPAP1	1.05198	0.170253	0.980589
57573	ZNF471	1.04386	0.170384	0.980589
573	BAG1	1.07714	0.170481	0.980589
79789	CLMN	1.06082	0.171064	0.980589
7272	TTK	1.0999	0.171124	0.980589
390431	OR4K2	1.22284	0.171158	0.980589
29074	MRPL18	1.11992	0.171244	0.980589
261726	TIPRL	1.0793	0.171342	0.980589
56922	MCCC1	1.04731	0.17142	0.980589
50640	PNPLA8	1.09963	0.171436	0.980589
56265	CPXM1	1.07597	0.17153	0.980589
100036563	SNORD115-24	1.14979	0.171586	0.980589
4051	CYP4F3	1.08952	0.171636	0.980589
51258	MRPL51	1.07852	0.171639	0.980589
131870	NUDT16	1.04471	0.171698	0.980589
64901	RANBP17	1.07387	0.17195	0.980589
54795	TRPM4	1.06586	0.171999	0.980589
10153	CEBPZ	1.06215	0.172121	0.980589
57211	GPR126	1.04146	0.172509	0.980589
84274	COQ5	1.05719	0.172608	0.980589
10617	STAMBP	1.04748	0.172775	0.980589
3394	IRF8	1.06143	0.172852	0.980589
257194	NEGR1	1.05995	0.172984	0.980589
5145	PDE6A	1.02817	0.173153	0.980589
5819	PVRL2	1.06539	0.173186	0.980589
25847	ANAPC13	1.09197	0.173202	0.980589
8650	NUMB	1.03284	0.173324	0.980589
100533184	ARHGAP19-SLIT1	1.0405	0.173523	0.980589
56889	TM9SF3	1.06474	0.173526	0.980589
10961	ERP29	1.05316	0.173603	0.980589
10890	RAB10	1.0701	0.173948	0.980589
54584	GNB1L	1.06437	0.173952	0.980589
3446	IFNA10	1.06535	0.174188	0.980589
90826	PRMT10	1.08157	0.174239	0.980589
51014	TMED7	1.10275	0.174282	0.980589
6716	SRD5A2	1.03902	0.174399	0.980589
171586	ABHD3	1.05373	0.174538	0.980589
83938	C10orf11	1.07347	0.174588	0.980589
27197	GPR82	1.06246	0.174661	0.980589
10111	RAD50	1.04346	0.174985	0.980589
90835	C16orf93	1.06022	0.175039	0.980589
84248	FYTTD1	1.11057	0.175065	0.980589
154141	MBOAT1	1.0635	0.175078	0.980589
100652802		1.17415	0.175114	0.980589
343	AQP8	1.04918	0.175331	0.980589
10049	DNAJB6	1.0754	0.1756	0.980589
59350	RXFP1	1.04668	0.175851	0.980589
10575	CCT4	1.06021	0.175886	0.980589
9947	MAGEC1	1.04365	0.175932	0.980589
51340	CRNKL1	1.05404	0.176026	0.980589
58478	ENOPH1	1.0702	0.176086	0.980589
4952	OCRL	1.06638	0.176092	0.980589
26953	RANBP6	1.11212	0.176168	0.980589
55135	WRAP53	1.02176	0.17621	0.980589
23786	BCL2L13	1.06262	0.176225	0.980589
341568	OR8S1	1.05853	0.176244	0.980589
6342	SCP2	1.10862	0.176303	0.980589
4661	MYT1	1.06665	0.17639	0.980589
57561	ARRDC3	1.08142	0.176475	0.980589
10009	ZBTB33	1.05535	0.176714	0.980589
444	ASPH	1.06858	0.176737	0.980589
23519	ANP32D	1.05664	0.176763	0.980589
165257	C1QL2	1.06938	0.176844	0.980589
219749	ZNF25	1.07702	0.176851	0.980589
84273	NOA1	1.05898	0.17696	0.980589
10483	SEC23B	1.0394	0.176998	0.980589
3205	HOXA9	1.08272	0.177186	0.980589
283927	NUDT7	1.07475	0.177289	0.980589
3767	KCNJ11	1.07917	0.177342	0.980589
57205	ATP10D	1.05074	0.177359	0.980589
7448	VTN	1.05425	0.177457	0.980589
374879	ZNF699	1.07789	0.177688	0.980589
127933	UHMK1	1.04784	0.177824	0.980589
66036	MTMR9	1.04931	0.177908	0.980589
92399	MRRF	1.05823	0.177926	0.980589
284034	LINC00670	1.05773	0.177994	0.980589
57717	PCDHB16	1.06471	0.178094	0.980589
25913	POT1	1.06937	0.178199	0.980589
84061	MAGT1	1.10896	0.178216	0.980589
140597	TCEAL2	1.0732	0.178428	0.980589
10109	ARPC2	1.02841	0.17857	0.980589
84002	B3GNT5	1.16003	0.178572	0.980589
10632	ATP5L	1.06753	0.178677	0.980589
253714	MMS22L	1.09496	0.178686	0.980589
128861	BPIFA3	1.07545	0.178702	0.980589
90135	BTBD6	1.0494	0.178731	0.980589
100130889	PSORS1C3	1.05691	0.178864	0.980589
342898	SYCN	1.05922	0.178895	0.980589
50846	DHH	1.04444	0.1794	0.980589
148206	ZNF714	1.06882	0.17954	0.980589
646999	LOC646999	1.04558	0.179562	0.980589
285643	KIF4B	1.05146	0.179836	0.980589
89780	WNT3A	1.05327	0.179862	0.980589
6523	SLC5A1	1.04826	0.179953	0.980589
283337	ZNF740	1.03705	0.180187	0.980589
3158	HMGCS2	1.07129	0.180295	0.980589
5928	RBBP4	1.05077	0.180424	0.980589
57192	MCOLN1	1.06073	0.180513	0.980589
29097	CNIH4	1.0609	0.180537	0.980589
168391	GALNTL5	1.03911	0.180542	0.980589
200916	RPL22L1	1.08602	0.180569	0.980589
55322	C5orf22	1.06256	0.180653	0.980589
390648	OR4F6	1.09009	0.18079	0.980589
10800	CYSLTR1	1.09226	0.180973	0.980589
10463	SLC30A9	1.08453	0.180991	0.980589
3859	KRT12	1.03848	0.181036	0.980589
83640	FAM103A1	1.24867	0.181244	0.980589
51264	MRPL27	1.04084	0.181249	0.980589
962	CD48	1.04412	0.181337	0.980589
10943	MSL3	1.0388	0.181425	0.980589
51050	PI15	1.07809	0.182092	0.980589
593	BCKDHA	1.0633	0.182199	0.980589
100129033	LOC100129033	1.05111	0.182199	0.980589
548645	DNAJC25	1.12678	0.182265	0.980589
10476	ATP5H	1.09395	0.182389	0.980589
1267	CNP	1.05062	0.182548	0.980589
723961	INS-IGF2	1.36602	0.182708	0.980589
84306	PDCD2L	1.0731	0.18273	0.980589
284996	RNF149	1.04561	0.182747	0.980589
388407	C17orf82	1.07506	0.182856	0.980589
127544	RNF19B	1.05843	0.183158	0.980589
10746	MAP3K2	1.03745	0.183172	0.980589
1389	CREBL2	1.06306	0.183248	0.980589
199731	CADM4	1.04866	0.183288	0.980589
29880	ALG5	1.07393	0.183298	0.980589
84617	TUBB6	1.05322	0.183422	0.980589
8622	PDE8B	1.12464	0.183548	0.980589
10239	AP3S2	1.0528	0.183613	0.980589
3939	LDHA	1.07565	0.183656	0.980589
9495	AKAP5	1.11745	0.183743	0.980589
56270	WDR45L	1.04132	0.183819	0.980589
65258	MPPE1	1.03675	0.183926	0.980589
400709	SIGLEC16	1.14726	0.183935	0.980589
4947	OAZ2	1.06393	0.183971	0.980589
84376	HOOK3	1.08687	0.184086	0.980589
51324	SPG21	1.03667	0.184192	0.980589
9427	ECEL1	1.07113	0.184396	0.980589
6128	RPL6	1.02796	0.184508	0.980589
28977	MRPL42	1.15805	0.184678	0.980589
57650	KIAA1524	1.11718	0.184845	0.980589
152007	GLIPR2	1.05683	0.184893	0.980589
353132	LCE1B	1.04924	0.184937	0.980589
128646	SIRPD	1.0849	0.18508	0.980589
440757	DZANK1-AS1	1.04284	0.185183	0.980589
219959	OR1S1	1.07853	0.185441	0.980589
51091	SEPSECS	1.05876	0.185541	0.980589
54942	FAM206A	1.1366	0.185554	0.980589
79876	UBA5	1.08363	0.185597	0.980589
138803	OR13C3	1.04575	0.185749	0.980589
89765	RSPH1	1.03925	0.185772	0.980589
10087	COL4A3BP	1.06976	0.185875	0.980589
27199	OXGR1	1.08499	0.185884	0.980589
3676	ITGA4	1.04276	0.185941	0.980589
10970	CKAP4	1.05055	0.186045	0.980589
345062	PRSS48	1.07152	0.186067	0.980589
22890	ZBTB1	1.1111	0.186092	0.980589
645104	CLRN2	1.05186	0.186323	0.980589
9716	AQR	1.04483	0.186338	0.980589
10241	CALCOCO2	1.04922	0.186377	0.980589
5573	PRKAR1A	1.06282	0.186431	0.980589
132320	SCLT1	1.06522	0.186611	0.980589
57604	KIAA1456	1.0196	0.186739	0.980589
404093	CUEDC1	1.05057	0.186744	0.980589
5481	PPID	1.0813	0.186849	0.980589
22919	MAPRE1	1.05349	0.18692	0.980589
122809	SOCS4	1.08113	0.186975	0.980589
11266	DUSP12	1.07209	0.187077	0.980589
5997	RGS2	1.08037	0.187112	0.980589
205564	SENP5	1.05499	0.187143	0.980589
255180	FLJ38723	1.05723	0.18717	0.980589
54468	MIOS	1.0618	0.18728	0.980589
54457	TAF7L	1.04256	0.187311	0.980589
401505	TOMM5	1.06894	0.187787	0.980589
134637	ADAT2	1.08353	0.187805	0.980589
80306	MED28	1.03225	0.187807	0.980589
161142	FAM71D	1.04529	0.187951	0.980589
143689	PIWIL4	1.05247	0.188028	0.980589
2328	FMO3	1.05836	0.188096	0.980589
3792	KEL	1.05672	0.188154	0.980589
4948	OCA2	1.07086	0.188166	0.980589
3799	KIF5B	1.03733	0.188172	0.980589
2584	GALK1	1.0392	0.188277	0.980589
5689	PSMB1	1.09704	0.188318	0.980589
55035	NOL8	1.06786	0.18834	0.980589
6619	SNAPC3	1.05861	0.188504	0.980589
8790	FPGT	1.11908	0.188517	0.980589
134510	UBLCP1	1.0826	0.18872	0.980589
2034	EPAS1	1.04568	0.188721	0.980589
93973	ACTR8	1.07116	0.188735	0.980589
348995	NUP43	1.06931	0.188746	0.980589
2044	EPHA5	1.07191	0.18888	0.980589
6936	GCFC2	1.07844	0.189174	0.980589
25906	ANAPC15	1.06905	0.189232	0.980589
55656	INTS8	1.08599	0.189452	0.980589
4735	SEPT2	1.06504	0.18955	0.980589
8677	STX10	1.05733	0.189738	0.980589
440279	UNC13C	1.07897	0.189739	0.980589
9218	VAPA	1.08041	0.189768	0.980589
6093	ROCK1	1.04368	0.189895	0.980589
10308	ZNF267	1.10479	0.19008	0.980589
119504	ANAPC16	1.09619	0.190189	0.980589
284217	LAMA1	1.04541	0.190272	0.980589
51493	C22orf28	1.03825	0.190528	0.980589
6294	SAFB	1.03428	0.190532	0.980589
143379	C10orf82	1.05771	0.190587	0.980589
57529	RGAG1	1.03043	0.1906	0.980589
80217	WDR96	1.03226	0.190715	0.980589
55781	RIOK2	1.07997	0.190732	0.980589
3032	HADHB	1.04122	0.190891	0.980589
8099	CDK2AP1	1.13932	0.190906	0.980589
[truncated: 17,685 more rows]
